# Supplementary material for: Weaving a 2D net of hydrogen and halogen bonds: cocrystal of a pyrazolium bromide with tetra­fluoro­diiodo­benzene
Source: Acta Crystallogr C Struct Chem. 2022 May 9;78(Pt 6):324–31. doi: 10.1107/S2053229622004648 (PMC9167629; doi:10.1107/S2053229622004648)
Supplement: Supplementary file 1 [file c-78-00324-sup1.cif]

##############################################################################
#                                                                            #
# This CIF contains the data in a paper accepted for publication in          #
# Acta Crystallographica Section C. It conforms to the requirements of       #
# Notes for Authors for Acta Crystallographica Section C, and has been       #
# peer reviewed under the auspices of the IUCr Commission on Journals.       #
#                                                                            #
# Full details of the Crystallographic Information File format               #
# are given in the paper "The Crystallographic Information File (CIF):       #
# a New Standard Archive File for Crystallography" by S. R. Hall, F. H.      #
# Allen and I. D. Brown [Acta Cryst. (1991), A47, 655-685].                  #
#                                                                            #
# The current version of the core CIF dictionary is obtainable from          #
# ftp://ftp.iucr.org/pub/cif_core.dic.                                       #
#                                                                            #
# Software is freely available for graphical display of the structure(s)     #
# in this CIF. For information consult the CIF software page                 #
# http://www.iucr.org/resources/cif/software.                                #
#                                                                            #
# This file may be used for bona fide research purposes within the           #
# scientific community so long as proper attribution is given to the journal # 
# article from which it was obtained.                                        #
#                                                                            #
##############################################################################
data_1
_audit_creation_method     'SHELXL-2018/3'
_chemical_name_systematic
;
4-(2-Hydroxy-4-oxopent-2-en-3-yl)-1,3,5-trimethyl-1<i>H</i>-pyrazol-2-ium
chloride
;
_chemical_name_common     'Compound 1 (s21_30)'
_chemical_formula_moiety     'C11 H17 N2 O2 +, Cl -'
_chemical_formula_sum     'C11 H17 Cl N2 O2'
_chemical_formula_iupac     'C11 H17 N2 O2 +, Cl -'
_chemical_formula_weight     244.71
_chemical_melting_point     ?
_space_group_crystal_system     orthorhombic
_space_group_name_H-M_alt     'P b c a'
_space_group_name_Hall     '-P 2ac 2ab'
loop_
    _space_group_symop_operation_xyz
    'x, y, z'
    '-x+1/2, -y, z+1/2'
    '-x, y+1/2, -z+1/2'
    'x+1/2, -y+1/2, -z'
    '-x, -y, -z'
    'x-1/2, y, -z-1/2'
    'x, -y-1/2, z-1/2'
    '-x-1/2, y-1/2, z'
_cell_length_a     8.770(2)
_cell_length_b     11.658(3)
_cell_length_c     23.843(6)
_cell_angle_alpha     90
_cell_angle_beta     90
_cell_angle_gamma     90
_cell_volume     2437.9(11)
_cell_formula_units_Z     8
_cell_measurement_reflns_used     3014
_cell_measurement_theta_min     2.88
_cell_measurement_theta_max     24.37
_cell_measurement_temperature     100(2)
_exptl_crystal_description     'block'
_exptl_crystal_colour     'colorless'
_exptl_crystal_size_max     0.340
_exptl_crystal_size_mid     0.170
_exptl_crystal_size_min     0.140
_exptl_crystal_density_diffrn     1.333
_exptl_crystal_density_meas     ?
_exptl_crystal_density_method     ?
_exptl_crystal_F_000     1040
_exptl_absorpt_coefficient_mu     0.302
_exptl_absorpt_correction_type     multi-scan
_exptl_absorpt_process_details
;
(SADABS; Bruker, 2008)
;
_exptl_absorpt_correction_T_min     0.6194
_exptl_absorpt_correction_T_max     0.7457
_diffrn_ambient_temperature     100(2)
_diffrn_radiation_type     'MoK\a'
_diffrn_radiation_wavelength     0.71073
_diffrn_radiation_source     'microsource'
_diffrn_radiation_monochromator     'multilayer optics'
_diffrn_measurement_device_type     'Bruker APEX CCD'
_diffrn_measurement_method     '\w scans'
_diffrn_detector_area_resol_mean     ?
_diffrn_reflns_number     32185
_diffrn_reflns_av_R_equivalents     0.0875
_diffrn_reflns_av_unetI/netI     0.0436
_diffrn_reflns_theta_min     1.708
_diffrn_reflns_theta_max     28.663
_diffrn_reflns_theta_full     25.242
_diffrn_measured_fraction_theta_max     0.989
_diffrn_measured_fraction_theta_full     1.000
_diffrn_reflns_limit_h_min     -11
_diffrn_reflns_limit_h_max     11
_diffrn_reflns_limit_k_min     -15
_diffrn_reflns_limit_k_max     15
_diffrn_reflns_limit_l_min     -31
_diffrn_reflns_limit_l_max     32
_refine_special_details
;
Data was integrated with <i>SAINT</i> (Bruker, 2009) and corrected for
absorption by multi-scan methods with <i>SADABS</i> (Bruker, 2008). The
structures were solved by intrinsic phasing (Sheldrick, 2015) and refined by
full-matrix least-squares procedures against <i>F</i>^2^, as implemented in
<i>SHELXL18</i> (Sheldrick, 2015). CIFs have been deposited under CCDC
identifiers <i>X</i>.
;
_reflns_number_total     3104
_reflns_number_gt     2482
_reflns_threshold_expression     'I > 2\s(I)'
_refine_ls_structure_factor_coef     Fsqd
_refine_ls_matrix_type     full
_refine_ls_R_factor_all     0.0565
_refine_ls_R_factor_gt     0.0419
_refine_ls_wR_factor_gt     0.1024
_refine_ls_wR_factor_ref     0.1124
_refine_ls_goodness_of_fit_ref     1.047
_refine_ls_restrained_S_all     1.047
_refine_ls_number_reflns     3104
_refine_ls_number_parameters     156
_refine_ls_number_restraints     0
_refine_ls_hydrogen_treatment     mixed
_refine_ls_weighting_scheme     calc
_refine_ls_weighting_details
              'w=1/[\s^2^(Fo^2^)+(0.0452P)^2^+1.6349P] where P=(Fo^2^+2Fc^2^)/3'
_atom_sites_solution_hydrogens     mixed
_atom_sites_solution_primary     dual
_atom_sites_solution_secondary     ?
_refine_ls_shift/su_max     0.001
_refine_ls_shift/su_mean     0.000
_refine_diff_density_max     0.386
_refine_diff_density_min     -0.338
_refine_ls_extinction_method     none
_refine_ls_extinction_coef     .
loop_
    _atom_type_symbol
    _atom_type_description
    _atom_type_scat_dispersion_real
    _atom_type_scat_dispersion_imag
    _atom_type_scat_source
    'C' 'C' 0.0033 0.0016
                         'International Tables Vol C Tables 4.2.6.8 and 6.1.1.4'
    'H' 'H' 0.0000 0.0000
                         'International Tables Vol C Tables 4.2.6.8 and 6.1.1.4'
    'N' 'N' 0.0061 0.0033
                         'International Tables Vol C Tables 4.2.6.8 and 6.1.1.4'
    'O' 'O' 0.0106 0.0060
                         'International Tables Vol C Tables 4.2.6.8 and 6.1.1.4'
    'Cl' 'Cl' 0.1484 0.1585
                         'International Tables Vol C Tables 4.2.6.8 and 6.1.1.4'
_computing_data_collection
;
SMART (Bruker, 2009)
;
_computing_cell_refinement
;
SAINT (Bruker, 2009)
;
_computing_data_reduction
;
SAINT (Bruker, 2009)
;
_computing_structure_solution
;
SHELXT2014 (Sheldrick, 2015<i>a</i>)
;
_computing_structure_refinement
;
SHELXL2018 (Sheldrick, 2015<i>b</i>)
;
_computing_molecular_graphics
;
PLATON (Spek, 2020)
;
_computing_publication_material     ?
loop_
    _atom_site_type_symbol
    _atom_site_label
    _atom_site_fract_x
    _atom_site_fract_y
    _atom_site_fract_z
    _atom_site_U_iso_or_equiv
    _atom_site_adp_type
    _atom_site_calc_flag
    _atom_site_occupancy
    _atom_site_disorder_assembly
    _atom_site_disorder_group
    Cl Cl1 0.48366(5) 0.21934(4) 0.55313(2) 0.02320(13) Uani d 1 . .
    O O1 0.67930(14) 0.41256(11) 0.22096(5) 0.0200(3) Uani d 1 . .
    H H1 0.610(3) 0.470(2) 0.2146(9) 0.030 Uiso d 1 . .
    O O2 0.48808(14) 0.56270(11) 0.23607(5) 0.0206(3) Uani d 1 . .
    N N1 0.55770(16) 0.37180(12) 0.45728(6) 0.0158(3) Uani d 1 . .
    H H1N 0.531(2) 0.3259(19) 0.4865(9) 0.024 Uiso d 1 . .
    N N2 0.67005(15) 0.45031(12) 0.46203(6) 0.0160(3) Uani d 1 . .
    C C1 0.7955(2) 0.30729(16) 0.29401(7) 0.0216(4) Uani d 1 . .
    H H1A 0.743497 0.232910 0.294617 0.032 Uiso calc 1 . .
    H H1B 0.832500 0.325599 0.331755 0.032 Uiso calc 1 . .
    H H1C 0.882014 0.303829 0.268037 0.032 Uiso calc 1 . .
    C C2 0.68699(18) 0.39780(14) 0.27521(7) 0.0167(3) Uani d 1 . .
    C C3 0.59660(18) 0.46151(14) 0.31165(7) 0.0151(3) Uani d 1 . .
    C C4 0.49527(18) 0.54526(14) 0.28871(7) 0.0165(3) Uani d 1 . .
    C C5 0.3949(2) 0.61467(15) 0.32626(7) 0.0207(4) Uani d 1 . .
    H H5A 0.337861 0.670508 0.303818 0.031 Uiso calc 1 . .
    H H5B 0.457633 0.655214 0.353899 0.031 Uiso calc 1 . .
    H H5C 0.323324 0.563815 0.345710 0.031 Uiso calc 1 . .
    C C6 0.39044(19) 0.28681(15) 0.38492(7) 0.0204(4) Uani d 1 . .
    H H6A 0.351511 0.243709 0.417170 0.031 Uiso calc 1 . .
    H H6B 0.430135 0.233213 0.356818 0.031 Uiso calc 1 . .
    H H6C 0.307726 0.332195 0.368449 0.031 Uiso calc 1 . .
    C C7 0.51479(17) 0.36466(14) 0.40360(7) 0.0153(3) Uani d 1 . .
    C C8 0.60356(17) 0.44124(14) 0.37277(7) 0.0149(3) Uani d 1 . .
    C C9 0.70177(18) 0.49287(14) 0.41126(7) 0.0158(3) Uani d 1 . .
    C C10 0.8252(2) 0.57779(16) 0.40236(8) 0.0232(4) Uani d 1 . .
    H H10A 0.793639 0.652286 0.417459 0.035 Uiso calc 1 . .
    H H10B 0.845695 0.585203 0.362119 0.035 Uiso calc 1 . .
    H H10C 0.917767 0.552030 0.421609 0.035 Uiso calc 1 . .
    C C11 0.7473(2) 0.46977(16) 0.51530(7) 0.0203(4) Uani d 1 . .
    H H11A 0.841121 0.424176 0.516587 0.030 Uiso calc 1 . .
    H H11B 0.680172 0.446905 0.546192 0.030 Uiso calc 1 . .
    H H11C 0.772600 0.551310 0.518932 0.030 Uiso calc 1 . .
loop_
    _atom_site_aniso_label
    _atom_site_aniso_U_11
    _atom_site_aniso_U_22
    _atom_site_aniso_U_33
    _atom_site_aniso_U_12
    _atom_site_aniso_U_13
    _atom_site_aniso_U_23
    Cl1 0.0271(2) 0.0250(2) 0.0176(2) -0.00843(17) -0.00033(16) 0.00184(16)
    O1 0.0198(6) 0.0246(6) 0.0157(6) 0.0015(5) 0.0013(5) 0.0003(5)
    O2 0.0226(6) 0.0237(6) 0.0157(6) 0.0011(5) -0.0023(5) 0.0020(5)
    N1 0.0149(6) 0.0166(7) 0.0158(7) -0.0008(5) -0.0003(5) 0.0014(5)
    N2 0.0144(6) 0.0181(7) 0.0154(7) 0.0002(5) -0.0019(5) -0.0010(5)
    C1 0.0200(8) 0.0223(9) 0.0225(8) 0.0043(7) 0.0013(7) -0.0011(7)
    C2 0.0147(8) 0.0182(8) 0.0172(8) -0.0032(6) -0.0002(6) 0.0006(6)
    C3 0.0135(7) 0.0168(8) 0.0151(7) -0.0019(6) -0.0007(6) 0.0006(6)
    C4 0.0157(8) 0.0160(8) 0.0178(8) -0.0031(6) -0.0016(6) 0.0003(6)
    C5 0.0221(8) 0.0207(8) 0.0193(8) 0.0054(7) -0.0021(7) -0.0008(7)
    C6 0.0181(8) 0.0205(8) 0.0225(8) -0.0045(6) -0.0022(7) 0.0027(7)
    C7 0.0134(7) 0.0158(7) 0.0166(7) 0.0020(6) 0.0000(6) 0.0009(6)
    C8 0.0126(7) 0.0159(8) 0.0161(8) 0.0019(6) -0.0009(6) -0.0004(6)
    C9 0.0150(7) 0.0156(7) 0.0167(8) 0.0019(6) -0.0008(6) -0.0002(6)
    C10 0.0223(9) 0.0234(9) 0.0238(9) -0.0076(7) -0.0036(7) 0.0018(7)
    C11 0.0205(8) 0.0250(9) 0.0155(7) 0.0030(7) -0.0046(6) -0.0035(7)
_geom_special_details
;
All e.s.d.'s (except the e.s.d. in the dihedral angle between two l.s. planes)
are estimated using the full covariance matrix. The cell e.s.d.'s are taken
into account individually in the estimation of e.s.d.'s in distances, angles
and torsion angles; correlations between e.s.d.'s in cell parameters are only
used when they are defined by crystal symmetry. An approximate (isotropic)
treatment of cell e.s.d.'s is used for estimating e.s.d.'s involving l.s.
planes.
;
loop_
    _geom_bond_atom_site_label_1
    _geom_bond_atom_site_label_2
    _geom_bond_site_symmetry_2
    _geom_bond_distance
    _geom_bond_publ_flag
    O1 C2 . 1.307(2) ?
    O1 H1 . 0.91(2) ?
    O2 C4 . 1.273(2) ?
    N1 C7 . 1.337(2) ?
    N1 N2 . 1.3496(19) ?
    N1 H1N . 0.91(2) ?
    N2 C9 . 1.338(2) ?
    N2 C11 . 1.457(2) ?
    C1 C2 . 1.490(2) ?
    C1 H1A . 0.9800 ?
    C1 H1B . 0.9800 ?
    C1 H1C . 0.9800 ?
    C2 C3 . 1.391(2) ?
    C3 C4 . 1.429(2) ?
    C3 C8 . 1.478(2) ?
    C4 C5 . 1.494(2) ?
    C5 H5A . 0.9800 ?
    C5 H5B . 0.9800 ?
    C5 H5C . 0.9800 ?
    C6 C7 . 1.487(2) ?
    C6 H6A . 0.9800 ?
    C6 H6B . 0.9800 ?
    C6 H6C . 0.9800 ?
    C7 C8 . 1.394(2) ?
    C8 C9 . 1.395(2) ?
    C9 C10 . 1.482(2) ?
    C10 H10A . 0.9800 ?
    C10 H10B . 0.9800 ?
    C10 H10C . 0.9800 ?
    C11 H11A . 0.9800 ?
    C11 H11B . 0.9800 ?
    C11 H11C . 0.9800 ?
loop_
    _geom_angle_atom_site_label_1
    _geom_angle_atom_site_label_2
    _geom_angle_atom_site_label_3
    _geom_angle_site_symmetry_1
    _geom_angle_site_symmetry_3
    _geom_angle
    _geom_angle_publ_flag
    C2 O1 H1 . . 107.1(14) ?
    C7 N1 N2 . . 109.17(13) ?
    C7 N1 H1N . . 128.7(14) ?
    N2 N1 H1N . . 121.5(13) ?
    C9 N2 N1 . . 109.11(13) ?
    C9 N2 C11 . . 129.37(15) ?
    N1 N2 C11 . . 121.22(14) ?
    C2 C1 H1A . . 109.5 ?
    C2 C1 H1B . . 109.5 ?
    H1A C1 H1B . . 109.5 ?
    C2 C1 H1C . . 109.5 ?
    H1A C1 H1C . . 109.5 ?
    H1B C1 H1C . . 109.5 ?
    O1 C2 C3 . . 121.24(15) ?
    O1 C2 C1 . . 115.10(15) ?
    C3 C2 C1 . . 123.65(15) ?
    C2 C3 C4 . . 118.69(15) ?
    C2 C3 C8 . . 120.48(15) ?
    C4 C3 C8 . . 120.82(14) ?
    O2 C4 C3 . . 121.15(15) ?
    O2 C4 C5 . . 118.37(15) ?
    C3 C4 C5 . . 120.48(15) ?
    C4 C5 H5A . . 109.5 ?
    C4 C5 H5B . . 109.5 ?
    H5A C5 H5B . . 109.5 ?
    C4 C5 H5C . . 109.5 ?
    H5A C5 H5C . . 109.5 ?
    H5B C5 H5C . . 109.5 ?
    C7 C6 H6A . . 109.5 ?
    C7 C6 H6B . . 109.5 ?
    H6A C6 H6B . . 109.5 ?
    C7 C6 H6C . . 109.5 ?
    H6A C6 H6C . . 109.5 ?
    H6B C6 H6C . . 109.5 ?
    N1 C7 C8 . . 107.92(14) ?
    N1 C7 C6 . . 122.10(15) ?
    C8 C7 C6 . . 129.98(15) ?
    C7 C8 C9 . . 105.92(14) ?
    C7 C8 C3 . . 126.82(15) ?
    C9 C8 C3 . . 127.25(15) ?
    N2 C9 C8 . . 107.87(14) ?
    N2 C9 C10 . . 121.96(15) ?
    C8 C9 C10 . . 130.15(15) ?
    C9 C10 H10A . . 109.5 ?
    C9 C10 H10B . . 109.5 ?
    H10A C10 H10B . . 109.5 ?
    C9 C10 H10C . . 109.5 ?
    H10A C10 H10C . . 109.5 ?
    H10B C10 H10C . . 109.5 ?
    N2 C11 H11A . . 109.5 ?
    N2 C11 H11B . . 109.5 ?
    H11A C11 H11B . . 109.5 ?
    N2 C11 H11C . . 109.5 ?
    H11A C11 H11C . . 109.5 ?
    H11B C11 H11C . . 109.5 ?
loop_
    _geom_hbond_atom_site_label_D
    _geom_hbond_atom_site_label_H
    _geom_hbond_atom_site_label_A
    _geom_hbond_site_symmetry_A
    _geom_hbond_distance_DH
    _geom_hbond_distance_HA
    _geom_hbond_distance_DA
    _geom_hbond_angle_DHA
    _geom_hbond_publ_flag
    O1 H1 O2 . 0.91(2) 1.61(2) 2.4507(18) 152(2) yes
    N1 H1N Cl1 . 0.91(2) 2.06(2) 2.9671(16) 176.7(19) yes
_shelx_space_group_comment
;
The symmetry employed for this shelxl refinement is uniquely defined
by the following loop, which should always be used as a source of
symmetry information in preference to the above space-group names.
They are only intended as comments.
;
_shelx_estimated_absorpt_T_min     0.904
_shelx_estimated_absorpt_T_max     0.959
_shelx_hkl_file
;
   1   0   0   -0.14    0.03
   1   0   0   -0.15    0.03
   1   0   0   -0.13    0.01
  -1   0   0   -0.18    0.02
  -1   0   0   -0.14    0.02
   2   0   0   93.93    7.13
  -2   0   0   87.96    7.27
  -2   0   0   92.66    7.35
   2   0   0   87.20    6.76
   3   0   0   -0.13    0.04
   3   0   0   -0.20    0.08
  -3   0   0   -0.25    0.08
  -3   0   0   -0.22    0.05
  -4   0   0   75.90    5.82
   4   0   0   73.07    5.48
  -4   0   0   66.83    5.95
   4   0   0   70.26    5.69
   5   0   0    0.12    0.18
  -5   0   0   -0.09    0.11
  -5   0   0    0.01    0.20
   5   0   0    0.03    0.09
  -6   0   0  108.26    9.09
   6   0   0  106.76    8.36
   6   0   0  111.14    8.69
  -6   0   0  109.99    8.87
   7   0   0    0.04    0.22
  -7   0   0   -0.14    0.26
  -7   0   0    0.05    0.16
  -8   0   0    3.83    0.82
   8   0   0    2.25    0.62
  -8   0   0    3.61    0.53
  -9   0   0   -0.37    0.26
   9   0   0    0.08    0.27
  -9   0   0    0.10    0.18
  10   0   0   54.30    4.42
 -10   0   0   48.29    4.68
 -11   0   0   -0.28    0.32
  11   0   0    0.24    0.45
   0  -1   0   -0.27    0.04
   0  -1   0   -0.28    0.02
   0   1   0   -0.28    0.02
   0  -1   0   -0.28    0.01
   0   1   0   -0.26    0.03
   0   1   0   -0.26    0.01
  -1   1   0   -0.23    0.04
  -1  -1   0   -0.19    0.06
   1  -1   0   -0.18    0.04
   1   1   0   -0.18    0.07
   1   1   0   -0.32    0.04
   1  -1   0   -0.20    0.05
   1  -1   0   -0.19    0.04
  -1  -1   0   -0.23    0.04
  -1  -1   0   -0.20    0.03
  -1   1   0   -0.20    0.04
   2   1   0   37.46    2.85
   2  -1   0   39.47    2.82
   2  -1   0   37.91    3.05
  -2  -1   0   33.00    3.00
   2  -1   0   36.67    2.95
  -2   1   0   40.65    3.03
  -2  -1   0   34.36    3.08
   2   1   0   38.29    2.98
   3   1   0   -0.02    0.07
   3   1   0   -0.02    0.09
   3  -1   0    0.03    0.04
  -3  -1   0    0.06    0.13
  -3  -1   0    0.06    0.06
  -3   1   0   -0.01    0.05
   3  -1   0    0.04    0.09
  -4   1   0    6.13    0.58
   4   1   0    5.21    0.69
   4  -1   0    7.20    0.73
  -4   1   0    3.65    0.69
   4   1   0    5.67    0.62
  -4  -1   0    6.25    0.56
  -4  -1   0    6.12    0.81
   4  -1   0    5.46    0.50
  -5   1   0   -0.05    0.12
   5   1   0    0.22    0.20
   5  -1   0    0.09    0.06
  -5  -1   0    0.00    0.10
  -5  -1   0   -0.16    0.13
  -5   1   0   -0.20    0.12
   5  -1   0   -0.05    0.12
   5   1   0    0.00    0.10
  -6   1   0    0.08    0.13
   6   1   0   -0.11    0.10
   6   1   0    0.08    0.18
   6  -1   0    0.26    0.20
  -6  -1   0   -0.11    0.19
  -6  -1   0    0.08    0.13
  -6   1   0    0.19    0.20
   6  -1   0    0.02    0.08
   7   1   0   -0.09    0.11
   7  -1   0    0.25    0.27
  -7  -1   0    0.00    0.25
   7   1   0   -0.36    0.15
  -7  -1   0    0.01    0.15
  -7   1   0   -0.11    0.13
  -7   1   0   -0.06    0.24
  -8  -1   0    0.50    0.23
  -8   1   0   -0.14    0.28
   8  -1   0    0.25    0.26
  -8   1   0    0.32    0.20
  -8  -1   0    0.34    0.37
   8   1   0   -0.03    0.22
   9  -1   0    0.55    0.32
  -9   1   0    0.02    0.20
  -9   1   0   -0.45    0.26
   9   1   0   -0.09    0.29
  -9  -1   0    0.17    0.34
  10   1   0   16.24    1.85
 -10   1   0   11.98    1.33
  10  -1   0   13.69    1.64
 -10  -1   0    6.48    1.38
 -10   1   0   13.02    1.73
  11  -1   0    0.52    0.45
  11   1   0   -0.04    0.47
 -11   1   0    0.14    0.48
 -11  -1   0    0.16    0.41
   0  -2   0  176.21   13.58
   0  -2   0  190.87   14.64
   0   2   0  184.26   14.64
   0   2   0  179.63   14.44
   1   2   0    0.05    0.09
  -1   2   0    0.01    0.08
  -1   2   0    0.02    0.06
   1   2   0   -0.02    0.04
   1  -2   0    0.14    0.06
  -1  -2   0    0.02    0.05
   1  -2   0    0.06    0.07
  -1  -2   0    0.09    0.07
   1   2   0    0.23    0.12
   2   2   0  146.68   11.33
  -2   2   0  157.59   11.98
  -2  -2   0  140.36   12.25
   2  -2   0  159.39   11.28
   2   2   0  153.20   12.02
   2  -2   0  149.35   12.21
  -2   2   0  155.46   12.19
   3   2   0    0.13    0.11
   3   2   0    0.04    0.11
  -3   2   0    0.05    0.07
  -3  -2   0    0.05    0.07
   3  -2   0    0.01    0.10
   3  -2   0   -0.01    0.08
   3  -2   0   -0.09    0.07
  -3  -2   0    0.03    0.14
  -4  -2   0   13.48    1.37
  -4  -2   0   14.25    1.21
   4   2   0   14.22    1.27
  -4   2   0    9.43    1.27
   4   2   0   14.95    1.29
   4  -2   0   15.69    1.17
   4  -2   0   15.61    1.22
  -4   2   0   13.71    1.25
   5   2   0    0.19    0.21
  -5   2   0   -0.01    0.20
  -5  -2   0   -0.15    0.18
   5   2   0   -0.14    0.08
  -5  -2   0    0.18    0.11
   5  -2   0   -0.09    0.04
  -5   2   0   -0.12    0.12
   5  -2   0    0.10    0.17
  -6   2   0    0.09    0.14
   6   2   0    0.00    0.12
   6   2   0    0.04    0.22
   6  -2   0    0.13    0.21
  -6  -2   0   -0.08    0.22
   6  -2   0    0.17    0.09
  -6   2   0    0.03    0.21
  -6  -2   0   -0.02    0.12
  -7   2   0    0.16    0.29
   7   2   0    0.02    0.24
  -7  -2   0    0.14    0.31
  -7  -2   0   -0.14    0.14
   7   2   0    0.13    0.19
  -7   2   0    0.01    0.12
   7  -2   0   -0.15    0.19
  -8  -2   0    5.29    0.99
   8  -2   0    4.74    0.82
  -8   2   0    4.74    0.69
  -8   2   0    7.45    1.14
   8   2   0    5.06    0.96
   9  -2   0   -0.11    0.24
   9   2   0    0.78    0.44
  -9  -2   0   -0.29    0.28
  -9   2   0    0.09    0.34
  -9   2   0   -0.08    0.18
 -10   2   0   -0.13    0.19
 -10  -2   0    0.66    0.53
 -10   2   0   -0.14    0.35
  10  -2   0    0.50    0.34
  10   2   0    0.18    0.42
 -11   2   0   -0.04    0.41
 -11  -2   0   -0.36    0.30
  11   2   0   -0.18    0.44
  11  -2   0   -0.24    0.37
   0  -3   0   -0.12    0.11
   0   3   0   -0.12    0.06
   0   3   0   -0.26    0.07
   0  -3   0   -0.21    0.03
  -1   3   0    0.05    0.08
   1  -3   0   -0.05    0.07
   1   3   0   -0.03    0.09
   1  -3   0   -0.08    0.04
   1   3   0   -0.03    0.10
  -1   3   0   -0.03    0.08
   1   3   0   -0.04    0.04
  -1  -3   0    0.05    0.08
  -2   3   0 1000.00   73.19
   2   3   0  949.74   71.97
   2  -3   0  923.82   73.32
  -2   3   0  897.73   71.91
   2   3   0  911.07   67.74
  -2  -3   0  872.58   73.38
   2   3   0  861.22   73.13
   2  -3   0  922.54   67.65
   3   3   0    0.15    0.18
   3  -3   0   -0.03    0.11
   3  -3   0    0.01    0.10
   3   3   0    0.03    0.11
  -3  -3   0    0.03    0.15
  -3  -3   0   -0.15    0.07
  -3   3   0    0.02    0.11
  -4  -3   0    2.41    0.47
   4  -3   0    1.82    0.33
   4   3   0    1.78    0.37
   4   3   0    2.20    0.46
  -4  -3   0    2.42    0.29
   4  -3   0    2.07    0.31
  -4   3   0    2.18    0.35
   5  -3   0    0.05    0.13
  -5   3   0   -0.10    0.10
   5   3   0    0.20    0.23
  -5   3   0   -0.22    0.13
   5   3   0   -0.13    0.14
  -5  -3   0   -0.06    0.08
  -5  -3   0   -0.12    0.16
   5  -3   0   -0.01    0.08
   6  -3   0   34.26    2.76
  -6  -3   0   36.62    3.11
  -6   3   0   32.91    2.90
   6   3   0   32.46    2.86
   6  -3   0   34.95    2.71
  -6  -3   0   35.58    2.82
   6   3   0   31.72    2.92
  -6   3   0   29.89    2.98
  -7   3   0    0.15    0.19
  -7  -3   0   -0.02    0.25
   7   3   0   -0.02    0.29
   7  -3   0    0.10    0.23
   7   3   0   -0.31    0.20
  -7  -3   0   -0.03    0.14
  -7   3   0    0.32    0.29
   8  -3   0    6.73    0.96
   8   3   0    5.32    1.02
  -8  -3   0    7.59    1.18
  -8   3   0    6.34    1.07
  -8   3   0    5.19    0.81
  -9  -3   0    0.04    0.34
   9  -3   0   -0.07    0.28
  -9   3   0    0.09    0.20
   9   3   0   -0.17    0.30
  -9   3   0    0.27    0.34
 -10  -3   0    0.17    0.44
 -10   3   0    0.80    0.52
  10  -3   0    0.47    0.37
  10   3   0   -0.42    0.35
 -10   3   0    0.32    0.31
 -11   3   0    0.01    0.42
 -11  -3   0   -0.25    0.36
  11   3   0   -0.23    0.39
 -11   3   0    0.46    0.35
  11  -3   0   -0.03    0.43
   0   4   0   10.28    0.89
   0   4   0    9.98    0.98
   0  -4   0    9.80    0.83
   0  -4   0    9.65    0.90
  -1   4   0    0.00    0.06
   1  -4   0    0.05    0.09
  -1  -4   0    0.08    0.08
   1   4   0    0.08    0.08
  -1  -4   0    0.09    0.14
   1  -4   0   -0.06    0.04
  -1   4   0    0.03    0.09
   1   4   0   -0.11    0.07
  -2   4   0    1.39    0.30
  -2   4   0    1.21    0.25
   2   4   0    1.19    0.31
  -2  -4   0    1.30    0.27
   2  -4   0    1.53    0.22
   2   4   0    1.36    0.20
   2  -4   0    1.70    0.26
   2   4   0    1.31    0.32
  -3   4   0    0.09    0.13
  -3  -4   0    0.14    0.19
  -3  -4   0   -0.08    0.10
   3   4   0   -0.14    0.17
   3   4   0   -0.08    0.18
  -3   4   0   -0.07    0.14
   3  -4   0   -0.08    0.11
   3  -4   0    0.07    0.11
   4   4   0   20.02    1.99
   4  -4   0   23.32    1.94
   4  -4   0   24.37    1.82
   4   4   0   24.75    1.96
  -4   4   0   21.39    1.94
   4  -4   0   20.18    1.91
  -5   4   0   -0.08    0.11
   5  -4   0    0.05    0.11
  -5  -4   0    0.00    0.09
  -5  -4   0   -0.31    0.17
  -5   4   0    0.02    0.18
   5  -4   0   -0.07    0.10
   5   4   0    0.10    0.24
   5   4   0    0.09    0.18
   6  -4   0   -0.29    0.11
  -6   4   0   -0.08    0.13
  -6  -4   0    0.02    0.11
  -6   4   0    0.09    0.23
  -6  -4   0   -0.01    0.19
   6   4   0   -0.26    0.22
   6   4   0   -0.09    0.20
  -7  -4   0    0.55    0.35
   7   4   0   -0.63    0.23
  -7   4   0    0.01    0.15
  -7   4   0   -0.02    0.28
   7   4   0    0.43    0.29
   7  -4   0   -0.30    0.15
  -8   4   0   17.98    2.01
   8   4   0   18.99    2.09
   8  -4   0   15.90    1.77
  -8   4   0   17.14    1.64
  -8  -4   0   13.96    1.96
  -9   4   0   -0.37    0.25
   9  -4   0   -0.36    0.17
   9   4   0    0.53    0.50
  -9   4   0   -0.22    0.18
  -9  -4   0   -0.37    0.23
 -10  -4   0    1.58    0.62
  10   4   0    0.97    0.59
  10  -4   0    1.29    0.47
 -10   4   0    2.25    0.68
 -10   4   0    1.90    0.52
 -11  -4   0   -0.20    0.35
 -11   4   0    0.63    0.49
  11   4   0   -0.35    0.44
 -11   4   0   -0.17    0.23
  11  -4   0   -0.23    0.33
   0  -5   0    0.22    0.08
   0   5   0    0.08    0.11
   0   5   0    0.10    0.19
   0  -5   0    0.17    0.19
   1  -5   0   -0.06    0.13
  -1   5   0    0.15    0.20
  -1   5   0   -0.18    0.10
   1  -5   0   -0.02    0.06
   1   5   0    0.25    0.13
  -1  -5   0    0.30    0.26
  -1  -5   0   -0.13    0.08
   1   5   0   -0.27    0.14
   2   5   0   32.05    2.63
  -2  -5   0   30.33    2.70
   2  -5   0   34.88    2.54
  -2   5   0   32.57    2.76
   2   5   0   32.16    2.66
  -2   5   0   33.16    2.72
   2   5   0   31.90    2.81
   2  -5   0   31.31    2.64
  -3   5   0   -0.03    0.14
  -3  -5   0   -0.12    0.17
   3   5   0    0.36    0.24
  -3   5   0    0.05    0.16
   3  -5   0    0.02    0.12
   3   5   0    0.00    0.06
   3   5   0    0.05    0.22
   3  -5   0    0.08    0.11
  -4   5   0   51.54    4.16
   4   5   0   42.29    4.17
  -4  -5   0   57.22    4.27
  -4  -5   0   42.27    4.02
  -4   5   0   53.75    4.09
   4   5   0   52.31    4.01
   4  -5   0   46.78    3.82
   4  -5   0   55.43    4.12
   5  -5   0    0.10    0.15
   5  -5   0    0.04    0.15
   5   5   0   -0.04    0.22
   5   5   0    0.26    0.23
  -5   5   0    0.06    0.19
  -5  -5   0    0.32    0.23
  -5  -5   0    0.14    0.11
  -5   5   0    0.11    0.14
  -6   5   0    6.01    0.82
  -6  -5   0    4.55    0.83
   6   5   0    4.90    0.86
   6  -5   0    4.50    0.67
  -6   5   0    3.70    0.63
   6   5   0    4.86    0.80
  -7   5   0    0.11    0.24
   7   5   0    0.08    0.35
   7   5   0    0.20    0.35
  -7  -5   0   -0.35    0.22
   7  -5   0   -0.39    0.16
  -7   5   0   -0.16    0.17
  -8  -5   0    4.28    0.86
  -8   5   0    4.23    0.81
   8   5   0    2.55    0.70
   8  -5   0    2.70    0.58
  -8   5   0    2.73    0.56
  -9   5   0    0.13    0.20
   9  -5   0    0.17    0.29
   9   5   0    0.45    0.50
  -9   5   0    0.10    0.33
  -9  -5   0    0.19    0.32
 -10  -5   0    6.03    1.18
  10   5   0    5.01    1.12
 -10   5   0    6.50    0.98
 -10   5   0    5.88    1.12
  10  -5   0    6.74    1.11
 -11  -5   0   -0.56    0.39
 -11   5   0    0.04    0.28
  11   5   0    0.12    0.57
  11  -5   0    0.38    0.37
   0   6   0   98.00    8.69
   0  -6   0  113.28    8.19
   0  -6   0  120.03    8.63
   0   6   0   92.08    8.68
  -1  -6   0    0.14    0.23
  -1   6   0   -0.18    0.11
  -1   6   0    0.05    0.19
   1  -6   0   -0.03    0.07
   1   6   0   -0.15    0.16
  -1  -6   0    0.11    0.10
   1   6   0   -0.03    0.09
   1  -6   0   -0.11    0.14
  -2   6   0    8.99    0.87
   2  -6   0    9.66    0.94
  -2  -6   0    6.88    1.03
   2  -6   0    8.27    0.74
  -2   6   0    9.70    1.09
  -2  -6   0    8.37    0.81
   2   6   0    8.37    1.11
   2   6   0    7.95    0.79
   3   6   0    0.01    0.20
  -3   6   0   -0.17    0.13
  -3   6   0    0.02    0.19
   3   6   0    0.13    0.20
   3  -6   0    0.09    0.13
   3   6   0    0.28    0.11
   3  -6   0   -0.03    0.10
  -3  -6   0    0.10    0.16
  -4   6   0    1.46    0.38
   4  -6   0    1.35    0.30
  -4   6   0    1.49    0.36
   4   6   0    1.44    0.44
  -4  -6   0    1.63    0.40
   4   6   0    1.27    0.40
  -4  -6   0    2.01    0.30
   4  -6   0    1.67    0.31
   5   6   0   -0.10    0.27
   5  -6   0    0.07    0.14
  -5  -6   0    0.00    0.18
   5  -6   0    0.03    0.25
  -5   6   0    0.14    0.19
   5   6   0   -0.14    0.26
  -5   6   0    0.09    0.16
   6   6   0   25.06    2.33
  -6   6   0   23.22    2.16
   6   6   0   25.94    2.25
  -6   6   0   23.74    2.16
  -6  -6   0   21.11    2.23
  -7   6   0    0.07    0.16
   7  -6   0   -0.02    0.14
  -7   6   0   -0.23    0.22
  -7  -6   0    0.26    0.26
   7   6   0    0.31    0.32
   7   6   0    0.19    0.33
   8   6   0   -0.01    0.34
   8   6   0    0.49    0.45
  -8   6   0   -0.31    0.13
   8  -6   0   -0.31    0.16
  -8  -6   0    0.05    0.26
  -8   6   0    0.10    0.33
  -9  -6   0    0.11    0.27
   9   6   0   -0.15    0.44
  -9   6   0    0.35    0.23
   9  -6   0    0.11    0.25
 -10  -6   0    0.82    0.48
 -10   6   0    0.97    0.39
  10  -6   0    0.65    0.41
  10   6   0    2.01    0.79
   0  -7   0    0.29    0.10
   0   7   0    0.49    0.19
   0   7   0    0.17    0.21
   0  -7   0    0.32    0.23
  -1  -7   0   -0.14    0.07
  -1   7   0   -0.07    0.14
   1   7   0   -0.02    0.19
   1  -7   0    0.16    0.19
  -1  -7   0    0.22    0.23
   1  -7   0   -0.16    0.06
  -1   7   0    0.01    0.17
   1   7   0   -0.04    0.12
  -2   7   0    0.28    0.21
   2   7   0    0.58    0.18
  -2  -7   0    0.17    0.14
   2  -7   0    0.34    0.12
  -2  -7   0    0.38    0.30
   2  -7   0    0.35    0.19
  -2   7   0    0.08    0.25
   2   7   0    0.28    0.25
   3   7   0   -0.12    0.08
  -3  -7   0    0.16    0.26
  -3   7   0    0.07    0.20
   3   7   0    0.26    0.26
  -3   7   0    0.04    0.15
   3  -7   0    0.10    0.11
  -3  -7   0   -0.12    0.15
   3  -7   0    0.08    0.14
  -4   7   0    9.04    1.08
   4  -7   0    8.82    0.98
   4   7   0    8.68    1.20
   4   7   0    8.81    0.82
  -4  -7   0    9.64    1.10
  -4   7   0   10.17    1.15
   4   7   0   10.95    1.38
   5   7   0   -0.01    0.28
   5   7   0   -0.08    0.29
   5  -7   0    0.11    0.19
  -5   7   0    0.04    0.22
  -5  -7   0   -0.19    0.20
  -5   7   0   -0.14    0.18
  -6  -7   0    2.36    0.56
  -6   7   0    1.33    0.40
   6  -7   0    0.88    0.32
   6   7   0    0.95    0.49
  -6   7   0    1.55    0.39
   6   7   0    1.49    0.57
  -7  -7   0    0.08    0.25
  -7   7   0    0.10    0.17
   7  -7   0    0.34    0.22
   7   7   0   -0.22    0.38
   7   7   0   -0.02    0.40
  -8  -7   0    0.61    0.41
   8  -7   0   -0.17    0.23
   8   7   0    0.39    0.40
   8   7   0   -0.16    0.50
  -8   7   0    0.02    0.17
   9   7   0   -0.67    0.31
  -9   7   0    0.13    0.22
   9  -7   0   -0.56    0.15
  -9  -7   0   -0.12    0.28
  10  -7   0    0.84    0.48
  10   7   0    1.54    0.71
 -10  -7   0    1.42    0.63
 -10   7   0    1.08    0.44
   0  -8   0   21.31    1.90
   0  -8   0   22.61    1.76
   0   8   0   21.01    2.30
   0   8   0   18.32    1.88
  -1  -8   0    0.11    0.21
  -1   8   0    0.02    0.23
  -1   8   0   -0.10    0.15
   1  -8   0    0.10    0.20
   1  -8   0   -0.01    0.09
   1   8   0    0.18    0.16
  -1  -8   0   -0.17    0.08
   1   8   0    0.05    0.24
   2   8   0    0.93    0.24
  -2   8   0    0.85    0.30
  -2   8   0    0.13    0.23
   2   8   0    0.14    0.30
  -2  -8   0    0.75    0.21
  -2  -8   0    1.11    0.44
   2  -8   0    0.90    0.28
  -3   8   0   -0.21    0.16
  -3  -8   0    0.06    0.16
  -3  -8   0   -0.06    0.22
  -3   8   0    0.03    0.16
   3   8   0    0.00    0.26
   3  -8   0    0.04    0.13
   3   8   0    0.00    0.09
   4  -8   0    0.76    0.26
  -4  -8   0    0.59    0.28
  -4   8   0    0.57    0.34
   4   8   0    0.19    0.35
  -4   8   0    0.90    0.32
  -5   8   0    0.16    0.27
  -5   8   0   -0.01    0.22
   5  -8   0   -0.19    0.14
   5   8   0   -0.01    0.33
  -5  -8   0    0.12    0.22
   5   8   0   -0.19    0.31
  -6   8   0   12.57    1.34
   6  -8   0    7.94    1.05
  -6  -8   0   10.46    1.29
   6   8   0    8.48    1.32
   6   8   0    9.42    1.43
  -7  -8   0    0.24    0.26
   7   8   0    0.33    0.42
   7  -8   0    0.00    0.20
   7   8   0    0.06    0.42
  -7   8   0    0.08    0.23
   8   8   0    3.14    0.87
   8   8   0    3.26    0.84
   8  -8   0    2.21    0.57
  -8   8   0    3.68    0.73
  -8  -8   0    3.22    0.75
   9  -8   0    0.19    0.29
   9   8   0    0.14    0.46
  -9   8   0    0.08    0.28
  -9  -8   0   -0.23    0.26
  10  -8   0    2.11    0.56
 -10  -8   0    4.83    1.00
  10   8   0    3.87    0.98
 -10   8   0    2.05    0.63
   0  -9   0    0.17    0.26
   0   9   0    0.36    0.30
   0   9   0    0.13    0.16
   1   9   0    0.23    0.20
   1   9   0    0.27    0.27
  -1  -9   0    0.26    0.25
  -1   9   0    0.51    0.32
  -1   9   0    0.00    0.21
  -1  -9   0   -0.13    0.10
   1  -9   0    0.23    0.22
   2   9   0    1.34    0.50
  -2   9   0    1.42    0.51
  -2   9   0    1.71    0.45
  -2  -9   0    2.15    0.33
   2   9   0    2.47    0.44
   2  -9   0    1.23    0.36
  -2  -9   0    2.53    0.64
  -3   9   0   -0.39    0.17
  -3  -9   0   -0.22    0.29
  -3  -9   0   -0.24    0.14
   3  -9   0    0.10    0.21
  -3   9   0   -0.24    0.13
   3   9   0   -0.04    0.28
  -4  -9   0    8.45    0.98
   4   9   0    8.57    1.34
  -4   9   0    7.20    1.09
   4  -9   0    7.37    0.94
  -4  -9   0   10.59    1.44
  -4   9   0    8.10    1.07
  -5  -9   0    0.29    0.26
   5  -9   0    0.01    0.16
  -5   9   0    0.07    0.21
   5   9   0   -0.05    0.38
  -5   9   0    0.00    0.22
  -6  -9   0    2.76    0.55
   6  -9   0    2.49    0.49
   6   9   0    1.56    0.61
  -6   9   0    2.69    0.57
   6   9   0    2.04    0.68
   7   9   0   -0.04    0.41
   7   9   0   -0.39    0.34
  -7   9   0   -0.28    0.17
  -7  -9   0    0.10    0.28
   7  -9   0   -0.17    0.15
   8  -9   0    2.62    0.58
  -8  -9   0    3.84    0.81
  -8   9   0    2.79    0.65
   8   9   0    2.76    0.84
   8   9   0    2.52    0.87
   9   9   0    0.35    0.51
  -9  -9   0    0.44    0.34
   9  -9   0    0.43    0.35
  -9   9   0   -0.37    0.21
   0 -10   0    0.12    0.26
   0  10   0    0.02    0.27
   0  10   0    0.66    0.29
   1  10   0   -0.11    0.16
   1  10   0    0.28    0.35
  -1  10   0   -0.05    0.24
  -1 -10   0   -0.16    0.23
   1 -10   0    0.01    0.23
  -1  10   0   -0.44    0.18
   2 -10   0   14.85    1.52
   2  10   0   11.77    1.73
  -2 -10   0   12.40    1.70
   2  10   0   12.82    1.46
  -2  10   0   16.20    1.64
  -2  10   0   15.06    1.81
  -3  10   0    0.07    0.24
   3 -10   0   -0.22    0.17
   3  10   0   -0.13    0.29
  -3  10   0   -0.41    0.24
  -3 -10   0    0.03    0.17
  -3 -10   0    0.00    0.29
   4 -10   0    0.33    0.18
   4  10   0    0.73    0.42
  -4  10   0    0.41    0.26
  -4 -10   0    0.34    0.32
  -4  10   0    0.34    0.30
  -4 -10   0    0.23    0.20
   5 -10   0    0.24    0.21
  -5 -10   0   -0.17    0.21
  -5  10   0   -0.09    0.22
  -5 -10   0   -0.61    0.26
   5  10   0   -0.04    0.26
  -6 -10   0    1.32    0.41
  -6  10   0    1.24    0.44
   6  10   0    1.47    0.61
   6 -10   0    1.09    0.38
  -6 -10   0    0.09    0.49
   7 -10   0   -0.04    0.19
   7  10   0    0.16    0.47
   7  10   0   -0.42    0.32
  -7  10   0    0.37    0.29
  -7 -10   0   -0.33    0.22
   8 -10   0    3.35    0.68
  -8  10   0    4.20    0.82
   8  10   0    3.24    1.00
  -8 -10   0    3.02    0.67
   8  10   0    2.07    0.78
  -9  10   0    0.19    0.30
  -9 -10   0   -0.01    0.34
   9 -10   0   -0.36    0.25
   0  11   0   -0.34    0.20
   0  11   0    0.39    0.33
   0 -11   0    0.53    0.31
   1 -11   0   -0.23    0.16
  -1 -11   0    0.05    0.25
   1  11   0   -0.01    0.23
  -1  11   0    0.04    0.32
  -1  11   0    0.38    0.32
   1  11   0    0.40    0.30
  -2 -11   0    1.25    0.47
  -2  11   0    0.50    0.35
  -2  11   0    0.40    0.35
   2  11   0    0.52    0.36
   2 -11   0    0.14    0.21
  -3  11   0   -0.10    0.20
   3 -11   0    0.10    0.22
  -3  11   0    0.03    0.34
   3  11   0   -0.07    0.33
  -3 -11   0    0.71    0.42
   4 -11   0    0.19    0.23
  -4  11   0    0.06    0.22
   4  11   0    0.44    0.44
  -4 -11   0    0.38    0.41
  -4  11   0    0.22    0.33
  -5  11   0    0.16    0.31
   5 -11   0    0.08    0.20
   5  11   0    0.33    0.43
  -5 -11   0    0.20    0.42
   6 -11   0    0.02    0.20
  -6  11   0   -0.34    0.21
  -6 -11   0   -0.22    0.18
   6  11   0   -0.26    0.49
  -6 -11   0    0.25    0.50
   7 -11   0    0.27    0.25
   7  11   0   -1.29    0.39
  -7  11   0   -0.55    0.21
  -7 -11   0    0.07    0.30
  -7 -11   0    0.29    0.49
  -8 -11   0    1.21    0.45
   8 -11   0    0.48    0.37
   8  11   0    2.66    0.92
  -8  11   0    1.93    0.57
   0  12   0   37.87    3.96
   0 -12   0   46.86    3.72
   0  12   0   43.89    3.82
  -1  12   0    0.08    0.31
  -1 -12   0   -0.25    0.29
  -1  12   0   -0.54    0.18
   1 -12   0    0.22    0.34
   1  12   0   -0.40    0.29
  -2  12   0   36.96    3.19
   2  12   0   26.49    3.37
   2 -12   0   33.47    2.80
  -2  12   0   32.34    2.97
  -2 -12   0   27.99    3.16
   3  12   0    0.17    0.38
  -3  12   0    0.04    0.28
  -3  12   0   -0.32    0.23
   3 -12   0    0.08    0.24
  -3 -12   0    0.06    0.32
  -4  12   0    3.61    0.78
   4 -12   0    4.15    0.71
  -4  12   0    3.60    0.78
  -4 -12   0    3.77    0.95
   4  12   0    4.37    1.07
  -5  12   0   -0.41    0.24
   5 -12   0   -0.05    0.20
   5  12   0   -0.21    0.48
  -5 -12   0   -0.51    0.32
  -6  12   0    0.55    0.42
   6  12   0    0.09    0.48
  -6 -12   0   -0.51    0.43
   6 -12   0   -0.14    0.21
   7 -12   0   -0.14    0.24
   7  12   0    0.38    0.55
  -7 -12   0   -0.10    0.59
  -7  12   0    0.04    0.32
   0  13   0   -0.13    0.40
   0 -13   0   -0.01    0.27
  -1 -13   0    0.24    0.31
  -1  13   0   -0.16    0.25
   1 -13   0   -0.11    0.25
  -1  13   0    0.10    0.39
   1  13   0   -0.66    0.28
  -2  13   0    0.07    0.26
   2  13   0   -0.13    0.30
   2 -13   0    0.27    0.28
  -2  13   0   -0.06    0.38
  -2 -13   0    0.62    0.44
   3  13   0    0.37    0.56
  -3 -13   0    0.34    0.45
  -3  13   0    0.74    0.44
   3 -13   0   -0.16    0.21
  -3  13   0   -1.07    0.27
  -4  13   0    5.04    0.94
  -4 -13   0    3.98    1.01
   4 -13   0    3.94    0.73
   4  13   0    2.61    0.84
  -4  13   0    4.89    1.02
  -5 -13   0    0.20    0.35
   5  13   0    0.49    0.56
   5 -13   0    0.04    0.26
  -5  13   0    0.20    0.42
   6  13   0   -0.26    0.53
   6 -13   0    0.12    0.27
  -6  13   0    0.27    0.36
  -6 -13   0    0.90    0.61
   0  14   0    7.47    1.41
   0 -14   0    8.47    1.28
  -1 -14   0   -0.34    0.34
  -1  14   0    0.50    0.39
   1  14   0    0.31    0.47
   1 -14   0    0.29    0.32
  -2 -14   0   12.66    1.77
  -2  14   0   11.48    1.81
  -2  14   0   13.78    1.74
   2  14   0   11.13    1.89
   2 -14   0   11.02    1.49
   3 -14   0   -0.27    0.22
  -3  14   0   -0.16    0.36
  -3  14   0    0.92    0.47
  -3 -14   0    0.46    0.47
   3  14   0   -0.17    0.42
  -4  14   0    6.26    1.16
  -4 -14   0    5.94    1.21
   4 -14   0    4.59    0.86
   4  14   0    6.99    1.42
  -5 -14   0   -0.91    0.36
  -5  14   0   -0.20    0.36
   5 -14   0   -0.38    0.21
   5  14   0   -0.24    0.42
   0  15   0    0.83    0.54
   0 -15   0   -0.37    0.30
   1  15   0    0.57    0.48
   1 -15   0   -0.10    0.31
  -1  15   0   -0.74    0.38
  -1 -15   0    0.64    0.48
  -2 -15   0    2.35    0.73
  -2  15   0    3.87    0.94
   2 -15   0    2.55    0.65
   2  15   0    3.14    1.11
  -3 -15   0   -0.27    0.37
  -3  15   0   -0.19    0.41
  -3  15   0    0.04    0.41
   3  15   0    0.17    0.49
   3 -15   0   -0.03    0.28
   0   0   1   -0.01    0.01
   0   0  -1   -0.01    0.01
   0   0  -1   -0.01    0.01
   0   0   1    0.00    0.01
   0   0  -1   -0.01    0.01
   0   0   1    0.01    0.01
  -1   0   1   -0.02    0.04
  -1   0  -1    0.01    0.04
   1   0  -1    0.01    0.03
   1   0  -1   -0.07    0.03
   1   0  -1   -0.04    0.02
  -1   0   1    0.03    0.04
   1   0   1   -0.07    0.03
  -1   0   1    0.00    0.02
   1   0   1    0.02    0.04
  -2   0   1    0.00    0.09
   2   0   1   -0.02    0.07
  -2   0  -1   -0.01    0.06
   2   0   1   -0.01    0.04
   2   0   1    0.02    0.09
  -2   0  -1   -0.01    0.04
  -2   0   1   -0.07    0.05
   2   0  -1   -0.02    0.04
   2   0  -1   -0.09    0.07
   3   0   1    0.15    0.12
   3   0   1   -0.06    0.05
  -3   0   1    0.05    0.08
  -3   0   1   -0.03    0.06
  -3   0  -1   -0.03    0.05
   3   0   1   -0.01    0.07
   3   0  -1   -0.04    0.04
   3   0  -1   -0.10    0.07
  -4   0   1   -0.01    0.09
   4   0   1    0.02    0.08
   4   0  -1    0.12    0.09
  -4   0  -1    0.18    0.13
  -4   0  -1    0.09    0.20
   4   0   1    0.13    0.16
   4   0  -1    0.04    0.15
  -4   0   1    0.16    0.20
   5   0   1   -0.01    0.16
  -5   0  -1   -0.07    0.10
  -5   0   1   -0.09    0.15
  -5   0   1    0.02    0.12
   5   0  -1    0.05    0.09
   5   0   1    0.08    0.09
   5   0  -1    0.14    0.18
  -5   0  -1   -0.37    0.15
  -6   0   1    0.38    0.29
   6   0  -1    0.25    0.16
  -6   0  -1    0.23    0.27
  -6   0   1    0.12    0.13
   6   0  -1    0.01    0.09
   6   0   1    0.12    0.22
  -6   0  -1   -0.17    0.11
   6   0   1   -0.02    0.09
   7   0   1    0.21    0.30
  -7   0   1    0.07    0.28
  -7   0   1   -0.12    0.13
  -7   0  -1   -0.05    0.15
  -7   0  -1    0.57    0.38
   7   0  -1    0.24    0.25
   8   0  -1    0.06    0.24
  -8   0  -1    0.04    0.16
  -8   0  -1    0.11    0.36
  -8   0   1    0.26    0.19
  -8   0   1    0.17    0.33
   8   0   1    0.01    0.26
  -9   0  -1    0.38    0.36
   9   0   1    0.01    0.29
  -9   0   1   -0.07    0.34
  -9   0   1   -0.27    0.17
   9   0  -1    0.00    0.28
  -9   0  -1   -0.15    0.16
 -10   0  -1    0.30    0.50
  10   0  -1   -0.17    0.31
  10   0   1    0.17    0.37
 -10   0   1   -0.25    0.36
  11   0   1   -0.22    0.43
 -11   0  -1    0.29    0.47
 -11   0   1   -0.24    0.41
  11   0  -1    0.07    0.42
   0  -1   1   -0.08    0.04
   0  -1   1   -0.13    0.02
   0   1   1   -0.10    0.04
   0  -1  -1   -0.17    0.03
   0  -1   1   -0.10    0.02
   0   1  -1   -0.14    0.02
   0   1  -1   -0.12    0.03
   0   1  -1   -0.12    0.02
   0   1   1   -0.11    0.03
  -1   1   1  118.47    9.40
   1   1  -1  112.18    9.23
   1   1  -1  111.06    8.70
  -1   1   1  125.96    9.39
   1  -1   1  109.52    9.20
   1  -1   1  120.86    8.67
   1  -1   1  117.11    9.41
   1   1   1  116.33    8.70
  -1  -1   1  115.58    9.42
   1  -1  -1  114.01    9.24
   1  -1  -1  118.76    8.67
   1   1   1  107.29    9.24
   1   1   1  120.84    9.38
  -1   1  -1  120.96    9.21
   1   1   1  107.37    9.41
  -1   1  -1  124.60    9.39
  -2   1   1   47.72    3.65
   2  -1   1   43.19    3.35
   2  -1   1   43.30    3.50
   2   1  -1   43.78    3.55
   2  -1   1   45.11    3.64
  -2   1   1   42.67    3.60
   2   1  -1   41.43    3.38
   2  -1   1   43.12    3.51
  -2  -1  -1   45.20    3.61
   2   1   1   43.86    3.38
   2  -1  -1   44.88    3.53
   2  -1  -1   45.64    3.35
  -2  -1   1   46.28    3.57
  -2   1  -1   47.23    3.62
   2   1   1   43.20    3.65
   2   1   1   43.37    3.56
  -3   1   1    7.29    0.78
   3  -1   1    8.03    0.65
   3  -1   1    7.98    0.77
  -3   1   1    7.48    0.72
  -3  -1  -1    8.58    0.72
   3  -1   1    8.23    0.71
   3   1  -1    8.05    0.74
  -3  -1  -1    4.91    0.82
   3   1  -1    8.00    0.72
   3  -1  -1    8.13    0.71
  -3   1  -1    8.24    0.73
   3   1   1    7.95    0.72
   3  -1  -1    8.11    0.68
   3   1   1    8.86    0.75
  -3  -1   1    8.54    0.92
  -3  -1   1    7.78    0.69
   4  -1   1   11.61    1.03
  -4   1   1   11.13    1.27
   4   1  -1   11.75    1.08
   4   1  -1   12.82    1.05
   4  -1   1   11.91    1.12
  -4  -1  -1   11.40    1.03
  -4   1   1   11.52    1.05
   4  -1   1   12.18    0.96
  -4  -1  -1   10.79    1.28
   4  -1  -1   11.34    1.03
   4   1   1   10.99    1.03
  -4  -1   1   11.51    1.29
   4  -1  -1   12.30    0.98
  -4   1  -1   11.70    1.06
  -4  -1   1   11.16    1.01
   4   1   1    9.97    1.13
   5  -1   1    1.33    0.18
   5   1  -1    1.20    0.25
  -5  -1  -1    1.22    0.24
   5  -1   1    1.01    0.30
  -5   1   1    0.98    0.35
  -5   1   1    1.00    0.24
  -5  -1  -1    1.09    0.35
   5   1  -1    1.20    0.33
   5  -1  -1    1.26    0.19
  -5  -1   1    0.99    0.21
  -5   1  -1    1.09    0.26
   5   1   1    0.86    0.23
  -5   1  -1    1.16    0.34
   5  -1  -1    1.37    0.33
   5   1   1    1.19    0.32
  -5  -1   1    1.09    0.35
   6  -1   1    0.46    0.26
   6   1  -1    0.38    0.14
   6  -1   1    0.23    0.10
  -6   1   1    0.06    0.12
  -6   1   1    0.28    0.25
  -6  -1  -1    0.41    0.17
  -6  -1  -1    0.28    0.29
   6   1  -1    0.12    0.21
   6  -1  -1    0.19    0.19
  -6   1  -1    0.44    0.19
  -6  -1   1    0.34    0.17
  -6   1  -1    0.17    0.22
  -6  -1   1    0.11    0.22
   6  -1  -1    0.06    0.10
   6   1   1    0.02    0.20
   6   1   1    0.04    0.14
   7   1  -1    3.86    0.71
   7  -1   1    3.68    0.68
   7   1  -1    4.62    0.60
  -7  -1  -1    4.85    0.86
  -7   1   1    3.86    0.77
  -7   1   1    4.89    0.62
  -7  -1  -1    4.51    0.58
  -7   1  -1    4.60    0.61
  -7   1  -1    3.93    0.79
  -7  -1   1    3.46    0.53
  -7  -1   1    3.15    0.72
   7  -1  -1    3.57    0.65
   7   1   1    2.94    0.66
  -8  -1  -1    2.67    0.71
   8   1  -1    2.17    0.58
  -8   1   1    2.49    0.47
  -8   1   1    3.18    0.74
   8  -1   1    1.73    0.54
  -8  -1  -1    2.88    0.47
  -8   1  -1    3.24    0.75
  -8  -1   1    3.24    0.49
  -8  -1   1    3.77    0.82
   8   1   1    3.54    0.72
  -8   1  -1    2.79    0.49
   8  -1  -1    2.31    0.57
   9   1  -1   -0.23    0.26
  -9   1   1    0.58    0.28
   9  -1   1    0.44    0.35
  -9  -1  -1    0.49    0.46
  -9   1   1   -0.30    0.28
   9  -1  -1    0.92    0.41
  -9   1  -1    0.43    0.25
  -9   1  -1    0.07    0.27
   9   1   1    0.48    0.42
  -9  -1   1    0.59    0.48
 -10  -1  -1    4.02    0.97
 -10   1   1    6.10    1.12
  10   1  -1    3.26    0.85
  10  -1   1    4.83    0.97
 -10   1  -1    4.99    0.76
  10  -1  -1    6.10    1.06
  10   1   1    3.91    0.92
 -10   1  -1    5.42    1.09
 -10  -1   1    3.91    0.92
 -11   1   1    0.62    0.54
  11   1  -1    0.44    0.48
  11  -1   1    0.05    0.37
 -11  -1  -1    0.21    0.42
 -11  -1   1    0.53    0.49
 -11   1  -1    0.95    0.62
  11  -1  -1    0.01    0.34
  11   1   1   -0.17    0.46
   0  -2  -1   97.20    7.43
   0  -2   1   88.12    6.92
   0   2   1   87.95    7.45
   0   2   1   96.94    7.38
   0   2  -1   91.51    7.43
   0  -2  -1   93.92    6.93
   0  -2   1   97.68    7.44
   0   2  -1   86.69    7.35
   1   2  -1   33.94    3.07
  -1  -2  -1   35.26    3.13
  -1   2   1   41.74    3.13
  -1   2   1   38.01    3.10
   1   2  -1   38.03    2.93
   1   2  -1   37.85    3.10
  -1   2   1   41.71    3.09
   1  -2   1   38.71    2.88
   1  -2   1   38.32    3.10
   1  -2  -1   39.19    3.09
   1  -2  -1   42.21    2.89
  -1   2  -1   40.45    3.11
   1   2   1   38.00    3.12
   1   2   1   39.43    3.11
   1   2   1   35.59    2.92
  -1  -2   1   32.26    3.06
  -1  -2   1   41.32    3.13
  -1   2  -1   39.23    3.09
   2  -2   1   55.34    4.17
   2   2  -1   51.06    4.46
   2   2  -1   47.66    4.21
  -2   2   1   56.34    4.51
  -2  -2  -1   62.40    4.51
   2  -2   1   58.06    4.52
  -2  -2  -1   57.61    4.57
  -2   2   1   55.08    4.52
   2  -2  -1   59.06    4.47
   2   2   1   52.59    4.23
  -2  -2   1   56.17    4.45
   2  -2  -1   55.33    4.17
  -2   2  -1   55.49    4.42
  -2   2  -1   55.97    4.51
   2   2   1   51.41    4.47
  -2  -2   1   56.09    4.56
   3   2  -1   39.15    3.13
  -3   2   1   42.92    3.30
   3  -2   1   40.18    3.19
   3  -2   1   42.80    3.07
  -3  -2  -1   42.44    3.40
   3  -2   1   39.55    3.32
   3   2  -1   40.37    3.27
  -3   2   1   39.35    3.33
   3   2   1   42.30    3.29
  -3  -2   1   36.62    3.23
   3  -2  -1   36.04    3.21
   3  -2  -1   41.66    3.07
   3   2   1   38.85    3.12
  -3   2  -1   40.57    3.29
  -3  -2   1   39.07    3.37
   4  -2   1    5.47    0.63
   4  -2   1    5.25    0.45
  -4   2   1    6.06    0.65
  -4  -2  -1    6.05    0.53
  -4   2   1    4.46    0.67
   4   2  -1    4.31    0.66
  -4  -2  -1    6.47    0.83
   4   2  -1    6.60    0.69
   4  -2   1    5.93    0.70
   4   2   1    5.60    0.72
   4   2   1    3.99    0.59
  -4   2  -1    5.01    0.60
   4  -2  -1    5.48    0.62
   4  -2  -1    4.69    0.49
  -4  -2   1    5.42    0.75
  -4  -2   1    4.98    0.49
  -5   2   1   19.43    1.86
   5   2  -1   18.69    1.76
  -5   2   1   18.71    1.76
  -5  -2  -1   21.04    1.93
   5  -2   1   18.45    1.68
   5   2  -1   20.89    1.78
   5  -2   1   20.51    1.62
  -5  -2  -1   21.18    1.73
  -5  -2   1   20.70    1.71
  -5  -2   1   21.56    1.93
   5  -2  -1   18.54    1.65
  -5   2  -1   22.16    1.78
   5   2   1   23.01    1.80
   5   2   1   18.77    1.76
   5  -2  -1   19.38    1.69
   6   2  -1    0.49    0.23
   6  -2   1    1.04    0.15
   6  -2   1    1.38    0.35
  -6  -2  -1    1.11    0.39
  -6  -2  -1    0.85    0.23
  -6   2   1    0.94    0.33
   6   2  -1    1.25    0.37
  -6   2   1    0.62    0.24
   6  -2  -1    0.58    0.24
   6  -2  -1    1.10    0.18
  -6  -2   1    1.06    0.22
  -6   2  -1    0.71    0.24
   6   2   1    0.81    0.25
   6   2   1    1.38    0.40
  -6   2  -1    0.93    0.35
  -6  -2   1    0.85    0.37
   7  -2   1    2.10    0.51
   7   2  -1    2.46    0.58
  -7  -2  -1    3.42    0.77
   7   2  -1    2.92    0.51
  -7   2   1    2.08    0.54
  -7   2   1    2.59    0.44
  -7  -2  -1    2.58    0.40
  -7  -2   1    2.19    0.61
   7  -2  -1    1.41    0.43
  -7   2  -1    3.09    0.66
  -7  -2   1    3.15    0.43
   7   2   1    1.83    0.41
  -7   2  -1    2.65    0.47
   7   2   1    2.43    0.61
   8   2  -1   10.65    1.42
  -8   2   1   10.35    1.41
  -8   2   1    9.39    1.14
  -8  -2  -1   10.51    1.02
   8  -2   1    8.66    1.23
  -8  -2  -1   11.77    1.53
  -8   2  -1   10.70    1.19
   8   2   1   10.02    1.39
  -8  -2   1   10.83    1.47
   8  -2  -1    8.37    1.22
  -8   2  -1   12.05    1.51
  -9   2   1    1.48    0.52
  -9   2   1    1.68    0.43
  -9  -2  -1    1.59    0.60
   9  -2   1    1.92    0.58
   9   2  -1    1.73    0.59
  -9   2  -1    2.37    0.69
   9  -2  -1    1.74    0.54
   9   2   1    1.11    0.52
  -9   2  -1    1.26    0.36
  -9  -2   1    1.45    0.62
 -10   2   1    0.89    0.56
 -10   2   1    1.15    0.37
  10   2  -1    1.61    0.61
 -10  -2  -1    0.34    0.55
  10  -2   1    2.18    0.63
 -10   2  -1    1.74    0.67
 -10  -2   1    1.44    0.61
 -10   2  -1    1.24    0.37
  10   2   1    1.35    0.63
  10  -2  -1    2.02    0.61
  11   2  -1    0.89    0.48
  11  -2   1    0.27    0.47
 -11  -2  -1    0.44    0.52
 -11   2   1    0.89    0.58
 -11  -2   1    1.55    0.65
  11  -2  -1    1.44    0.68
 -11   2  -1    0.56    0.52
  11   2   1    1.21    0.65
   0   3   1    0.06    0.05
   0   3   1    0.02    0.12
   0   3  -1   -0.01    0.09
   0  -3  -1   -0.04    0.03
   0  -3   1   -0.07    0.04
   0   3   1    0.06    0.08
   0  -3   1   -0.05    0.09
   0   3  -1   -0.01    0.06
   0  -3  -1    0.00    0.11
   1   3  -1    2.88    0.44
   1   3  -1    3.31    0.43
  -1   3   1    2.93    0.27
   1  -3   1    2.94    0.30
   1  -3   1    2.78    0.36
  -1  -3  -1    3.80    0.40
  -1   3   1    3.96    0.42
  -1   3   1    2.92    0.43
   1   3  -1    2.99    0.30
   1   3   1    4.00    0.39
  -1   3  -1    3.27    0.37
   1   3   1    3.47    0.47
  -1  -3   1    2.97    0.35
  -1   3  -1    3.59    0.45
   1  -3  -1    3.93    0.40
   1   3   1    3.58    0.44
   1  -3  -1    3.42    0.28
   2  -3   1   69.13    5.82
   2   3  -1   65.60    5.46
  -2  -3  -1   75.53    5.89
   2   3  -1   74.18    5.76
  -2   3   1   78.59    5.85
   2   3  -1   63.20    5.78
  -2   3   1   71.99    5.77
   2  -3   1   77.15    5.40
   2  -3  -1   77.75    5.40
  -2   3  -1   73.34    5.76
  -2   3  -1   75.72    5.83
  -2  -3   1   73.82    5.87
   2   3   1   70.12    5.47
   2   3   1   70.40    5.81
   2   3   1   66.70    5.79
   2  -3  -1   65.75    5.80
   3  -3   1    7.38    0.65
  -3   3   1    7.13    0.70
   3  -3   1    7.48    0.70
   3   3  -1    7.12    0.83
  -3  -3  -1    7.89    0.67
  -3  -3  -1    7.84    0.87
  -3   3   1    7.27    0.70
   3   3  -1    6.49    0.79
  -3  -3   1    9.06    0.91
  -3  -3   1    5.52    0.60
  -3   3  -1    7.38    0.66
  -3   3  -1    7.45    0.69
   3   3   1    7.27    0.83
   3  -3  -1    6.87    0.64
   3   3   1    7.52    0.86
   3  -3  -1    6.90    0.78
   4  -3   1    1.50    0.30
   4   3  -1    1.49    0.33
  -4   3   1    1.42    0.29
  -4  -3  -1    2.63    0.50
   4  -3   1    1.85    0.35
  -4   3   1    2.17    0.39
   4  -3   1    1.38    0.24
  -4  -3  -1    1.00    0.23
   4   3  -1    1.45    0.38
  -4   3  -1    1.64    0.30
   4   3   1    2.11    0.44
   4   3   1    1.56    0.35
   4  -3  -1    1.84    0.33
  -4  -3   1    1.41    0.21
  -4  -3   1    1.68    0.41
   4  -3  -1    1.80    0.29
   5  -3   1   27.50    2.25
  -5  -3  -1   27.13    2.53
  -5   3   1   24.98    2.37
  -5  -3  -1   29.72    2.32
   5   3  -1   28.66    2.42
   5  -3   1   29.24    2.44
   5  -3   1   29.66    2.22
   5   3  -1   25.41    2.33
  -5   3   1   29.00    2.47
  -5  -3   1   29.38    2.29
  -5   3  -1   26.95    2.37
   5   3   1   28.44    2.42
   5  -3  -1   27.77    2.26
   5   3   1   25.08    2.33
  -5  -3   1   19.87    2.44
   5  -3  -1   27.27    2.25
  -6   3   1    1.39    0.32
  -6   3   1    1.17    0.36
  -6  -3  -1    1.17    0.23
   6  -3   1    0.77    0.28
   6   3  -1    0.67    0.28
   6   3  -1    0.68    0.35
  -6  -3  -1    1.18    0.43
  -6   3  -1    0.11    0.25
   6   3   1    1.42    0.37
   6  -3  -1    1.25    0.19
  -6  -3   1    0.71    0.35
   6  -3  -1    0.79    0.27
  -6  -3   1    0.89    0.19
   6   3   1    0.56    0.33
  -6   3  -1    0.95    0.26
   7   3  -1    1.36    0.52
  -7  -3  -1    1.42    0.49
  -7   3   1    1.72    0.38
  -7   3   1    2.02    0.52
   7   3  -1    1.42    0.40
  -7  -3  -1    1.39    0.30
   7  -3   1    1.34    0.42
   7   3   1    1.41    0.41
  -7   3  -1    1.50    0.37
   7  -3  -1    1.30    0.40
  -7  -3   1    1.23    0.47
   7   3   1    1.31    0.51
  -7   3  -1    2.25    0.57
  -8  -3  -1    7.43    1.28
  -8   3   1   10.25    1.16
   8   3  -1    8.84    1.30
   8  -3   1    8.54    1.16
  -8   3   1   11.67    1.44
  -8  -3   1    8.78    1.33
  -8   3  -1    9.27    1.11
   8   3   1   13.48    1.56
   8  -3  -1    9.30    1.20
  -8   3  -1    8.13    1.28
   9  -3   1    2.33    0.66
   9   3  -1    1.81    0.59
  -9  -3  -1    2.01    0.65
  -9   3   1    1.90    0.45
  -9   3   1    1.39    0.53
  -9   3  -1    2.30    0.47
   9   3   1    1.16    0.57
  -9   3  -1    4.67    0.93
  -9  -3   1    2.53    0.70
   9  -3  -1    2.97    0.65
 -10   3   1    0.09    0.40
  10   3  -1    0.56    0.44
  10  -3   1    0.11    0.34
 -10  -3  -1    0.30    0.51
 -10   3   1    0.22    0.28
 -10   3  -1   -0.51    0.20
 -10   3  -1    0.27    0.44
  10   3   1    0.20    0.48
  10  -3  -1    0.00    0.29
 -10  -3   1    0.40    0.52
  11  -3   1    2.10    0.72
 -11   3   1    1.56    0.49
 -11   3   1    1.84    0.69
 -11  -3  -1    1.64    0.74
  11   3  -1    0.47    0.51
  11  -3  -1    0.87    0.52
 -11   3  -1    3.02    0.87
  11   3   1    2.80    0.85
 -11  -3   1    2.63    0.80
 -11   3  -1    2.21    0.57
   0  -4   1   51.11    3.95
   0  -4  -1   52.38    3.93
   0   4   1   48.89    4.01
   0  -4  -1   42.76    3.76
   0   4   1   52.32    4.06
   0  -4   1   43.92    3.77
   0   4  -1   47.51    3.98
   0   4  -1   47.70    4.03
  -1  -4  -1   24.01    1.99
  -1   4   1   25.66    2.11
   1  -4   1   24.76    1.98
  -1   4   1   25.71    2.05
  -1  -4  -1   23.64    2.01
   1  -4   1   22.94    1.91
   1   4  -1   23.26    2.09
   1   4  -1   22.39    1.99
  -1   4  -1   24.09    2.02
   1  -4  -1   24.66    1.95
  -1  -4   1   24.50    2.00
   1   4   1   23.35    2.02
  -1   4  -1   24.80    2.08
  -1  -4   1   25.64    2.01
   1   4   1   21.66    2.09
   1  -4  -1   24.04    1.91
   2   4  -1   64.52    5.55
   2   4  -1   68.98    5.49
  -2   4   1   69.03    5.57
  -2  -4  -1   73.72    5.60
   2  -4   1   67.38    5.53
   2  -4   1   70.84    5.15
   2   4  -1   66.51    5.24
  -2   4   1   65.91    5.52
   2   4   1   66.01    5.52
  -2  -4   1   68.82    5.57
   2  -4  -1   65.33    5.50
   2   4   1   70.78    5.59
  -2   4  -1   69.69    5.52
   2   4   1   63.82    5.22
   2  -4  -1   68.77    5.14
  -2   4  -1   69.72    5.55
  -3   4   1   -0.01    0.15
   3   4  -1   -0.11    0.16
   3  -4   1    0.07    0.13
   3  -4   1   -0.03    0.11
   3   4  -1    0.12    0.20
  -3  -4  -1   -0.04    0.16
  -3   4   1   -0.01    0.12
   3  -4  -1    0.29    0.16
  -3   4  -1   -0.09    0.10
   3   4   1    0.01    0.19
   3   4   1    0.11    0.07
   3   4   1    0.07    0.18
  -3  -4   1   -0.03    0.17
  -3  -4   1    0.01    0.07
  -3   4  -1    0.10    0.14
   4  -4   1   65.24    5.42
   4   4  -1   63.61    5.24
   4   4  -1   65.69    5.53
   4  -4   1   70.17    5.54
  -4  -4  -1   72.98    5.65
   4  -4   1   65.71    5.12
  -4   4   1   73.29    5.56
  -4   4   1   70.01    5.54
  -4  -4   1   57.26    5.59
   4   4   1   69.84    5.27
   4   4   1   70.08    5.56
  -4  -4   1   65.36    5.40
  -4   4  -1   68.10    5.52
   4  -4  -1   64.92    5.11
  -5  -4  -1    8.57    0.67
   5   4  -1    6.86    0.95
   5  -4   1    6.73    0.79
  -5   4   1    6.55    0.86
   5   4  -1    5.67    0.86
   5  -4   1    7.25    0.85
  -5  -4  -1    7.43    1.02
  -5   4   1    7.18    0.82
   5  -4   1    5.82    0.67
   5   4   1    5.59    0.87
   5  -4  -1    7.12    0.81
  -5   4  -1    6.85    0.79
   5   4   1    3.82    0.78
   5  -4  -1    6.26    0.71
  -5  -4   1    6.38    0.60
  -5  -4   1    7.71    0.99
  -6  -4  -1   14.69    1.33
  -6  -4  -1   17.62    1.87
  -6   4   1   14.59    1.43
   6   4  -1   18.22    1.82
  -6   4   1   14.81    1.48
   6   4  -1   15.33    1.68
   6  -4   1   13.92    1.36
   6  -4  -1   14.60    1.29
   6  -4  -1   14.71    1.37
  -6   4  -1   14.45    1.42
  -6  -4   1   17.91    1.63
   6   4   1   13.87    1.65
  -6   4  -1   16.89    1.54
   6   4   1   17.75    1.80
   7   4  -1   18.66    2.04
   7   4  -1   15.96    1.86
  -7   4   1   18.91    1.69
  -7   4   1   17.41    1.76
  -7  -4  -1   22.09    2.23
   7  -4   1   17.01    1.61
   7  -4  -1   16.11    1.59
   7   4   1   19.44    1.77
   7   4   1   18.82    2.03
  -7  -4   1   15.54    2.00
  -7   4  -1   17.80    1.97
  -7   4  -1   16.72    1.65
  -8   4   1   14.82    1.74
  -8  -4  -1   15.47    1.91
   8   4  -1   12.09    1.67
  -8   4   1   13.17    1.50
   8  -4   1   13.35    1.52
  -8   4  -1   15.92    1.81
  -8   4  -1   12.99    1.49
   8  -4  -1   12.93    1.52
   8   4   1   11.87    1.69
  -8  -4   1   16.88    1.96
  -9  -4  -1    1.84    0.56
  -9   4   1    1.76    0.46
   9  -4   1    2.57    0.61
   9   4  -1    3.13    0.82
  -9   4   1    2.46    0.62
   9   4   1    2.18    0.70
   9  -4  -1    1.91    0.54
  -9   4  -1    2.13    0.48
  -9  -4   1    3.20    0.80
  -9   4  -1    3.03    0.75
 -10  -4  -1    1.64    0.62
 -10   4   1    0.72    0.48
  10   4  -1    0.78    0.51
 -10   4   1    0.93    0.35
  10  -4   1    0.89    0.49
 -10  -4   1    0.88    0.45
  10  -4  -1    0.76    0.39
  10   4   1    1.02    0.62
 -10   4  -1    0.19    0.28
 -10   4  -1    1.74    0.65
  11   4  -1    1.68    0.70
  11  -4   1    0.98    0.57
 -11  -4  -1    1.15    0.63
 -11   4   1    2.20    0.70
 -11   4   1    0.29    0.33
  11   4   1    0.97    0.63
 -11  -4   1    0.58    0.60
 -11   4  -1    0.51    0.35
  11  -4  -1    0.56    0.42
 -11   4  -1    0.08    0.48
   0  -5   1    0.19    0.19
   0  -5  -1   -0.01    0.15
   0   5   1    0.02    0.10
   0   5  -1   -0.12    0.12
   0  -5  -1    0.00    0.05
   0  -5   1    0.01    0.07
   0   5   1    0.09    0.18
   0   5  -1   -0.06    0.08
  -1   5   1   50.15    3.92
   1   5  -1   46.27    3.98
  -1  -5  -1   48.12    3.98
  -1   5   1   51.93    4.10
   1  -5   1   51.92    3.96
   1  -5   1   52.86    3.79
  -1  -5  -1   44.02    3.84
  -1   5   1   51.95    4.05
   1   5  -1   42.28    4.06
  -1   5  -1   49.07    4.06
   1  -5  -1   46.03    3.76
  -1  -5   1   44.20    3.84
  -1  -5   1   49.29    3.97
   1   5   1   45.54    4.01
   1  -5  -1   50.21    3.92
   1   5   1   49.08    4.11
  -1   5  -1   49.40    4.01
   2   5  -1   11.35    1.53
  -2  -5  -1   17.01    1.41
   2   5  -1   15.80    1.41
   2   5  -1   15.03    1.33
  -2   5   1   14.66    1.46
  -2   5   1   15.91    1.42
   2  -5   1   16.94    1.35
   2  -5   1   15.81    1.32
   2  -5  -1   15.57    1.31
   2   5   1   14.91    1.36
   2   5   1   14.26    1.63
   2  -5  -1   15.95    1.31
   2   5   1   14.98    1.40
  -2   5  -1   16.60    1.41
  -2   5  -1   16.08    1.46
  -2  -5   1   16.35    1.39
  -3   5   1   98.07    7.55
   3   5  -1   93.22    7.10
   3  -5   1   87.69    7.48
  -3  -5  -1  103.59    7.61
   3   5  -1   85.53    7.41
   3   5  -1   88.42    7.53
  -3   5   1   94.84    7.46
   3  -5   1   92.63    6.96
   3   5   1   98.58    7.46
   3   5   1   84.77    7.07
  -3  -5   1   87.23    7.55
  -3   5  -1   97.62    7.54
   3   5   1   91.37    7.54
  -3   5  -1   90.05    7.44
   3  -5  -1   92.40    6.96
   4  -5   1   14.31    1.30
   4   5  -1   14.29    1.58
  -4  -5  -1   14.40    1.41
  -4   5   1   15.33    1.36
  -4   5   1   17.29    1.33
   4   5  -1   13.32    1.49
   4  -5   1   13.76    1.23
  -4  -5  -1   15.92    1.28
   4   5   1   14.61    1.54
  -4  -5   1   14.96    1.40
   4   5   1   12.90    1.54
   4  -5  -1   15.11    1.24
  -4  -5   1   12.40    1.19
  -4   5  -1   15.18    1.34
   4  -5  -1   12.82    1.36
  -4   5  -1   13.44    1.29
   5  -5   1    5.56    0.70
  -5  -5  -1    5.96    0.63
   5  -5   1    6.03    0.72
   5  -5   1    6.47    0.76
  -5   5   1    6.51    0.79
  -5  -5  -1    6.71    0.93
  -5   5   1    7.06    0.83
   5   5  -1    4.97    0.84
   5   5  -1    6.29    0.89
   5  -5  -1    5.72    0.72
  -5  -5   1    5.17    0.82
   5   5   1    5.31    0.85
  -5  -5   1    4.94    0.52
   5   5   1    6.57    0.93
  -5   5  -1    6.69    0.78
   5  -5  -1    4.66    0.67
   6   5  -1    6.94    1.09
   6  -5   1    8.58    0.99
  -6  -5  -1    8.94    1.18
   6   5  -1    7.54    1.08
  -6   5   1    9.98    1.07
  -6   5   1    7.71    1.00
   6  -5  -1    6.65    0.89
   6  -5  -1    8.41    0.78
  -6   5  -1    5.84    0.93
   6   5   1    6.72    1.04
  -6  -5   1    9.80    1.21
   6   5   1    8.64    1.18
  -6   5  -1    7.02    0.93
  -7  -5  -1    6.71    1.10
   7  -5   1    5.71    0.86
  -7   5   1    5.90    0.87
  -7   5   1    7.49    1.01
   7   5  -1    5.85    1.03
   7   5  -1    7.67    1.08
   7  -5  -1    5.35    0.82
  -7   5  -1    7.09    1.03
  -7  -5   1    6.81    1.09
   7   5   1    5.81    1.05
  -7   5  -1    6.70    0.90
   7   5   1    6.27    0.98
   8  -5   1    1.63    0.45
  -8   5   1    1.22    0.46
  -8  -5  -1    0.29    0.33
   8   5  -1    1.72    0.55
   8   5  -1    0.89    0.41
  -8   5   1    1.03    0.34
   8   5   1    0.58    0.40
  -8   5  -1    0.87    0.32
   8  -5  -1    0.42    0.28
  -8   5  -1    1.51    0.51
  -8  -5   1    1.10    0.42
  -9   5   1    1.93    0.48
  -9  -5  -1    1.34    0.58
   9   5  -1    2.69    0.73
  -9   5   1    1.81    0.60
   9  -5   1    2.00    0.59
  -9   5  -1    2.19    0.54
   9  -5  -1    1.26    0.45
   9   5   1    1.21    0.65
  -9  -5   1    1.88    0.65
  -9   5  -1    1.75    0.61
  10   5  -1    0.58    0.38
 -10   5   1    0.23    0.27
  10  -5   1    0.68    0.47
 -10   5   1   -0.22    0.38
 -10  -5  -1   -0.49    0.27
 -10  -5   1    0.20    0.34
  10   5   1   -0.32    0.37
 -10   5  -1    0.16    0.44
 -10   5  -1    0.78    0.35
  10  -5  -1   -0.36    0.20
  11  -5   1    0.39    0.41
 -11  -5  -1    0.09    0.36
  11   5  -1    0.78    0.49
 -11   5   1    0.28    0.31
 -11  -5   1   -0.40    0.31
  11   5   1   -0.52    0.42
  11  -5  -1    0.32    0.33
 -11   5  -1   -0.24    0.29
   0   6   1    6.97    0.98
   0   6   1    7.11    0.84
   0  -6   1    7.85    0.68
   0  -6  -1    7.03    0.89
   0   6  -1    6.40    0.95
   0  -6   1    7.69    0.93
   0  -6  -1    7.94    0.65
   0   6  -1    7.47    0.75
   1  -6   1   15.52    1.25
  -1  -6  -1   16.06    1.59
  -1   6   1   15.65    1.37
  -1  -6  -1   14.16    1.26
  -1   6   1   15.93    1.49
   1  -6   1   14.96    1.31
   1   6  -1   11.78    1.52
   1   6  -1   14.06    1.30
  -1  -6   1   14.99    1.26
  -1   6  -1   15.53    1.34
  -1  -6   1   15.09    1.57
   1  -6  -1   14.85    1.21
  -1   6  -1   14.50    1.58
   1  -6  -1   16.06    1.32
   1   6   1   13.80    1.32
   1   6   1   11.69    1.54
   2  -6   1    5.44    0.52
  -2  -6  -1    5.01    0.80
   2  -6   1    6.74    0.71
  -2  -6  -1    5.75    0.65
  -2   6   1    6.18    0.73
   2   6  -1    5.84    0.84
   2   6  -1    5.10    0.58
  -2   6   1    5.33    0.80
   2   6   1    6.12    0.65
  -2  -6   1    4.19    0.75
   2  -6  -1    5.06    0.64
   2  -6  -1    4.85    0.48
   2   6   1    4.81    0.84
  -2   6  -1    5.29    0.77
  -2  -6   1    6.60    0.66
  -2   6  -1    5.68    0.69
  -3   6   1    8.84    1.07
   3  -6   1    9.59    0.83
   3   6  -1    9.61    1.11
   3   6  -1    8.69    0.78
  -3   6   1    8.68    1.01
   3  -6   1    7.96    0.89
  -3  -6  -1   10.21    1.05
   3   6  -1    6.88    1.07
  -3   6  -1   10.21    1.11
  -3   6  -1    9.07    0.89
   3   6   1    8.25    1.05
   3   6   1    7.90    0.80
   3  -6  -1    9.09    0.93
  -3  -6   1    8.17    0.96
   3   6   1    9.40    1.19
   4   6  -1   39.14    3.18
  -4   6   1   39.46    3.03
  -4   6   1   33.54    2.95
   4   6  -1   31.60    2.92
  -4  -6  -1   31.47    3.05
   4  -6   1   34.67    2.95
  -4   6   1   38.78    3.05
   4  -6   1   32.61    2.77
   4   6   1   36.18    3.15
  -4   6  -1   35.48    3.02
  -4  -6   1   35.97    3.05
  -4   6  -1   37.92    3.00
   4  -6  -1   33.62    2.77
   4   6   1   32.80    2.94
   5   6  -1   -0.14    0.21
  -5   6   1   -0.02    0.17
   5  -6   1    0.05    0.16
  -5  -6  -1    0.11    0.21
   5  -6   1    0.04    0.16
   5  -6   1   -0.16    0.26
   5   6  -1   -0.13    0.25
  -5   6   1   -0.07    0.11
   5  -6  -1    0.14    0.16
  -5  -6   1    0.29    0.23
  -5   6  -1   -0.12    0.12
   5  -6  -1    0.16    0.28
   5   6   1   -0.16    0.26
   5   6   1    0.77    0.35
  -6   6   1   17.74    1.55
   6   6  -1   18.81    1.98
   6  -6   1   11.67    1.47
  -6  -6  -1   13.77    1.81
  -6   6   1   17.01    1.57
   6   6  -1   15.79    1.83
   6   6   1   18.27    1.96
  -6   6  -1   14.81    1.52
   6  -6  -1   14.88    1.43
  -6  -6   1   14.74    1.79
   6   6   1   18.93    1.94
  -6   6  -1   17.09    1.56
   7   6  -1    3.30    0.73
  -7  -6  -1    3.71    0.74
   7   6  -1    2.08    0.61
  -7   6   1    2.52    0.57
   7  -6   1    1.29    0.40
  -7   6   1    2.42    0.51
   7   6   1    2.43    0.69
  -7   6  -1    2.60    0.53
  -7  -6   1    3.02    0.63
  -7   6  -1    3.50    0.68
   7  -6  -1    1.85    0.46
   7   6   1    2.20    0.61
   8   6  -1   -0.33    0.39
   8   6  -1    0.07    0.32
  -8   6   1    0.16    0.24
  -8   6   1    0.23    0.35
   8  -6   1    0.15    0.26
  -8  -6  -1    0.87    0.41
   8   6   1    0.26    0.43
  -8   6  -1    0.13    0.18
   8  -6  -1    0.24    0.27
  -8  -6   1    0.26    0.31
  -8   6  -1   -0.17    0.30
   8   6   1    0.32    0.39
  -9  -6  -1    1.79    0.58
   9   6  -1    1.53    0.58
   9  -6   1    1.13    0.47
  -9   6   1    1.02    0.43
  -9   6  -1    2.15    0.52
   9   6   1    2.73    0.79
   9  -6  -1    1.47    0.51
  -9   6  -1    1.34    0.53
  -9  -6   1    1.91    0.60
  10  -6   1    2.84    0.72
 -10   6   1    2.21    0.62
  10   6  -1    2.69    0.84
 -10  -6  -1    4.50    0.99
  10   6   1    3.41    0.93
 -10   6  -1    2.69    0.65
  10  -6  -1    2.07    0.63
 -10  -6   1    3.03    0.79
   0  -7   1    0.07    0.18
   0  -7  -1   -0.02    0.07
   0  -7   1   -0.11    0.07
   0   7   1   -0.02    0.16
   0   7  -1   -0.13    0.14
   0   7   1    0.12    0.16
   0  -7  -1    0.22    0.22
   0   7  -1    0.16    0.22
   1  -7   1   65.81    5.20
   1   7  -1   56.99    5.58
  -1   7   1   68.57    5.57
   1  -7   1   68.57    5.43
  -1  -7  -1   68.73    5.32
  -1   7   1   68.46    5.63
  -1  -7  -1   69.31    5.44
   1   7  -1   64.07    5.50
  -1   7  -1   71.47    5.63
   1  -7  -1   69.48    5.22
   1  -7  -1   66.53    5.39
  -1   7  -1   67.81    5.54
   1   7   1   68.11    5.65
  -1  -7   1   66.04    5.30
  -1  -7   1   68.37    5.46
   1   7   1   64.33    5.53
   2  -7   1    0.12    0.20
  -2  -7  -1    0.36    0.34
   2   7  -1    0.18    0.12
  -2  -7  -1    0.14    0.14
   2   7  -1    0.43    0.28
   2  -7   1    0.58    0.15
  -2   7   1    0.48    0.28
  -2   7   1    0.30    0.20
   2   7   1    0.50    0.32
  -2   7  -1    0.45    0.18
   2  -7  -1    0.51    0.23
  -2   7  -1    0.35    0.25
   2  -7  -1    0.26    0.08
  -2  -7   1    0.11    0.14
  -2  -7   1    0.09    0.37
   2   7   1    0.31    0.12
   3   7  -1   41.36    3.24
  -3  -7  -1   37.51    3.33
   3  -7   1   40.66    3.12
   3  -7   1   40.64    3.26
   3   7  -1   39.77    3.51
  -3  -7  -1   30.80    3.26
  -3   7   1   42.80    3.44
  -3   7   1   40.47    3.39
   3   7   1   37.37    3.27
  -3  -7   1   38.38    3.32
   3   7   1   39.89    3.51
  -3   7  -1   45.67    3.39
   3  -7  -1   42.69    3.13
  -3  -7   1   29.21    3.24
  -3   7  -1   37.88    3.39
   4   7  -1    2.44    0.57
   4  -7   1    2.39    0.42
  -4   7   1    1.38    0.38
  -4   7   1    2.33    0.35
  -4  -7  -1    1.56    0.41
  -4   7   1    1.88    0.45
   4   7  -1    2.04    0.57
   4  -7   1    1.77    0.33
  -4   7  -1    1.86    0.43
   4  -7  -1    2.44    0.44
  -4  -7   1    2.39    0.49
   4   7   1    2.60    0.59
  -4   7  -1    2.34    0.49
   4   7   1    2.69    0.34
   4   7   1    1.41    0.54
   5   7  -1   54.00    4.52
  -5  -7  -1   48.67    4.39
  -5   7   1   52.18    4.38
   5  -7   1   50.29    4.26
  -5   7   1   53.26    4.28
   5   7  -1   46.94    4.20
   5  -7   1   47.90    4.01
  -5   7  -1   52.62    4.36
   5   7   1   49.24    4.23
   5  -7  -1   52.10    4.03
   5   7   1   53.78    4.52
  -5   7  -1   53.12    4.28
   5  -7  -1   45.92    4.33
  -5  -7   1   54.76    4.41
   6   7  -1    7.30    1.13
   6   7  -1    5.61    1.06
  -6  -7  -1    7.40    1.07
   6  -7   1    6.91    0.88
  -6   7   1    7.24    0.97
  -6   7  -1    7.65    0.94
  -6   7  -1    6.87    0.94
   6  -7  -1    5.18    0.79
  -6  -7   1    6.54    0.99
   6   7   1    6.24    1.07
   6   7   1    9.54    1.31
  -7  -7  -1    3.04    0.67
   7   7  -1    1.76    0.68
   7  -7   1    2.33    0.55
   7   7  -1    1.95    0.58
  -7   7   1    2.72    0.55
   7   7   1    2.54    0.74
   7  -7  -1    2.96    0.56
  -7  -7   1    2.64    0.60
   7   7   1    3.49    0.77
  -7   7  -1    2.22    0.52
  -8  -7  -1    1.66    0.54
  -8   7   1    1.39    0.46
   8  -7   1    1.40    0.45
   8   7  -1    3.54    0.89
   8   7  -1    1.22    0.55
   8  -7  -1    1.55    0.47
   8   7   1    1.52    0.59
  -8  -7   1    2.74    0.69
   8   7   1    1.93    0.72
  -8   7  -1    1.58    0.46
  -9   7   1    0.33    0.28
  -9  -7  -1   -0.16    0.36
   9  -7   1    0.10    0.32
   9   7  -1    0.22    0.37
   9  -7  -1    0.55    0.29
   9   7   1    0.90    0.60
  -9   7  -1    0.18    0.22
  -9  -7   1    0.08    0.25
  10   7  -1    3.84    1.10
 -10   7   1    4.23    0.86
 -10  -7  -1    4.90    1.01
  10  -7   1    4.97    0.96
  10  -7  -1    4.24    0.87
 -10  -7   1    4.46    0.95
  10   7   1    5.35    1.21
 -10   7  -1    6.47    1.02
   0  -8   1   15.83    1.30
   0  -8   1   15.12    1.61
   0   8   1   13.62    1.43
   0   8  -1   15.41    1.42
   0  -8  -1   14.52    1.59
   0   8   1   12.17    1.67
   0   8  -1   15.69    1.76
   0  -8  -1   16.03    1.28
  -1   8   1   16.32    1.50
   1  -8   1   16.77    1.33
   1  -8   1   12.98    1.52
  -1  -8  -1   14.65    1.70
  -1  -8  -1   16.20    1.33
   1   8  -1   13.70    1.76
  -1   8   1   16.27    1.80
   1   8  -1   13.86    1.42
  -1   8  -1   15.41    1.46
  -1  -8   1   16.38    1.35
   1   8   1   11.18    1.66
  -1  -8   1   16.46    1.75
   1   8   1   14.98    1.46
  -1   8  -1   16.64    1.82
   1  -8  -1   16.97    1.45
  -2   8   1    0.04    0.16
   2  -8   1    0.16    0.18
   2   8  -1    0.12    0.12
  -2   8   1   -0.14    0.19
   2  -8   1    0.03    0.12
  -2  -8  -1   -0.08    0.13
   2   8  -1    0.23    0.27
  -2  -8  -1    0.12    0.24
   2   8   1    0.01    0.24
  -2   8  -1    0.00    0.22
  -2   8  -1    0.22    0.20
   2  -8  -1    0.04    0.15
  -2  -8   1    0.22    0.33
   2   8   1   -0.26    0.11
  -2  -8   1   -0.02    0.12
  -3   8   1    1.86    0.50
   3   8  -1    2.33    0.34
   3  -8   1    1.82    0.39
  -3   8   1    2.23    0.49
   3   8  -1    0.94    0.46
  -3  -8  -1    1.99    0.39
  -3  -8  -1    2.38    0.63
  -3  -8   1    2.04    0.62
  -3  -8   1    2.19    0.39
   3   8   1    1.39    0.51
  -3   8  -1    2.39    0.54
   3   8   1    2.40    0.38
   3  -8  -1    1.86    0.41
  -3   8  -1    1.74    0.42
   4   8  -1    7.60    1.22
  -4   8   1    8.06    1.06
  -4  -8  -1    8.22    1.00
  -4   8   1    8.07    1.12
   4  -8   1    7.06    0.90
  -4   8  -1    8.57    1.05
   4  -8  -1    6.86    0.88
   4   8   1    9.68    1.33
  -4  -8   1    8.74    1.00
  -4   8  -1    9.54    1.15
   5  -8   1    3.28    0.56
   5   8  -1    3.08    0.73
   5   8  -1    4.61    0.91
  -5  -8  -1    3.69    0.68
  -5   8   1    3.96    0.69
  -5   8  -1    4.41    0.69
  -5   8  -1    3.60    0.65
   5   8   1    3.36    0.76
   5   8   1    3.33    0.82
  -5  -8   1    4.35    0.68
   5  -8  -1    3.62    0.59
  -6   8   1   10.11    1.29
   6   8  -1   10.15    1.43
   6  -8   1    9.89    1.19
  -6  -8  -1   10.34    1.34
   6   8  -1   13.39    1.71
  -6   8  -1   10.45    1.27
   6  -8  -1    9.80    1.15
  -6  -8   1   10.31    1.33
   6   8   1   11.38    1.59
   6   8   1   10.75    1.45
   7   8  -1    2.16    0.75
  -7   8   1    4.89    0.82
  -7  -8  -1    5.09    0.88
   7   8  -1    5.43    1.04
   7  -8   1    3.39    0.65
   7   8   1    3.90    0.91
  -7   8  -1    4.31    0.74
   7  -8  -1    3.14    0.63
  -7  -8   1    5.41    0.89
   7   8   1    3.73    0.90
  -8  -8  -1    0.35    0.34
  -8   8   1   -0.04    0.23
   8  -8   1    0.31    0.28
   8   8  -1    0.13    0.35
   8   8  -1   -0.06    0.36
   8  -8  -1    0.62    0.34
  -8   8  -1    0.18    0.23
  -8  -8   1   -0.30    0.22
   8   8   1    0.44    0.41
   8   8   1   -0.07    0.43
  -9   8   1    3.11    0.71
  -9  -8  -1    3.32    0.77
   9   8  -1    2.78    0.80
   9  -8   1    2.62    0.64
   9   8   1    3.55    0.94
  -9  -8   1    3.09    0.75
  -9   8  -1    2.66    0.63
   9  -8  -1    3.46    0.70
 -10   8   1    0.72    0.42
  10  -8   1    0.99    0.46
  10   8  -1    0.54    0.43
 -10  -8  -1    0.19    0.41
 -10   8  -1   -0.12    0.34
  10  -8  -1    0.44    0.34
 -10  -8   1   -0.02    0.43
  10   8   1    1.00    0.65
   0   9   1    0.05    0.21
   0  -9  -1    0.24    0.24
   0  -9   1    0.02    0.26
   0   9  -1    0.00    0.24
   0   9  -1   -0.04    0.15
   0   9   1   -0.09    0.16
   1  -9   1   14.08    1.59
   1   9  -1   15.17    1.45
  -1   9   1   13.95    1.78
  -1  -9  -1   15.63    1.76
   1   9  -1   15.78    1.90
  -1   9   1   14.77    1.50
  -1  -9  -1   16.55    1.36
   1  -9  -1   13.46    1.55
  -1   9  -1   14.22    1.79
  -1  -9   1   17.05    1.34
  -1   9  -1   14.83    1.47
   1   9   1   15.04    1.48
   1   9   1   15.00    1.87
  -1  -9   1   13.05    1.65
   2   9  -1    2.48    0.42
  -2   9   1    2.48    0.52
   2   9  -1    1.73    0.59
   2  -9   1    1.62    0.41
  -2  -9  -1    2.31    0.60
  -2   9   1    1.29    0.46
  -2  -9  -1    1.44    0.29
   2  -9  -1    1.26    0.36
   2   9   1    1.68    0.39
  -2   9  -1    1.93    0.57
  -2  -9   1    1.67    0.31
  -2  -9   1    1.68    0.57
  -2   9  -1    2.00    0.43
   2   9   1    1.15    0.49
   3  -9   1   11.85    1.30
  -3   9   1   13.18    1.48
  -3  -9  -1   12.41    1.63
   3   9  -1   11.27    1.62
  -3  -9  -1   14.12    1.19
  -3   9   1   14.35    1.62
   3   9   1   12.68    1.67
  -3  -9   1   12.39    1.17
   3  -9  -1   10.44    1.26
  -3   9  -1   13.98    1.31
  -3  -9   1   10.05    1.53
   3   9   1   11.57    1.20
  -3   9  -1   11.44    1.51
  -4   9   1   10.32    1.22
  -4   9   1    9.91    1.27
   4  -9   1    9.19    1.02
  -4  -9  -1    8.61    1.36
  -4  -9  -1    9.33    1.02
   4   9  -1    8.82    1.39
  -4   9  -1    9.57    1.16
   4   9   1    9.22    1.40
  -4  -9   1   10.95    1.48
  -4  -9   1    7.24    0.96
  -4   9  -1    9.10    1.22
   4  -9  -1    5.93    0.90
  -5   9   1    8.92    1.22
   5  -9   1    9.90    1.13
   5   9  -1   10.66    1.54
  -5   9   1    9.85    1.40
  -5  -9  -1    9.22    1.19
  -5  -9   1    9.07    1.15
   5  -9  -1   11.20    1.18
  -5   9  -1   13.38    1.38
  -5   9  -1    8.63    1.18
   5   9   1    8.83    1.44
   6   9  -1    7.67    1.36
  -6   9   1    8.17    1.19
   6  -9   1    7.79    1.04
  -6  -9  -1    9.72    1.21
   6   9  -1   10.00    1.41
   6   9   1   10.48    1.52
  -6  -9   1    8.87    1.16
   6  -9  -1    7.93    1.03
   6   9   1    9.93    1.44
  -6   9  -1    9.59    1.25
   7  -9   1    6.64    1.03
   7   9  -1    7.10    1.29
  -7  -9  -1   11.08    1.34
   7   9  -1    9.94    1.52
  -7   9   1    8.51    1.21
  -7  -9   1    9.94    1.23
   7   9   1    9.91    1.50
   7   9   1    9.66    1.49
  -7   9  -1    9.71    1.26
   7  -9  -1    7.23    1.05
   8   9  -1    5.05    1.03
  -8   9   1    3.17    0.68
  -8  -9  -1    3.21    0.76
   8  -9   1    2.42    0.61
   8   9  -1    3.44    0.95
  -8   9  -1    3.08    0.71
   8  -9  -1    2.96    0.63
  -8  -9   1    2.82    0.68
   8   9   1    3.36    0.95
   8   9   1    3.75    0.95
   9   9  -1    1.44    0.60
  -9   9   1    1.07    0.44
   9  -9   1    0.55    0.37
  -9  -9  -1    1.20    0.53
  -9   9  -1    1.15    0.51
   9  -9  -1    1.38    0.47
   9   9   1    0.52    0.53
  -9  -9   1    0.71    0.41
   0  10   1    5.99    1.09
   0  10  -1    4.49    0.98
   0  10   1    7.37    0.95
   0  10  -1    7.18    0.91
   0 -10   1    5.87    0.96
   0 -10  -1    6.19    0.97
   1  10  -1    7.38    1.28
   1 -10   1    7.76    1.13
   1  10  -1   10.03    1.10
  -1  10   1   10.20    1.19
  -1  10   1    7.18    1.23
  -1 -10  -1   10.16    1.33
  -1  10  -1    9.71    1.13
   1  10   1   10.56    1.17
   1 -10  -1    7.28    1.05
  -1  10  -1    5.97    1.14
   1  10   1    7.45    1.26
  -1 -10   1    8.68    1.27
  -2  10   1   11.56    1.35
   2 -10   1   10.38    1.23
  -2 -10  -1   10.65    1.46
   2  10  -1    7.77    1.38
  -2  10   1   10.33    1.45
   2  10   1    8.10    1.39
   2  10   1   10.70    1.21
  -2  10  -1   10.72    1.44
   2 -10  -1   10.02    1.21
  -2  10  -1   10.93    1.28
  -2 -10   1   13.81    1.66
   3 -10   1    2.02    0.47
  -3 -10  -1    1.53    0.56
  -3  10   1    1.40    0.46
  -3  10   1    1.61    0.55
   3  10  -1    0.92    0.48
  -3  10  -1    0.97    0.40
  -3  10  -1    1.66    0.53
  -3 -10   1    1.74    0.67
  -3 -10   1    1.25    0.30
   3 -10  -1    1.12    0.35
   3  10   1    0.85    0.52
   4 -10   1    3.50    0.61
  -4 -10  -1    4.11    0.88
  -4  10   1    4.82    0.90
  -4  10   1    5.08    0.82
   4  10  -1    3.18    0.84
  -4 -10  -1    4.05    0.61
   4  10   1    3.40    0.87
  -4 -10   1    5.07    1.02
  -4 -10   1    3.86    0.59
   4 -10  -1    3.68    0.62
  -4  10  -1    5.68    0.93
  -4  10  -1    3.70    0.70
  -5 -10  -1   11.17    1.66
  -5 -10  -1   11.38    1.28
  -5  10   1   14.53    1.56
   5 -10   1   10.47    1.23
  -5  10   1   10.99    1.42
   5  10  -1    9.25    1.55
  -5 -10   1   10.64    1.63
  -5 -10   1   11.78    1.28
   5  10   1    8.68    1.51
   5 -10  -1    8.91    1.17
  -5  10  -1   12.37    1.41
  -6 -10  -1    1.37    0.41
  -6  10   1    1.13    0.42
  -6 -10  -1   -0.01    0.36
   6  10  -1    2.08    0.71
   6 -10   1    1.45    0.44
  -6  10  -1    0.54    0.36
   6 -10  -1    1.12    0.36
  -6 -10   1    1.96    0.46
   6  10   1    1.00    0.63
  -6 -10   1    0.63    0.54
  -7 -10  -1    8.04    1.19
   7  10  -1    8.54    1.41
  -7  10   1    8.73    1.31
   7 -10   1   10.29    1.25
   7  10  -1   11.27    1.71
   7 -10  -1    7.85    1.10
   7  10   1   11.42    1.68
  -7 -10   1    7.91    1.15
   7  10   1   10.84    1.58
  -7  10  -1    8.01    1.22
   8  10  -1    1.75    0.79
   8  10  -1    0.90    0.56
   8 -10   1    0.35    0.32
  -8  10   1    1.24    0.46
  -8 -10  -1    1.18    0.47
   8  10   1    0.25    0.44
  -8 -10   1    0.67    0.49
  -8  10  -1    0.30    0.31
   8 -10  -1    0.46    0.35
   8  10   1    1.69    0.78
  -9 -10  -1    2.67    0.71
  -9  10   1    2.85    0.73
  -9  10  -1    3.95    0.80
  -9 -10   1    3.90    0.84
   0  11   1    0.13    0.29
   0 -11  -1   -0.35    0.18
   0 -11   1    0.16    0.27
   0  11  -1    0.45    0.31
   0  11   1    0.14    0.22
   0  11  -1   -0.29    0.20
   1 -11   1    0.00    0.29
  -1 -11  -1   -0.32    0.26
  -1  11   1    0.00    0.22
   1  11  -1    0.23    0.23
  -1  11   1    0.24    0.31
   1  11  -1   -0.04    0.27
  -1 -11   1    0.25    0.35
   1  11   1    0.47    0.29
  -1  11  -1    0.00    0.31
  -1  11  -1   -0.24    0.24
   1  11   1    0.65    0.33
   1 -11  -1    0.44    0.29
   2 -11   1   -0.07    0.22
  -2  11   1    0.16    0.30
  -2 -11  -1    0.11    0.30
   2  11  -1   -0.01    0.22
  -2  11   1   -0.48    0.27
  -2  11  -1    0.20    0.28
   2 -11  -1   -0.20    0.14
  -2  11  -1    0.07    0.30
  -2 -11   1   -0.15    0.25
   2  11   1    0.49    0.27
  -3  11   1   11.99    1.53
   3  11  -1    7.80    1.38
  -3 -11  -1    7.45    1.31
  -3  11   1    9.21    1.24
   3 -11   1    7.78    1.07
  -3 -11   1   11.30    1.58
  -3  11  -1    8.33    1.17
  -3  11  -1    7.78    1.28
   3  11   1    7.45    1.35
   3 -11  -1    9.59    1.15
  -4 -11  -1    1.05    0.58
  -4  11   1    1.26    0.45
   4  11  -1    1.11    0.55
  -4  11   1    1.54    0.55
   4 -11   1    0.51    0.31
  -4 -11   1    1.39    0.67
   4  11   1    1.03    0.52
  -4  11  -1    0.69    0.35
   4 -11  -1    1.08    0.37
  -4  11  -1    1.95    0.57
  -5 -11  -1    4.80    1.06
   5 -11   1    3.90    0.68
  -5  11   1    5.19    0.94
   5  11  -1    3.67    0.96
  -5 -11   1    2.94    0.97
   5  11   1    3.72    0.94
   5 -11  -1    2.71    0.58
  -5  11  -1    3.93    0.79
   6 -11   1    1.39    0.45
  -6  11   1    2.85    0.71
   6  11  -1    2.18    0.78
  -6 -11  -1    1.24    0.66
  -6 -11   1    3.23    1.02
  -6 -11   1    2.16    0.47
   6 -11  -1    2.13    0.50
   6  11   1    1.46    0.68
  -6  11  -1    2.35    0.64
  -7 -11  -1    0.60    0.48
  -7 -11  -1    0.55    0.38
  -7  11   1    1.09    0.47
   7  11  -1    0.46    0.55
   7 -11   1    0.99    0.38
  -7 -11   1   -0.38    0.58
   7  11   1    0.94    0.67
  -7  11  -1    0.89    0.40
   7 -11  -1    0.93    0.36
  -7 -11   1    1.62    0.49
  -8  11   1    1.35    0.47
   8 -11   1    1.30    0.44
  -8 -11  -1    1.01    0.48
   8  11  -1    1.20    0.73
  -8 -11   1    1.59    0.53
   8 -11  -1    0.92    0.44
   8  11   1    1.23    0.77
  -8  11  -1    1.72    0.55
   0 -12  -1    1.64    0.54
   0  12  -1    1.49    0.56
   0  12   1    1.28    0.54
   0  12  -1    1.95    0.56
   0  12   1    2.24    0.54
   0 -12   1    2.19    0.63
  -1 -12  -1    0.15    0.34
   1  12  -1    0.66    0.45
  -1  12   1    0.67    0.38
   1 -12   1    0.74    0.42
  -1  12   1    0.13    0.25
   1  12   1    0.16    0.39
   1 -12  -1    0.34    0.37
  -1  12  -1    0.04    0.34
  -1  12  -1    0.26    0.31
  -1 -12   1    0.32    0.36
   2 -12   1    3.26    0.69
  -2  12   1    2.26    0.65
  -2 -12  -1    2.83    0.79
   2  12  -1    4.86    1.01
  -2  12   1    4.67    0.84
  -2  12  -1    3.05    0.66
   2  12   1    3.09    0.86
  -2 -12   1    3.87    0.87
   2 -12  -1    2.80    0.64
  -2  12  -1    2.25    0.64
  -3  12   1    5.66    0.97
  -3 -12  -1    5.79    1.07
   3  12  -1    3.42    0.99
   3 -12   1    4.49    0.80
  -3  12   1    6.99    1.13
  -3  12  -1    5.71    1.00
  -3 -12   1    4.70    1.02
   3 -12  -1    4.49    0.75
   3  12   1    3.82    1.03
  -3  12  -1    6.08    0.97
   4 -12   1    1.57    0.49
  -4  12   1    1.13    0.48
   4  12  -1    2.01    0.83
  -4  12   1    0.62    0.42
  -4 -12  -1    0.90    0.51
  -4  12  -1    1.71    0.58
   4  12   1    1.92    0.73
   4 -12  -1    2.01    0.48
  -4 -12   1    0.40    0.53
  -4  12  -1    2.21    0.59
   5 -12   1    1.62    0.46
  -5  12   1    0.96    0.47
  -5 -12  -1    1.24    0.67
   5  12  -1    1.24    0.72
  -5  12  -1    1.46    0.52
   5  12   1    0.91    0.61
   5 -12  -1    0.45    0.30
  -5 -12   1    0.33    0.52
  -6  12   1    4.80    0.91
  -6 -12  -1    5.92    1.27
   6  12  -1    3.02    0.96
   6 -12   1    2.70    0.64
  -6  12  -1    2.38    0.66
  -6 -12   1    5.62    1.28
   6 -12  -1    3.35    0.64
   6  12   1    3.04    0.94
   7 -12   1    3.32    0.73
  -7  12   1    3.12    0.84
  -7 -12  -1    3.71    1.13
   7  12  -1    5.29    1.30
   7 -12  -1    2.54    0.69
   7  12   1    4.10    1.22
  -7 -12   1    4.32    1.19
  -7  12  -1    3.58    0.84
   0  13   1    0.03    0.38
   0 -13  -1   -0.71    0.24
   0 -13   1   -0.29    0.26
   0  13   1    0.40    0.37
   0  13  -1    0.36    0.48
   1 -13   1    7.73    1.22
  -1 -13  -1    8.73    1.33
  -1  13   1   13.50    1.55
   1  13  -1    7.90    1.50
  -1  13   1   10.22    1.60
   1 -13  -1    9.33    1.31
  -1  13  -1   11.47    1.41
   1  13   1    9.05    1.54
  -1  13  -1   11.40    1.68
  -1 -13   1    8.65    1.38
  -2  13   1    0.14    0.46
   2 -13   1   -0.29    0.22
  -2 -13  -1   -0.31    0.25
  -2  13   1    0.07    0.30
   2  13  -1   -0.22    0.26
  -2  13  -1   -0.19    0.33
   2 -13  -1    0.26    0.27
  -2 -13   1    0.84    0.43
   2  13   1   -0.48    0.33
  -2  13  -1    0.28    0.27
  -3 -13  -1    0.75    0.46
   3  13  -1    1.18    0.65
  -3  13   1    0.76    0.46
  -3  13   1    0.86    0.52
   3 -13   1    0.87    0.42
  -3  13  -1    0.99    0.54
  -3  13  -1    1.50    0.69
   3  13   1    0.44    0.57
   3 -13  -1    0.34    0.28
  -3 -13   1    2.59    0.86
  -4 -13  -1    1.90    0.64
  -4  13   1    1.52    0.58
   4 -13   1    1.19    0.43
  -4  13   1    1.94    0.65
   4  13  -1    1.76    0.69
  -4 -13   1    0.75    0.59
  -4  13  -1    2.34    0.68
   4 -13  -1    0.54    0.33
  -4  13  -1    1.23    0.53
   4  13   1    0.43    0.53
   5  13  -1    0.79    0.51
  -5  13   1    0.94    0.48
  -5 -13  -1    1.55    0.55
   5 -13   1    0.45    0.38
   5 -13  -1    0.23    0.22
  -5 -13   1    2.07    0.76
   5  13   1   -0.16    0.53
  -5  13  -1    0.13    0.42
   6  13  -1    0.75    0.59
   6 -13   1    0.16    0.30
  -6 -13  -1    0.24    0.54
  -6  13   1    0.64    0.47
   6  13   1   -0.11    0.41
  -6 -13   1   -0.05    0.52
   6 -13  -1   -0.37    0.22
  -6  13  -1   -0.33    0.35
   0 -14   1    0.17    0.31
   0  14   1    0.69    0.42
   0 -14  -1    0.87    0.45
   0  14  -1    1.18    0.55
  -1 -14  -1    1.32    0.54
   1  14  -1    0.71    0.52
  -1  14   1    1.06    0.60
   1 -14   1    0.89    0.42
  -1  14   1    1.65    0.60
  -1 -14   1    1.49    0.59
   1 -14  -1    1.39    0.51
  -1  14  -1    0.53    0.51
   1  14   1    0.24    0.44
   2  14  -1    0.94    0.53
  -2  14   1    0.11    0.48
  -2 -14  -1    0.45    0.45
  -2  14   1    1.34    0.62
   2 -14   1    0.70    0.41
  -2  14  -1    1.56    0.63
  -2 -14   1    0.90    0.51
  -2  14  -1    0.83    0.49
   2 -14  -1    0.52    0.35
   2  14   1    0.35    0.42
  -3 -14  -1    1.01    0.52
   3 -14   1    0.76    0.39
   3  14  -1    1.58    0.70
  -3  14   1    1.17    0.67
  -3  14   1    1.94    0.63
   3  14   1    1.48    0.68
   3 -14  -1    1.39    0.48
  -3 -14   1    0.79    0.64
  -3  14  -1    1.03    0.59
  -3  14  -1    0.62    0.49
  -4  14   1    0.22    0.51
   4 -14   1    0.92    0.43
  -4 -14  -1    1.74    0.69
   4  14  -1    0.95    0.63
  -4  14   1    1.50    0.65
  -4  14  -1    1.50    0.59
   4 -14  -1    0.66    0.33
   4  14   1   -0.17    0.48
  -4 -14   1    0.73    0.49
   5 -14   1    0.59    0.36
   5  14  -1    2.25    0.80
  -5  14   1    1.00    0.60
  -5 -14  -1    0.48    0.59
  -5  14  -1    0.57    0.52
  -5 -14   1    0.83    0.63
   5 -14  -1    0.58    0.34
   5  14   1    0.86    0.60
   0 -15  -1   -0.22    0.32
   0  15   1   -0.22    0.36
   0 -15   1    0.61    0.45
   0  15  -1   -0.83    0.31
  -1 -15  -1    2.03    0.74
   1 -15   1    2.31    0.67
   1  15  -1    2.43    0.83
  -1  15   1    1.79    0.69
   1  15   1    3.19    0.97
  -1 -15   1    2.18    0.70
  -1  15  -1    2.59    0.83
   1 -15  -1    4.86    0.92
  -2  15   1    0.66    0.54
   2  15  -1    1.77    0.80
   2 -15   1    1.00    0.45
  -2 -15  -1    0.34    0.44
  -2  15   1    0.61    0.60
   2 -15  -1    0.87    0.43
  -2  15  -1    0.50    0.52
  -2 -15   1    0.43    0.41
   2  15   1    0.71    0.62
  -3  15   1    2.11    0.70
   3 -15   1    1.85    0.51
  -3 -15  -1    0.89    0.54
  -3  15   1    1.65    0.67
   3  15  -1    0.00    0.40
   3  15   1    0.12    0.55
  -3  15  -1    0.59    0.57
  -3 -15   1    0.79    0.49
   3 -15  -1    0.98    0.39
  -3  15  -1    0.81    0.55
   0   0  -2   -0.20    0.02
   0   0   2   -0.21    0.03
   0   0   2   -0.16    0.02
   0   0  -2   -0.16    0.02
   0   0  -2   -0.11    0.03
   0   0   2   -0.17    0.02
  -1   0   2  131.24   10.74
  -1   0  -2  153.20   10.74
  -1   0  -2  125.63   10.51
   1   0   2  138.50   10.76
  -1   0  -2  123.58   10.51
   1   0  -2  143.07   10.52
   1   0  -2  126.74    9.90
   1   0   2  131.13    9.90
  -1   0   2  134.29   10.71
   2   0   2   12.21    1.02
   2   0   2   12.51    1.03
  -2   0  -2   13.63    1.10
   2   0   2   12.72    1.12
  -2   0   2   13.04    1.07
   2   0  -2   13.11    1.05
  -2   0  -2   11.70    1.02
   2   0  -2   12.24    1.02
  -2   0   2   11.82    1.12
   3   0  -2    1.96    0.32
  -3   0  -2    1.86    0.18
  -3   0  -2    1.46    0.25
   3   0   2    1.68    0.21
   3   0  -2    2.15    0.25
   3   0   2    1.74    0.32
  -3   0   2    1.68    0.24
  -3   0   2    2.18    0.35
   3   0   2    2.10    0.31
   4   0   2   25.63    2.53
  -4   0   2   31.68    2.59
  -4   0   2   30.01    2.46
   4   0   2   29.83    2.37
   4   0  -2   31.46    2.40
   4   0  -2   30.40    2.37
   4   0   2   27.74    2.38
  -4   0  -2   30.14    2.48
   5   0  -2    8.09    1.01
   5   0   2    9.47    1.04
   5   0  -2    9.56    0.85
  -5   0  -2    9.67    0.91
  -5   0   2    9.79    0.89
  -5   0   2    9.40    1.15
   5   0   2    9.55    0.83
   6   0   2    0.85    0.18
  -6   0  -2    0.83    0.40
  -6   0  -2    1.04    0.25
   6   0   2    0.70    0.31
   6   0  -2    1.11    0.22
  -6   0   2    0.82    0.35
   6   0  -2    0.94    0.32
  -6   0   2    0.64    0.21
  -7   0   2   32.49    2.67
  -7   0  -2   22.29    2.79
   7   0  -2   32.47    2.66
  -7   0  -2   35.56    2.69
   7   0   2   32.72    2.67
   7   0  -2   31.70    2.59
  -7   0   2   27.01    2.83
  -8   0   2    1.90    0.39
   8   0  -2    1.25    0.46
  -8   0  -2    1.04    0.31
  -8   0   2    1.55    0.54
  -8   0  -2    1.83    0.62
   8   0   2    2.44    0.58
   9   0  -2    0.12    0.31
  -9   0   2   -0.26    0.18
  -9   0  -2   -0.18    0.17
  -9   0  -2   -0.18    0.30
   9   0   2    0.02    0.32
  -9   0   2    0.10    0.28
 -10   0  -2   14.42    2.01
  10   0  -2   12.52    1.76
 -10   0   2   14.99    1.97
  10   0   2   14.61    1.87
 -11   0  -2    4.35    1.05
 -11   0   2    3.05    0.84
  11   0   2    2.74    0.85
  11   0  -2    5.30    1.01
   0   1  -2   -0.05    0.03
   0   1   2   -0.09    0.03
   0  -1  -2   -0.07    0.02
   0   1  -2   -0.09    0.02
   0  -1   2   -0.03    0.03
   0   1   2   -0.09    0.05
   0  -1   2   -0.02    0.04
   0   1   2   -0.05    0.02
   0  -1  -2   -0.10    0.03
   0  -1   2   -0.09    0.03
   0   1   2   -0.01    0.06
   1  -1   2    1.24    0.17
   1  -1   2    0.87    0.10
   1   1  -2    1.19    0.17
   1   1  -2    1.05    0.15
   1  -1   2    1.27    0.14
  -1   1   2    1.06    0.14
   1   1  -2    0.65    0.09
  -1   1   2    1.26    0.17
   1  -1  -2    0.51    0.14
   1   1   2    0.77    0.13
   1   1   2    1.22    0.17
  -1  -1   2    1.46    0.18
   1   1   2    0.92    0.16
   1   1   2    0.91    0.16
   1  -1  -2    0.94    0.12
  -1   1  -2    1.02    0.15
  -1   1  -2    0.81    0.11
  -2   1   2    6.51    0.64
   2   1  -2    6.55    0.61
  -2  -1  -2    7.87    0.66
   2  -1   2    7.22    0.59
   2  -1   2    7.62    0.66
   2   1  -2    6.18    0.61
  -2   1   2    7.47    0.64
   2   1   2    6.66    0.66
   2   1   2    6.15    0.61
   2   1   2    7.03    0.64
   2  -1  -2    6.85    0.59
   2  -1  -2    6.80    0.62
  -2   1  -2    6.91    0.64
  -2  -1   2    7.37    0.68
  -3   1   2   29.13    2.26
  -3   1   2   26.05    2.30
  -3  -1  -2   25.97    2.25
   3   1  -2   26.42    2.21
   3  -1   2   28.57    2.12
   3  -1   2   27.50    2.31
   3   1  -2   27.17    2.15
   3   1   2   26.07    2.22
  -3  -1   2   27.47    2.21
  -3  -1   2   27.25    2.33
   3  -1  -2   25.77    2.10
   3   1   2   25.81    2.14
   3  -1  -2   25.50    2.18
  -3   1  -2   28.77    2.27
   3   1   2   27.87    2.31
   4  -1   2    1.37    0.32
   4   1  -2    1.15    0.31
  -4   1   2    1.08    0.23
   4   1  -2    1.52    0.26
  -4  -1  -2    1.73    0.27
   4  -1   2    1.20    0.29
  -4   1   2    1.38    0.36
   4   1   2    1.15    0.30
  -4  -1   2    1.60    0.23
   4  -1  -2    1.44    0.21
  -4  -1   2    0.94    0.31
  -4   1  -2    1.73    0.29
   4  -1  -2    1.32    0.30
   4   1   2    1.06    0.24
   5   1  -2   23.67    1.83
  -5   1   2   20.77    1.81
  -5  -1  -2   19.68    1.96
   5  -1   2   21.46    1.91
   5   1  -2   19.22    1.77
  -5   1   2   18.87    1.91
  -5  -1  -2   21.24    1.80
   5  -1   2   21.08    1.76
   5  -1  -2   22.66    1.73
  -5  -1   2   21.33    1.77
   5   1   2   19.59    1.77
  -5   1  -2   20.54    1.81
   5   1   2   19.97    1.79
  -5  -1   2   23.50    1.98
   5  -1  -2   19.75    1.75
  -6  -1  -2    0.34    0.18
  -6   1   2    0.24    0.25
   6   1  -2    0.63    0.18
  -6  -1  -2    0.37    0.32
  -6   1   2    0.57    0.20
   6   1  -2    0.54    0.27
   6  -1   2    0.40    0.25
  -6   1  -2    0.44    0.20
  -6  -1   2    1.06    0.36
   6   1   2    0.39    0.26
   6  -1  -2    0.66    0.27
   6   1   2    0.54    0.19
  -6  -1   2    0.38    0.17
   6  -1  -2    1.00    0.19
  -6   1  -2    0.96    0.37
   7  -1   2    2.37    0.56
  -7  -1  -2    2.65    0.42
  -7  -1  -2    1.50    0.54
  -7   1   2    3.45    0.70
  -7   1   2    1.88    0.40
   7   1  -2    1.98    0.52
   7   1  -2    3.12    0.49
  -7   1  -2    5.10    0.86
  -7  -1   2    2.27    0.39
   7   1   2    1.82    0.53
  -7   1  -2    2.39    0.43
  -7  -1   2    3.95    0.77
   7  -1  -2    2.20    0.53
  -8   1   2    6.07    1.04
  -8   1   2    6.60    0.80
  -8  -1  -2    6.55    1.12
  -8  -1  -2    5.31    0.70
   8   1  -2    4.73    0.88
   8  -1   2    5.10    0.86
  -8   1  -2    5.93    1.06
  -8  -1   2    3.67    0.88
  -8   1  -2    5.43    0.74
   8   1   2    5.76    0.98
  -8  -1   2    5.30    0.71
   8  -1  -2    6.63    0.96
   9   1  -2    0.30    0.33
  -9  -1  -2    0.78    0.43
  -9   1   2    0.74    0.32
  -9  -1  -2    0.88    0.30
  -9   1   2    1.01    0.47
   9  -1   2    0.65    0.39
  -9   1  -2    1.06    0.35
  -9   1  -2    0.46    0.43
   9  -1  -2    0.68    0.42
  -9  -1   2    0.64    0.42
   9   1   2    0.84    0.46
 -10  -1  -2    2.76    0.78
  10  -1   2    1.33    0.59
 -10   1   2    1.98    0.67
  10   1  -2    2.04    0.62
  10   1   2    2.03    0.70
 -10   1  -2    3.70    0.89
 -10   1  -2    2.17    0.46
 -10  -1   2    3.18    0.82
  10  -1  -2    3.51    0.82
 -11  -1  -2    0.04    0.47
  11  -1   2   -0.46    0.31
 -11   1   2    0.82    0.51
  11   1  -2    0.11    0.38
 -11  -1   2   -0.70    0.37
 -11   1  -2   -0.63    0.30
  11  -1  -2   -0.14    0.33
  11   1   2    0.93    0.57
   0   2   2   92.72    7.33
   0   2   2   96.86    7.30
   0  -2  -2   86.49    7.33
   0  -2  -2   86.28    6.83
   0   2  -2   93.75    7.33
   0   2   2   89.94    7.37
   0   2  -2   95.51    7.25
   0  -2   2   90.65    7.34
   0  -2   2   93.04    6.84
   1   2  -2   67.72    5.39
   1  -2   2   71.18    5.78
  -1   2   2   73.54    5.73
  -1   2   2   75.97    5.76
   1  -2   2   74.00    5.35
   1   2  -2   68.43    5.71
  -1   2   2   72.68    5.80
   1   2   2   73.71    5.80
   1   2   2   69.97    5.79
  -1   2  -2   72.02    5.70
   1   2   2   74.13    5.39
  -1   2  -2   72.77    5.78
   1  -2  -2   65.88    5.34
  -1  -2   2   71.25    5.79
   1  -2  -2   71.67    5.76
   1   2   2   71.80    5.75
   2  -2   2  553.82   40.40
   2   2  -2  491.00   42.94
   2  -2   2  558.43   43.81
  -2   2   2  556.30   43.80
  -2   2   2  557.54   43.71
   2   2  -2  581.57   40.47
  -2   2  -2  572.27   43.71
   2   2   2  562.54   43.83
   2   2   2  565.77   43.69
  -2  -2   2  563.44   43.84
   2  -2  -2  469.43   42.95
   2   2   2  552.98   42.98
  -2  -2   2  524.80   43.62
   2  -2  -2  577.79   40.40
  -2   2  -2  543.97   42.90
   2   2   2  525.96   40.46
   3  -2   2   21.77    1.64
   3   2  -2   17.94    1.67
   3   2  -2   21.65    1.75
  -3   2   2   21.85    1.78
   3  -2   2   19.35    1.65
  -3  -2  -2   20.73    1.75
   3  -2   2   20.69    1.78
  -3   2   2   22.17    1.76
   3  -2  -2   21.20    1.72
  -3  -2   2   18.00    1.80
   3   2   2   22.89    1.78
   3   2   2   18.27    1.68
  -3  -2   2   19.20    1.67
  -3   2  -2   21.86    1.75
   3  -2  -2   21.20    1.63
   4  -2   2   31.57    2.42
  -4  -2  -2   31.80    2.71
   4   2  -2   26.78    2.53
  -4   2   2   29.75    2.58
   4  -2   2   28.16    2.61
  -4  -2  -2   35.82    2.58
   4   2  -2   25.48    2.45
  -4   2   2   28.30    2.62
   4  -2   2   32.58    2.43
   4   2   2   31.51    2.50
  -4  -2   2   32.62    2.50
   4  -2  -2   29.36    2.41
   4  -2  -2   30.64    2.49
   4   2   2   29.55    2.57
  -4   2  -2   30.51    2.57
   5  -2   2   15.16    1.41
  -5   2   2   13.40    1.33
  -5  -2  -2   13.59    1.30
   5   2  -2   14.75    1.38
   5   2  -2   14.53    1.34
   5  -2   2   15.31    1.31
  -5  -2  -2   10.54    1.55
  -5   2   2   15.69    1.44
   5  -2  -2   14.97    1.30
   5   2   2   15.51    1.38
  -5  -2   2   15.47    1.27
  -5   2  -2   15.91    1.35
   5  -2  -2   15.06    1.25
   5   2   2   15.01    1.35
  -5  -2   2   14.31    1.46
  -6  -2  -2   25.99    2.43
  -6  -2  -2   25.19    2.63
   6   2  -2   27.51    2.47
   6  -2   2   26.81    2.38
  -6   2   2   29.93    2.50
  -6   2   2   27.27    2.58
   6   2  -2   27.01    2.45
  -6  -2   2   25.88    2.62
   6   2   2   30.93    2.49
  -6   2  -2   29.56    2.49
  -6  -2   2   30.52    2.41
   6  -2  -2   32.00    2.35
   6  -2  -2   32.25    2.42
   6   2   2   27.55    2.45
   7  -2   2    9.70    1.16
  -7  -2  -2    9.11    0.90
   7   2  -2    8.53    1.19
  -7  -2  -2    6.42    1.18
  -7   2   2    9.78    1.26
   7   2  -2   10.07    1.10
  -7   2   2    8.24    1.01
   7   2   2    8.66    1.21
  -7   2  -2    9.89    1.06
  -7  -2   2    9.43    1.29
   7  -2  -2    8.84    1.10
  -7   2  -2   12.58    1.43
   8   2  -2   11.29    1.49
   8  -2   2   11.12    1.42
  -8   2   2    9.55    1.47
  -8  -2  -2   12.73    1.71
  -8   2   2   13.72    1.27
  -8  -2  -2   13.00    1.19
  -8   2  -2   12.22    1.22
   8   2   2   14.22    1.68
   8  -2  -2   10.25    1.39
  -8  -2   2   12.51    1.66
  -8   2  -2   11.72    1.62
  -9   2   2   12.27    1.65
  -9   2   2   10.88    1.29
   9  -2   2   10.73    1.44
  -9  -2  -2   13.74    1.83
   9   2  -2   12.99    1.67
  -9   2  -2   11.70    1.32
  -9   2  -2   12.99    1.71
  -9  -2   2    8.34    1.46
   9   2   2   11.23    1.57
   9  -2  -2   10.51    1.44
 -10   2   2    7.55    1.35
 -10  -2  -2   10.21    1.62
  10  -2   2    9.44    1.40
 -10   2   2    8.85    1.18
  10   2  -2   10.39    1.54
 -10  -2   2   12.28    1.68
  10   2   2    8.92    1.44
 -10   2  -2   10.33    1.60
  10  -2  -2   11.36    1.49
  11  -2   2    0.60    0.51
 -11  -2  -2   -0.30    0.42
 -11   2   2   -0.11    0.43
  11   2  -2    0.61    0.50
 -11  -2   2   -0.63    0.35
  11   2   2    1.16    0.64
 -11   2  -2   -0.13    0.30
 -11   2  -2   -0.30    0.32
  11  -2  -2   -0.29    0.28
   0   3  -2    0.00    0.05
   0  -3  -2   -0.02    0.04
   0   3   2   -0.05    0.12
   0  -3   2    0.02    0.05
   0  -3   2    0.12    0.11
   0  -3  -2   -0.04    0.10
   0  -3  -2    0.03    0.05
   0   3   2   -0.03    0.06
   0   3  -2   -0.01    0.09
  -1   3   2  108.68    8.38
   1  -3   2  104.12    8.42
  -1   3   2  106.98    8.38
   1   3  -2  105.04    8.35
  -1  -3  -2   99.77    8.45
  -1   3   2  100.49    8.36
   1  -3   2  110.93    7.82
  -1   3   2  112.90    8.46
   1   3  -2   97.35    8.38
  -1   3  -2  105.80    8.42
   1   3   2  100.40    8.43
   1  -3  -2  104.84    7.81
  -1  -3   2  111.19    8.44
  -1   3  -2   94.61    8.32
   1   3   2  112.51    8.40
   1   3   2  100.14    7.85
   2  -3   2   11.86    1.01
   2   3  -2   11.19    1.01
  -2   3   2   11.65    1.05
   2   3  -2    9.45    1.03
  -2   3   2   12.13    0.99
  -2  -3  -2    9.84    1.04
   2  -3   2   12.26    0.94
  -2   3   2   11.22    1.03
  -2   3  -2   11.40    1.01
   2   3   2   10.94    1.07
  -2   3  -2   11.34    1.01
   2   3   2   11.86    1.00
   2   3   2   12.27    1.02
  -2  -3   2   11.61    1.03
   2  -3  -2   11.28    0.94
  -3  -3  -2    4.47    0.80
   3   3  -2    8.07    0.88
  -3   3   2    7.47    0.74
   3  -3   2    8.05    0.74
  -3   3   2    7.29    0.72
   3  -3   2    7.24    0.67
   3   3  -2    7.78    0.87
  -3  -3  -2    9.11    0.75
  -3   3  -2    7.59    0.73
  -3   3  -2    7.05    0.68
   3  -3  -2    7.87    0.68
  -3  -3   2    8.93    0.92
   3  -3  -2    5.12    0.77
   3   3   2    7.49    0.87
   3   3   2    8.99    0.92
  -4   3   2   20.84    1.78
   4   3  -2   19.36    1.73
   4  -3   2   20.46    1.64
  -4   3   2   20.05    1.75
  -4  -3  -2   18.49    1.71
   4  -3   2   20.34    1.78
   4  -3   2   18.77    1.64
   4   3  -2   20.43    1.78
  -4   3  -2   20.60    1.74
   4   3   2   20.77    1.79
   4   3   2   20.37    1.74
  -4  -3   2   20.68    1.85
   4  -3  -2   18.39    1.62
   4  -3  -2   20.96    1.71
   5  -3   2   23.38    1.97
   5   3  -2   21.83    2.10
  -5  -3  -2   23.42    2.04
  -5   3   2   21.17    2.13
  -5   3   2   27.09    2.12
   5  -3   2   25.77    1.91
   5  -3   2   24.57    2.14
   5   3  -2   25.41    2.10
  -5  -3  -2   27.72    2.29
   5  -3  -2   22.74    1.97
  -5  -3   2   22.99    1.98
   5   3   2   25.15    2.14
   5  -3  -2   24.29    1.99
  -5  -3   2   19.33    2.16
   5   3   2   23.36    2.08
  -5   3  -2   23.84    2.09
   6   3  -2    1.57    0.45
   6  -3   2    1.49    0.36
  -6  -3  -2    1.68    0.31
  -6   3   2    1.41    0.35
  -6  -3  -2    1.32    0.44
  -6   3   2    1.92    0.44
   6   3  -2    1.54    0.41
  -6  -3   2    1.91    0.27
  -6  -3   2    0.77    0.34
   6   3   2    1.61    0.39
   6   3   2    1.53    0.45
   6  -3  -2    1.42    0.34
   6  -3  -2    1.55    0.24
  -6   3  -2    0.98    0.29
   7  -3   2    0.83    0.37
   7   3  -2    1.06    0.38
  -7   3   2    1.32    0.43
  -7  -3  -2    1.01    0.27
  -7  -3  -2    1.16    0.46
  -7   3   2    1.66    0.38
   7   3  -2    1.59    0.51
  -7   3  -2    1.24    0.32
  -7   3  -2    1.55    0.53
   7   3   2    0.83    0.37
   7  -3  -2    1.20    0.38
  -7  -3   2    0.43    0.35
   7   3   2    0.87    0.45
   8   3  -2    5.93    1.04
   8  -3   2    6.02    0.95
  -8  -3  -2    8.71    1.30
  -8   3   2    8.43    1.00
  -8   3   2    9.00    1.23
  -8   3  -2    7.03    0.91
  -8   3  -2    6.50    1.12
  -8  -3   2    4.20    0.97
   8  -3  -2    7.19    1.01
   8   3   2    6.89    1.14
  -9   3   2    0.10    0.17
  -9   3   2    0.14    0.33
  -9  -3  -2    0.04    0.32
   9  -3   2   -0.05    0.32
   9   3  -2   -0.08    0.36
   9   3   2   -0.18    0.36
  -9   3  -2   -0.11    0.29
   9  -3  -2    0.00    0.22
  -9   3  -2    0.03    0.19
  -9  -3   2   -0.02    0.34
  10   3  -2    2.08    0.67
  10  -3   2    2.08    0.64
 -10   3   2    2.69    0.58
 -10   3   2    1.52    0.60
 -10  -3  -2    0.88    0.54
 -10   3  -2    1.12    0.40
 -10   3  -2    2.06    0.72
  10  -3  -2    1.22    0.50
 -10  -3   2    1.70    0.68
  10   3   2    2.02    0.68
  11  -3   2    1.98    0.65
 -11   3   2    2.15    0.73
  11   3  -2    2.32    0.74
 -11  -3  -2    0.82    0.54
 -11  -3   2    0.85    0.55
 -11   3  -2    1.97    0.54
  11  -3  -2    2.69    0.70
 -11   3  -2    0.70    0.63
  11   3   2    1.20    0.68
   0   4  -2   88.38    6.56
   0  -4   2   83.36    6.17
   0   4   2   64.90    6.53
   0  -4  -2   81.99    6.16
   0  -4   2   86.09    6.53
   0   4  -2   83.22    6.54
   0   4   2   82.19    6.59
   0  -4  -2   72.13    6.51
   0  -4  -2   86.73    6.51
  -1  -4  -2    5.81    0.72
   1  -4   2    5.60    0.51
   1   4  -2    6.50    0.74
  -1   4   2    4.59    0.67
   1  -4   2    6.69    0.65
  -1  -4  -2    5.13    0.53
   1   4  -2    4.79    0.49
  -1   4   2    6.23    0.58
   1  -4  -2    7.19    0.66
   1   4   2    4.97    0.60
  -1  -4   2    5.86    0.73
  -1   4  -2    5.49    0.68
  -1  -4   2    5.73    0.52
   1   4   2    6.54    0.77
  -1   4  -2    5.01    0.52
  -2  -4  -2   24.27    2.05
   2  -4   2   24.55    1.88
   2   4  -2   22.58    1.93
   2   4  -2   23.91    1.97
  -2   4   2   25.85    1.97
   2  -4   2   23.37    1.99
  -2   4   2   23.94    2.07
  -2   4   2   25.05    2.06
   2   4  -2   23.95    2.09
   2   4   2   23.19    2.10
   2   4   2   21.04    1.94
  -2  -4   2   24.20    2.03
   2   4   2   23.77    2.00
  -2   4  -2   24.13    2.01
   2  -4  -2   24.26    1.88
  -2   4  -2   21.23    2.02
  -3  -4  -2   -0.03    0.19
  -3   4   2    0.04    0.13
   3  -4   2    0.06    0.13
   3  -4   2   -0.01    0.12
   3   4  -2    0.04    0.22
   3   4  -2    0.03    0.18
  -3   4   2    0.25    0.14
   3  -4  -2   -0.01    0.13
  -3  -4   2   -0.06    0.14
   3   4   2    0.28    0.21
   3   4   2    0.00    0.09
  -3   4  -2   -0.16    0.12
  -3   4  -2    0.05    0.13
   3   4   2    0.12    0.20
  -4  -4  -2    2.46    0.46
  -4   4   2    5.43    0.64
   4   4  -2    3.09    0.59
  -4   4   2    5.13    0.61
   4  -4   2    4.23    0.54
   4   4  -2    3.49    0.61
  -4  -4  -2    4.43    0.68
   4  -4   2    4.84    0.61
   4   4   2    3.73    0.64
   4   4   2    4.29    0.67
  -4   4  -2    5.01    0.59
  -4   4  -2    5.43    0.55
   4  -4  -2    3.78    0.56
   4  -4  -2    4.78    0.56
  -4  -4   2    4.87    0.68
  -5  -4  -2   -0.04    0.18
   5   4  -2    0.03    0.17
   5  -4   2   -0.07    0.14
  -5   4   2    0.03    0.17
  -5   4   2    0.00    0.15
   5  -4   2    0.15    0.12
  -5  -4  -2    0.13    0.12
   5   4  -2    0.05    0.20
   5  -4   2   -0.01    0.16
  -5  -4   2   -0.08    0.07
   5   4   2   -0.22    0.19
   5  -4  -2   -0.17    0.10
  -5   4  -2   -0.11    0.14
  -5  -4   2    0.01    0.19
   5  -4  -2    0.20    0.13
   5   4   2    0.11    0.20
   6  -4   2   11.48    1.27
   6  -4   2   14.13    1.28
  -6  -4  -2   16.43    1.70
  -6   4   2   12.69    1.42
   6   4  -2   12.12    1.43
  -6  -4  -2   10.74    1.12
   6   4  -2    9.98    1.40
  -6   4   2   11.33    1.22
   6   4   2   13.08    1.46
  -6   4  -2   12.21    1.21
   6  -4  -2   12.27    1.30
   6  -4  -2   14.21    1.12
  -6  -4   2   12.83    1.53
   6   4   2   14.51    1.60
  -7   4   2    0.22    0.19
   7   4  -2    0.11    0.22
  -7  -4  -2   -0.17    0.24
   7  -4   2   -0.21    0.19
  -7   4   2   -0.14    0.23
   7   4  -2    0.07    0.33
   7  -4  -2   -0.21    0.16
  -7   4  -2   -0.12    0.28
   7   4   2    0.27    0.28
   7   4   2   -0.38    0.23
  -7   4  -2   -0.03    0.13
  -7  -4   2   -0.22    0.20
  -8   4   2    0.92    0.31
   8  -4   2    0.06    0.23
   8   4  -2    0.11    0.31
  -8   4   2    0.52    0.37
  -8  -4  -2    0.05    0.25
   8   4  -2    0.44    0.29
   8   4   2    0.22    0.39
  -8  -4   2    0.26    0.28
  -8   4  -2    0.23    0.23
   8  -4  -2    0.39    0.30
  -8   4  -2    0.94    0.50
  -9   4   2    0.29    0.21
  -9  -4  -2    0.03    0.29
   9   4  -2    0.01    0.34
   9  -4   2   -0.02    0.28
  -9   4   2    0.22    0.35
  -9   4  -2    0.45    0.24
  -9  -4   2    0.60    0.37
   9  -4  -2    0.58    0.34
   9   4   2   -0.35    0.28
  -9   4  -2    1.07    0.43
 -10   4   2    1.94    0.62
 -10   4   2    2.49    0.59
  10  -4   2    1.67    0.57
  10   4  -2    1.94    0.76
 -10  -4  -2    1.80    0.66
 -10  -4   2    1.80    0.63
 -10   4  -2    1.20    0.42
 -10   4  -2    1.92    0.74
  10   4   2   -0.05    0.47
  10  -4  -2    1.99    0.59
 -11   4   2    1.58    0.64
 -11   4   2    2.33    0.63
  11  -4   2    1.67    0.61
 -11  -4  -2    1.44    0.65
  11   4  -2    3.18    0.92
 -11  -4   2    2.21    0.75
 -11   4  -2    2.11    0.78
  11   4   2    2.06    0.77
 -11   4  -2    1.53    0.46
  11  -4  -2    1.62    0.77
   0  -5   2    0.04    0.08
   0   5   2    0.18    0.16
   0  -5  -2   -0.02    0.04
   0  -5  -2    0.01    0.18
   0  -5   2   -0.15    0.16
   0   5  -2   -0.01    0.16
   0   5  -2    0.03    0.09
   0   5   2    0.04    0.20
  -1  -5  -2   -0.05    0.19
   1   5  -2   -0.32    0.11
  -1   5   2   -0.04    0.12
  -1   5   2   -0.01    0.19
   1  -5   2    0.07    0.09
   1   5  -2    0.00    0.09
   1  -5   2    0.17    0.16
  -1  -5  -2    0.06    0.11
  -1   5  -2   -0.21    0.12
   1  -5  -2   -0.01    0.15
  -1  -5   2    0.11    0.09
   1   5   2    0.16    0.21
   1   5   2   -0.09    0.10
  -1  -5   2    0.10    0.22
  -1   5  -2    0.11    0.12
  -2   5   2    7.00    0.89
   2   5  -2    6.12    0.88
   2   5  -2    7.34    0.87
  -2   5   2    6.79    0.79
   2   5  -2    6.26    0.61
   2  -5   2    6.57    0.64
  -2   5   2    7.11    0.59
   2  -5   2    6.34    0.72
  -2  -5  -2    7.67    0.71
  -2   5  -2    8.25    0.89
  -2   5  -2    6.90    0.74
   2   5   2    5.92    0.81
   2   5   2    6.58    0.66
   2  -5  -2    8.27    0.77
  -2  -5   2    5.98    0.65
   2   5   2    6.42    0.91
   3   5  -2   78.40    5.88
   3   5  -2   63.99    6.19
  -3   5   2   79.48    6.15
  -3   5   2   71.40    6.15
  -3   5   2   75.95    6.23
   3  -5   2   76.85    6.18
   3  -5   2   75.91    5.73
   3   5   2   76.66    6.15
  -3  -5   2   74.90    6.23
  -3   5  -2   79.72    6.20
   3   5   2   72.55    6.24
  -3   5  -2   72.54    6.13
   3  -5  -2   78.71    5.74
   3   5   2   78.80    5.89
   4  -5   2   32.22    2.59
  -4  -5  -2   25.76    2.83
  -4   5   2   31.63    2.81
   4  -5   2   35.53    2.80
   4   5  -2   37.25    2.79
  -4   5   2   37.08    2.78
   4   5  -2   30.39    2.87
   4   5   2   34.68    2.76
   4   5   2   30.94    2.88
  -4   5  -2   31.94    2.78
  -4   5  -2   33.29    2.74
   4  -5  -2   23.90    2.76
  -4  -5   2   38.46    2.89
   4  -5  -2   35.60    2.61
   5   5  -2   29.55    2.48
   5  -5   2   23.74    2.37
   5   5  -2   29.66    2.59
   5  -5   2   30.97    2.33
  -5  -5  -2   34.66    2.66
  -5   5   2   33.17    2.53
   5  -5   2   30.29    2.49
  -5  -5  -2   23.29    2.37
  -5   5   2   27.89    2.47
   5  -5  -2   27.53    2.30
   5   5   2   27.33    2.56
  -5  -5   2   30.33    2.58
  -5   5  -2   30.49    2.48
   5  -5  -2   28.87    2.44
   5   5   2   24.41    2.42
   6   5  -2    7.98    1.15
  -6  -5  -2    6.68    1.14
   6   5  -2    6.84    1.13
  -6   5   2   10.10    1.14
   6  -5   2    9.77    1.10
  -6   5   2   10.03    1.13
   6  -5   2    8.35    1.01
   6   5   2   10.41    1.27
   6  -5  -2   10.25    1.10
   6  -5  -2    8.76    0.96
  -6   5  -2    8.84    1.06
  -6  -5   2   10.83    1.31
   6   5   2    9.64    1.29
   7   5  -2    4.14    0.80
  -7   5   2    4.13    0.69
  -7   5   2    4.22    0.68
   7   5  -2    3.55    0.78
   7  -5   2    5.16    0.75
  -7  -5  -2    2.61    0.70
  -7   5  -2    3.87    0.65
  -7   5  -2    2.30    0.63
   7   5   2    2.83    0.71
   7   5   2    4.50    0.78
  -7  -5   2    4.87    0.87
   7  -5  -2    3.22    0.61
  -8  -5  -2    2.60    0.68
   8   5  -2    3.14    0.75
   8   5  -2    2.80    0.70
   8  -5   2    2.89    0.58
  -8   5   2    2.74    0.64
  -8   5   2    1.86    0.47
  -8  -5   2    3.66    0.76
  -8   5  -2    2.57    0.50
   8   5   2    1.70    0.58
   8  -5  -2    1.95    0.49
  -8   5  -2    1.61    0.61
  -9   5   2   -0.11    0.22
   9  -5   2    0.03    0.29
   9   5  -2    0.10    0.34
  -9  -5  -2   -0.03    0.32
  -9   5   2    0.23    0.41
   9  -5  -2   -0.08    0.23
  -9   5  -2   -0.18    0.22
  -9  -5   2    0.84    0.43
  -9   5  -2   -0.27    0.29
   9   5   2   -0.16    0.33
  10  -5   2    3.74    0.85
 -10   5   2    3.72    0.83
 -10  -5  -2    5.31    1.10
  10   5  -2    4.10    0.95
 -10   5   2    4.13    0.82
 -10   5  -2    3.16    0.64
 -10   5  -2    4.20    0.95
  10   5   2    4.05    0.95
 -10  -5   2    4.44    0.94
  10  -5  -2    2.70    0.72
 -11   5   2    1.53    0.54
  11  -5   2    2.09    0.65
  11   5  -2    0.87    0.57
 -11  -5  -2    0.95    0.54
  11   5   2    1.87    0.83
  11  -5  -2    2.52    0.70
 -11   5  -2    1.50    0.46
 -11  -5   2    1.32    0.54
 -11   5  -2    1.50    0.69
   0  -6  -2   21.23    1.72
   0   6   2   21.47    1.87
   0  -6   2   22.02    1.76
   0   6  -2   19.22    1.80
   0  -6  -2   21.98    1.83
   0   6  -2   21.90    1.97
   0  -6   2   20.20    1.81
   0   6   2   19.84    1.96
  -1   6   2    0.61    0.23
  -1   6   2    0.90    0.33
   1   6  -2    0.58    0.17
   1  -6   2    0.70    0.24
   1   6  -2    0.19    0.25
  -1  -6  -2    0.34    0.26
  -1  -6  -2    0.36    0.14
   1  -6   2    0.60    0.15
  -1  -6   2    0.45    0.27
  -1   6  -2    0.59    0.20
   1   6   2    0.22    0.16
   1  -6  -2    0.34    0.21
   1   6   2    0.26    0.25
  -1  -6   2    0.63    0.16
  -1   6  -2    0.22    0.23
  -2   6   2    2.97    0.58
   2   6  -2    3.65    0.65
   2   6  -2    2.89    0.39
   2  -6   2    3.54    0.42
  -2   6   2    2.84    0.50
  -2  -6  -2    3.22    0.45
   2  -6   2    3.63    0.50
  -2  -6  -2    3.88    0.68
  -2   6  -2    3.11    0.58
  -2   6  -2    3.41    0.48
  -2  -6   2    3.07    0.43
   2   6   2    2.98    0.44
  -2  -6   2    3.61    0.66
   2   6   2    2.84    0.60
   2  -6  -2    3.59    0.49
  -3   6   2    3.02    0.54
  -3   6   2    2.19    0.43
   3  -6   2    1.93    0.38
   3   6  -2    2.27    0.28
  -3   6   2    3.12    0.35
  -3  -6  -2    2.40    0.45
   3   6  -2    2.54    0.54
   3  -6   2    3.13    0.41
   3   6  -2    2.38    0.53
  -3  -6   2    2.89    0.45
  -3   6  -2    1.98    0.38
  -3   6  -2    2.37    0.48
   3   6   2    1.95    0.50
   3   6   2    2.42    0.50
   3   6   2    3.17    0.40
   3  -6  -2    2.68    0.41
   4   6  -2    0.68    0.33
  -4   6   2    1.55    0.35
   4  -6   2    1.28    0.28
   4  -6   2    1.20    0.29
  -4   6   2    1.17    0.24
   4   6  -2    0.92    0.35
  -4  -6  -2    0.76    0.32
   4  -6  -2    1.38    0.29
  -4   6  -2    0.56    0.27
  -4  -6   2    1.55    0.36
   4   6   2    1.15    0.22
  -4   6  -2    1.35    0.33
   4   6   2    1.13    0.38
   4   6   2    0.92    0.38
   5   6  -2   -0.20    0.23
   5   6  -2   -0.01    0.22
  -5  -6  -2    0.20    0.16
  -5  -6  -2   -0.13    0.18
  -5   6   2   -0.36    0.12
   5  -6   2    0.03    0.16
   5  -6   2    0.09    0.18
  -5   6   2    0.27    0.18
  -5   6  -2    0.02    0.14
   5   6   2   -0.28    0.23
   5  -6  -2   -0.16    0.22
   5   6   2   -0.19    0.20
   5  -6  -2    0.14    0.16
  -5  -6   2    0.34    0.22
  -6  -6  -2    1.35    0.45
   6  -6   2    1.44    0.38
   6   6  -2    1.18    0.47
  -6   6   2    1.27    0.35
   6  -6   2    0.35    0.25
  -6   6   2    1.84    0.43
   6   6  -2    0.61    0.37
  -6  -6   2    1.78    0.48
   6  -6  -2    1.01    0.33
   6   6   2    1.86    0.55
   6   6   2    0.28    0.36
   6  -6  -2    1.15    0.36
  -6   6  -2    0.97    0.33
  -7   6   2    0.37    0.33
   7  -6   2    0.77    0.32
   7   6  -2    0.30    0.37
   7   6  -2    0.33    0.31
  -7   6   2    0.77    0.30
  -7  -6  -2    0.76    0.37
   7   6   2   -0.03    0.29
   7  -6  -2    0.23    0.21
  -7   6  -2    0.59    0.25
  -7   6  -2    0.33    0.39
  -7  -6   2    0.40    0.24
   7   6   2    0.91    0.43
  -8   6   2    0.29    0.34
   8  -6   2    0.40    0.31
  -8  -6  -2    0.78    0.44
   8   6  -2    0.08    0.31
   8   6  -2    0.47    0.49
  -8   6   2   -0.38    0.20
  -8   6  -2    0.51    0.42
  -8  -6   2    0.66    0.33
   8   6   2    0.04    0.36
  -8   6  -2   -0.08    0.20
   8  -6  -2    0.13    0.25
   9   6  -2    0.84    0.52
   9  -6   2    0.96    0.46
  -9  -6  -2    1.20    0.53
  -9   6   2    1.81    0.50
   9  -6  -2    1.37    0.45
   9   6   2    0.96    0.61
  -9   6  -2    1.46    0.52
  -9   6  -2    1.25    0.44
  -9  -6   2    1.69    0.55
 -10  -6  -2    0.38    0.39
  10   6  -2    0.34    0.50
 -10   6   2    0.47    0.30
  10  -6   2    1.21    0.53
 -10  -6   2    0.58    0.42
  10  -6  -2    0.22    0.36
  10   6   2    0.21    0.51
 -10   6  -2    0.07    0.29
   0  -7  -2   -0.08    0.16
   0   7   2    0.20    0.18
   0  -7   2    0.08    0.09
   0   7   2    0.27    0.22
   0   7  -2    0.07    0.13
   0  -7  -2    0.00    0.06
   0   7  -2   -0.16    0.15
   0  -7   2    0.03    0.18
  -1   7   2    4.15    0.62
  -1   7   2    2.29    0.57
  -1  -7  -2    4.03    0.44
   1   7  -2    3.89    0.72
   1  -7   2    4.01    0.46
   1  -7   2    4.85    0.66
  -1  -7  -2    5.06    0.76
   1   7  -2    3.67    0.50
   1  -7  -2    3.43    0.58
  -1   7  -2    5.33    0.79
  -1  -7   2    4.53    0.75
   1   7   2    4.36    0.61
   1   7   2    4.45    0.75
  -1   7  -2    4.44    0.57
  -1  -7   2    4.11    0.48
  -2   7   2   14.06    1.36
   2   7  -2   14.38    1.24
  -2  -7  -2   14.97    1.27
   2   7  -2   13.07    1.60
  -2  -7  -2   13.00    1.57
  -2   7   2   16.01    1.66
   2  -7   2   14.36    1.22
   2  -7   2   12.71    1.23
  -2   7  -2   15.87    1.45
   2   7   2   13.77    1.29
  -2  -7   2   11.05    1.50
   2   7   2   13.08    1.63
  -2  -7   2   13.68    1.24
   2  -7  -2   14.18    1.26
  -2   7  -2   13.20    1.30
   3  -7   2    3.12    0.50
  -3   7   2    3.26    0.64
  -3   7   2    3.87    0.60
   3  -7   2    3.43    0.44
  -3  -7  -2    2.46    0.61
  -3  -7  -2    3.60    0.55
  -3   7   2    3.19    0.36
   3   7  -2    3.18    0.38
   3   7  -2    2.07    0.56
  -3   7  -2    2.74    0.56
   3   7   2    3.73    0.47
  -3  -7   2    2.94    0.47
   3  -7  -2    3.20    0.48
  -3   7  -2    4.31    0.56
  -3  -7   2    3.17    0.71
   3   7   2    2.14    0.60
   4  -7   2   34.54    2.67
   4   7  -2   29.61    2.88
  -4  -7  -2   27.00    2.74
   4   7  -2   30.29    2.70
  -4   7   2   31.34    2.62
  -4   7   2   32.67    2.78
  -4   7   2   29.74    2.75
   4  -7   2   32.30    2.53
  -4   7  -2   32.73    2.74
   4   7   2   30.51    2.71
  -4  -7   2   33.21    2.74
   4   7   2   29.00    2.62
   4  -7  -2   28.18    2.50
  -4   7  -2   33.47    2.75
   4   7   2   35.36    2.95
   5   7  -2    8.07    1.21
   5  -7   2    6.29    0.83
  -5  -7  -2    5.61    0.93
  -5   7   2    7.67    1.01
   5   7  -2    8.45    1.16
   5  -7   2    8.56    0.91
  -5   7  -2    7.44    0.93
  -5  -7   2    7.23    0.97
   5  -7  -2    8.10    0.90
  -5   7  -2    7.04    0.90
   5   7   2    7.84    1.16
   5   7   2    6.15    1.02
   5  -7  -2    7.03    1.04
   6  -7   2    3.91    0.63
  -6  -7  -2    6.18    0.95
   6   7  -2    3.39    0.76
  -6   7   2    4.11    0.73
   6   7  -2    4.80    0.91
  -6  -7   2    3.59    0.70
   6  -7  -2    4.16    0.65
   6   7   2    3.60    0.79
  -6   7  -2    3.29    0.62
   6   7   2    3.50    0.80
   7   7  -2    0.07    0.26
   7   7  -2   -0.07    0.37
  -7  -7  -2    0.62    0.28
  -7   7   2    0.08    0.18
   7  -7   2    0.00    0.17
   7   7   2   -0.05    0.40
   7   7   2   -0.21    0.24
  -7   7  -2   -0.14    0.14
  -7  -7   2    0.42    0.29
  -7   7  -2    0.04    0.34
   7  -7  -2    0.00    0.16
  -8   7   2    0.38    0.28
  -8  -7  -2    0.47    0.39
   8   7  -2   -0.19    0.38
   8  -7   2    0.30    0.33
   8   7  -2   -0.04    0.37
   8  -7  -2    0.73    0.36
  -8  -7   2    0.27    0.33
   8   7   2    0.61    0.50
   8   7   2    0.55    0.44
  -8   7  -2    0.02    0.20
  -9  -7  -2    0.00    0.36
  -9   7   2    0.22    0.29
   9   7  -2    0.19    0.41
   9  -7   2    0.92    0.43
  -9   7  -2    0.00    0.22
   9   7   2    0.56    0.54
   9  -7  -2    0.04    0.26
  -9  -7   2    0.64    0.42
  10   7  -2    0.33    0.49
 -10  -7  -2    0.40    0.41
  10  -7   2    0.67    0.43
 -10   7   2    1.28    0.40
  10  -7  -2    0.75    0.41
  10   7   2    0.50    0.55
 -10  -7   2    0.49    0.45
 -10   7  -2    0.19    0.26
   0  -8   2   27.23    2.10
   0  -8  -2   24.91    2.04
   0   8  -2   29.42    2.43
   0   8   2   22.06    2.22
   0  -8   2   25.28    2.20
   0  -8  -2   24.23    2.18
   0   8  -2   22.95    2.18
   0   8   2   25.69    2.40
  -1  -8  -2    0.99    0.38
   1   8  -2    1.09    0.41
   1  -8   2    1.42    0.40
  -1   8   2    2.00    0.41
   1  -8   2    1.69    0.26
   1   8  -2    1.66    0.34
  -1  -8  -2    1.66    0.24
  -1   8   2    1.19    0.44
   1   8   2    0.97    0.41
  -1  -8   2    1.86    0.29
   1   8   2    2.12    0.42
  -1   8  -2    1.71    0.47
   1  -8  -2    1.69    0.39
  -1   8  -2    1.86    0.37
  -1  -8   2    1.36    0.45
   2   8  -2   17.52    1.89
  -2   8   2   16.39    1.51
   2   8  -2   14.37    1.37
  -2   8   2   15.23    1.78
   2  -8   2   16.26    1.34
   2  -8   2   14.17    1.37
  -2  -8  -2   14.05    1.71
  -2  -8  -2   14.51    1.35
  -2   8  -2   15.94    1.76
  -2  -8   2   16.27    1.37
  -2  -8   2   17.52    1.83
  -2   8  -2   14.18    1.44
   2   8   2   19.78    1.99
   2  -8  -2   13.08    1.35
   2   8   2   17.14    1.45
  -3  -8  -2    1.76    0.58
   3   8  -2    1.71    0.60
  -3  -8  -2    1.82    0.40
  -3   8   2    2.22    0.50
  -3   8   2    2.58    0.56
   3  -8   2    2.85    0.38
   3  -8   2    2.61    0.45
   3   8   2    1.47    0.52
  -3   8  -2    1.52    0.48
  -3   8  -2    2.06    0.45
  -3  -8   2    2.65    0.42
   3   8   2    1.68    0.35
  -3  -8   2    1.68    0.57
   3  -8  -2    1.74    0.39
  -4   8   2   14.62    1.56
   4   8  -2   14.66    1.78
  -4  -8  -2   12.19    1.31
   4  -8   2   12.67    1.22
  -4   8   2   17.22    1.69
  -4  -8   2   12.19    1.27
  -4   8  -2   13.03    1.34
   4  -8  -2   13.04    1.22
  -4   8  -2   14.96    1.57
   4   8   2   15.71    1.81
   5   8  -2    6.07    1.01
  -5  -8  -2    5.43    0.80
   5   8  -2    5.81    1.05
  -5   8   2    4.77    0.78
   5  -8   2    3.35    0.62
   5   8   2    4.97    0.93
  -5  -8   2    6.05    0.82
   5   8   2    5.56    1.04
  -5   8  -2    5.30    0.78
   5  -8  -2    5.40    0.72
  -5   8  -2    5.03    0.77
   5  -8  -2    2.40    0.76
  -6   8   2    0.40    0.25
   6  -8   2    0.70    0.27
  -6  -8  -2    0.75    0.37
   6   8  -2    0.71    0.51
   6   8  -2    0.04    0.27
  -6  -8   2    0.23    0.27
   6   8   2    0.60    0.48
   6  -8  -2    0.57    0.25
   6   8   2    0.20    0.37
  -6   8  -2    0.18    0.23
   7   8  -2    4.33    0.92
  -7  -8  -2    6.06    0.95
   7  -8   2    3.52    0.67
   7   8  -2    4.11    0.93
  -7   8   2    4.87    0.84
   7   8   2    3.33    0.86
   7   8   2    6.71    1.17
  -7  -8   2    5.24    0.86
  -7   8  -2    4.28    0.75
   7  -8  -2    3.74    0.70
   8   8  -2    0.33    0.45
   8   8  -2    0.67    0.45
  -8  -8  -2   -0.03    0.34
   8  -8   2    0.06    0.29
  -8   8   2    0.30    0.26
  -8   8  -2   -0.06    0.22
   8  -8  -2    0.25    0.23
   8   8   2   -0.16    0.36
   8   8   2   -0.08    0.46
  -8  -8   2    0.48    0.33
  -9  -8  -2    0.74    0.48
   9  -8   2    0.84    0.43
  -9   8   2    1.04    0.42
   9   8  -2    2.04    0.77
   9  -8  -2    0.46    0.35
  -9  -8   2    0.86    0.46
   9   8   2    1.15    0.67
  -9   8  -2    1.59    0.47
  10   8  -2    0.88    0.57
 -10  -8  -2   -0.01    0.39
 -10   8   2   -0.22    0.28
  10  -8   2    1.45    0.51
  10   8   2   -0.51    0.48
 -10   8  -2    0.71    0.39
 -10  -8   2    0.09    0.36
  10  -8  -2    1.89    0.60
   0   9  -2   -0.02    0.27
   0   9   2   -0.09    0.16
   0   9  -2    0.16    0.18
   0  -9  -2    0.09    0.23
   0  -9   2   -0.10    0.10
   0   9   2    0.15    0.29
   0  -9   2    0.25    0.27
   1  -9   2    2.83    0.61
   1   9  -2    2.70    0.74
  -1   9   2    3.74    0.79
  -1   9   2    3.54    0.65
  -1  -9  -2    4.34    0.79
   1   9  -2    4.55    0.62
   1  -9  -2    3.37    0.63
  -1  -9   2    4.25    0.50
   1   9   2    4.33    0.66
  -1  -9   2    3.27    0.73
   1   9   2    2.56    0.68
  -1   9  -2    4.84    0.86
  -1   9  -2    4.45    0.65
   2   9  -2    1.02    0.48
  -2  -9  -2    2.11    0.33
  -2   9   2    2.19    0.50
   2  -9   2    1.96    0.43
   2   9  -2    2.04    0.39
  -2   9   2    2.62    0.60
  -2  -9  -2    2.37    0.65
  -2   9  -2    1.54    0.50
  -2   9  -2    2.09    0.45
   2   9   2    1.83    0.59
  -2  -9   2    2.81    0.68
   2   9   2    2.18    0.45
  -2  -9   2    2.23    0.37
   2  -9  -2    1.85    0.45
   3   9  -2    1.64    0.57
  -3  -9  -2    2.52    0.64
   3  -9   2    2.00    0.44
  -3   9   2    2.15    0.57
  -3  -9  -2    1.45    0.33
  -3   9   2    1.28    0.41
   3   9   2    1.96    0.38
  -3   9  -2    1.19    0.42
  -3  -9   2    1.59    0.61
  -3   9  -2    1.88    0.46
  -3  -9   2    1.35    0.30
   3   9   2    1.48    0.59
   3  -9  -2    0.82    0.32
   4   9  -2    0.93    0.51
  -4   9   2    0.77    0.41
  -4   9   2    1.05    0.40
  -4  -9  -2    0.19    0.21
   4  -9   2    0.75    0.29
  -4  -9  -2    0.51    0.42
   4  -9  -2    0.70    0.29
  -4  -9   2    0.79    0.28
   4   9   2    0.50    0.44
  -4  -9   2   -0.23    0.40
  -4   9  -2    0.68    0.30
  -4   9  -2    1.13    0.45
  -5  -9  -2    2.88    0.58
   5   9  -2    3.21    0.80
   5  -9   2    2.91    0.53
  -5   9   2    2.82    0.60
   5   9   2    2.74    0.80
  -5   9  -2    3.00    0.59
   5  -9  -2    2.52    0.50
  -5  -9   2    2.53    0.53
   6   9  -2    1.93    0.67
  -6  -9  -2    2.77    0.61
  -6   9   2    1.67    0.50
   6   9  -2    2.39    0.65
   6  -9   2    1.49    0.41
   6   9   2    2.33    0.71
   6   9   2    1.59    0.61
  -6  -9   2    1.74    0.46
  -6   9  -2    2.57    0.55
   6  -9  -2    2.55    0.51
   7  -9   2   -0.05    0.24
   7   9  -2    0.08    0.41
  -7   9   2    0.16    0.22
  -7  -9  -2    0.36    0.30
   7   9  -2   -0.24    0.33
   7   9   2    0.56    0.41
  -7  -9   2    0.14    0.38
   7   9   2    0.58    0.52
  -7   9  -2    0.54    0.31
   7  -9  -2    0.52    0.29
   8   9  -2    2.33    0.82
   8  -9   2    2.54    0.61
  -8  -9  -2    2.19    0.59
   8   9  -2    4.14    0.94
  -8   9   2    2.60    0.61
   8   9   2    2.10    0.82
   8   9   2    1.61    0.71
   8  -9  -2    2.45    0.56
  -8  -9   2    1.36    0.49
  -8   9  -2    2.31    0.57
   9   9  -2    0.66    0.50
  -9   9   2    0.26    0.35
   9  -9   2    0.33    0.30
  -9  -9  -2    0.72    0.39
  -9   9  -2    0.28    0.28
   9  -9  -2   -0.04    0.34
   9   9   2   -0.22    0.45
  -9  -9   2    0.24    0.37
   0  10   2    0.98    0.52
   0  10  -2    0.78    0.30
   0  10   2    0.48    0.30
   0 -10   2    0.85    0.42
   0 -10  -2    0.99    0.39
   0  10  -2    0.90    0.48
   1  10  -2    0.77    0.43
   1 -10   2    0.13    0.29
  -1  10   2    0.78    0.42
  -1 -10  -2    1.13    0.47
  -1  10   2    0.92    0.37
  -1  10  -2    0.66    0.42
   1 -10  -2    0.54    0.31
   1  10   2    0.50    0.39
   1  10   2    0.72    0.32
  -1  10  -2    0.88    0.34
  -1 -10   2    1.01    0.46
   2  10  -2   27.88    2.79
   2 -10   2   28.01    2.44
  -2  10   2   31.86    2.80
  -2 -10  -2   25.25    2.82
  -2  10   2   28.13    2.64
  -2  10  -2   27.72    2.58
  -2  10  -2   29.07    2.74
   2  10   2   23.69    2.96
   2  10   2   30.53    2.57
  -2 -10   2   30.25    2.47
   2 -10  -2   29.37    2.45
  -2 -10   2   25.74    2.84
   3  10  -2   10.71    1.67
  -3 -10  -2   14.95    1.84
  -3  10   2   13.57    1.71
  -3  10   2   15.65    1.66
   3 -10   2   12.10    1.39
  -3 -10   2   14.39    1.23
  -3  10  -2   13.48    1.67
   3  10   2    9.58    1.60
  -3 -10   2   12.59    1.72
  -3  10  -2   14.01    1.52
   3 -10  -2   10.46    1.33
  -4  10   2    7.08    1.03
  -4 -10  -2    6.90    0.84
   4 -10   2    5.99    0.83
  -4  10   2    5.21    0.99
   4  10  -2    6.40    1.18
  -4 -10  -2    6.74    1.17
   4 -10  -2    6.78    0.88
   4  10   2    5.66    1.14
  -4  10  -2    8.01    1.13
  -4 -10   2    6.69    1.21
  -4 -10   2    6.38    0.81
  -4  10  -2    6.44    0.95
  -5  10   2    0.84    0.37
   5  10  -2    0.75    0.47
  -5 -10  -2    0.27    0.30
   5 -10   2    0.04    0.25
  -5 -10  -2    0.06    0.46
  -5  10  -2    0.33    0.27
  -5 -10   2    1.21    0.70
   5  10   2    1.10    0.50
   5 -10  -2    0.74    0.30
  -5 -10   2    0.53    0.28
  -6  10   2   -0.31    0.20
   6  10  -2    0.10    0.38
  -6 -10  -2   -0.37    0.46
  -6 -10  -2   -0.15    0.20
   6 -10   2   -0.20    0.21
   6 -10  -2    0.15    0.21
  -6 -10   2    1.12    0.70
   6  10   2    0.06    0.35
  -6  10  -2    0.26    0.29
  -6 -10   2   -0.19    0.14
   7  10  -2    4.46    0.97
  -7  10   2    4.83    0.92
   7 -10   2    4.59    0.83
   7  10  -2    4.67    1.10
  -7 -10  -2    4.28    0.80
  -7 -10   2    4.05    0.74
   7 -10  -2    4.66    0.78
  -7  10  -2    4.43    0.87
   7  10   2    4.14    0.97
   7  10   2    5.53    1.18
  -8  10   2   12.88    1.64
   8  10  -2   15.12    1.98
   8  10  -2   12.64    1.76
   8 -10   2   10.87    1.41
  -8 -10  -2   10.21    1.43
   8 -10  -2    8.03    1.25
   8  10   2    9.12    1.53
  -8 -10   2   11.73    1.49
  -8  10  -2   10.63    1.49
   8  10   2   10.36    1.75
  -9 -10  -2    0.51    0.41
  -9 -10   2   -0.20    0.28
   0  11   2   -0.14    0.19
   0 -11   2    0.26    0.30
   0  11  -2    0.13    0.25
   0  11  -2   -0.06    0.21
   0  11   2    0.28    0.28
   0 -11  -2    0.16    0.25
  -1 -11  -2    4.13    0.79
  -1  11   2    3.79    0.81
  -1  11   2    3.46    0.67
   1  11  -2    3.34    0.61
   1  11  -2    1.89    0.60
   1 -11   2    2.51    0.61
   1  11   2    3.70    0.82
   1 -11  -2    2.86    0.62
   1  11   2    2.55    0.59
  -1  11  -2    1.97    0.62
  -1 -11   2    3.00    0.77
  -1  11  -2    3.34    0.62
  -2 -11  -2   -0.24    0.20
   2 -11   2    0.00    0.21
  -2  11   2    1.13    0.47
   2  11  -2    0.16    0.21
  -2  11   2   -0.20    0.33
  -2 -11   2    1.06    0.49
  -2  11  -2    0.71    0.36
   2  11   2    0.33    0.39
   2 -11  -2    0.70    0.29
  -2  11  -2    1.31    0.55
  -3 -11  -2    0.53    0.44
   3  11  -2    0.09    0.34
  -3  11   2    1.05    0.51
   3 -11   2    1.01    0.36
  -3  11   2    0.78    0.36
  -3  11  -2    0.87    0.45
   3 -11  -2    0.38    0.26
  -3  11  -2    0.73    0.32
   3  11   2    0.19    0.37
  -3 -11   2    1.11    0.58
  -4  11   2    0.07    0.27
   4  11  -2    0.07    0.38
  -4  11   2   -0.34    0.28
  -4 -11  -2    0.68    0.45
   4 -11   2   -0.07    0.22
  -4  11  -2    0.27    0.26
   4  11   2   -0.06    0.38
  -4  11  -2   -0.01    0.31
   4 -11  -2    0.00    0.23
  -4 -11   2   -0.07    0.44
  -5  11   2    0.31    0.34
  -5 -11  -2    0.36    0.51
   5 -11   2    1.14    0.39
   5  11  -2   -0.01    0.47
  -5  11   2    0.25    0.34
   5 -11  -2    0.38    0.30
  -5 -11   2    0.70    0.30
  -5 -11   2    0.24    0.59
   5  11   2    1.12    0.55
  -5  11  -2    0.61    0.36
  -6 -11  -2    1.24    0.61
   6  11  -2    1.16    0.69
   6 -11   2    0.68    0.39
  -6  11   2    1.35    0.51
  -6 -11   2    1.79    0.43
   6 -11  -2    0.53    0.31
  -6  11  -2    1.51    0.49
  -6 -11   2    2.21    0.85
   6  11   2    1.51    0.89
   7 -11   2    1.92    0.50
  -7  11   2    1.44    0.53
   7  11  -2    1.61    0.71
  -7 -11  -2    1.63    0.80
  -7 -11   2    1.24    0.84
  -7 -11   2    1.35    0.43
   7  11   2    1.66    0.80
  -7  11  -2    1.34    0.48
   7 -11  -2    1.45    0.44
  -8  11   2    0.30    0.37
   8 -11   2    0.36    0.36
   8  11  -2   -0.04    0.56
  -8 -11  -2   -0.59    0.33
   8  11   2    0.30    0.51
   8 -11  -2   -0.29    0.24
  -8 -11   2    0.42    0.33
  -8  11  -2   -0.16    0.27
   0  12  -2    9.14    1.14
   0 -12   2    8.29    1.20
   0  12   2    7.49    1.15
   0  12  -2    7.00    1.29
   0 -12  -2    7.26    1.13
   0  12   2    7.72    1.32
  -1  12   2    0.23    0.39
   1 -12   2    0.61    0.40
   1  12  -2    0.11    0.36
  -1 -12  -2    0.29    0.38
  -1  12   2    0.69    0.41
   1  12   2    0.49    0.34
  -1  12  -2    0.64    0.42
  -1 -12   2    1.24    0.52
   1  12   2    0.06    0.33
  -1  12  -2    0.75    0.39
   1 -12  -2   -0.21    0.26
  -2  12   2    0.63    0.42
   2  12  -2    0.03    0.29
   2 -12   2    0.73    0.36
  -2  12   2    0.49    0.33
  -2 -12  -2    0.01    0.33
   2  12   2    0.31    0.46
  -2 -12   2    1.05    0.47
  -2  12  -2    0.04    0.32
  -2  12  -2    1.04    0.42
   2 -12  -2    0.00    0.22
  -3 -12  -2    1.00    0.59
   3  12  -2    1.05    0.59
  -3  12   2    0.94    0.45
  -3  12   2    0.64    0.39
   3 -12   2    1.15    0.41
   3 -12  -2    1.11    0.38
   3  12   2    0.46    0.47
  -3  12  -2    1.13    0.40
  -3  12  -2    1.23    0.48
  -3 -12   2    0.51    0.51
  -4  12   2    2.85    0.69
   4 -12   2    2.76    0.60
  -4  12   2    3.03    0.72
  -4 -12  -2    1.73    0.65
   4  12  -2    4.10    1.05
   4  12   2    2.59    0.84
  -4 -12   2    3.55    0.97
  -4  12  -2    2.83    0.71
   4 -12  -2    1.83    0.50
  -4  12  -2    3.44    0.78
   5 -12   2    0.57    0.36
   5  12  -2    0.58    0.62
  -5  12   2    1.20    0.53
  -5 -12  -2    0.84    0.56
  -5  12  -2    1.50    0.52
  -5 -12   2    1.55    0.81
   5  12   2    1.75    0.75
   5 -12  -2    1.61    0.44
  -6  12   2    2.64    0.71
   6 -12   2    2.50    0.59
  -6 -12  -2    3.73    1.04
   6  12  -2    3.39    1.04
   6 -12  -2    3.26    0.68
   6  12   2    3.55    0.99
  -6 -12   2    2.29    0.94
  -6  12  -2    3.87    0.80
  -7 -12  -2    0.72    0.79
   7 -12   2    0.90    0.42
   7  12  -2    1.47    0.86
  -7  12   2    0.90    0.61
   7  12   2    1.11    0.71
   7 -12  -2    0.69    0.40
  -7  12  -2    0.66    0.43
  -7 -12   2    0.68    0.70
   0  13  -2   -0.07    0.38
   0 -13   2    0.23    0.41
   0  13   2    0.11    0.34
   0  13   2    0.18    0.43
   0 -13  -2    0.48    0.39
  -1 -13  -2    0.95    0.45
   1 -13   2    0.56    0.40
   1  13  -2    1.21    0.56
  -1  13   2    1.73    0.53
  -1  13   2    0.80    0.49
  -1 -13   2    0.08    0.37
  -1  13  -2    0.12    0.39
   1 -13  -2    1.71    0.50
   1  13   2    1.00    0.48
  -1  13  -2    0.96    0.39
  -2  13   2    3.41    0.78
  -2  13   2    1.46    0.65
  -2 -13  -2    0.92    0.50
   2 -13   2    2.24    0.61
   2  13  -2    2.77    0.79
  -2  13  -2    2.57    0.73
  -2 -13   2    1.57    0.64
   2  13   2    0.23    0.36
   2 -13  -2    0.99    0.40
  -2  13  -2    1.64    0.50
   3  13  -2    1.15    0.67
  -3  13   2    1.69    0.61
  -3  13   2    2.34    0.70
  -3 -13  -2    0.71    0.46
   3 -13   2    2.79    0.63
  -3  13  -2    1.57    0.56
   3  13   2    2.22    0.79
   3 -13  -2    1.73    0.50
  -3 -13   2    1.86    0.82
  -3  13  -2    1.66    0.62
  -4  13   2    3.68    0.86
   4  13  -2    2.22    0.89
  -4 -13  -2    1.46    0.65
  -4  13   2    3.02    0.75
   4 -13   2    2.18    0.54
  -4 -13   2    2.08    0.82
  -4  13  -2    3.44    0.77
   4 -13  -2    1.21    0.45
   4  13   2    3.22    0.96
  -5  13   2    7.78    1.27
   5  13  -2    4.54    1.22
   5 -13   2    7.12    1.00
  -5 -13  -2    6.40    1.33
  -5 -13   2    5.90    1.28
  -5  13  -2    7.24    1.15
   5  13   2    6.72    1.38
   5 -13  -2    4.42    0.82
  -6  13   2    0.17    0.42
  -6 -13  -2   -0.05    0.54
   6  13  -2   -0.65    0.43
   6 -13   2   -0.05    0.26
  -6  13  -2    0.08    0.35
   6 -13  -2    0.02    0.30
  -6 -13   2    0.39    0.58
   6  13   2    0.06    0.55
   0  14  -2   14.48    2.01
   0  14   2   10.92    1.80
   0 -14   2   11.65    1.60
   0 -14  -2   11.50    1.60
  -1  14   2    0.10    0.47
  -1 -14  -2    0.00    0.31
   1 -14   2    0.48    0.40
  -1  14   2   -0.03    0.38
   1  14  -2    1.07    0.51
  -1  14  -2    1.00    0.94
   1  14   2    0.30    0.37
   1 -14  -2    0.58    0.35
  -1 -14   2    0.38    0.46
  -2 -14  -2    5.43    1.07
   2  14  -2    3.47    1.00
   2 -14   2    4.36    0.88
  -2  14   2    4.60    1.02
  -2  14   2    7.43    1.20
  -2 -14   2    6.00    1.14
   2 -14  -2    4.44    0.84
   2  14   2    3.59    0.99
  -2  14  -2    5.75    1.16
  -2  14  -2    5.41    1.00
   3  14  -2    0.67    0.48
  -3  14   2    0.11    0.47
  -3  14   2   -0.45    0.34
  -3 -14  -2   -0.57    0.32
   3 -14   2   -0.01    0.25
   3  14   2   -0.30    0.49
  -3  14  -2   -0.43    0.37
   3 -14  -2   -0.49    0.25
  -3  14  -2    0.53    0.46
  -3 -14   2    0.23    0.50
  -4 -14  -2    0.49    0.54
  -4  14   2    1.89    0.65
  -4  14   2    0.22    0.54
   4  14  -2    1.23    0.73
   4 -14   2    0.47    0.39
  -4 -14   2    0.94    0.66
   4 -14  -2    0.60    0.38
  -4  14  -2    0.51    0.39
   4  14   2    0.30    0.48
  -5 -14  -2    1.02    0.68
   5 -14   2    0.10    0.33
   5  14  -2    1.28    0.60
  -5  14   2    0.44    0.45
  -5 -14   2    0.24    0.59
   5 -14  -2    0.56    0.35
  -5  14  -2    1.45    0.56
   5  14   2    0.54    0.64
   0  15  -2   -0.98    0.40
   0 -15   2    0.59    0.41
   0 -15  -2    0.44    0.45
   0  15   2    0.38    0.44
  -1 -15  -2    0.40    0.51
  -1  15   2    0.06    0.50
   1  15  -2   -0.54    0.51
   1 -15   2    0.49    0.42
   1  15   2    0.26    0.45
  -1  15  -2    0.95    0.46
   1 -15  -2    0.77    0.43
  -1 -15   2   -0.50    0.35
   2 -15   2    0.67    0.43
  -2  15   2    0.57    0.49
  -2 -15  -2    0.30    0.44
  -2  15   2    1.29    0.61
   2  15  -2   -0.14    0.43
  -2 -15   2    0.18    0.39
  -2  15  -2    0.24    0.49
   2  15   2    0.69    0.57
   2 -15  -2    0.24    0.40
   3 -15   2    1.72    0.58
  -3  15   2    2.32    0.83
   3  15  -2    2.42    0.80
  -3  15   2    2.72    0.87
  -3 -15  -2    3.09    0.89
  -3 -15   2    2.01    0.84
  -3  15  -2    2.87    0.74
   3  15   2    1.91    0.86
   3 -15  -2    2.96    0.69
  -3  15  -2    2.75    0.85
   0   0  -3   -0.29    0.04
   0   0   3   -0.32    0.03
   0   0   3   -0.32    0.03
   1   0  -3    0.00    0.06
   1   0   3   -0.12    0.03
   1   0   3   -0.03    0.06
   1   0  -3   -0.11    0.05
  -1   0  -3   -0.11    0.04
  -1   0  -3   -0.08    0.07
  -1   0   3   -0.01    0.06
  -1   0   3   -0.14    0.03
  -2   0   3   -0.18    0.07
  -2   0  -3   -0.04    0.06
   2   0   3   -0.03    0.08
  -2   0   3   -0.17    0.06
  -2   0  -3   -0.04    0.09
   2   0   3   -0.05    0.09
   2   0  -3   -0.12    0.07
   2   0  -3   -0.11    0.05
   3   0   3   -0.16    0.08
   3   0   3   -0.16    0.05
   3   0  -3   -0.21    0.08
  -3   0  -3   -0.15    0.08
   3   0   3   -0.15    0.10
   3   0  -3   -0.12    0.06
  -3   0  -3   -0.15    0.04
  -3   0   3   -0.12    0.09
  -3   0   3   -0.07    0.08
  -4   0   3    0.22    0.13
   4   0   3    0.09    0.07
  -4   0   3   -0.32    0.13
   4   0   3   -0.03    0.14
  -4   0  -3   -0.07    0.09
   4   0  -3    0.02    0.09
   4   0  -3    0.26    0.19
   4   0   3   -0.04    0.14
   5   0   3    0.20    0.18
   5   0   3   -0.30    0.13
  -5   0  -3    0.18    0.15
   5   0   3    0.12    0.08
   5   0  -3   -0.02    0.08
  -5   0   3   -0.13    0.18
  -5   0   3   -0.04    0.11
   5   0  -3   -0.19    0.13
   6   0   3    0.35    0.23
  -6   0   3   -0.09    0.13
  -6   0  -3    0.11    0.22
  -6   0   3    0.06    0.20
   6   0  -3   -0.16    0.07
   6   0   3    0.05    0.08
  -6   0  -3   -0.17    0.12
   6   0  -3   -0.19    0.17
   7   0  -3   -0.05    0.13
  -7   0  -3   -0.26    0.13
  -7   0   3    0.41    0.22
  -7   0  -3    0.02    0.34
  -7   0   3    0.39    0.30
   7   0  -3   -0.05    0.19
   7   0   3    0.34    0.28
  -8   0   3   -0.17    0.25
  -8   0  -3    0.33    0.39
   8   0   3   -0.02    0.24
  -8   0   3   -0.26    0.14
   8   0  -3   -0.11    0.20
  -8   0  -3    0.08    0.17
   9   0  -3    0.06    0.36
   9   0   3   -0.33    0.29
  -9   0  -3   -0.03    0.17
  -9   0   3   -0.25    0.23
  -9   0  -3    0.14    0.36
  10   0   3   -0.36    0.38
 -10   0   3    0.08    0.45
  10   0  -3   -0.20    0.27
 -10   0  -3   -1.13    0.37
 -11   0  -3   -0.07    0.40
  11   0   3   -0.09    0.43
 -11   0   3   -0.59    0.30
  11   0  -3    0.06    0.40
   0  -1   3   -0.01    0.04
   0  -1   3    0.12    0.05
   0  -1  -3    0.02    0.05
   0   1  -3    0.00    0.04
   0   1  -3   -0.07    0.04
   0  -1  -3    0.11    0.12
   0   1   3   -0.01    0.04
   0   1   3    0.03    0.07
   0   1   3   -0.02    0.06
   1   1  -3   31.38    2.84
  -1   1   3   38.60    3.08
   1   1  -3   34.47    3.03
   1   1  -3   36.38    3.01
  -1   1   3   38.78    3.05
   1  -1   3   41.14    3.08
   1  -1   3   36.76    2.82
   1   1   3   39.23    2.85
   1  -1  -3   36.21    2.82
   1   1   3   38.45    3.08
  -1   1  -3   39.82    2.98
   1   1   3   38.31    3.08
  -1  -1   3   36.62    3.06
  -1   1  -3   37.77    3.08
   1   1   3   38.69    3.04
   1  -1  -3   42.58    3.06
  -2  -1  -3    0.54    0.16
  -2   1   3    0.42    0.12
   2   1  -3    0.48    0.13
   2  -1   3    0.47    0.07
   2   1  -3    0.41    0.14
  -2   1   3    0.29    0.12
   2  -1   3    0.77    0.18
   2  -1   3    0.67    0.14
   2   1   3    0.25    0.12
  -2  -1   3    0.55    0.16
   2  -1  -3    0.39    0.12
  -2   1  -3    0.55    0.07
  -2   1  -3    0.50    0.14
   2   1   3    0.29    0.12
   2  -1  -3    0.51    0.13
   2   1   3    0.38    0.12
  -2  -1   3    0.48    0.10
  -3  -1  -3    8.68    0.92
  -3   1   3   10.41    0.92
   3  -1   3   10.41    0.87
   3  -1   3   11.82    0.98
   3   1  -3   11.30    0.90
   3   1  -3    9.61    0.90
  -3   1   3   10.86    0.96
  -3  -1   3    9.29    0.96
   3   1   3    9.16    0.89
   3  -1  -3    9.96    0.87
   3  -1  -3   11.80    0.90
   3   1   3    9.27    0.90
  -3  -1   3    9.56    0.87
  -3   1  -3    9.83    0.92
   3   1   3   11.04    0.98
   4   1  -3   21.85    1.97
  -4   1   3   25.60    2.06
   4  -1   3   23.00    1.94
   4   1  -3   24.65    2.02
  -4   1   3   26.27    2.15
   4  -1   3   24.60    2.14
  -4  -1  -3   26.52    2.07
  -4  -1   3   24.48    2.01
   4  -1  -3   25.29    1.99
   4   1   3   22.28    1.98
  -4   1  -3   24.48    2.07
   4   1   3   25.10    2.02
   4  -1  -3   24.26    1.96
   4   1   3   23.39    2.14
  -4  -1   3   18.07    2.10
   5   1  -3   23.32    1.95
   5   1  -3   22.67    1.94
  -5   1   3   18.31    2.04
   5  -1   3   23.80    2.08
  -5  -1  -3   26.53    2.00
  -5   1   3   24.34    1.99
   5  -1   3   22.41    1.91
   5  -1  -3   22.07    1.88
  -5  -1   3   22.68    1.93
   5  -1  -3   23.34    1.92
  -5   1  -3   23.92    2.00
   5   1   3   22.31    1.94
  -5  -1   3   19.12    2.06
   5   1   3   24.16    1.94
   6   1  -3    2.35    0.42
  -6   1   3    3.14    0.47
   6  -1   3    2.85    0.52
   6   1  -3    2.72    0.54
  -6  -1  -3    2.81    0.45
  -6  -1  -3    3.24    0.69
  -6   1   3    2.99    0.60
   6  -1   3    1.98    0.47
   6   1   3    3.45    0.44
  -6   1  -3    2.81    0.45
   6  -1  -3    2.52    0.51
   6  -1  -3    3.48    0.40
  -6  -1   3    2.30    0.55
   6   1   3    2.68    0.55
  -6  -1   3    2.76    0.40
  -7   1   3    0.36    0.23
   7   1  -3    0.05    0.25
  -7  -1  -3    0.47    0.22
   7  -1   3    0.60    0.31
   7   1  -3    0.19    0.20
  -7  -1  -3    0.40    0.41
  -7   1   3    0.26    0.26
   7   1   3    0.15    0.29
   7  -1  -3    0.36    0.25
  -7  -1   3    0.12    0.28
   7  -1  -3    0.38    0.15
  -7   1  -3    0.36    0.21
  -7  -1   3    0.17    0.19
  -7   1  -3   -0.28    0.24
  -8  -1  -3    0.12    0.17
  -8   1   3    0.30    0.34
  -8  -1  -3    0.31    0.33
   8  -1   3   -0.26    0.23
   8   1  -3   -0.39    0.20
  -8   1   3   -0.02    0.16
  -8   1  -3    0.47    0.44
  -8   1  -3    0.15    0.18
  -8  -1   3    0.00    0.20
  -8  -1   3   -0.32    0.22
   8   1   3   -0.29    0.22
   8  -1  -3   -0.07    0.19
  -9   1   3   17.73    1.70
   9  -1   3   17.44    2.00
  -9   1   3   19.39    2.19
  -9  -1  -3   13.51    2.04
   9   1  -3   17.57    2.07
  -9  -1  -3   19.88    1.68
  -9   1  -3   12.38    1.98
  -9  -1   3   16.19    2.10
   9   1   3   19.32    2.15
   9  -1  -3   18.87    2.06
  -9   1  -3   19.50    1.71
 -10   1   3    3.94    0.92
 -10  -1  -3    4.12    0.99
  10   1  -3    4.12    0.92
  10  -1   3    4.31    0.90
 -10   1  -3    5.24    0.74
 -10  -1   3    4.45    0.98
  10  -1  -3    2.31    0.71
 -10   1  -3    5.01    1.10
  10   1   3    3.94    0.95
 -11   1   3    1.62    0.63
  11  -1   3    2.94    0.82
 -11  -1  -3    2.39    0.74
  11   1  -3    2.10    0.70
 -11  -1   3    1.15    0.66
 -11   1  -3    2.03    0.77
  11  -1  -3    1.52    0.58
  11   1   3    3.59    0.97
   0  -2   3   52.01    3.94
   0   2  -3   46.77    4.17
   0   2   3   53.65    4.21
   0  -2  -3   58.55    3.95
   0   2   3   59.59    4.24
   0  -2   3   52.40    4.22
   0   2   3   48.42    4.25
   0   2  -3   49.51    4.21
   1   2  -3    0.06    0.08
   1   2  -3    0.05    0.03
  -1   2   3    0.08    0.11
   1   2  -3    0.03    0.10
   1  -2   3    0.20    0.08
   1  -2   3   -0.02    0.07
  -1   2   3    0.07    0.03
   1   2  -3    0.03    0.03
   1   2   3    0.04    0.06
   1   2   3    0.20    0.12
   1   2   3    0.09    0.08
   1   2   3   -0.09    0.07
  -1  -2   3    0.03    0.07
  -1   2  -3    0.01    0.08
   1  -2  -3    0.00    0.07
  -1   2  -3    0.00    0.05
   2   2  -3  435.67   35.73
   2   2  -3  461.75   33.67
  -2   2   3  462.37   36.38
   2  -2   3  451.38   33.60
  -2   2   3  476.39   36.43
   2  -2   3  476.27   36.45
  -2  -2   3  441.14   36.46
  -2   2  -3  462.76   36.36
   2   2   3  403.02   36.35
   2  -2  -3  474.04   33.61
  -2   2  -3  457.23   35.68
   2   2   3  455.80   33.67
   2   2   3  496.20   36.48
   2   2   3  417.19   35.76
   3  -2   3    5.09    0.44
   3   2  -3    4.69    0.59
  -3  -2  -3    3.70    0.57
  -3   2   3    5.86    0.62
   3  -2   3    6.46    0.68
   3   2  -3    5.71    0.67
   3  -2   3    6.41    0.53
  -3   2   3    5.46    0.63
   3  -2  -3    4.38    0.57
   3   2   3    5.03    0.63
  -3   2  -3    5.60    0.46
  -3  -2   3    5.09    0.47
  -3   2  -3    5.75    0.55
  -3  -2   3    6.17    0.69
   3   2   3    6.57    0.70
   3  -2  -3    5.24    0.56
   3   2   3    5.93    0.68
  -4   2   3   48.30    3.87
   4   2  -3   45.61    3.76
   4  -2   3   48.25    3.56
  -4   2   3   48.88    3.82
   4  -2   3   45.09    3.87
   4   2  -3   48.16    3.64
  -4   2  -3   48.73    3.82
  -4  -2   3   41.48    3.88
   4  -2  -3   43.38    3.70
  -4  -2   3   42.37    3.72
   4   2   3   45.83    3.63
   4   2   3   48.20    3.79
   4  -2  -3   46.21    3.55
   5   2  -3    0.72    0.28
   5  -2   3    0.95    0.25
  -5  -2  -3    0.23    0.27
   5  -2   3    0.40    0.22
  -5   2   3    1.00    0.28
  -5   2   3    0.73    0.24
   5   2  -3    0.57    0.21
  -5  -2  -3    1.00    0.23
  -5   2  -3    0.80    0.23
   5  -2  -3    0.83    0.17
  -5  -2   3    0.48    0.15
   5   2   3    0.56    0.26
   5   2   3    0.83    0.24
  -5  -2   3    0.44    0.27
   5  -2  -3    1.00    0.28
  -6  -2  -3    0.39    0.19
  -6   2   3    0.33    0.24
   6  -2   3    0.34    0.26
   6   2  -3    0.68    0.32
   6  -2   3    0.61    0.26
   6   2  -3    0.89    0.28
  -6   2   3    0.26    0.20
  -6  -2  -3    0.71    0.36
   6  -2  -3    0.55    0.25
   6   2   3    0.35    0.25
  -6  -2   3    0.50    0.17
  -6   2  -3    0.35    0.20
  -6  -2   3    0.23    0.22
   6   2   3    0.80    0.24
   6  -2  -3    0.29    0.11
  -7   2   3   14.17    1.28
   7  -2   3   15.23    1.52
   7   2  -3   12.14    1.50
   7   2  -3   13.33    1.28
  -7  -2  -3   14.01    1.69
  -7  -2  -3   14.23    1.24
  -7   2   3   15.75    1.67
   7   2   3   11.37    1.46
  -7   2  -3   11.15    1.57
   7  -2  -3   13.17    1.45
  -7   2  -3   11.29    1.23
  -7  -2   3    9.67    1.48
  -7  -2   3   12.78    1.20
  -8  -2  -3   27.37    2.26
  -8  -2  -3   23.97    2.53
   8  -2   3   25.83    2.30
  -8   2   3   24.26    2.30
   8   2  -3   27.60    2.72
  -8   2   3   26.94    2.49
  -8   2  -3   25.78    2.80
   8  -2  -3   28.37    2.33
  -8  -2   3   23.78    2.49
   8   2   3   26.22    2.38
  -8   2  -3   23.30    2.27
   9  -2   3    2.83    0.68
   9   2  -3    1.50    0.60
  -9   2   3    2.05    0.60
  -9  -2  -3    2.06    0.70
  -9   2   3    3.05    0.59
   9  -2  -3    3.37    0.73
  -9   2  -3    2.76    0.52
   9   2   3    2.17    0.70
  -9  -2   3    3.24    0.81
  -9   2  -3    2.38    0.66
 -10   2   3    0.10    0.37
  10  -2   3    0.21    0.37
  10   2  -3    0.71    0.49
 -10   2   3    0.68    0.35
 -10  -2  -3    0.43    0.46
 -10   2  -3    0.34    0.31
 -10   2  -3    0.10    0.50
  10  -2  -3    1.32    0.45
  10   2   3    0.42    0.54
 -10  -2   3    0.77    0.51
  11  -2   3    4.04    0.96
 -11  -2  -3    5.45    1.19
  11   2  -3    2.72    0.95
 -11   2   3    3.91    0.96
 -11   2  -3    3.32    0.90
 -11   2  -3    3.88    0.71
 -11  -2   3    5.03    1.07
  11  -2  -3    2.82    0.83
  11   2   3    2.99    0.87
   0   3  -3   -0.10    0.08
   0  -3   3   -0.13    0.07
   0  -3   3    0.00    0.06
   0  -3  -3   -0.11    0.09
   0  -3  -3    0.00    0.05
   0   3   3    0.06    0.09
   0   3  -3    0.05    0.05
   0   3   3    0.03    0.11
   0   3   3    0.00    0.03
  -1   3   3    0.49    0.16
   1   3  -3    0.45    0.16
   1  -3   3    0.61    0.14
  -1   3   3    0.99    0.24
   1  -3   3    0.51    0.12
   1   3  -3    0.40    0.07
  -1   3   3    0.49    0.06
   1   3   3    0.55    0.15
  -1   3  -3    0.66    0.18
  -1   3  -3    0.31    0.11
   1  -3  -3    0.61    0.15
   1   3   3    0.48    0.20
   1   3   3    0.49    0.12
  -1  -3   3    0.80    0.15
   2  -3   3    4.90    0.54
   2   3  -3    5.40    0.64
   2   3  -3    5.39    0.66
  -2   3   3    6.15    0.52
   2  -3   3    5.86    0.51
  -2   3   3    5.20    0.63
  -2   3  -3    6.01    0.56
  -2   3  -3    6.09    0.57
   2   3   3    5.69    0.55
   2  -3  -3    5.18    0.50
   2   3   3    4.78    0.67
   2   3   3    5.60    0.65
   2   3   3    6.19    0.58
  -2  -3   3    5.70    0.57
   3  -3   3    1.24    0.23
  -3  -3  -3    1.11    0.32
   3  -3   3    1.03    0.24
  -3   3   3    1.46    0.30
  -3  -3  -3    1.32    0.28
  -3   3   3    1.32    0.24
   3   3  -3    0.94    0.29
   3   3  -3    0.95    0.25
   3   3   3    1.21    0.29
   3  -3  -3    0.96    0.22
  -3  -3   3    1.34    0.30
   3  -3  -3    1.29    0.29
   3   3   3    1.17    0.30
  -3   3  -3    0.93    0.21
  -3   3  -3    0.81    0.19
   4  -3   3   10.34    1.00
   4   3  -3   11.84    1.18
  -4   3   3    9.89    0.97
  -4   3   3    9.63    0.97
  -4  -3  -3   10.45    1.23
   4  -3   3    8.82    0.86
   4   3  -3   10.14    1.10
   4  -3   3   11.59    0.93
   4   3   3    9.12    1.09
  -4   3  -3    8.72    0.94
   4  -3  -3    9.47    0.93
  -4  -3   3   10.87    0.85
   4  -3  -3   10.67    0.91
  -4  -3   3   10.46    1.15
   4   3   3   10.85    1.02
  -5  -3  -3    2.61    0.41
   5   3  -3    2.72    0.56
   5  -3   3    2.88    0.45
  -5   3   3    2.89    0.48
  -5  -3  -3    2.31    0.55
   5   3  -3    3.75    0.55
   5  -3   3    2.85    0.51
  -5   3   3    2.38    0.42
   5   3   3    2.89    0.48
  -5   3  -3    1.69    0.36
   5  -3  -3    2.11    0.34
  -5  -3   3    2.96    0.57
   5   3   3    2.55    0.52
   5  -3  -3    2.89    0.47
  -6  -3  -3    1.64    0.46
   6   3  -3    1.60    0.47
   6  -3   3    1.14    0.35
  -6   3   3    1.27    0.34
  -6   3   3    1.23    0.31
   6  -3   3    1.10    0.31
   6   3  -3    0.98    0.31
  -6  -3  -3    1.08    0.26
   6   3   3    0.89    0.38
   6  -3  -3    1.02    0.31
  -6  -3   3    1.63    0.45
  -6  -3   3    0.86    0.20
  -6   3  -3    0.88    0.27
   6   3   3    0.71    0.30
   6  -3  -3    1.16    0.21
   7   3  -3    8.06    1.03
  -7   3   3    7.09    1.06
  -7  -3  -3    8.67    1.28
  -7   3   3    8.27    0.98
  -7  -3  -3    8.07    0.90
   7  -3   3    7.16    0.98
   7   3  -3    7.89    1.15
  -7   3  -3    7.81    1.19
   7  -3  -3   10.65    1.12
  -7  -3   3    7.66    1.15
  -7   3  -3    8.14    0.97
   7   3   3    6.23    0.95
   7   3   3    8.40    1.20
   8   3  -3    0.78    0.41
  -8   3   3    0.22    0.34
  -8   3   3    0.21    0.22
  -8  -3  -3    0.20    0.28
   8  -3   3   -0.18    0.19
   8  -3  -3    0.75    0.33
  -8  -3   3    0.06    0.28
   8   3   3    0.29    0.35
  -8   3  -3    0.02    0.21
  -8   3  -3    0.95    0.47
   9   3  -3    0.53    0.41
   9  -3   3   -0.30    0.24
  -9   3   3    0.15    0.20
  -9  -3  -3    0.05    0.30
  -9   3   3   -0.20    0.29
  -9   3  -3   -0.13    0.16
  -9   3  -3   -0.03    0.27
   9  -3  -3    0.19    0.31
   9   3   3    0.69    0.48
  -9  -3   3   -0.19    0.27
  10   3  -3    0.78    0.47
 -10   3   3    0.83    0.49
 -10  -3  -3    0.79    0.48
 -10   3   3    0.71    0.35
  10  -3   3    1.64    0.61
 -10   3  -3    0.36    0.50
 -10  -3   3    0.51    0.45
 -10   3  -3    0.78    0.31
  10  -3  -3    0.38    0.33
  10   3   3    0.58    0.57
 -11  -3  -3   -0.12    0.44
  11  -3   3    0.16    0.45
 -11   3   3    0.31    0.51
  11   3  -3    0.42    0.44
 -11   3  -3   -0.23    0.21
  11   3   3   -0.06    0.50
 -11  -3   3    0.16    0.39
  11  -3  -3    0.15    0.46
 -11   3  -3    0.12    0.53
   0  -4   3   20.69    1.76
   0  -4   3   20.85    1.75
   0   4   3   19.92    1.89
   0   4   3   19.93    1.83
   0   4  -3   23.21    1.77
   0   4  -3   18.02    1.83
   0  -4  -3   25.19    1.77
   0  -4  -3   21.76    1.74
   0  -4  -3   21.27    1.73
   1  -4   3   15.79    1.27
  -1   4   3   16.33    1.41
  -1  -4  -3   14.28    1.29
   1   4  -3   13.91    1.35
  -1  -4  -3   17.13    1.34
  -1   4   3   13.71    1.33
   1   4  -3   12.91    1.24
   1  -4   3   15.66    1.24
   1   4   3   14.77    1.32
  -1   4  -3   17.36    1.37
   1   4   3   17.63    1.45
   1  -4  -3   14.64    1.23
  -1  -4   3   14.63    1.32
  -1  -4   3   15.48    1.28
  -1   4  -3   15.09    1.29
   2   4  -3    3.06    0.48
  -2  -4  -3    3.50    0.46
  -2   4   3    2.86    0.26
   2  -4   3    2.93    0.37
   2  -4   3    4.02    0.42
  -2   4   3    3.65    0.51
   2   4  -3    3.21    0.51
   2   4  -3    2.27    0.23
  -2   4   3    2.84    0.43
   2   4   3    2.69    0.38
   2   4   3    1.80    0.40
   2   4   3    2.96    0.51
   2  -4  -3    3.18    0.38
  -2  -4   3    2.22    0.23
  -2   4  -3    2.57    0.36
  -2  -4   3    3.12    0.39
  -2   4  -3    2.92    0.43
  -3  -4  -3   59.04    4.96
   3   4  -3   50.59    4.86
  -3   4   3   59.39    4.92
   3  -4   3   59.08    4.51
  -3   4   3   61.98    4.86
   3  -4   3   57.67    4.88
   3   4  -3   54.21    4.61
   3   4   3   57.73    4.63
   3  -4  -3   61.97    4.52
  -3  -4   3   62.14    4.93
   3   4   3   61.27    4.93
   3   4   3   63.17    4.86
  -3   4  -3   58.82    4.88
  -3   4  -3   61.28    4.81
   4  -4   3    1.22    0.27
  -4   4   3    1.96    0.33
   4  -4   3    2.10    0.39
   4   4  -3    0.65    0.27
   4   4  -3    1.87    0.45
  -4  -4  -3    2.43    0.37
  -4  -4  -3    0.78    0.32
  -4   4   3    1.89    0.38
  -4   4  -3    1.39    0.26
  -4   4  -3    1.15    0.27
   4   4   3    2.03    0.44
  -4  -4   3    1.30    0.34
   4  -4  -3    1.28    0.28
   4  -4  -3    1.93    0.35
   4   4   3    1.25    0.39
   5  -4   3    3.52    0.57
   5  -4   3    3.39    0.53
  -5  -4  -3    5.55    0.84
  -5  -4  -3    4.70    0.57
   5  -4   3    3.64    0.43
  -5   4   3    4.91    0.64
  -5   4   3    3.64    0.58
   5   4  -3    4.78    0.71
   5   4  -3    4.67    0.75
   5   4   3    3.26    0.62
  -5  -4   3    3.78    0.67
  -5   4  -3    3.65    0.55
   5  -4  -3    4.71    0.57
   5   4   3    4.37    0.72
   5  -4  -3    3.75    0.56
   6   4  -3    1.59    0.51
  -6   4   3    2.03    0.45
  -6  -4  -3    3.34    0.45
   6  -4   3    3.21    0.57
   6   4  -3    2.75    0.55
   6  -4   3    1.99    0.44
  -6  -4  -3    3.19    0.69
  -6   4   3    2.48    0.50
   6   4   3    2.03    0.50
   6  -4  -3    2.72    0.39
  -6   4  -3    3.12    0.51
  -6  -4   3    1.88    0.50
   6   4   3    2.43    0.56
   6  -4  -3    2.26    0.46
  -7   4   3    8.06    1.09
   7  -4   3    7.95    1.02
   7   4  -3    6.84    1.12
  -7   4   3    6.76    0.97
  -7  -4  -3    8.62    0.93
  -7  -4  -3    9.70    1.35
   7   4  -3    8.43    1.13
   7  -4  -3    8.03    1.04
  -7  -4   3    7.48    1.15
   7   4   3    9.82    1.17
  -7   4  -3    7.91    0.99
   7   4   3   10.19    1.32
   8  -4   3    0.31    0.27
  -8   4   3   -0.04    0.19
   8   4  -3    0.50    0.35
  -8   4   3    0.26    0.30
   8   4  -3   -0.01    0.24
  -8  -4  -3    0.21    0.30
  -8   4  -3    0.64    0.25
   8   4   3    0.49    0.40
  -8   4  -3    0.87    0.49
  -8  -4   3    0.22    0.29
   8  -4  -3   -0.08    0.20
   9  -4   3    0.14    0.30
   9   4  -3    0.49    0.36
  -9  -4  -3   -0.05    0.28
  -9   4   3   -0.08    0.18
  -9   4   3    0.21    0.29
   9  -4  -3    0.03    0.27
  -9  -4   3    0.15    0.31
   9   4   3   -0.21    0.37
  -9   4  -3    0.01    0.33
  -9   4  -3    0.29    0.26
 -10   4   3   -0.32    0.33
 -10   4   3   -0.12    0.28
 -10  -4  -3   -0.16    0.30
  10   4  -3   -0.20    0.33
  10  -4   3   -0.17    0.33
  10  -4  -3   -0.47    0.21
 -10   4  -3   -0.10    0.21
  10   4   3    0.06    0.57
 -10  -4   3    0.30    0.44
 -10   4  -3   -0.26    0.42
  11  -4   3    6.38    1.16
  11   4  -3    4.62    1.12
 -11  -4  -3    4.10    1.05
 -11   4   3    5.32    1.06
 -11   4   3    5.91    0.95
  11  -4  -3    4.33    0.99
 -11   4  -3    5.57    1.15
  11   4   3    4.14    1.11
 -11  -4   3    3.95    1.02
   0   5  -3   -0.08    0.12
   0  -5  -3   -0.02    0.05
   0  -5   3    0.00    0.17
   0   5  -3    0.02    0.08
   0   5   3   -0.16    0.14
   0  -5  -3   -0.04    0.16
   0  -5   3   -0.02    0.08
   0   5   3   -0.03    0.13
  -1   5   3   18.86    1.70
   1   5  -3   16.39    1.51
   1   5  -3   18.15    1.68
  -1   5   3   18.80    1.63
  -1  -5  -3   16.53    1.59
   1  -5   3   19.44    1.53
  -1  -5  -3   15.49    1.53
   1  -5   3   18.35    1.53
  -1  -5   3   18.99    1.54
   1  -5  -3   19.22    1.52
  -1  -5   3   17.65    1.60
   1   5   3   19.87    1.61
  -1   5  -3   19.91    1.67
   1   5   3   17.22    1.70
  -1   5  -3   18.62    1.56
  -2   5   3    6.40    0.53
  -2  -5  -3    6.28    0.73
   2   5  -3    6.32    0.87
   2   5  -3    5.36    0.55
   2  -5   3    6.53    0.62
  -2   5   3    6.53    0.53
   2  -5   3    6.30    0.69
  -2   5   3    6.45    0.77
  -2   5   3    5.43    0.81
  -2   5  -3    5.97    0.77
   2   5   3    6.27    0.88
   2   5   3    6.57    0.72
  -2  -5   3    5.98    0.62
   2  -5  -3    7.21    0.71
  -2   5  -3    6.92    0.65
   3  -5   3   16.53    1.31
   3   5  -3   16.11    1.60
   3  -5   3   17.30    1.39
   3   5  -3   14.71    1.49
  -3  -5  -3   14.56    1.45
  -3   5   3   13.45    1.42
  -3   5   3   14.46    1.32
  -3   5   3   17.74    1.49
   3   5   3   16.00    1.38
  -3  -5   3   15.34    1.41
  -3   5  -3   15.13    1.39
   3   5   3   13.17    1.60
   3   5   3   15.78    1.43
   3  -5  -3   15.70    1.30
  -3   5  -3   16.29    1.42
   4   5  -3  119.41    9.64
   4   5  -3  125.72   10.22
  -4   5   3  127.12   10.24
   4  -5   3  136.94   10.29
  -4   5   3  136.00   10.32
  -4  -5  -3  128.03   10.38
   4  -5   3  128.85    9.50
   4   5   3  125.54   10.24
   4   5   3  130.63    9.67
   4  -5  -3  130.06    9.50
   4  -5  -3  104.87   10.13
  -4  -5   3  116.53   10.31
  -4   5  -3  124.84   10.26
  -4   5  -3  132.54   10.08
  -5   5   3    4.18    0.64
  -5  -5  -3    4.65    0.58
  -5  -5  -3    4.75    0.78
   5  -5   3    3.97    0.62
   5  -5   3    4.62    0.62
   5   5  -3    2.98    0.64
  -5   5   3    4.27    0.62
   5  -5   3    3.78    0.56
   5   5  -3    3.89    0.72
  -5  -5   3    4.95    0.74
   5   5   3    4.22    0.76
   5  -5  -3    5.00    0.63
   5  -5  -3    3.88    0.61
   5   5   3    4.52    0.76
  -5   5  -3    4.33    0.62
  -6   5   3    3.98    0.61
   6  -5   3    3.39    0.59
   6  -5   3    2.41    0.49
  -6  -5  -3    2.77    0.46
  -6   5   3    2.83    0.54
   6   5  -3    3.84    0.72
   6   5  -3    2.95    0.66
  -6  -5  -3    2.27    0.59
  -6  -5   3    2.62    0.60
   6  -5  -3    3.24    0.49
   6   5   3    3.05    0.69
   6  -5  -3    2.87    0.51
   6   5   3    3.45    0.67
  -6   5  -3    2.39    0.47
   7  -5   3    3.52    0.63
  -7  -5  -3    2.75    0.71
   7   5  -3    4.85    0.85
   7   5  -3    3.68    0.80
  -7   5   3    3.92    0.70
  -7   5   3    5.13    0.77
  -7   5  -3    3.77    0.65
   7   5   3    3.32    0.79
  -7  -5   3    4.37    0.83
   7   5   3    4.18    0.75
   7  -5  -3    4.05    0.66
  -8  -5  -3    4.75    0.93
  -8   5   3    3.47    0.63
   8  -5   3    3.00    0.61
  -8   5   3    3.37    0.69
   8   5  -3    4.10    0.81
   8   5  -3    2.48    0.65
  -8   5  -3    4.64    0.69
  -8   5  -3    3.80    0.80
   8   5   3    1.52    0.58
   8  -5  -3    3.06    0.63
  -8  -5   3    2.15    0.64
  -9   5   3   -0.04    0.29
   9   5  -3    0.02    0.34
  -9  -5  -3    0.18    0.38
  -9   5   3    0.23    0.35
   9  -5   3    0.07    0.31
   9   5   3   -0.27    0.34
  -9  -5   3    0.36    0.36
  -9   5  -3    0.07    0.21
   9  -5  -3   -0.17    0.22
  -9   5  -3   -0.35    0.29
  10  -5   3   11.49    1.58
  10   5  -3   11.63    1.73
 -10   5   3   12.52    1.55
 -10  -5  -3    9.86    1.68
 -10   5  -3   13.17    1.78
  10  -5  -3   11.01    1.54
 -10  -5   3   11.93    1.67
  10   5   3   14.51    1.94
 -11   5   3    0.23    0.34
  11  -5   3    0.31    0.36
 -11  -5  -3   -0.01    0.43
  11   5  -3    0.41    0.50
 -11  -5   3   -0.31    0.35
 -11   5  -3   -0.08    0.25
 -11   5  -3    0.45    0.59
  11   5   3   -0.86    0.37
  11  -5  -3    0.31    0.39
   0   6  -3   77.60    6.22
   0  -6  -3   79.61    5.91
   0  -6   3   73.10    5.90
   0  -6   3   79.99    6.20
   0   6   3   76.26    6.34
   0   6   3   72.77    6.29
   0   6  -3   64.23    6.25
   0  -6  -3   81.21    6.14
   1   6  -3    5.33    0.79
  -1   6   3    5.16    0.81
   1   6  -3    4.78    0.54
  -1  -6  -3    5.56    0.81
   1  -6   3    5.00    0.54
   1  -6   3    4.20    0.61
  -1   6   3    5.23    0.69
  -1  -6  -3    4.68    0.52
  -1   6  -3    4.52    0.57
  -1   6  -3    5.00    0.74
   1  -6  -3    4.68    0.63
  -1  -6   3    5.00    0.50
   1   6   3    4.01    0.73
  -1  -6   3    4.94    0.74
   1   6   3    5.27    0.66
   2  -6   3   21.28    1.73
  -2   6   3   22.14    1.92
  -2  -6  -3   19.39    1.77
   2  -6   3   19.64    1.67
  -2  -6  -3   18.10    1.81
  -2   6   3   21.48    1.85
   2   6  -3   18.82    1.69
   2   6  -3   18.77    1.89
  -2  -6   3   20.18    1.84
  -2   6  -3   21.89    1.87
  -2   6  -3   19.78    1.77
  -2  -6   3   20.77    1.74
   2  -6  -3   21.22    1.69
   2   6   3   20.67    1.95
   2   6   3   19.90    1.77
   3   6  -3    1.64    0.45
  -3   6   3    2.97    0.32
  -3   6   3    2.09    0.44
   3  -6   3    2.82    0.41
  -3  -6  -3    1.60    0.40
  -3   6   3    3.43    0.59
   3  -6   3    2.46    0.40
   3   6  -3    2.93    0.60
   3   6   3    3.02    0.60
  -3   6  -3    2.96    0.52
  -3   6  -3    2.95    0.44
  -3  -6   3    2.66    0.44
   3   6   3    2.12    0.48
   3   6   3    2.72    0.40
   3  -6  -3    2.61    0.41
   4   6  -3    8.86    1.28
   4  -6   3   11.26    1.02
  -4  -6  -3   13.99    1.39
   4   6  -3   11.60    1.33
   4  -6   3   10.84    1.06
  -4   6   3   11.49    1.02
  -4   6   3   10.88    1.25
  -4   6  -3   11.01    1.09
   4   6   3   11.26    1.41
   4   6   3   13.38    1.42
   4   6   3    9.44    1.00
   4  -6  -3    9.70    1.30
   4  -6  -3   12.13    1.03
  -4   6  -3   12.88    1.12
  -4  -6   3   11.07    1.12
  -5  -6  -3    0.12    0.22
   5   6  -3    0.05    0.23
  -5   6   3    0.11    0.16
   5  -6   3    0.12    0.19
   5  -6   3    0.08    0.18
  -5  -6  -3    0.23    0.19
   5   6  -3   -0.16    0.26
  -5   6   3    0.19    0.16
  -5  -6   3    0.28    0.22
   5  -6  -3    0.19    0.16
  -5   6  -3    0.20    0.17
  -5   6  -3    0.06    0.14
   5   6   3   -0.01    0.22
   5  -6  -3    0.05    0.26
   5   6   3    0.14    0.25
  -6   6   3   35.34    2.90
  -6   6   3   31.90    2.79
   6   6  -3   28.28    2.79
  -6  -6  -3   37.84    3.03
   6  -6   3   32.86    2.82
   6   6  -3   29.75    2.94
   6  -6   3   29.46    2.62
   6  -6  -3   30.96    2.75
  -6  -6   3   33.79    2.92
   6   6   3   31.29    2.85
  -6   6  -3   30.10    2.80
   6  -6  -3   31.67    2.64
   6   6   3   33.37    2.97
  -7   6   3    0.29    0.23
   7  -6   3    0.69    0.33
  -7  -6  -3    1.37    0.52
  -7   6   3    1.28    0.38
   7   6  -3    0.81    0.40
   7   6  -3    0.55    0.45
   7  -6  -3    0.64    0.29
   7   6   3    0.96    0.44
   7   6   3    1.15    0.48
  -7  -6   3    1.12    0.39
  -7   6  -3    0.43    0.24
   8   6  -3    6.45    1.17
  -8   6   3    7.35    1.09
   8   6  -3    7.62    1.25
  -8  -6  -3    7.32    1.26
   8  -6   3    7.04    1.03
   8   6   3    7.42    1.26
  -8   6  -3    6.61    0.97
  -8   6  -3   10.51    1.32
  -8  -6   3    8.33    1.22
   8  -6  -3    6.72    1.00
   9   6  -3    5.58    1.17
   9  -6   3    8.02    1.13
  -9  -6  -3    5.86    1.13
  -9   6   3    7.03    1.05
  -9   6  -3    6.57    0.96
  -9  -6   3    6.70    1.15
  -9   6  -3    7.45    1.17
   9  -6  -3    6.51    1.05
   9   6   3    5.62    1.21
  10  -6   3    7.87    1.26
 -10   6   3    8.75    1.28
  10   6  -3    9.62    1.55
 -10  -6  -3    9.64    1.58
 -10  -6   3    8.37    1.40
  10   6   3    9.72    1.58
  10  -6  -3    8.86    1.31
   0  -7  -3    0.02    0.19
   0  -7   3   -0.28    0.13
   0  -7  -3   -0.02    0.05
   0  -7   3    0.04    0.09
   0   7   3   -0.03    0.14
   0   7   3   -0.13    0.16
   0   7  -3    0.09    0.14
   0   7  -3   -0.03    0.20
  -1  -7  -3   14.46    1.22
   1  -7   3   12.75    1.28
  -1  -7  -3   17.06    1.67
   1   7  -3   12.92    1.25
  -1   7   3   13.32    1.60
   1  -7   3   14.82    1.24
   1   7  -3   13.69    1.61
  -1   7   3   15.55    1.39
  -1  -7   3   15.12    1.26
  -1  -7   3   14.38    1.57
   1   7   3   15.39    1.37
   1   7   3   12.01    1.59
  -1   7  -3   12.96    1.54
  -1   7  -3   13.70    1.29
   1  -7  -3   14.01    1.29
   2   7  -3   19.50    1.79
  -2   7   3   20.96    2.01
   2  -7   3   23.94    1.82
  -2  -7  -3   22.94    2.22
  -2   7   3   19.14    1.92
   2   7  -3   17.87    2.15
   2  -7   3   20.10    1.77
  -2  -7  -3   20.30    1.83
  -2   7  -3   20.50    1.96
   2  -7  -3   20.76    1.77
  -2  -7   3   22.52    1.82
   2   7   3   21.43    1.88
  -2  -7   3   21.79    1.95
   2   7   3   19.52    2.22
  -2   7  -3   22.62    1.88
  -3   7   3   23.36    1.97
   3  -7   3   21.33    1.72
  -3   7   3   21.12    1.66
  -3   7   3   21.89    1.91
  -3  -7  -3   23.18    2.23
   3   7  -3   17.57    2.12
   3  -7   3   19.52    1.76
  -3  -7  -3   16.53    1.81
   3   7  -3   19.33    1.68
   3  -7  -3   19.69    1.70
  -3   7  -3   22.07    1.85
   3   7   3   18.76    1.78
  -3   7  -3   21.34    1.91
  -3  -7   3   21.00    1.80
   3   7   3   21.76    2.05
   4   7  -3    0.25    0.27
   4   7  -3    0.54    0.35
   4  -7   3    0.24    0.21
  -4  -7  -3    0.30    0.24
   4  -7   3    0.30    0.21
  -4   7   3   -0.18    0.13
   4   7   3    0.01    0.28
  -4   7  -3    0.13    0.22
   4  -7  -3    0.33    0.20
   4   7   3    0.07    0.11
  -4   7  -3   -0.07    0.13
   4   7   3    0.53    0.30
  -4  -7   3    0.17    0.17
   5   7  -3    0.95    0.47
  -5   7   3    0.90    0.33
  -5  -7  -3    1.71    0.46
   5   7  -3    1.52    0.47
   5  -7   3    2.18    0.42
   5  -7   3    1.39    0.35
   5  -7  -3    2.07    0.41
   5   7   3    1.24    0.50
  -5  -7   3    0.82    0.32
  -5   7  -3    1.87    0.42
  -5   7  -3    1.07    0.34
   5  -7  -3    1.00    0.44
   5   7   3    0.37    0.41
   6   7  -3   11.48    1.52
   6   7  -3    9.41    1.36
  -6  -7  -3   14.47    1.60
   6  -7   3   10.22    1.20
   6  -7   3   10.60    1.22
  -6   7   3   10.93    1.34
   6   7   3   11.77    1.55
  -6   7  -3    9.12    1.21
   6  -7  -3    9.61    1.24
   6  -7  -3   10.92    1.23
   6   7   3   12.81    1.56
  -6  -7   3   10.91    1.34
   7  -7   3    1.35    0.39
   7   7  -3    1.45    0.58
  -7  -7  -3    1.23    0.43
  -7   7   3    1.14    0.40
   7   7  -3    1.06    0.49
  -7  -7   3    1.67    0.47
  -7   7  -3    1.85    0.51
   7  -7  -3    0.58    0.32
  -7   7  -3    1.18    0.38
   7   7   3    1.75    0.62
   7   7   3    1.07    0.52
   8   7  -3    5.00    1.00
   8   7  -3    2.86    0.79
   8  -7   3    5.51    0.85
  -8  -7  -3    3.30    0.82
  -8   7   3    4.56    0.82
  -8  -7   3    3.01    0.74
  -8   7  -3    3.84    0.72
   8  -7  -3    5.38    0.84
   8   7   3    4.24    0.97
  -9   7   3    2.24    0.63
   9   7  -3    3.47    0.80
   9  -7   3    3.02    0.69
  -9  -7  -3    2.90    0.74
   9  -7  -3    2.91    0.63
   9   7   3    1.70    0.78
  -9   7  -3    2.43    0.56
  -9  -7   3    4.63    0.90
  10  -7   3   -0.56    0.26
 -10  -7  -3    0.36    0.44
  10   7  -3    0.23    0.50
 -10   7   3    0.39    0.28
  10  -7  -3    0.92    0.51
  10   7   3    0.42    0.47
 -10  -7   3    0.25    0.37
 -10   7  -3    0.24    0.28
   0   8   3    0.35    0.29
   0  -8   3    0.31    0.27
   0   8   3    0.73    0.28
   0   8  -3    0.58    0.20
   0  -8  -3    0.16    0.24
   0  -8   3    0.50    0.14
   0   8  -3    0.05    0.21
   1   8  -3    0.05    0.20
   1  -8   3   -0.14    0.15
   1  -8   3    0.04    0.11
  -1  -8  -3    0.12    0.26
  -1   8   3   -0.03    0.20
  -1  -8  -3    0.05    0.09
   1   8  -3    0.05    0.13
  -1   8   3   -0.24    0.11
   1  -8  -3    0.21    0.21
  -1  -8   3    0.06    0.13
  -1  -8   3   -0.02    0.23
  -1   8  -3    0.06    0.16
  -1   8  -3    0.35    0.25
   1   8   3   -0.39    0.09
   1   8   3    0.43    0.31
  -2  -8  -3   34.50    3.00
   2  -8   3   37.74    2.99
  -2  -8  -3   35.86    3.08
   2   8  -3   34.86    2.99
   2  -8   3   35.10    2.90
  -2   8   3   33.88    3.14
   2   8  -3   35.10    3.25
  -2   8   3   39.08    3.26
  -2   8  -3   40.53    3.10
  -2   8  -3   34.73    3.18
   2  -8  -3   37.00    2.91
   2   8   3   33.51    3.25
   2   8   3   35.49    3.08
  -2  -8   3   31.91    3.05
  -2  -8   3   36.22    3.01
  -3   8   3   10.60    1.36
   3   8  -3    8.03    1.30
   3  -8   3   10.05    1.11
  -3  -8  -3   11.29    1.05
  -3   8   3   11.50    1.32
   3  -8   3    9.40    0.96
  -3  -8  -3   13.04    1.52
  -3   8  -3   11.04    1.19
  -3  -8   3   10.35    1.43
  -3  -8   3   10.46    1.00
  -3   8  -3   10.54    1.31
   3   8   3   13.49    1.60
   3   8   3   10.63    1.03
   3  -8  -3    9.25    1.08
   4  -8   3    5.23    0.71
  -4   8   3    4.79    0.82
   4   8  -3    4.65    0.93
  -4  -8  -3    6.45    0.84
  -4   8   3    6.30    0.93
   4  -8   3    6.04    0.76
  -4   8  -3    4.96    0.75
   4   8   3    5.25    0.66
   4  -8  -3    4.20    0.66
   4   8   3    6.01    1.04
  -4  -8   3    5.67    0.73
  -4   8  -3    5.63    0.84
   5   8  -3    0.10    0.29
   5  -8   3    0.28    0.25
  -5  -8  -3    0.29    0.27
   5   8  -3   -0.16    0.30
  -5   8   3    0.01    0.23
  -5   8  -3   -0.10    0.22
   5   8   3    0.15    0.36
   5  -8  -3   -0.26    0.41
   5  -8  -3    0.05    0.18
   5   8   3    0.02    0.34
  -5  -8   3    0.09    0.18
  -6  -8  -3    3.07    0.69
  -6   8   3    3.87    0.71
   6  -8   3    3.83    0.61
   6   8  -3    4.27    0.92
   6   8  -3    4.12    0.82
  -6  -8   3    3.58    0.67
   6   8   3    3.93    0.90
  -6   8  -3    2.62    0.55
   6   8   3    3.79    0.82
   6  -8  -3    2.13    0.48
   7  -8   3    0.75    0.34
   7   8  -3    0.75    0.49
   7   8  -3    0.76    0.54
  -7   8   3    1.23    0.44
  -7  -8  -3    0.70    0.32
   7   8   3    1.18    0.59
  -7  -8   3    0.50    0.30
   7  -8  -3    0.82    0.33
  -7   8  -3    0.28    0.32
   7   8   3    1.08    0.55
  -8   8   3   15.17    1.90
   8   8  -3   15.92    2.07
   8   8  -3   17.00    2.17
   8  -8   3   17.09    1.85
  -8  -8  -3   17.96    2.11
   8  -8  -3   16.17    1.80
  -8   8  -3   14.20    1.78
  -8  -8   3   15.21    1.91
   8   8   3   22.43    2.35
   8   8   3   19.49    2.24
  -9   8   3    0.13    0.26
   9   8  -3    0.64    0.42
   9  -8   3   -0.30    0.28
  -9  -8  -3   -0.49    0.29
   9  -8  -3    0.13    0.27
  -9  -8   3   -0.08    0.27
   9   8   3   -0.18    0.46
  -9   8  -3    0.09    0.21
  10  -8   3    0.22    0.37
 -10   8   3    1.09    0.50
  10   8  -3    0.35    0.49
 -10  -8  -3    0.28    0.56
 -10  -8   3    0.05    0.36
  10   8   3    0.21    0.53
 -10   8  -3    0.63    0.30
  10  -8  -3   -0.12    0.27
   0  -9  -3   -0.10    0.21
   0  -9   3    0.03    0.11
   0   9  -3   -0.17    0.16
   0  -9   3    0.09    0.24
   0   9  -3    0.22    0.26
   0   9   3    0.14    0.20
   0   9   3    0.13    0.28
   1  -9   3    7.48    0.96
   1   9  -3    5.27    1.00
  -1   9   3   10.49    1.30
  -1  -9  -3    5.89    0.98
   1   9  -3    7.74    0.86
  -1   9   3    7.77    1.03
  -1   9  -3    6.90    1.07
  -1  -9   3    6.79    0.69
   1   9   3    6.57    1.14
  -1  -9   3    5.63    0.98
  -1   9  -3    7.13    0.89
   1  -9  -3    7.67    0.97
   1   9   3    8.39    1.02
  -2  -9  -3    6.65    0.66
  -2   9   3    9.49    1.25
   2  -9   3    6.08    0.85
   2   9  -3    5.92    1.04
  -2  -9  -3    7.21    1.11
  -2   9   3    6.50    0.96
  -2  -9   3    6.48    0.76
   2   9   3    6.05    1.09
  -2   9  -3    6.90    0.88
  -2  -9   3    5.83    1.03
   2   9   3    7.10    0.89
   2  -9  -3    5.55    0.81
  -2   9  -3    7.28    1.06
  -3   9   3    0.25    0.27
  -3  -9  -3   -0.17    0.16
   3  -9   3    0.05    0.18
  -3   9   3    0.04    0.23
  -3  -9  -3    0.53    0.42
   3   9  -3   -0.15    0.29
   3   9   3    0.40    0.21
  -3   9  -3   -0.05    0.23
  -3   9  -3    0.20    0.23
  -3  -9   3    0.10    0.17
  -3  -9   3    0.14    0.39
   3   9   3    0.12    0.31
   3  -9  -3    0.18    0.18
   4  -9   3    0.99    0.33
  -4   9   3    1.09    0.43
  -4  -9  -3    1.66    0.60
  -4  -9  -3    1.44    0.35
  -4   9   3    0.47    0.35
   4   9  -3    0.60    0.43
  -4  -9   3    2.04    0.64
  -4  -9   3    1.43    0.34
  -4   9  -3    1.49    0.45
  -4   9  -3    1.16    0.39
   4   9   3    2.40    0.70
   4  -9  -3    0.70    0.27
   5   9  -3    7.14    1.24
  -5   9   3    6.49    1.00
   5  -9   3    7.12    0.89
  -5  -9  -3    6.17    0.88
  -5  -9   3    6.15    0.84
   5  -9  -3    7.37    0.89
  -5   9  -3    4.89    0.81
   5   9   3    5.22    1.07
   5  -9  -3    5.14    1.11
   6   9  -3    1.51    0.61
  -6   9   3    1.46    0.46
   6  -9   3    0.95    0.35
   6   9  -3    1.42    0.58
  -6  -9  -3    0.72    0.38
   6   9   3    1.22    0.52
   6   9   3    1.62    0.57
  -6   9  -3    1.22    0.39
  -6  -9   3    1.47    0.39
   6  -9  -3    1.38    0.39
  -7  -9  -3    2.44    0.61
  -7   9   3    2.92    0.68
   7   9  -3    1.19    0.57
   7  -9   3    1.56    0.46
   7   9  -3    3.08    0.86
   7  -9  -3    2.10    0.49
   7   9   3    3.41    0.86
   7   9   3    2.50    0.71
  -7  -9   3    2.84    0.62
  -7   9  -3    1.38    0.47
  -8  -9  -3    4.55    0.92
   8  -9   3    4.34    0.81
   8   9  -3    3.63    0.94
   8   9  -3    5.80    1.16
  -8   9   3    5.46    0.93
   8   9   3    6.68    1.24
   8  -9  -3    3.60    0.72
   8   9   3    5.39    1.17
  -8  -9   3    4.29    0.82
  -8   9  -3    4.08    0.79
  -9  -9  -3   -0.41    0.21
   9  -9   3    0.02    0.28
  -9   9   3   -0.44    0.28
   9   9  -3   -0.20    0.39
  -9   9  -3    0.33    0.32
   9   9   3   -0.54    0.37
   9  -9  -3    0.18    0.33
  -9  -9   3    0.64    0.38
   0 -10   3   50.11    3.99
   0  10   3   48.99    4.33
   0  10  -3   50.87    4.33
   0  10  -3   49.94    4.08
   0 -10  -3   40.63    3.90
   0  10   3   47.93    4.17
   1  10  -3    1.00    0.27
  -1  10   3    0.19    0.32
  -1 -10  -3   -0.05    0.29
   1  10  -3    0.65    0.43
  -1  10   3   -0.01    0.24
   1 -10   3    1.15    0.42
   1  10   3    0.79    0.45
   1  10   3    0.63    0.31
  -1  10  -3    0.63    0.28
   1 -10  -3    0.48    0.29
  -1  10  -3    0.44    0.38
  -1 -10   3    0.39    0.38
  -2  10   3    6.02    1.08
   2  10  -3    6.01    1.11
  -2 -10  -3    9.61    1.30
  -2  10   3    9.09    1.16
   2 -10   3    6.84    0.95
   2  10   3    6.64    0.91
  -2 -10   3    8.08    0.84
   2  10   3    5.85    1.14
  -2  10  -3    6.77    1.11
   2 -10  -3    6.22    0.89
  -2 -10   3    4.65    1.00
  -2  10  -3    6.46    0.92
  -3 -10  -3   -0.08    0.24
  -3  10   3   -0.51    0.22
   3  10  -3   -0.04    0.34
  -3  10   3   -0.10    0.28
   3 -10   3    0.20    0.22
  -3 -10   3   -0.04    0.32
  -3  10  -3   -0.14    0.23
  -3 -10   3   -0.05    0.15
  -3  10  -3    0.32    0.29
   3 -10  -3   -0.03    0.17
   3  10   3    0.68    0.44
   4 -10   3    4.95    0.74
  -4  10   3    6.78    1.00
  -4 -10  -3    6.92    1.18
  -4 -10  -3    4.28    0.73
  -4  10   3    6.17    1.03
   4  10  -3    5.39    1.08
  -4 -10   3    4.97    0.68
  -4  10  -3    6.25    0.87
  -4  10  -3    5.35    0.93
   4  10   3    4.79    1.03
  -4 -10   3    4.83    1.06
   4 -10  -3    4.40    0.70
  -5 -10  -3    7.24    0.92
  -5  10   3    5.90    0.97
  -5 -10  -3    6.29    1.22
   5  10  -3    5.88    1.15
   5 -10   3    6.18    0.85
   5 -10  -3    4.96    0.78
   5 -10  -3    4.10    1.09
  -5 -10   3    5.77    0.81
   5  10   3    5.29    1.09
  -5 -10   3    5.87    1.18
  -5  10  -3    4.85    0.83
   6  10  -3   14.49    1.93
   6 -10   3    9.47    1.22
  -6 -10  -3    9.55    1.65
  -6  10   3   11.90    1.52
  -6 -10  -3   11.35    1.39
  -6 -10   3   10.15    1.67
   6  10   3   11.49    1.71
  -6  10  -3    9.89    1.34
  -6 -10   3   11.57    1.32
   7 -10   3    0.19    0.27
   7  10  -3    0.00    0.37
  -7 -10  -3    0.01    0.29
  -7  10   3    0.88    0.40
   7  10  -3    0.48    0.60
   7  10   3   -0.07    0.51
  -7 -10   3    0.11    0.29
   7 -10  -3    0.17    0.25
   7  10   3    0.66    0.53
  -7  10  -3    0.70    0.37
   8 -10   3    0.24    0.32
   8  10  -3    1.00    0.57
  -8  10   3   -0.08    0.25
   8  10  -3    0.19    0.49
  -8 -10  -3   -0.15    0.32
   8  10   3    0.04    0.57
  -8 -10   3    0.00    0.24
  -8  10  -3    0.18    0.29
   8 -10  -3   -0.13    0.23
   8  10   3    0.38    0.46
   0 -11  -3   -0.03    0.25
   0  11   3    0.30    0.27
   0  11  -3    0.33    0.32
   0 -11   3    0.19    0.25
   0  11   3    0.26    0.28
   0  11  -3    0.53    0.28
  -1 -11  -3   11.10    1.47
  -1  11   3   10.12    1.52
   1 -11   3   10.41    1.33
  -1  11   3   14.06    1.55
   1  11  -3   10.59    1.59
  -1  11  -3   12.34    1.34
   1  11   3   12.80    1.43
  -1  11  -3    9.90    1.52
   1 -11  -3    9.80    1.28
  -1 -11   3    7.41    1.28
   1  11   3   11.28    1.64
   2  11  -3    1.09    0.48
  -2  11   3    1.19    0.48
   2 -11   3    1.56    0.46
  -2  11   3    1.99    0.59
  -2 -11  -3    1.92    0.59
  -2 -11   3    1.33    0.56
   2  11   3    0.37    0.40
   2 -11  -3    1.38    0.37
  -2  11  -3    0.60    0.42
  -2  11  -3    2.39    0.53
   2  11   3    1.50    0.46
   3  11  -3    2.71    0.74
  -3  11   3    2.24    0.64
  -3  11   3    1.98    0.58
   3 -11   3    2.50    0.56
  -3 -11  -3    4.13    0.91
   3  11   3    1.97    0.69
  -3 -11   3    2.01    0.66
   3 -11  -3    2.80    0.56
  -3  11  -3    3.50    0.65
  -3  11  -3    3.13    0.77
   4 -11   3    1.41    0.43
  -4  11   3    2.40    0.62
  -4  11   3    3.40    0.74
   4  11  -3    1.79    0.68
  -4 -11  -3    3.13    0.83
  -4 -11   3    2.50    0.78
  -4  11  -3    2.72    0.55
   4  11   3    2.99    0.85
   4 -11  -3    1.82    0.46
  -4  11  -3    1.72    0.60
  -5  11   3    0.61    0.41
  -5 -11  -3    0.90    0.52
   5  11  -3    0.94    0.58
   5 -11   3    0.11    0.26
   5 -11  -3    0.66    0.34
  -5 -11   3   -0.41    0.43
   5  11   3    0.92    0.57
  -5 -11   3    0.64    0.25
  -5  11  -3    0.54    0.35
  -6 -11  -3   -0.23    0.38
   6  11  -3    0.42    0.52
   6 -11   3   -0.05    0.24
  -6  11   3    0.08    0.34
  -6 -11   3   -0.12    0.49
  -6 -11   3   -0.25    0.18
  -6  11  -3   -0.14    0.26
   6 -11  -3    0.21    0.25
   6  11   3   -0.21    0.43
   7 -11   3    0.65    0.33
  -7 -11  -3    0.35    0.61
  -7  11   3    0.64    0.42
   7  11  -3    1.11    0.69
  -7 -11   3    0.79    0.35
  -7 -11   3    1.47    0.80
   7  11   3    1.01    0.72
   7 -11  -3    1.16    0.40
  -7  11  -3    0.84    0.51
  -8  11   3    0.97    0.43
   8 -11   3    0.76    0.40
   8  11  -3    2.15    0.76
   8 -11  -3    0.96    0.42
   8  11   3    1.74    0.80
  -8  11  -3    1.44    0.54
  -8 -11   3    1.20    0.44
   0 -12  -3   46.82    3.60
   0 -12   3   39.95    3.52
   0  12  -3   38.31    3.59
   0  12   3   39.00    3.86
   0  12  -3   41.78    3.88
   0  12   3   42.83    3.73
   1  12  -3    0.13    0.35
  -1  12   3    0.75    0.42
  -1 -12  -3    0.26    0.38
  -1  12   3    1.62    0.52
   1 -12   3    1.23    0.46
   1  12   3    0.85    0.54
  -1  12  -3    0.88    0.44
  -1  12  -3    1.55    0.48
   1  12   3    1.42    0.50
   1 -12  -3    0.91    0.44
  -1 -12   3    1.01    0.51
  -2 -12  -3   12.67    1.68
  -2  12   3   11.65    1.68
  -2  12   3   12.32    1.56
   2  12  -3   10.04    1.66
   2 -12   3   10.41    1.31
   2 -12  -3   11.78    1.38
  -2  12  -3    9.06    1.45
  -2  12  -3   12.24    1.43
  -2 -12   3    9.94    1.48
   2  12   3    8.50    1.56
  -3  12   3    1.08    0.47
   3 -12   3    1.01    0.40
  -3 -12  -3    0.66    0.50
   3  12  -3    0.62    0.50
  -3  12   3    0.62    0.44
   3 -12  -3    0.54    0.33
  -3  12  -3    0.32    0.30
  -3  12  -3    0.48    0.27
   3  12   3    1.17    0.61
  -3 -12   3    0.66    0.56
   4 -12   3    6.35    0.98
  -4  12   3    7.62    1.24
   4  12  -3    6.42    1.34
  -4 -12  -3    7.29    1.40
  -4  12   3    8.93    1.31
   4 -12  -3    6.16    0.95
  -4 -12   3    7.38    1.40
  -4  12  -3    9.45    1.32
  -4  12  -3    8.63    1.21
   4  12   3    5.66    1.32
   5  12  -3   -0.05    0.48
  -5  12   3   -0.49    0.33
   5 -12   3   -0.05    0.23
  -5 -12  -3   -0.09    0.41
  -5 -12   3    0.63    0.63
   5  12   3   -0.08    0.52
   5 -12  -3   -0.34    0.18
  -5  12  -3    0.07    0.28
   6 -12   3    4.42    0.78
  -6  12   3    6.02    1.10
   6  12  -3    3.51    1.04
  -6 -12  -3    6.04    1.26
   6  12   3    5.94    1.33
  -6  12  -3    5.45    0.96
  -6 -12   3    4.70    1.20
   6 -12  -3    5.29    0.85
  -7 -12  -3    3.30    1.29
   7 -12   3    3.01    0.70
   7  12  -3    2.62    0.85
  -7  12   3    3.03    0.80
   7  12   3    2.12    0.79
  -7 -12   3    3.07    1.12
   7 -12  -3    3.09    0.67
  -7  12  -3    3.94    0.80
   0 -13   3   -0.02    0.35
   0 -13  -3    0.54    0.38
   0  13   3    0.30    0.37
   0  13   3    0.14    0.40
   0  13  -3    0.23    0.39
  -1  13   3    0.10    0.30
   1  13  -3    0.01    0.33
  -1 -13  -3    0.12    0.35
  -1  13   3    0.20    0.41
   1 -13   3   -0.28    0.29
  -1  13  -3   -0.16    0.35
   1  13   3    0.26    0.36
   1 -13  -3   -0.22    0.23
  -1 -13   3    0.35    0.42
  -1  13  -3    0.10    0.29
   2  13  -3    0.65    0.52
   2 -13   3    1.98    0.57
  -2  13   3    1.26    0.58
  -2  13   3    4.05    0.92
  -2 -13  -3    1.78    0.60
  -2 -13   3    3.85    0.92
  -2  13  -3    2.57    0.63
  -2  13  -3    1.50    0.61
   2 -13  -3    1.67    0.51
   2  13   3    2.14    0.71
  -3 -13  -3   -0.36    0.32
  -3  13   3    0.36    0.39
  -3  13   3    0.58    0.40
   3 -13   3    0.20    0.25
   3  13  -3    0.37    0.44
   3 -13  -3    0.73    0.35
  -3  13  -3    1.16    0.47
  -3  13  -3    0.61    0.48
  -3 -13   3    0.02    0.39
   3  13   3   -0.40    0.36
  -4  13   3   -0.13    0.32
  -4 -13  -3   -0.94    0.36
   4  13  -3    0.05    0.44
   4 -13   3    0.07    0.28
  -4  13   3   -0.01    0.32
  -4  13  -3    0.39    0.37
   4  13   3   -0.17    0.39
  -4 -13   3   -0.52    0.40
   4 -13  -3   -0.32    0.20
  -5 -13  -3    2.05    0.70
   5  13  -3    5.11    1.17
   5 -13   3    2.16    0.55
  -5  13   3    2.10    0.71
  -5  13  -3    3.35    0.79
  -5 -13   3    2.00    0.82
   5 -13  -3    2.83    0.61
   5  13   3    2.42    0.92
   6 -13   3    1.17    0.42
  -6 -13  -3    1.18    0.90
   6  13  -3    2.48    0.95
  -6  13   3    2.19    0.70
   6 -13  -3    0.92    0.43
  -6 -13   3    0.31    0.66
   6  13   3    1.24    0.73
  -6  13  -3    1.38    0.55
   0 -14  -3    6.27    1.07
   0  14   3    8.80    1.50
   0  14  -3    6.65    1.32
   0 -14   3    5.65    1.12
  -1  14   3    1.83    0.67
  -1  14   3    1.18    0.52
   1  14  -3    1.44    0.58
   1 -14   3    1.50    0.56
  -1 -14  -3    0.43    0.39
  -1 -14   3    1.96    0.63
   1  14   3   -0.01    0.34
   1 -14  -3    1.31    0.46
  -1  14  -3    0.11    0.42
  -2  14   3    0.65    0.50
   2 -14   3    0.41    0.40
  -2 -14  -3    0.67    0.49
   2  14  -3    0.30    0.41
  -2  14   3    0.81    0.60
   2 -14  -3    0.19    0.34
  -2  14  -3    0.36    0.41
  -2 -14   3    0.38    0.48
  -2  14  -3    0.35    0.40
   2  14   3    0.88    0.58
  -3  14   3    0.07    0.41
   3 -14   3   -0.13    0.26
  -3  14   3   -0.06    0.41
   3  14  -3    0.57    0.55
  -3 -14  -3   -0.29    0.29
  -3  14  -3   -0.12    0.37
  -3 -14   3    1.00    0.55
   3  14   3    0.45    0.46
  -3  14  -3    0.15    0.34
   3 -14  -3    0.03    0.22
  -4 -14  -3   -0.26    0.34
   4  14  -3   -0.09    0.51
  -4  14   3    0.14    0.41
   4 -14   3   -0.04    0.24
  -4  14   3    0.31    0.40
   4 -14  -3    0.07    0.31
  -4 -14   3    0.89    0.58
  -4  14  -3   -0.06    0.40
   4  14   3   -0.36    0.42
   5  14  -3    0.02    0.47
   5 -14   3   -0.14    0.27
  -5  14   3   -0.34    0.40
  -5 -14  -3    0.27    0.43
   5  14   3   -0.58    0.50
   5 -14  -3    0.09    0.32
  -5 -14   3    0.50    0.62
  -5  14  -3    0.88    0.51
   0  15  -3    0.18    0.42
   0 -15   3    0.08    0.36
   0 -15  -3   -0.59    0.27
   0  15   3   -0.56    0.33
  -1  15   3    1.08    0.58
   1 -15   3    1.23    0.55
   1  15  -3    2.21    0.74
  -1 -15  -3    1.36    0.58
   1 -15  -3    1.05    0.48
   1  15   3    0.50    0.56
  -1 -15   3    2.06    0.78
  -1  15  -3    0.84    0.54
  -2  15   3    4.66    1.10
  -2  15   3    5.65    1.08
  -2 -15  -3    2.62    0.88
   2 -15   3    3.69    0.78
   2  15  -3    3.11    0.99
   2 -15  -3    3.09    0.74
  -2 -15   3    1.91    0.68
   2  15   3    2.67    0.90
  -2  15  -3    4.71    1.03
  -3  15   3    0.68    0.46
  -3  15  -3    0.18    0.48
   0   0   4  117.18    9.34
   0   0   4  108.68    9.33
   0   0  -4  123.53    9.18
  -1   0   4   45.29    3.69
   1   0  -4   45.55    3.64
   1   0  -4   43.76    3.40
  -1   0   4   41.94    3.69
  -1   0  -4   50.69    3.63
   1   0   4   47.33    3.40
   1   0   4   43.84    3.71
   2   0   4    0.55    0.13
  -2   0  -4    0.28    0.13
  -2   0   4    0.40    0.13
  -2   0   4    0.78    0.16
   2   0   4    0.25    0.13
   2   0  -4    0.43    0.11
  -2   0  -4    0.37    0.11
   2   0  -4    0.38    0.12
  -3   0  -4   45.11    3.95
   3   0  -4   50.27    3.68
  -3   0  -4   46.75    3.81
   3   0   4   45.65    3.98
   3   0   4   47.84    3.67
   3   0  -4   51.86    3.85
  -3   0   4   48.00    3.92
  -3   0   4   47.71    3.97
  -4   0  -4  126.90   10.84
   4   0   4  129.50   10.08
  -4   0   4  138.74   10.82
   4   0   4  125.80   10.55
  -4   0   4  133.42   10.93
   4   0  -4  127.26   10.08
  -4   0  -4  144.21   10.54
   4   0  -4  143.53   10.62
   4   0   4  136.36   10.95
  -5   0   4    3.80    0.47
   5   0  -4    3.28    0.43
  -5   0  -4    3.33    0.30
  -5   0   4    3.48    0.60
   5   0   4    2.98    0.31
  -5   0  -4    4.01    0.53
   5   0   4    3.36    0.54
   5   0   4    4.05    0.63
   5   0  -4    3.86    0.58
  -6   0   4   32.56    2.86
  -6   0  -4   32.30    2.71
   6   0   4   31.58    2.83
   6   0  -4   31.87    2.64
  -6   0   4   30.52    2.68
   6   0  -4   29.90    2.61
   6   0   4   33.94    2.65
  -7   0  -4   71.41    5.50
   7   0   4   62.59    4.98
  -7   0   4   48.33    5.30
  -7   0   4   64.97    5.20
   7   0  -4   64.45    4.99
  -7   0  -4   62.01    5.20
   7   0  -4   65.42    5.09
   8   0   4    0.99    0.43
  -8   0  -4    0.44    0.23
  -8   0  -4    0.79    0.48
  -8   0   4    0.51    0.22
  -8   0   4    0.65    0.41
   8   0  -4    0.12    0.29
   9   0  -4    5.18    1.02
  -9   0  -4    8.13    0.95
  -9   0   4    7.93    1.19
  -9   0  -4    6.48    1.18
   9   0   4    6.51    1.09
 -10   0  -4    2.46    0.78
  10   0  -4    1.66    0.57
 -10   0   4    2.78    0.77
 -10   0  -4    2.85    0.54
  10   0   4    1.91    0.68
 -11   0  -4    2.23    0.76
  11   0  -4    2.48    0.73
  11   0   4    0.81    0.60
 -11   0   4    1.88    0.65
   0  -1   4   -0.06    0.06
   0   1  -4   -0.07    0.06
   0   1   4   -0.08    0.05
   0  -1  -4   -0.14    0.05
   0   1   4   -0.09    0.06
   0  -1   4   -0.14    0.04
   0   1  -4   -0.12    0.07
   0   1   4   -0.09    0.08
   0  -1  -4   -0.11    0.11
  -1   1   4    1.00    0.14
   1  -1   4    1.03    0.18
   1   1  -4    1.15    0.18
   1  -1   4    0.87    0.12
  -1   1   4    0.64    0.16
   1   1  -4    0.79    0.15
   1   1   4    0.65    0.16
  -1   1  -4    1.09    0.13
  -1  -1   4    1.31    0.18
   1   1   4    0.81    0.15
  -1   1  -4    1.08    0.20
   1  -1  -4    0.70    0.18
   1   1   4    0.92    0.17
  -1  -1   4    0.67    0.13
   1   1   4    0.76    0.17
   1  -1  -4    0.61    0.11
   2  -1   4   10.56    1.00
   2   1  -4   11.41    0.94
  -2   1   4   11.38    1.00
   2  -1   4   10.60    0.91
  -2   1   4   10.72    0.97
   2   1  -4   10.98    0.96
   2  -1   4   12.11    0.91
  -2  -1  -4   11.79    1.04
  -2   1  -4   11.90    1.02
   2   1   4   10.09    1.00
  -2   1  -4   11.81    0.90
  -2  -1   4   10.98    0.99
   2  -1  -4    9.65    0.90
   2   1   4   10.43    0.97
   2   1   4   11.98    0.94
   2  -1  -4   11.12    0.98
   3  -1   4  145.99   11.06
  -3   1   4  142.74   11.99
   3  -1   4  145.18   12.01
   3   1  -4  152.10   11.73
   3   1  -4  135.75   11.09
  -3   1   4  148.16   11.95
  -3  -1   4  146.21   11.90
   3  -1  -4  156.58   11.07
   3   1   4  149.76   12.03
   3   1   4  148.86   11.10
  -3  -1   4  142.72   12.01
   3  -1  -4  161.03   11.74
  -3   1  -4  158.65   11.97
   3   1   4  144.02   11.73
   4  -1   4    0.64    0.25
  -4  -1  -4    0.71    0.22
  -4   1   4    1.10    0.26
   4   1  -4    1.21    0.31
   4   1  -4    0.70    0.19
  -4   1   4    0.79    0.26
   4  -1   4    1.06    0.27
   4  -1  -4    0.68    0.23
  -4  -1   4    1.01    0.29
  -4  -1   4    0.83    0.19
   4   1   4    1.22    0.32
  -4   1  -4    1.21    0.28
   4  -1  -4    0.76    0.18
   4   1   4    0.74    0.27
   4   1   4    0.71    0.19
   5   1  -4   10.41    0.96
   5  -1   4   10.97    1.11
  -5   1   4   10.10    1.19
   5  -1   4    8.87    1.14
  -5  -1  -4    9.05    0.97
   5   1  -4    9.93    1.15
  -5   1   4   11.30    1.00
   5   1   4   11.75    1.19
  -5   1  -4   11.05    1.01
   5   1   4    9.18    0.93
  -5  -1   4   10.05    0.94
   5  -1  -4   10.93    1.12
  -5  -1   4   11.64    1.25
   5  -1  -4   11.10    0.92
   5   1   4    8.89    1.16
  -6  -1  -4    0.09    0.14
   6   1  -4    0.29    0.18
   6  -1   4    0.17    0.23
   6   1  -4    0.04    0.20
  -6   1   4    0.23    0.20
  -6   1   4    0.23    0.17
   6  -1   4   -0.06    0.14
   6   1   4   -0.02    0.19
   6   1   4    0.17    0.14
  -6  -1   4    0.09    0.16
   6  -1  -4    0.17    0.19
   6  -1  -4    0.32    0.13
  -6   1  -4    0.19    0.16
  -6  -1   4    0.11    0.22
  -7   1   4   15.39    1.47
  -7  -1  -4   17.40    1.47
  -7   1   4   18.78    1.68
  -7  -1  -4   11.58    1.79
   7  -1   4   14.49    1.65
   7   1  -4   16.22    1.75
   7   1  -4   13.90    1.43
  -7  -1   4   14.88    1.43
   7  -1  -4   16.32    1.70
   7  -1  -4   16.55    1.39
   7   1   4   16.69    1.76
  -7  -1   4   15.15    1.82
  -7   1  -4   15.52    1.47
   8  -1   4   -0.17    0.26
  -8   1   4    0.19    0.20
  -8   1   4    0.07    0.30
  -8  -1  -4    0.01    0.28
  -8  -1  -4    0.02    0.15
   8   1  -4   -0.40    0.18
   8   1   4    0.41    0.36
  -8  -1   4    0.06    0.32
  -8   1  -4   -0.52    0.23
   8  -1  -4    0.21    0.21
  -8   1  -4    0.16    0.21
  -9   1   4    4.97    0.93
  -9  -1  -4    3.30    0.59
   9  -1   4    4.87    0.90
   9   1  -4    4.59    0.92
  -9  -1  -4    3.64    0.89
  -9   1   4    4.42    0.72
  -9   1  -4    4.33    0.68
  -9  -1   4    3.60    0.82
  -9   1  -4    5.51    1.08
   9   1   4    4.36    0.88
   9  -1  -4    4.86    0.89
  10   1  -4    1.94    0.64
 -10   1   4    1.73    0.61
 -10  -1  -4    1.16    0.62
  10  -1   4    1.52    0.60
  10  -1  -4    1.68    0.56
 -10   1  -4    0.46    0.57
 -10  -1   4    1.00    0.46
  10   1   4    1.53    0.62
 -10   1  -4    1.25    0.38
  11  -1   4    0.10    0.51
 -11  -1  -4    0.64    0.56
  11   1  -4    0.71    0.44
 -11   1   4    0.50    0.49
  11  -1  -4    0.70    0.48
  11   1   4    0.54    0.51
 -11  -1   4   -0.02    0.45
 -11   1  -4    0.25    0.54
   0   2   4   61.91    4.44
   0  -2   4   54.37    4.42
   0  -2   4   54.79    4.12
   0   2   4   56.51    4.47
   0   2   4   58.35    4.41
   0   2  -4   55.32    4.36
   0   2  -4   44.80    4.41
   0  -2  -4   53.69    4.11
  -1   2   4   43.54    3.64
   1   2  -4   46.63    3.64
   1  -2   4   45.11    3.68
   1  -2   4   44.89    3.39
   1   2  -4   47.33    3.44
  -1   2   4   46.99    3.72
   1  -2  -4   38.23    3.68
  -1   2  -4   47.91    3.61
  -1  -2   4   44.30    3.67
   1   2   4   47.24    3.69
   1   2   4   44.22    3.43
   1   2   4   42.00    3.70
   1   2   4   39.77    3.67
  -1   2  -4   49.71    3.69
   1  -2  -4   47.32    3.39
  -2   2   4    0.12    0.11
   2   2  -4    0.16    0.04
   2  -2   4    0.51    0.12
  -2   2   4    0.05    0.07
   2  -2   4    0.02    0.10
   2   2  -4    0.07    0.12
   2   2  -4    0.22    0.11
   2  -2  -4   -0.03    0.07
  -2  -2   4    0.09    0.09
   2   2   4    0.14    0.10
  -2   2  -4    0.14    0.08
   2   2   4    0.14    0.14
  -2  -2   4   -0.01    0.05
  -2   2  -4   -0.02    0.07
   2   2   4    0.27    0.13
   2   2   4    0.10    0.11
   2  -2  -4    0.47    0.17
  -3   2   4   44.70    3.46
  -3   2   4   39.48    3.43
   3  -2   4   44.73    3.27
   3  -2   4   42.16    3.18
  -3  -2  -4   31.92    3.43
   3   2  -4   42.65    3.25
   3  -2   4   40.81    3.46
   3   2  -4   39.07    3.38
   3   2   4   43.07    3.49
   3  -2  -4   39.83    3.38
   3   2   4   43.81    3.43
   3  -2  -4   42.09    3.18
  -3   2  -4   41.98    3.28
  -3  -2   4   39.96    3.47
   3   2   4   41.16    3.24
  -3  -2   4   40.45    3.35
  -3   2  -4   44.60    3.45
  -4  -2  -4    2.84    0.53
   4   2  -4    5.77    0.71
   4  -2   4    6.14    0.65
   4  -2   4    4.43    0.64
  -4   2   4    6.19    0.70
  -4   2   4    5.15    0.63
   4   2  -4    5.22    0.63
   4   2   4    5.39    0.64
   4   2   4    5.30    0.69
   4  -2  -4    4.68    0.55
  -4   2  -4    5.76    0.64
  -4  -2   4    4.28    0.67
   4  -2  -4    6.02    0.63
   4   2   4    4.66    0.68
   5  -2   4   33.01    2.93
  -5  -2  -4   33.76    2.85
   5   2  -4   33.06    2.82
  -5   2   4   34.04    2.93
   5  -2   4   32.00    2.68
  -5   2   4   35.05    2.87
   5   2  -4   33.16    2.77
  -5   2  -4   34.88    2.87
   5  -2  -4   32.31    2.68
   5   2   4   33.06    2.76
   5   2   4   34.49    2.83
   5  -2  -4   35.41    2.75
  -5  -2   4   32.22    2.77
  -5  -2   4   32.49    2.95
   6   2  -4    1.04    0.31
  -6  -2  -4    0.41    0.34
   6  -2   4    1.31    0.36
  -6   2   4    1.79    0.40
   6  -2   4    1.49    0.39
  -6   2   4    1.29    0.32
   6   2  -4    0.74    0.33
  -6  -2  -4    1.71    0.33
   6  -2  -4    1.19    0.22
  -6   2  -4    1.37    0.31
   6   2   4    1.50    0.45
   6  -2  -4    1.11    0.34
  -6  -2   4    1.23    0.25
   6   2   4    1.31    0.30
  -6  -2   4    1.56    0.44
   7   2  -4    0.42    0.27
  -7   2   4    0.37    0.22
   7   2  -4    0.29    0.28
  -7  -2  -4    0.18    0.19
  -7  -2  -4   -0.07    0.27
  -7   2   4    0.56    0.35
   7  -2   4    0.33    0.24
   7  -2   4    0.18    0.26
   7   2   4    0.19    0.34
   7  -2  -4    0.28    0.26
  -7   2  -4    0.42    0.25
  -7  -2   4    0.18    0.30
  -7  -2   4    0.24    0.20
   7  -2  -4    0.46    0.16
  -8   2   4    3.35    0.72
   8   2  -4    2.82    0.65
  -8  -2  -4    3.62    0.53
  -8  -2  -4    2.60    0.72
   8  -2   4    3.60    0.71
  -8   2   4    2.78    0.55
   8   2   4    2.61    0.66
  -8   2  -4    3.09    0.55
   8  -2  -4    2.85    0.64
  -8   2  -4    3.58    0.89
  -8  -2   4    2.16    0.60
  -9   2   4   13.32    1.71
  -9  -2  -4   12.42    1.85
  -9   2   4   14.96    1.62
   9  -2   4   11.41    1.59
   9   2  -4   16.23    1.88
  -9   2  -4   13.11    1.49
  -9   2  -4   16.61    2.00
   9   2   4   15.44    1.85
  -9  -2   4   13.63    1.79
   9  -2  -4   13.01    1.64
 -10   2   4    0.39    0.44
  10  -2   4    0.46    0.44
 -10   2   4    0.61    0.33
  10   2  -4    0.73    0.46
 -10  -2  -4    0.55    0.50
 -10  -2   4    0.67    0.49
 -10   2  -4    0.30    0.51
  10  -2  -4    0.49    0.39
  10   2   4    1.53    0.63
 -10   2  -4    0.70    0.33
 -11  -2  -4    1.02    0.55
  11   2  -4    1.53    0.63
 -11   2   4    2.30    0.69
  11  -2   4    2.17    0.72
  11  -2  -4    1.84    0.63
  11   2   4    3.00    0.83
 -11   2  -4    1.26    0.68
 -11   2  -4    1.63    0.48
 -11  -2   4    1.52    0.63
   0  -3   4   -0.02    0.07
   0   3  -4    0.06    0.06
   0   3   4    0.00    0.08
   0   3   4   -0.09    0.09
   0  -3   4   -0.06    0.05
   0  -3  -4    0.08    0.11
   0   3  -4    0.02    0.07
   0   3   4    0.00    0.04
  -1   3   4  219.97   17.47
   1  -3   4  217.50   16.11
   1   3  -4  208.63   17.15
  -1   3   4  208.67   17.38
  -1   3   4  239.46   17.22
   1  -3   4  227.37   17.45
   1   3  -4  190.07   17.35
   1   3   4  210.27   17.44
  -1  -3   4  227.78   17.45
  -1   3  -4  224.62   17.14
   1   3   4  195.08   17.44
  -1   3  -4  222.57   17.41
   1   3   4  225.96   17.23
   1  -3  -4  224.73   16.11
   1  -3  -4  226.03   17.39
   2   3  -4    1.45    0.29
   2  -3   4    1.31    0.22
  -2   3   4    1.37    0.18
   2  -3   4    0.95    0.22
   2   3  -4    1.33    0.27
  -2   3   4    1.26    0.27
   2   3   4    1.58    0.26
  -2   3  -4    1.09    0.22
   2   3   4    1.17    0.26
   2   3   4    1.47    0.32
  -2  -3   4    1.37    0.24
  -2   3  -4    1.17    0.23
   2  -3  -4    1.19    0.20
   2   3   4    1.60    0.27
   2  -3  -4    0.85    0.30
  -3   3   4   19.93    1.71
   3   3  -4   18.67    1.64
   3  -3   4   19.28    1.55
   3  -3   4   18.49    1.69
  -3   3   4   20.59    1.66
   3   3  -4   19.85    1.70
  -3  -3   4   17.66    1.70
   3  -3  -4   19.12    1.70
  -3   3  -4   20.80    1.69
   3   3   4   17.96    1.71
   3   3   4   17.39    1.62
  -3   3  -4   19.81    1.61
   3   3   4   19.26    1.66
   3   3   4   18.68    1.73
   3  -3  -4   20.30    1.56
   4   3  -4   13.25    1.33
   4   3  -4   12.70    1.19
  -4  -3  -4   14.90    1.20
   4  -3   4   13.15    1.20
   4  -3   4   11.77    1.07
  -4   3   4   13.24    1.19
  -4   3   4   10.72    1.14
  -4  -3   4   12.97    1.04
  -4  -3   4   11.99    1.21
   4  -3  -4   11.41    1.13
   4   3   4   11.78    1.19
   4  -3  -4   11.32    1.07
  -4   3  -4   12.55    1.16
   4   3   4   14.33    1.38
   5   3  -4   44.74    3.71
  -5   3   4   44.67    3.74
   5   3  -4   42.95    3.58
  -5   3   4   43.00    3.76
  -5  -3  -4   50.64    3.73
   5  -3   4   42.11    3.77
   5  -3   4   45.70    3.48
   5  -3  -4   44.39    3.48
   5   3   4   44.03    3.58
  -5   3  -4   45.45    3.72
   5   3   4   43.29    3.71
   5  -3  -4   39.31    3.59
  -5  -3   4   45.52    3.82
   6   3  -4   24.11    2.31
   6   3  -4   27.02    2.36
  -6  -3  -4   29.37    2.32
   6  -3   4   26.35    2.22
  -6   3   4   25.93    2.40
  -6   3   4   27.61    2.37
   6  -3   4   27.04    2.42
  -6  -3  -4   27.63    2.54
   6   3   4   24.16    2.33
  -6   3  -4   27.34    2.34
   6  -3  -4   25.78    2.21
   6  -3  -4   26.46    2.22
   6   3   4   25.14    2.32
  -6  -3   4   28.87    2.49
  -6  -3   4   25.98    2.22
   7  -3   4   13.47    1.58
   7  -3   4   14.72    1.54
  -7   3   4   12.44    1.57
  -7   3   4   12.78    1.37
   7   3  -4   13.26    1.65
  -7  -3  -4   15.55    1.34
  -7  -3  -4   14.60    1.78
   7   3  -4   15.66    1.44
  -7  -3   4   14.59    1.72
   7  -3  -4   13.68    1.50
   7   3   4   13.84    1.65
  -7   3  -4   13.72    1.36
  -8   3   4    8.17    1.20
   8   3  -4    7.53    1.22
   8  -3   4    8.01    1.10
  -8  -3  -4    9.31    1.41
  -8   3   4    8.11    1.06
  -8  -3  -4    7.43    0.93
   8   3  -4    9.10    1.15
  -8   3  -4    7.87    1.02
  -8   3  -4    8.99    1.31
  -8  -3   4    8.25    1.25
   8   3   4   10.54    1.40
   8  -3  -4    7.91    1.12
  -9  -3  -4   -0.34    0.24
  -9   3   4   -0.05    0.28
   9  -3   4   -0.04    0.28
   9   3  -4   -0.18    0.31
  -9   3   4   -0.04    0.18
   9   3   4    0.50    0.46
  -9   3  -4    0.30    0.39
  -9   3  -4    0.03    0.18
  -9  -3   4    0.36    0.36
   9  -3  -4   -0.35    0.18
  10   3  -4    0.57    0.47
 -10   3   4    1.13    0.40
  10  -3   4    0.06    0.37
 -10   3   4   -0.22    0.31
 -10  -3  -4    0.18    0.37
 -10  -3   4    0.07    0.33
  10   3   4    0.53    0.56
 -10   3  -4    0.88    0.57
 -10   3  -4    0.11    0.24
  10  -3  -4    0.33    0.35
 -11   3   4    2.59    0.74
  11  -3   4    1.43    0.59
 -11  -3  -4    1.49    0.64
  11   3  -4    2.42    0.78
 -11  -3   4    1.42    0.67
 -11   3  -4    2.37    0.53
 -11   3  -4    1.73    0.76
  11  -3  -4    2.29    0.64
  11   3   4    4.48    1.09
   0   4   4    0.09    0.14
   0   4  -4    0.10    0.12
   0  -4  -4   -0.04    0.10
   0  -4   4    0.06    0.08
   0   4  -4   -0.01    0.06
   0  -4   4   -0.02    0.11
   0   4   4    0.04    0.05
   0   4   4    0.08    0.09
   1   4  -4    9.02    0.90
  -1   4   4   10.80    1.09
   1   4  -4    8.22    0.77
  -1   4   4    8.93    0.89
  -1  -4  -4   11.03    1.04
   1  -4   4    9.92    0.83
   1  -4   4    9.23    0.81
   1  -4  -4    9.70    0.81
   1   4   4    7.91    1.02
   1   4   4    8.03    0.86
   1   4   4    9.42    0.82
  -1  -4   4    9.00    0.99
  -1   4  -4    9.68    0.83
  -1  -4   4    9.22    0.83
  -1   4  -4    9.55    0.89
  -2   4   4    9.21    0.76
   2  -4   4    8.96    0.84
   2  -4   4    8.49    0.79
  -2   4   4    8.97    0.91
  -2   4   4    9.82    1.06
   2   4  -4    8.99    1.02
   2   4  -4   10.37    1.04
   2   4   4   10.51    1.13
   2  -4  -4    9.64    0.80
  -2   4  -4    9.11    0.85
  -2   4  -4    8.01    0.93
   2   4   4    8.55    0.85
  -2  -4   4    8.89    0.84
   2   4   4    8.82    0.98
  -3   4   4   15.50    1.40
   3   4  -4   16.15    1.38
   3   4  -4   14.71    1.40
  -3   4   4   14.80    1.29
   3  -4   4   15.62    1.25
  -3  -4  -4   12.94    1.40
   3  -4   4   15.73    1.35
   3   4   4   15.17    1.45
  -3   4  -4   15.09    1.32
   3  -4  -4   14.18    1.43
   3   4   4   15.42    1.33
  -3  -4   4   14.05    1.35
  -3   4  -4   15.68    1.36
   3   4   4   14.09    1.35
   3  -4  -4   14.68    1.24
  -4   4   4   17.00    1.57
   4  -4   4   17.66    1.55
  -4   4   4   18.58    1.52
   4   4  -4   15.81    1.57
  -4  -4  -4   19.37    1.67
   4  -4   4   17.14    1.42
  -4  -4  -4   21.75    1.59
   4   4  -4   15.28    1.52
   4  -4  -4   15.81    1.41
   4   4   4   16.96    1.62
  -4  -4   4   17.01    1.58
   4  -4  -4   14.57    1.52
  -4   4  -4   15.62    1.51
  -4   4  -4   16.44    1.44
   4   4   4   16.73    1.56
  -5  -4  -4   -0.10    0.15
   5   4  -4   -0.11    0.14
   5  -4   4    0.01    0.14
   5   4  -4   -0.11    0.19
  -5   4   4    0.07    0.18
   5  -4   4    0.09    0.11
   5  -4   4    0.20    0.18
  -5  -4  -4    0.15    0.24
  -5   4   4    0.07    0.17
  -5   4  -4   -0.02    0.10
   5   4   4    0.48    0.26
   5   4   4   -0.19    0.20
   5  -4  -4    0.09    0.14
   5  -4  -4    0.06    0.15
  -5  -4   4   -0.13    0.17
   6  -4   4    0.89    0.31
  -6   4   4    0.56    0.25
   6  -4   4    0.55    0.26
  -6  -4  -4    1.04    0.41
  -6  -4  -4    0.74    0.26
   6   4  -4    0.26    0.26
  -6   4   4    0.13    0.19
   6   4  -4    0.76    0.37
   6  -4  -4    0.58    0.20
   6   4   4    0.12    0.26
   6  -4  -4    0.26    0.21
  -6   4  -4    0.32    0.20
  -6  -4   4    0.55    0.29
   6   4   4    1.00    0.43
  -7  -4  -4   12.79    1.67
  -7   4   4   14.01    1.46
  -7   4   4   11.60    1.44
   7   4  -4   11.90    1.45
   7  -4   4   12.57    1.47
  -7  -4  -4   12.86    1.18
   7   4  -4   11.83    1.55
   7  -4   4   11.72    1.35
  -7  -4   4   14.01    1.61
   7   4   4   12.36    1.57
  -7   4  -4   11.26    1.31
   7   4   4    9.92    1.35
   7  -4  -4   12.36    1.38
   8  -4   4   12.63    1.39
  -8   4   4   12.15    1.46
   8   4  -4   12.41    1.48
  -8   4   4   11.88    1.37
   8   4  -4   10.72    1.46
  -8  -4  -4   10.83    1.57
  -8   4  -4   10.61    1.25
  -8  -4   4   11.15    1.47
  -8   4  -4    8.72    1.36
   8   4   4    9.45    1.46
   8  -4  -4    9.42    1.26
   9   4  -4    2.30    0.73
  -9   4   4    2.31    0.60
  -9   4   4    1.08    0.40
   9  -4   4    2.68    0.61
  -9  -4  -4    2.16    0.69
  -9   4  -4    1.65    0.45
  -9  -4   4    1.89    0.60
  -9   4  -4    2.02    0.65
   9   4   4    1.58    0.67
   9  -4  -4    1.84    0.56
 -10   4   4   -0.16    0.33
 -10   4   4    0.44    0.37
  10   4  -4    0.49    0.48
  10  -4   4    0.74    0.47
 -10  -4  -4    0.44    0.38
  10  -4  -4    0.57    0.39
 -10  -4   4    0.33    0.42
 -10   4  -4    0.46    0.29
  10   4   4    0.75    0.53
 -10   4  -4    0.46    0.47
 -11   4   4    2.11    0.72
  11  -4   4    2.45    0.76
 -11  -4  -4    1.71    0.67
  11   4  -4    3.32    1.02
 -11   4   4    2.51    0.68
 -11  -4   4    2.58    0.76
  11  -4  -4    2.65    0.83
 -11   4  -4    2.14    0.80
  11   4   4    2.70    0.88
 -11   4  -4    1.79    0.51
   0  -5  -4   -0.19    0.15
   0   5   4   -0.04    0.18
   0   5  -4    0.01    0.08
   0  -5  -4    0.00    0.06
   0  -5   4    0.11    0.19
   0   5  -4    0.09    0.17
   0  -5   4   -0.02    0.08
   0   5   4   -0.21    0.09
   1  -5   4   64.20    5.00
   1   5  -4   52.33    4.95
  -1   5   4   67.10    5.11
  -1   5   4   64.40    5.11
   1   5  -4   65.08    5.08
  -1  -5  -4   63.77    4.80
   1  -5   4   58.08    4.69
   1  -5  -4   60.67    4.69
  -1   5  -4   66.97    5.01
   1   5   4   53.04    5.08
  -1   5  -4   58.55    5.03
  -1  -5   4   64.45    5.01
  -1  -5   4   62.25    4.80
   1   5   4   61.49    5.07
  -2   5   4   -0.15    0.13
  -2   5   4   -0.01    0.03
   2   5  -4    0.00    0.06
  -2   5   4   -0.01    0.17
  -2  -5  -4   -0.22    0.10
   2   5  -4    0.31    0.21
  -2   5   4    0.04    0.04
   2  -5   4   -0.09    0.10
   2  -5   4    0.00    0.12
   2  -5  -4    0.10    0.12
  -2  -5   4    0.09    0.11
  -2   5  -4   -0.01    0.13
   2   5   4    0.06    0.22
  -2   5  -4   -0.04    0.12
   2   5   4    0.11    0.10
  -3  -5  -4   54.89    4.61
  -3   5   4   52.85    4.59
   3   5  -4   52.48    4.58
   3  -5   4   58.08    4.54
  -3   5   4   56.11    4.46
   3   5  -4   54.80    4.34
   3  -5   4   56.00    4.20
   3   5   4   57.09    4.53
   3   5   4   55.09    4.63
   3   5   4   46.17    4.29
   3  -5  -4   45.02    4.57
  -3  -5   4   55.17    4.55
   3  -5  -4   55.88    4.20
  -3   5  -4   60.41    4.51
  -3   5  -4   56.76    4.54
   4   5  -4    2.54    0.51
   4   5  -4    1.98    0.45
  -4   5   4    2.10    0.32
   4  -5   4    1.70    0.36
   4  -5   4    1.57    0.32
  -4   5   4    1.56    0.37
  -4  -5  -4    2.33    0.52
  -4   5  -4    1.47    0.30
  -4   5  -4    1.42    0.33
   4   5   4    1.06    0.41
   4   5   4    1.60    0.43
   4  -5  -4    1.33    0.30
   4  -5  -4    1.43    0.41
  -4  -5   4    1.59    0.37
   4   5   4    1.92    0.31
  -5  -5  -4    1.46    0.32
  -5  -5  -4    2.25    0.50
   5  -5   4    0.63    0.23
   5  -5   4    1.15    0.32
   5   5  -4    0.77    0.34
  -5   5   4    0.83    0.26
   5   5  -4    1.92    0.46
  -5   5   4    0.83    0.28
  -5   5  -4    0.71    0.24
   5  -5  -4    0.79    0.31
   5  -5  -4    0.86    0.25
   5   5   4    0.85    0.39
  -5  -5   4    1.59    0.40
   5   5   4    0.77    0.37
  -6   5   4    1.10    0.30
  -6  -5  -4    1.70    0.53
  -6   5   4    1.05    0.33
  -6  -5  -4    1.57    0.36
   6   5  -4    0.91    0.41
   6  -5   4    0.85    0.31
   6  -5   4    1.20    0.36
   6   5  -4    1.19    0.45
   6   5   4    0.75    0.42
   6  -5  -4    1.34    0.34
  -6   5  -4    0.90    0.29
   6   5   4    0.31    0.34
   6  -5  -4    0.75    0.29
  -6  -5   4    0.73    0.33
  -7   5   4    0.05    0.23
   7   5  -4   -0.20    0.24
  -7  -5  -4   -0.04    0.29
  -7   5   4    0.02    0.23
   7  -5   4    0.16    0.26
   7  -5   4    0.32    0.27
   7   5  -4    0.54    0.37
  -7   5  -4    0.10    0.17
   7   5   4    0.69    0.34
   7  -5  -4   -0.09    0.16
  -7  -5   4    0.45    0.28
   7   5   4    0.18    0.35
   8   5  -4    1.59    0.58
   8  -5   4    1.01    0.36
  -8  -5  -4    2.00    0.60
   8   5  -4    0.67    0.41
  -8   5   4    1.77    0.51
  -8   5   4    1.19    0.37
  -8   5  -4    1.60    0.39
  -8  -5   4    1.06    0.42
   8  -5  -4    1.59    0.44
  -8   5  -4    1.70    0.59
   8   5   4    1.75    0.56
   9   5  -4    3.70    0.84
   9  -5   4    3.71    0.79
  -9   5   4    4.28    0.81
  -9   5   4    4.16    0.79
  -9  -5  -4    4.53    0.94
   9   5   4    3.83    0.94
  -9   5  -4    3.61    0.67
   9  -5  -4    3.95    0.81
  -9   5  -4    3.86    0.88
  -9  -5   4    6.10    1.03
  10   5  -4    0.62    0.47
  10  -5   4    0.22    0.38
 -10  -5  -4    0.91    0.55
 -10   5   4    0.57    0.36
 -10   5  -4   -0.19    0.44
  10  -5  -4    0.20    0.27
  10   5   4    0.41    0.48
 -10  -5   4    0.75    0.43
 -10   5  -4    0.35    0.28
 -11  -5  -4    0.40    0.46
  11   5  -4   -0.01    0.40
  11  -5   4    1.06    0.51
 -11   5   4   -0.29    0.28
  11   5   4   -0.85    0.37
 -11   5  -4    0.55    0.56
 -11   5  -4   -0.27    0.26
  11  -5  -4    0.90    0.45
 -11  -5   4    0.17    0.43
   0   6   4   15.76    1.59
   0   6  -4   17.30    1.50
   0  -6  -4   17.96    1.42
   0  -6  -4   16.58    1.54
   0  -6   4   16.83    1.54
   0   6  -4   16.43    1.64
   0  -6   4   18.21    1.49
   0   6   4   17.15    1.70
  -1   6   4    8.88    0.91
   1  -6   4    5.69    0.72
  -1  -6  -4    6.62    0.88
  -1   6   4    5.56    0.85
   1   6  -4    4.86    0.55
   1  -6   4    5.72    0.57
   1   6  -4    4.67    0.78
  -1  -6  -4    7.23    0.60
   1  -6  -4    6.51    0.74
   1   6   4    5.23    0.86
  -1   6  -4    5.98    0.82
   1   6   4    6.23    0.77
  -1  -6   4    6.19    0.59
  -1  -6   4    6.02    0.83
  -1   6  -4    5.41    0.64
  -2  -6  -4    0.70    0.21
   2  -6   4    0.31    0.17
   2   6  -4    0.61    0.15
   2   6  -4    0.56    0.26
  -2  -6  -4    0.87    0.37
  -2   6   4    1.03    0.36
   2  -6   4    0.64    0.19
  -2   6   4    0.61    0.24
   2   6   4    0.85    0.22
   2   6   4    0.50    0.30
   2  -6  -4    0.68    0.24
  -2   6  -4    0.66    0.27
  -2  -6   4    0.49    0.18
  -2   6  -4    0.52    0.18
  -2  -6   4    0.60    0.33
  -3   6   4    1.56    0.19
   3   6  -4    1.61    0.43
  -3  -6  -4    2.45    0.44
  -3   6   4    1.17    0.34
   3  -6   4    1.48    0.31
   3   6  -4    1.04    0.37
  -3   6   4    1.24    0.38
   3  -6   4    1.99    0.34
  -3  -6   4    1.46    0.32
   3   6   4    1.64    0.44
   3  -6  -4    1.31    0.29
   3   6   4    1.29    0.44
  -3   6  -4    1.76    0.34
   3   6   4    1.92    0.33
  -3   6  -4    1.03    0.33
   4   6  -4    8.92    1.23
   4   6  -4   12.43    1.42
   4  -6   4   11.49    1.05
  -4  -6  -4   12.66    1.35
  -4   6   4   13.28    1.32
  -4   6   4    9.60    0.94
   4  -6   4   10.81    0.98
  -4  -6   4   10.51    1.18
   4   6   4   10.19    1.00
   4   6   4   12.24    1.41
   4   6   4   11.12    1.31
   4  -6  -4    9.79    0.96
  -4   6  -4   10.11    1.13
  -4   6  -4   10.18    1.04
   4  -6  -4   10.21    1.30
   5  -6   4   -0.06    0.14
  -5   6   4    0.16    0.21
   5  -6   4   -0.04    0.17
   5   6  -4    0.19    0.23
  -5  -6  -4   -0.04    0.19
   5   6  -4   -0.05    0.23
  -5  -6  -4    0.02    0.24
  -5   6   4    0.06    0.14
  -5  -6   4    0.04    0.16
  -5   6  -4    0.16    0.19
   5   6   4   -0.59    0.15
   5   6   4   -0.24    0.20
   5  -6  -4    0.14    0.26
  -5   6  -4    0.03    0.18
   5  -6  -4    0.18    0.20
   6  -6   4   16.18    1.46
   6   6  -4   14.75    1.80
  -6  -6  -4   19.75    1.75
   6  -6   4   14.18    1.51
  -6   6   4   15.49    1.59
   6   6  -4   15.45    1.86
  -6   6   4   15.75    1.49
   6  -6  -4   14.81    1.43
   6   6   4   17.40    1.90
  -6  -6   4   15.68    1.78
   6  -6  -4   15.88    1.51
   6   6   4   16.28    1.86
  -6   6  -4   16.74    1.54
  -7  -6  -4    1.64    0.56
   7  -6   4    2.63    0.52
   7  -6   4    2.75    0.55
   7   6  -4    2.30    0.62
  -7   6   4    1.98    0.48
  -7   6   4    2.31    0.50
   7   6  -4    2.84    0.68
  -7   6  -4    3.06    0.54
   7  -6  -4    3.64    0.63
   7   6   4    2.40    0.65
  -7  -6   4    1.80    0.54
   7   6   4    2.58    0.66
   8   6  -4    1.32    0.52
   8  -6   4    0.49    0.33
  -8  -6  -4    0.50    0.39
   8   6  -4    0.36    0.47
  -8   6   4    1.20    0.40
   8   6   4    0.94    0.48
   8  -6  -4    0.30    0.27
  -8   6  -4    0.95    0.35
  -8  -6   4    0.61    0.36
  -8   6  -4    0.93    0.49
  -9  -6  -4    0.63    0.40
   9  -6   4    1.41    0.48
  -9   6   4    0.77    0.33
   9   6  -4    0.59    0.43
  -9  -6   4    1.18    0.48
   9  -6  -4   -0.11    0.22
  -9   6  -4    1.21    0.54
   9   6   4    0.85    0.55
  -9   6  -4    0.57    0.32
  10   6  -4   -0.37    0.36
 -10  -6  -4    0.89    0.42
  10  -6   4    1.34    0.50
 -10   6   4    0.32    0.32
 -10  -6   4    0.82    0.50
  10   6   4    0.57    0.55
  10  -6  -4    1.19    0.45
 -10   6  -4    0.11    0.27
   0  -7   4    0.19    0.21
   0   7  -4    0.16    0.12
   0  -7   4    0.11    0.10
   0  -7  -4   -0.02    0.19
   0   7   4    0.08    0.13
   0   7  -4    0.24    0.23
   0   7   4    0.00    0.17
   0  -7  -4    0.07    0.07
   0  -7  -4    0.04    0.05
  -1   7   4    0.49    0.28
   1   7  -4    0.07    0.09
  -1  -7  -4    0.08    0.12
   1  -7   4    0.05    0.19
   1   7  -4    0.24    0.23
   1  -7   4    0.36    0.13
  -1  -7  -4    0.23    0.24
  -1   7   4    0.25    0.19
  -1   7  -4    0.10    0.20
  -1  -7   4    0.20    0.14
   1  -7  -4    0.15    0.20
   1   7   4   -0.24    0.21
  -1  -7   4   -0.25    0.17
  -1   7  -4    0.18    0.15
   1   7   4    0.14    0.19
  -2   7   4    1.93    0.44
  -2  -7  -4    1.30    0.46
   2  -7   4    1.85    0.37
   2   7  -4    1.75    0.50
   2  -7   4    1.93    0.31
   2   7  -4    2.01    0.29
  -2   7   4    2.03    0.50
  -2  -7  -4    1.40    0.30
  -2  -7   4    1.68    0.31
  -2  -7   4    2.66    0.58
  -2   7  -4    1.62    0.43
   2  -7  -4    1.53    0.35
   2   7   4    1.20    0.43
   2   7   4    2.46    0.44
  -2   7  -4    1.77    0.34
   3  -7   4    0.16    0.15
   3  -7   4   -0.02    0.13
  -3  -7  -4    0.37    0.32
  -3   7   4    0.03    0.20
   3   7  -4    0.11    0.25
  -3   7   4   -0.20    0.21
  -3  -7  -4   -0.06    0.16
   3   7   4    0.00    0.25
   3   7   4   -0.18    0.11
  -3   7  -4   -0.06    0.11
   3  -7  -4    0.16    0.14
  -3  -7   4   -0.02    0.14
  -3   7  -4    0.10    0.19
  -3  -7   4    0.00    0.29
  -4   7   4    1.89    0.47
   4   7  -4    1.71    0.48
   4   7  -4    1.67    0.51
  -4  -7  -4    2.02    0.49
   4  -7   4    2.52    0.42
   4  -7   4    1.67    0.35
   4   7   4    1.70    0.34
   4  -7  -4    1.38    0.54
  -4   7  -4    1.66    0.42
  -4  -7   4    1.77    0.38
   4  -7  -4    1.76    0.37
   4   7   4    2.33    0.60
  -4   7  -4    1.49    0.37
   4   7   4    1.44    0.47
  -5   7   4   22.18    2.20
   5  -7   4   24.82    2.01
  -5  -7  -4   24.15    2.25
   5  -7   4   23.11    2.12
   5   7  -4   26.20    2.38
   5   7  -4   24.15    2.21
   5  -7  -4   19.76    2.18
   5  -7  -4   24.71    2.01
   5   7   4   20.63    2.35
  -5   7  -4   25.18    2.16
   5   7   4   23.95    2.33
  -5  -7   4   24.09    2.17
  -6   7   4    0.15    0.22
  -6  -7  -4    0.19    0.29
   6   7  -4   -0.04    0.32
   6  -7   4    0.21    0.25
   6   7  -4    0.24    0.38
   6  -7   4    0.57    0.28
  -6  -7   4   -0.01    0.22
   6  -7  -4    0.41    0.22
  -6   7  -4    0.56    0.26
   6   7   4    0.28    0.36
   6   7   4    0.04    0.33
   6  -7  -4    0.44    0.33
   7   7  -4    0.33    0.43
   7   7  -4    1.28    0.55
   7  -7   4    1.09    0.37
  -7   7   4    0.43    0.29
  -7  -7  -4    1.65    0.53
   7  -7   4    1.15    0.35
   7  -7  -4    0.93    0.33
   7   7   4    0.77    0.49
  -7   7  -4    1.10    0.32
  -7  -7   4    1.24    0.39
   7   7   4    1.62    0.51
  -8   7   4    1.32    0.46
   8  -7   4    1.34    0.45
   8   7  -4    1.98    0.65
   8   7  -4    2.48    0.71
  -8  -7  -4    1.99    0.63
   8   7   4    0.54    0.53
  -8  -7   4    1.92    0.56
  -8   7  -4    1.72    0.45
   8  -7  -4    1.99    0.49
  -9   7   4    0.23    0.28
   9  -7   4    0.10    0.30
  -9  -7  -4    0.09    0.40
   9   7  -4   -0.04    0.34
  -9  -7   4    0.12    0.33
   9   7   4   -0.06    0.46
   9  -7  -4    0.25    0.30
  -9   7  -4    0.01    0.26
  10  -7   4    1.70    0.56
  10   7  -4    1.42    0.73
 -10  -7  -4    0.63    0.47
 -10   7   4    1.20    0.45
 -10   7  -4    0.80    0.38
  10  -7  -4    1.10    0.43
  10   7   4    1.37    0.70
 -10  -7   4    1.79    0.61
   0  -8   4    8.29    0.82
   0   8   4    7.61    1.21
   0  -8   4    8.35    1.10
   0   8   4   12.73    1.25
   0   8  -4   10.30    1.27
   0   8  -4    8.66    0.87
   0  -8  -4    9.26    1.10
   1   8  -4    3.88    0.50
  -1  -8  -4    3.76    0.70
  -1  -8  -4    3.64    0.41
   1  -8   4    3.97    0.48
  -1   8   4    3.18    0.72
   1  -8   4    3.39    0.60
  -1   8   4    3.52    0.64
   1   8  -4    3.31    0.70
  -1  -8   4    4.33    0.51
   1   8   4    3.27    0.74
  -1  -8   4    4.80    0.78
  -1   8  -4    4.41    0.76
  -1   8  -4    3.12    0.50
   1  -8  -4    4.00    0.63
   1   8   4    2.88    0.56
   2  -8   4    2.70    0.38
  -2   8   4    2.01    0.49
  -2   8   4    2.17    0.56
   2   8  -4    2.11    0.33
  -2  -8  -4    1.61    0.33
  -2  -8  -4    2.28    0.57
   2  -8   4    1.31    0.37
   2   8  -4    1.72    0.51
  -2   8  -4    2.29    0.54
  -2   8  -4    2.42    0.43
   2  -8  -4    2.13    0.43
   2   8   4    2.20    0.62
   2   8   4    2.57    0.47
  -2  -8   4    2.23    0.37
  -2  -8   4    1.87    0.53
  -3  -8  -4    6.02    1.06
  -3  -8  -4    7.79    0.90
  -3   8   4    9.73    1.20
   3  -8   4    6.08    0.82
   3   8  -4    5.85    1.08
  -3   8   4    7.34    1.02
   3  -8   4    8.52    0.85
   3   8   4    7.25    0.89
   3   8   4    7.19    1.15
  -3   8  -4    6.78    1.00
  -3   8  -4    7.86    0.92
  -3  -8   4    8.89    0.89
   3  -8  -4    5.40    0.80
  -3  -8   4    6.05    1.07
  -4  -8  -4   11.41    1.51
  -4   8   4   15.04    1.70
   4  -8   4   14.51    1.34
   4  -8   4   15.17    1.38
   4   8  -4   15.13    1.87
  -4   8  -4   15.85    1.51
  -4  -8   4   15.12    1.40
   4   8   4   17.01    1.98
  -4   8  -4   16.50    1.48
   4  -8  -4   15.07    1.34
   4   8   4   14.16    1.37
   5   8  -4    8.92    1.29
  -5  -8  -4    7.63    1.12
   5   8  -4    7.71    1.32
   5  -8   4    8.42    1.02
  -5   8   4   10.84    1.30
   5  -8  -4    8.00    1.01
  -5   8  -4    8.68    1.11
   5   8   4   10.08    1.44
  -5  -8   4   11.98    1.21
   5   8   4   11.88    1.49
   5  -8  -4   10.80    1.42
   6  -8   4   12.65    1.31
   6   8  -4   12.52    1.65
  -6   8   4   13.07    1.52
  -6  -8  -4    9.83    1.39
   6   8  -4   12.85    1.60
  -6   8  -4    9.07    1.26
  -6  -8   4   12.10    1.38
   6  -8  -4   10.85    1.42
   6   8   4   12.05    1.67
   6   8   4    9.60    1.44
   6  -8  -4   12.72    1.31
   7  -8   4   -0.06    0.24
   7   8  -4    0.26    0.30
   7   8  -4    0.36    0.37
  -7  -8  -4    0.06    0.20
  -7   8   4   -0.11    0.19
  -7   8  -4   -0.25    0.18
   7   8   4    0.80    0.48
   7   8   4   -0.06    0.33
   7  -8  -4   -0.12    0.15
  -7  -8   4   -0.25    0.21
   8   8  -4    0.05    0.34
   8  -8   4    0.49    0.34
  -8  -8  -4    0.67    0.46
  -8   8   4    0.32    0.32
   8   8  -4    0.56    0.39
   8   8   4    1.32    0.60
   8  -8  -4    0.97    0.38
  -8   8  -4    0.65    0.30
  -8  -8   4    0.90    0.39
   9  -8   4   -0.30    0.30
   9   8  -4    0.94    0.47
  -9   8   4   -0.01    0.26
  -9  -8  -4    0.44    0.44
  -9   8  -4   -0.24    0.26
  -9  -8   4   -0.13    0.25
   9   8   4    0.63    0.50
   9  -8  -4    0.57    0.34
 -10  -8  -4    1.11    0.52
 -10  -8   4    0.98    0.45
   0   9   4    0.06    0.27
   0  -9   4    0.09    0.15
   0   9   4   -0.28    0.19
   0  -9   4   -0.01    0.23
   0   9  -4   -0.05    0.13
   0  -9  -4    0.15    0.24
   0   9  -4   -0.22    0.21
  -1   9   4    4.12    0.71
   1   9  -4    3.75    0.56
  -1   9   4    5.57    0.97
   1  -9   4    4.36    0.73
  -1  -9  -4    3.69    0.75
   1  -9   4    5.38    0.57
   1   9  -4    2.66    0.69
  -1  -9   4    4.52    0.54
  -1   9  -4    2.27    0.64
  -1  -9   4    3.68    0.76
   1  -9  -4    4.18    0.68
  -1   9  -4    4.31    0.62
   1   9   4    6.41    0.84
   1   9   4    3.70    0.80
   2  -9   4    0.21    0.22
   2   9  -4    0.15    0.27
  -2   9   4    0.24    0.27
  -2  -9  -4    0.91    0.45
  -2   9   4    0.17    0.25
   2  -9  -4    0.08    0.20
  -2  -9   4    0.28    0.35
  -2   9  -4    0.23    0.19
  -2  -9   4    0.11    0.17
  -2   9  -4    0.04    0.24
   2   9   4    0.20    0.19
   2   9   4    0.59    0.44
  -3   9   4   20.67    1.89
  -3   9   4   22.50    2.23
   3   9  -4   18.96    2.24
  -3  -9  -4   16.65    2.07
  -3  -9  -4   17.15    1.68
   3  -9   4   15.41    1.61
   3  -9  -4   17.60    1.64
   3   9   4   19.00    2.23
  -3   9  -4   20.18    1.77
  -3   9  -4   20.16    2.10
  -3  -9   4   15.81    2.05
  -3  -9   4   20.60    1.69
   3   9   4   18.77    1.72
  -4  -9  -4   -0.03    0.17
  -4   9   4   -0.17    0.21
   4   9  -4   -0.34    0.29
  -4   9   4   -0.19    0.22
   4  -9   4    0.06    0.21
  -4  -9  -4    0.52    0.45
  -4   9  -4    0.08    0.25
  -4  -9   4   -0.05    0.15
   4  -9  -4    0.23    0.22
  -4   9  -4   -0.09    0.21
   4   9   4    0.31    0.40
  -4  -9   4   -0.07    0.37
  -5   9   4    1.52    0.47
   5   9  -4    2.55    0.69
  -5  -9  -4    2.10    0.50
  -5  -9  -4    1.92    0.59
   5  -9   4    1.49    0.39
   5   9   4    2.58    0.76
  -5  -9   4    1.55    0.43
   5  -9  -4    2.16    0.46
   5  -9  -4    2.87    0.85
  -5   9  -4    2.16    0.49
  -5  -9   4    1.32    0.57
   6   9  -4    0.11    0.35
   6   9  -4   -0.12    0.28
  -6  -9  -4    0.11    0.28
  -6   9   4   -0.20    0.23
   6  -9   4   -0.10    0.17
   6   9   4    0.14    0.45
  -6  -9   4    0.26    0.22
  -6   9  -4    0.12    0.24
   6  -9  -4   -0.15    0.19
   6   9   4   -0.10    0.29
   7  -9   4    3.92    0.73
   7   9  -4    2.89    0.79
   7   9  -4    3.07    0.79
  -7   9   4    2.38    0.65
  -7  -9  -4    4.11    0.79
   7   9   4    3.23    0.84
   7  -9  -4    2.76    0.58
   7   9   4    3.61    0.86
  -7  -9   4    3.14    0.64
  -7   9  -4    2.09    0.54
   8   9  -4   -0.10    0.38
   8  -9   4    0.58    0.33
  -8   9   4   -0.43    0.18
  -8  -9  -4    0.08    0.38
   8   9  -4    0.26    0.54
  -8  -9   4    0.06    0.27
  -8   9  -4   -0.10    0.25
   8   9   4    0.49    0.52
   8  -9  -4   -0.08    0.21
   8   9   4    0.34    0.48
  -9  -9  -4    0.03    0.40
   9  -9   4    0.39    0.33
  -9   9   4    0.27    0.36
   9   9  -4    0.29    0.52
  -9  -9   4    0.61    0.37
   9   9   4    0.39    0.53
  -9   9  -4    0.57    0.34
   9  -9  -4   -0.41    0.27
   0 -10   4    0.41    0.35
   0  10   4    0.08    0.26
   0 -10  -4    0.50    0.34
   0  10  -4    0.03    0.33
   0  10  -4    0.59    0.27
   0  10   4    0.02    0.30
  -1  10   4    0.33    0.35
  -1 -10  -4    0.06    0.28
  -1  10   4    0.19    0.30
   1 -10   4   -0.17    0.27
   1  10  -4    0.53    0.38
   1  10  -4    0.09    0.20
  -1 -10   4    0.17    0.32
  -1  10  -4    0.05    0.18
   1 -10  -4    0.12    0.26
   1  10   4    0.13    0.28
   1  10   4    0.02    0.20
  -1  10  -4    0.21    0.35
   2 -10   4    0.34    0.26
  -2  10   4    0.65    0.37
  -2  10   4    0.41    0.34
   2  10  -4    0.28    0.36
  -2 -10  -4    0.18    0.32
   2  10   4    0.98    0.51
  -2 -10   4    0.47    0.41
  -2 -10   4    0.46    0.22
   2 -10  -4    0.23    0.24
   2  10   4    0.68    0.28
  -2  10  -4    0.23    0.25
  -2  10  -4    0.89    0.44
  -3  10   4    0.45    0.38
  -3 -10  -4    0.25    0.28
   3 -10   4    0.91    0.35
   3  10  -4    0.22    0.34
  -3  10   4    1.31    0.46
   3  10   4    1.22    0.53
   3 -10  -4    0.23    0.21
  -3 -10   4    0.61    0.22
  -3 -10   4    0.37    0.46
  -3  10  -4    0.75    0.32
  -3  10  -4   -0.06    0.25
  -4  10   4   -0.02    0.25
   4  10  -4    0.95    0.43
  -4 -10  -4    0.08    0.39
   4 -10   4    0.80    0.30
  -4  10   4    0.46    0.39
   4  10   4    0.59    0.42
  -4  10  -4    0.96    0.35
   4 -10  -4    0.54    0.26
  -4 -10   4    1.32    0.53
  -4 -10   4    0.37    0.22
  -4  10  -4    1.22    0.49
  -5 -10  -4   -0.17    0.21
   5 -10   4    0.08    0.23
   5  10  -4   -0.08    0.33
  -5 -10  -4    0.19    0.45
  -5  10   4    0.18    0.29
   5  10   4   -0.30    0.30
  -5 -10   4    0.21    0.24
   5 -10  -4    0.02    0.22
  -5 -10   4    0.27    0.54
  -5  10  -4    0.12    0.24
   5 -10  -4    0.48    0.72
  -6  10   4   -0.19    0.32
   6  10  -4   -0.16    0.39
   6 -10   4    0.01    0.21
  -6 -10  -4    0.05    0.42
  -6 -10  -4    0.24    0.27
  -6 -10   4    0.46    0.58
   6  10   4   -0.35    0.33
  -6  10  -4   -0.41    0.26
  -6 -10   4   -0.40    0.16
   6 -10  -4   -0.09    0.20
  -7  10   4    2.72    0.71
   7  10  -4    4.09    1.05
   7 -10   4    2.24    0.56
  -7 -10  -4    2.67    0.65
   7  10  -4    2.34    0.71
   7 -10  -4    2.79    0.60
   7  10   4    3.88    0.99
  -7 -10   4    1.91    0.55
   7  10   4    2.30    0.79
  -7  10  -4    2.23    0.57
   8 -10   4    1.20    0.46
   8  10  -4    1.65    0.74
  -8 -10  -4    0.38    0.36
   8  10  -4    1.22    0.58
  -8  10   4    0.80    0.44
   8  10   4    0.54    0.55
   8  10   4    1.95    0.86
   8 -10  -4   -0.15    0.22
  -8 -10   4    0.73    0.38
  -8  10  -4    1.05    0.41
   0  11   4   -0.25    0.22
   0  11  -4    0.20    0.24
   0 -11   4    0.43    0.33
   0 -11  -4    0.13    0.23
   0  11  -4    0.02    0.22
   0  11   4   -0.01    0.20
   1  11  -4    1.06    0.46
  -1  11   4    0.03    0.31
  -1  11   4    0.31    0.37
  -1 -11  -4    0.17    0.23
   1 -11   4    0.80    0.36
   1  11   4    0.42    0.36
  -1 -11   4    0.44    0.38
   1 -11  -4    1.02    0.39
  -1  11  -4    1.01    0.33
   1  11   4    0.82    0.38
  -1  11  -4    0.97    0.44
   2 -11   4    2.34    0.50
   2  11  -4    1.47    0.57
  -2  11   4    2.79    0.67
  -2  11   4    1.61    0.55
  -2 -11  -4    2.82    0.72
   2 -11  -4    2.60    0.53
  -2  11  -4    2.14    0.65
   2  11   4    2.20    0.70
   2  11   4    2.14    0.54
  -2  11  -4    3.15    0.61
  -2 -11   4    2.04    0.62
  -3  11   4    1.33    0.50
  -3  11   4    0.82    0.36
   3  11  -4    0.61    0.44
   3 -11   4    0.84    0.35
  -3 -11  -4    2.04    0.60
  -3  11  -4    0.66    0.51
  -3  11  -4    1.13    0.38
  -3 -11   4    0.89    0.53
   3  11   4    1.66    0.59
   3 -11  -4    0.98    0.33
  -4  11   4    0.26    0.32
   4  11  -4   -0.01    0.37
  -4 -11  -4   -0.10    0.31
   4 -11   4   -0.30    0.20
  -4  11   4    0.20    0.29
  -4  11  -4    0.15    0.24
  -4  11  -4   -0.06    0.34
  -4 -11   4   -0.30    0.38
   4 -11  -4   -0.48    0.13
  -4 -11   4    0.01    0.19
   4  11   4   -0.31    0.27
   5  11  -4    5.33    1.11
   5 -11   4    3.62    0.70
  -5  11   4    4.62    0.90
  -5 -11  -4    4.49    1.07
   5 -11  -4    3.81    1.17
  -5 -11   4    4.01    1.07
   5 -11  -4    3.11    0.64
  -5  11  -4    3.83    0.75
  -5 -11   4    4.00    0.63
   5  11   4    4.99    1.12
   6 -11   4    1.71    0.48
  -6  11   4    2.29    0.64
   6  11  -4    0.97    0.61
  -6 -11  -4    0.41    0.54
   6  11   4    2.52    0.84
   6 -11  -4    0.99    0.35
  -6 -11   4    1.33    0.45
  -6 -11   4    2.34    0.84
  -6  11  -4    1.63    0.51
  -7 -11  -4    4.41    1.08
   7  11  -4    4.17    1.10
  -7  11   4    4.01    0.93
   7 -11   4    3.36    0.72
  -7  11  -4    3.78    0.78
  -7 -11   4    4.74    1.26
  -7 -11   4    3.54    0.68
   7  11   4    3.52    1.06
   7 -11  -4    4.49    0.77
  -8 -11  -4    0.43    0.57
   8  11  -4    0.67    0.64
   8 -11   4    0.39    0.37
  -8  11   4    0.68    0.48
   8 -11  -4    0.43    0.35
  -8 -11   4    0.13    0.32
   8  11   4    1.59    0.71
  -8  11  -4    0.20    0.34
  -8 -11   4    0.36    0.64
   0 -12  -4    1.40    0.51
   0  12  -4    0.90    0.44
   0  12   4    0.92    0.51
   0  12   4    1.62    0.57
   0 -12   4    1.81    0.56
   1 -12   4    1.55    0.53
  -1  12   4    1.34    0.50
  -1  12   4    1.06    0.57
  -1 -12  -4    2.69    0.69
   1  12  -4    2.09    0.68
   1 -12  -4    1.07    0.45
   1  12   4    1.70    0.64
  -1  12  -4    1.25    0.46
   1  12   4    2.57    0.65
  -1 -12   4    1.30    0.55
  -1  12  -4    2.27    0.62
  -2  12   4    0.14    0.31
   2  12  -4    1.07    0.52
  -2  12   4    0.33    0.31
  -2 -12  -4   -0.10    0.30
   2 -12   4    0.09    0.28
  -2  12  -4   -0.68    0.24
   2 -12  -4   -0.23    0.20
   2  12   4    0.10    0.44
  -2 -12   4    0.46    0.47
  -2  12  -4    0.46    0.35
   3 -12   4    2.70    0.62
  -3 -12  -4    2.74    0.77
  -3  12   4    3.02    0.75
  -3  12   4    2.59    0.72
   3  12  -4    1.60    0.70
   3 -12  -4    3.85    0.67
  -3  12  -4    2.83    0.63
  -3  12  -4    4.15    0.84
   3  12   4    2.44    0.85
  -3 -12   4    3.19    0.89
  -4  12   4    5.35    1.01
   4 -12   4    2.90    0.64
   4  12  -4    2.94    0.93
  -4  12   4    3.11    0.81
  -4 -12  -4    3.35    0.88
   4 -12  -4    4.39    0.70
  -4 -12   4    3.88    1.02
   4  12   4    3.75    1.01
  -4  12  -4    4.85    0.83
  -5 -12  -4    2.07    0.75
  -5  12   4    0.75    0.49
   5  12  -4    2.53    0.88
   5 -12   4    1.49    0.51
  -5  12  -4    1.25    0.46
   5  12   4    2.32    0.84
   5 -12  -4    1.35    0.43
  -5 -12   4    2.25    0.86
   5 -12  -4    0.68    0.92
   6  12  -4    0.96    0.70
  -6  12   4    1.06    0.50
   6 -12   4    0.81    0.44
  -6 -12  -4    0.14    0.51
  -6 -12   4    1.07    0.82
  -6  12  -4    0.38    0.34
   6 -12  -4    0.80    0.40
   6  12   4    1.13    0.70
  -7  12   4    1.39    0.57
   7  12  -4    3.57    1.09
  -7 -12  -4    1.09    0.80
   7 -12   4    1.39    0.53
   7  12   4    1.91    0.99
   7 -12  -4    1.45    0.52
  -7  12  -4    2.27    0.65
  -7 -12   4    2.53    0.95
   0 -13   4    0.14    0.38
   0  13  -4    0.14    0.34
   0  13   4    0.18    0.33
   0 -13  -4    0.14    0.32
   0  13   4    0.08    0.33
  -1  13   4    0.27    0.44
  -1  13   4    1.45    0.49
  -1 -13  -4    0.64    0.46
   1  13  -4    0.85    0.53
   1 -13   4    0.66    0.43
  -1 -13   4    1.27    0.59
  -1  13  -4    0.81    0.48
   1  13   4    1.13    0.59
   1 -13  -4    0.78    0.40
  -1  13  -4    1.38    0.47
  -2  13   4    0.06    0.39
   2 -13   4   -0.04    0.30
   2  13  -4    0.55    0.41
  -2  13   4   -0.21    0.34
  -2 -13  -4    0.31    0.39
   2  13   4    0.43    0.35
  -2  13  -4    0.62    0.35
  -2 -13   4    0.01    0.41
   2 -13  -4   -0.49    0.18
  -2  13  -4    0.11    0.35
  -3 -13  -4    2.13    0.72
   3  13  -4    1.44    0.63
   3 -13   4    2.41    0.59
  -3  13   4    2.60    0.74
  -3  13   4    3.49    0.84
  -3 -13   4    2.18    0.82
   3 -13  -4    1.95    0.49
  -3  13  -4    3.12    0.77
  -3  13  -4    1.17    0.49
   3  13   4    1.89    0.73
   4 -13   4    0.01    0.30
   4  13  -4    0.73    0.57
  -4  13   4   -0.28    0.37
  -4 -13  -4    0.45    0.47
  -4  13   4   -0.29    0.39
   4 -13  -4    0.35    0.31
   4  13   4   -0.05    0.42
  -4 -13   4   -0.02    0.53
  -4  13  -4    0.06    0.32
  -5 -13  -4    2.83    0.87
  -5  13   4    2.70    0.76
   5  13  -4    2.53    0.86
   5 -13   4    2.27    0.58
  -5 -13   4    3.31    0.96
  -5  13  -4    1.83    0.62
   5  13   4    2.57    0.94
   5 -13  -4    2.45    0.55
  -6  13   4    0.47    0.48
   6 -13   4    0.38    0.34
   6  13  -4   -0.20    0.50
  -6 -13  -4    0.61    0.66
  -6 -13   4   -1.33    0.42
  -6  13  -4    0.48    0.35
   6  13   4   -0.11    0.50
   6 -13  -4   -0.21    0.29
   0  14  -4    5.54    1.23
   0  14   4    7.21    1.39
   0 -14  -4    6.57    1.15
   0 -14   4    7.14    1.18
  -1  14   4    2.57    0.80
  -1 -14  -4    3.45    0.79
   1  14  -4    2.63    0.84
  -1  14   4    1.64    0.71
   1 -14   4    2.33    0.66
   1  14   4    3.28    0.93
  -1 -14   4    2.20    0.69
   1 -14  -4    2.35    0.61
  -1  14  -4    2.76    0.84
   2  14  -4    3.78    0.99
  -2  14   4    3.07    0.86
  -2 -14  -4    2.83    0.81
  -2  14   4    3.16    0.82
   2 -14   4    3.03    0.71
   2 -14  -4    1.99    0.58
  -2 -14   4    4.59    0.99
  -2  14  -4    4.08    0.83
   2  14   4    1.81    0.77
  -2  14  -4    3.19    0.94
  -3  14   4    0.44    0.49
  -3 -14  -4   -0.55    0.32
  -3  14   4    0.24    0.45
   3 -14   4   -0.17    0.33
   3  14  -4    0.06    0.42
   3 -14  -4   -0.20    0.26
  -3 -14   4   -0.20    0.41
   3  14   4    0.06    0.44
  -3  14  -4    0.09    0.37
  -3  14  -4   -0.17    0.38
  -4 -14  -4   -0.61    0.46
   4 -14   4    0.80    0.40
   4  14  -4    1.65    0.77
  -4  14   4    0.25    0.50
  -4  14   4    0.17    0.53
  -4 -14   4    0.33    0.56
   4  14   4   -0.27    0.46
  -4  14  -4   -0.01    0.37
   4 -14  -4    0.54    0.32
   0  15   4    0.02    0.47
   0 -15  -4    0.17    0.43
   0  15  -4   -0.03    0.42
   0 -15   4    0.31    0.45
  -1 -15  -4    7.96    1.33
   1  15  -4    9.60    1.69
   1 -15   4    5.42    1.06
  -1  15   4    7.01    1.39
  -1  15  -4    6.63    1.41
   1 -15  -4    8.78    1.25
   1  15   4    5.64    1.39
  -1 -15   4    5.96    1.21
  -2  15   4   -0.03    0.40
   2  15  -4   -0.74    0.36
  -2 -15  -4    0.08    0.42
  -2  15   4    0.71    0.50
   2 -15   4    0.06    0.41
  -2 -15   4   -0.19    0.54
   2 -15  -4    0.22    0.39
  -2  15  -4    0.05    0.48
   2  15   4    0.38    0.45
   0   0  -5    0.12    0.08
   0   0   5   -0.01    0.05
   0   0   5    0.00    0.08
  -1   0  -5   -0.32    0.06
  -1   0   5   -0.31    0.08
   1   0   5   -0.20    0.07
   1   0   5   -0.31    0.04
   1   0  -5   -0.28    0.05
   1   0  -5   -0.24    0.06
  -1   0   5   -0.29    0.05
   1   0   5   -0.33    0.06
   2   0   5   -0.09    0.06
   2   0  -5   -0.03    0.08
  -2   0  -5    0.14    0.12
  -2   0  -5    0.06    0.07
   2   0   5   -0.16    0.05
  -2   0   5   -0.08    0.07
   2   0  -5   -0.05    0.05
  -2   0   5   -0.01    0.05
   3   0   5    0.00    0.09
  -3   0  -5   -0.07    0.08
  -3   0   5   -0.05    0.07
   3   0  -5    0.05    0.11
  -3   0  -5    0.03    0.10
   3   0   5   -0.09    0.10
   3   0  -5    0.09    0.08
  -3   0   5   -0.10    0.09
  -4   0   5   -0.06    0.13
   4   0  -5   -0.09    0.06
  -4   0  -5    0.05    0.15
  -4   0  -5    0.05    0.10
   4   0   5   -0.10    0.14
   4   0   5    0.07    0.19
  -4   0   5    0.04    0.11
   4   0  -5    0.13    0.17
  -5   0   5    0.23    0.18
   5   0  -5    0.08    0.17
   5   0  -5    0.04    0.10
   5   0   5   -0.07    0.15
  -5   0   5    0.05    0.12
   5   0   5    0.16    0.17
  -5   0  -5   -0.02    0.13
  -6   0   5    0.06    0.16
   6   0   5    0.02    0.21
  -6   0   5   -0.41    0.14
   6   0  -5   -0.29    0.09
   6   0   5    0.10    0.20
  -6   0  -5   -0.10    0.11
   6   0  -5   -0.17    0.17
  -7   0   5    0.10    0.27
  -7   0   5    0.10    0.21
   7   0   5   -0.15    0.22
   7   0  -5   -0.15    0.21
  -7   0  -5    0.01    0.16
   7   0  -5   -0.03    0.15
  -8   0  -5   -0.01    0.32
  -8   0   5    0.14    0.22
  -8   0  -5    0.22    0.19
   8   0   5   -0.31    0.25
  -8   0   5   -0.43    0.17
   8   0  -5   -0.08    0.21
  -9   0   5    0.15    0.25
   9   0   5   -0.41    0.30
  -9   0  -5   -0.27    0.19
   9   0  -5   -0.13    0.33
  -9   0  -5   -0.32    0.27
  10   0   5   -0.24    0.42
 -10   0   5   -0.09    0.33
  10   0  -5    0.41    0.36
 -10   0  -5   -0.35    0.16
 -10   0  -5    0.42    0.48
 -11   0   5   -0.37    0.47
  11   0  -5    0.13    0.38
 -11   0  -5    0.27    0.46
  11   0   5    0.09    0.48
   0  -1   5   -0.16    0.05
   0  -1  -5   -0.04    0.11
   0   1   5   -0.16    0.04
   0   1   5    0.00    0.10
   0  -1   5   -0.09    0.07
   0   1   5   -0.15    0.06
   0  -1   5   -0.13    0.04
   0  -1  -5   -0.09    0.04
   0   1  -5   -0.10    0.05
  -1  -1  -5    2.84    0.41
   1   1  -5    2.37    0.31
  -1   1   5    3.45    0.41
   1   1  -5    2.91    0.34
   1  -1   5    2.69    0.25
   1  -1   5    2.90    0.37
  -1   1   5    2.82    0.28
  -1  -1   5    3.17    0.36
  -1   1  -5    3.13    0.29
  -1  -1   5    2.26    0.31
   1   1   5    4.20    0.42
   1  -1  -5    2.83    0.26
   1  -1  -5    3.00    0.39
   1   1   5    2.51    0.31
  -1   1  -5    3.03    0.40
   1   1   5    2.64    0.37
  -2   1   5   51.85    4.21
  -2   1   5   51.96    4.24
   2  -1   5   52.38    4.25
   2   1  -5   52.95    4.15
   2   1  -5   52.48    3.92
   2  -1   5   51.62    3.89
   2  -1  -5   50.73    3.89
  -2   1  -5   54.49    4.08
   2  -1  -5   48.66    4.16
   2   1   5   50.82    4.16
  -2  -1   5   52.36    4.23
   2   1   5   50.53    3.92
   2   1   5   53.36    4.26
  -2   1  -5   53.93    4.26
  -2  -1   5   46.85    4.18
  -3  -1  -5   -0.11    0.08
  -3   1   5   -0.05    0.09
  -3   1   5    0.08    0.12
   3  -1   5    0.01    0.13
   3   1  -5   -0.10    0.07
   3   1  -5    0.08    0.13
   3  -1   5   -0.10    0.08
  -3  -1   5   -0.04    0.10
   3   1   5   -0.10    0.08
   3  -1  -5    0.03    0.11
  -3   1  -5    0.01    0.05
   3  -1  -5   -0.05    0.07
   3   1   5   -0.05    0.09
   3   1   5   -0.07    0.10
  -3   1  -5   -0.03    0.10
  -3   1  -5   -0.01    0.03
  -3  -1   5   -0.04    0.10
   4   1  -5   41.39    3.25
  -4   1   5   37.95    3.31
   4  -1   5   41.37    3.11
  -4  -1  -5   31.19    3.30
   4   1  -5   40.02    3.14
  -4   1   5   39.70    3.35
   4  -1   5   40.62    3.39
  -4   1  -5   42.20    3.34
   4  -1  -5   37.19    3.09
   4   1   5   40.71    3.14
   4   1   5   42.16    3.42
  -4  -1   5   39.54    3.37
   4  -1  -5   41.50    3.23
  -4  -1   5   40.34    3.27
   4   1   5   40.39    3.23
   5  -1   5    7.37    0.97
   5   1  -5    7.95    0.85
   5   1  -5    8.78    0.98
  -5  -1  -5    6.61    0.86
   5  -1   5    7.91    0.89
  -5   1   5    7.95    0.88
  -5   1   5    8.47    0.99
   5  -1  -5    8.01    0.74
   5  -1  -5    7.17    0.88
  -5  -1   5    7.57    0.98
   5   1   5    7.69    0.73
   5   1   5    9.59    1.01
   5   1   5    6.66    0.95
  -5   1  -5    8.45    0.91
  -5  -1   5    7.98    0.76
   6  -1   5    3.53    0.59
  -6   1   5    2.72    0.57
  -6  -1  -5    3.40    0.51
   6  -1   5    3.75    0.65
  -6   1   5    3.48    0.53
   6   1  -5    3.63    0.51
   6   1  -5    3.22    0.60
  -6   1  -5    3.96    0.56
   6  -1  -5    3.83    0.46
  -6  -1   5    2.89    0.60
  -6  -1   5    2.93    0.46
   6   1   5    2.67    0.57
   6   1   5    3.61    0.43
   6   1   5    3.15    0.59
   6  -1  -5    2.73    0.56
  -7  -1  -5    0.45    0.36
  -7   1   5    0.87    0.37
  -7   1   5    0.55    0.26
   7  -1   5    0.10    0.23
   7   1  -5    0.52    0.32
   7  -1   5    0.37    0.29
  -7  -1  -5    0.49    0.20
   7   1  -5    0.53    0.25
   7  -1  -5    0.28    0.16
  -7   1  -5    0.04    0.15
  -7  -1   5    0.51    0.25
   7   1   5    0.89    0.42
   7  -1  -5    0.03    0.23
  -7  -1   5    0.52    0.33
   8   1  -5    0.47    0.31
  -8  -1  -5    1.40    0.56
  -8   1   5    1.08    0.33
   8  -1   5    1.10    0.42
  -8   1   5    0.96    0.47
  -8  -1  -5    0.69    0.26
   8   1   5    0.55    0.41
   8  -1  -5    0.62    0.34
  -8  -1   5    0.71    0.39
  -8   1  -5    1.23    0.52
  -8   1  -5    0.94    0.31
  -9  -1  -5    0.69    0.29
  -9   1   5    0.78    0.39
   9  -1   5    1.43    0.51
  -9   1   5    0.56    0.32
   9   1  -5    0.99    0.49
  -9  -1  -5    0.99    0.55
  -9   1  -5    0.67    0.29
  -9  -1   5    1.14    0.51
   9   1   5    0.17    0.37
   9  -1  -5    0.88    0.46
  -9   1  -5    1.53    0.63
 -10  -1  -5    7.88    1.44
  10   1  -5    5.26    1.08
  10  -1   5    7.73    1.26
 -10   1   5    8.54    1.28
 -10   1  -5    6.11    1.23
  10   1   5    7.61    1.26
 -10  -1   5    8.06    1.29
  10  -1  -5    7.53    1.24
 -10   1  -5    7.47    0.99
  11  -1   5    0.12    0.45
  11   1  -5    0.70    0.50
 -11   1   5    0.36    0.52
 -11  -1  -5    0.84    0.55
 -11  -1   5    1.00    0.56
  11  -1  -5    1.63    0.61
  11   1   5    0.77    0.59
 -11   1  -5   -0.01    0.51
   0  -2   5  139.87   10.32
   0   2  -5  127.30   10.94
   0   2   5  140.92   11.14
   0   2  -5  135.43   11.14
   0   2   5  139.89   11.19
   0  -2  -5  140.33   10.31
   0  -2   5  147.61   11.16
  -1   2   5   78.25    6.37
   1  -2   5   79.52    6.42
   1   2  -5   77.87    6.38
   1   2  -5   81.81    5.95
  -1   2   5   83.52    6.46
   1   2  -5   75.00    6.31
   1  -2   5   74.63    5.90
   1   2   5   85.73    6.38
  -1  -2   5   83.93    6.42
  -1   2  -5   78.58    6.42
   1   2   5   82.66    5.95
   1  -2  -5   75.24    5.90
   1  -2  -5   70.87    6.37
   1   2   5   85.30    6.43
  -1   2  -5   76.87    6.28
   1   2   5   80.18    6.44
  -2   2   5    0.04    0.11
   2  -2   5    0.09    0.07
   2   2  -5    0.28    0.11
   2   2  -5    0.08    0.10
  -2   2   5   -0.04    0.05
   2  -2   5    0.06    0.08
   2   2   5    0.11    0.13
   2  -2  -5   -0.02    0.10
   2   2   5   -0.01    0.09
  -2   2  -5    0.05    0.06
  -2  -2   5    0.04    0.08
   2   2   5    0.05    0.08
  -2   2  -5    0.08    0.10
  -2  -2   5    0.09    0.06
   2  -2  -5   -0.01    0.07
   2   2   5   -0.07    0.06
   3  -2   5   -0.08    0.12
  -3   2   5    0.18    0.13
   3  -2   5    0.13    0.12
  -3   2   5    0.19    0.16
  -3  -2  -5    0.14    0.16
   3   2  -5    0.24    0.18
   3   2  -5   -0.19    0.10
   3   2   5   -0.08    0.12
  -3  -2   5   -0.13    0.07
   3  -2  -5   -0.04    0.10
   3   2   5    0.08    0.15
  -3  -2   5   -0.04    0.13
  -3   2  -5   -0.07    0.12
   3   2   5    0.07    0.16
  -3   2  -5    0.10    0.08
   3  -2  -5    0.11    0.12
   4  -2   5   -0.02    0.13
   4  -2   5    0.16    0.17
  -4   2   5    0.09    0.14
   4   2  -5   -0.20    0.09
  -4   2   5   -0.04    0.16
  -4  -2  -5    0.19    0.16
   4   2  -5    0.09    0.17
  -4  -2   5    0.21    0.16
   4  -2  -5    0.12    0.14
  -4   2  -5    0.02    0.11
   4   2   5   -0.20    0.13
   4   2   5   -0.19    0.15
  -4  -2   5    0.02    0.11
   4  -2  -5    0.12    0.10
   4   2   5   -0.07    0.12
   5  -2   5    0.86    0.29
  -5   2   5    1.61    0.36
   5   2  -5    1.18    0.29
   5  -2   5    1.18    0.30
  -5   2   5    0.47    0.23
  -5  -2  -5    0.76    0.27
   5   2  -5    1.25    0.36
   5  -2  -5    1.15    0.23
  -5  -2   5    0.99    0.33
   5   2   5    1.35    0.38
   5   2   5    0.52    0.27
   5   2   5    0.79    0.24
  -5   2  -5    0.71    0.23
  -5  -2   5    0.68    0.19
   5  -2  -5    0.96    0.27
   6   2  -5    6.68    0.96
   6  -2   5    6.07    0.84
   6  -2   5    8.04    1.00
   6   2  -5    8.07    0.89
  -6  -2  -5    7.60    0.85
  -6   2   5    6.84    0.93
  -6   2   5    7.20    0.89
   6   2   5    7.32    0.82
  -6  -2   5    6.77    0.97
   6  -2  -5    6.67    0.88
   6  -2  -5    6.99    0.68
  -6  -2   5    6.52    0.68
  -6   2  -5    5.52    0.79
   6   2   5    7.46    1.00
   7   2  -5    1.19    0.34
   7   2  -5    0.93    0.39
  -7   2   5    0.89    0.38
   7  -2   5    1.59    0.45
   7  -2   5    0.60    0.32
  -7  -2  -5    0.29    0.38
  -7   2   5    1.25    0.37
  -7  -2  -5    1.12    0.30
   7   2   5    0.78    0.39
  -7  -2   5    0.59    0.36
  -7   2  -5    0.72    0.30
   7  -2  -5    1.63    0.43
   7  -2  -5    0.89    0.24
   8  -2   5    7.29    1.09
  -8  -2  -5    9.65    1.05
  -8  -2  -5    7.95    1.30
  -8   2   5   11.06    1.32
   8   2  -5    9.15    1.11
   8   2  -5    8.97    1.26
  -8   2   5    9.25    1.11
  -8   2  -5    9.48    1.08
   8  -2  -5    7.39    1.11
  -8  -2   5    7.22    1.18
   8   2   5    9.04    1.30
  -8   2  -5    9.11    1.32
  -9   2   5    3.82    0.78
  -9   2   5    4.28    0.72
   9  -2   5    3.40    0.74
  -9  -2  -5    3.21    0.86
   9   2  -5    2.50    0.67
   9  -2  -5    2.77    0.73
   9   2   5    3.15    0.76
  -9  -2   5    3.32    0.78
  -9   2  -5    2.81    0.54
  -9   2  -5    4.49    0.99
 -10   2   5   -0.59    0.29
  10  -2   5    0.16    0.39
 -10  -2  -5   -0.08    0.46
  10   2  -5    0.36    0.43
  10   2   5    0.49    0.49
 -10   2  -5    0.26    0.51
 -10   2  -5    0.41    0.28
  10  -2  -5    0.31    0.31
 -10  -2   5    0.28    0.31
  11   2  -5    0.56    0.50
  11  -2   5    0.92    0.55
 -11   2   5    0.33    0.53
 -11  -2  -5    0.11    0.42
 -11   2  -5    0.25    0.31
  11   2   5   -0.06    0.41
 -11   2  -5   -0.50    0.37
 -11  -2   5    0.51    0.46
  11  -2  -5    0.26    0.46
   0   3   5   -0.01    0.07
   0   3   5   -0.05    0.04
   0   3  -5   -0.03    0.06
   0  -3   5    0.03    0.08
   0   3   5   -0.09    0.09
   0  -3  -5   -0.10    0.08
   0  -3   5    0.05    0.10
   0   3  -5    0.05    0.09
   1   3  -5   16.02    1.25
  -1   3   5   16.43    1.39
  -1  -3  -5   13.96    1.27
   1  -3   5   15.92    1.31
   1  -3   5   15.11    1.21
  -1   3   5   15.01    1.24
   1   3  -5   16.17    1.33
  -1  -3   5   14.54    1.28
   1   3   5   13.97    1.33
  -1   3  -5   16.03    1.31
   1   3   5   13.74    1.37
   1  -3  -5   14.74    1.20
   1   3   5   13.41    1.29
  -1  -3   5   14.64    1.30
  -1   3  -5   16.22    1.31
   2  -3   5    9.87    0.84
   2  -3   5   10.26    0.93
   2   3  -5   10.38    0.92
  -2   3   5    9.98    0.97
  -2   3   5   10.55    0.86
   2   3  -5   10.54    0.96
   2   3  -5    9.28    0.83
   2   3   5    9.98    0.91
   2  -3  -5   10.17    0.84
   2   3   5   10.97    1.02
   2   3   5   11.05    0.95
  -2   3  -5   10.08    0.93
  -2  -3   5   10.38    0.92
   2   3   5   10.29    0.94
  -2   3  -5   10.57    0.91
   2  -3  -5    7.07    1.02
   3   3  -5    1.32    0.31
  -3   3   5    1.80    0.28
   3   3  -5    1.29    0.36
   3  -3   5    1.85    0.30
  -3   3   5    2.60    0.42
   3  -3   5    1.55    0.31
  -3   3  -5    2.00    0.34
   3   3   5    1.70    0.37
   3   3   5    2.21    0.39
   3  -3  -5    2.15    0.33
   3   3   5    1.99    0.32
   3  -3  -5    1.13    0.31
   3   3   5    1.66    0.37
  -3   3  -5    1.85    0.27
  -3  -3   5    1.11    0.29
   4   3  -5   14.36    1.35
   4   3  -5   13.87    1.36
   4  -3   5   15.83    1.26
  -4  -3  -5   15.77    1.39
  -4   3   5   15.41    1.39
   4  -3   5   13.38    1.36
  -4   3   5   14.78    1.33
   4  -3  -5   14.20    1.25
   4  -3  -5   14.84    1.34
   4   3   5   13.58    1.39
  -4   3  -5   15.79    1.36
  -4  -3   5   14.11    1.38
  -4   3  -5   14.53    1.20
   4   3   5   15.78    1.37
   4   3   5   14.91    1.39
  -5   3   5    0.43    0.23
  -5  -3  -5    0.31    0.20
  -5   3   5    0.45    0.21
   5  -3   5    0.81    0.30
   5   3  -5    0.05    0.19
   5   3  -5    0.28    0.25
   5  -3   5    0.31    0.18
   5  -3  -5    0.29    0.19
   5   3   5    0.49    0.27
  -5  -3   5    0.19    0.12
   5   3   5    0.61    0.23
  -5   3  -5    0.24    0.18
  -5  -3   5    0.14    0.24
   5  -3  -5    0.09    0.13
  -6  -3  -5    1.35    0.35
  -6   3   5    1.88    0.42
  -6   3   5    1.89    0.43
   6  -3   5    1.94    0.47
   6   3  -5    1.88    0.45
   6  -3   5    2.73    0.49
   6   3  -5    2.52    0.56
  -6  -3  -5    2.68    0.65
   6   3   5    2.00    0.43
   6  -3  -5    1.86    0.34
  -6   3  -5    2.54    0.45
   6  -3  -5    2.02    0.42
  -6  -3   5    2.13    0.50
   6   3   5    2.25    0.55
  -7   3   5    1.98    0.45
  -7  -3  -5    0.81    0.47
   7  -3   5    2.56    0.57
   7  -3   5    2.50    0.52
  -7  -3  -5    2.29    0.41
  -7   3   5    1.55    0.48
   7   3  -5    1.93    0.55
   7   3  -5    2.88    0.54
  -7   3  -5    2.10    0.44
   7   3   5    2.38    0.63
  -7  -3   5    1.65    0.51
   7  -3  -5    1.80    0.32
   7  -3  -5    1.49    0.43
   8  -3   5    5.54    0.85
  -8   3   5    4.36    0.72
  -8  -3  -5    4.43    0.64
   8   3  -5    4.02    0.77
  -8  -3  -5    4.32    0.92
  -8   3   5    3.45    0.75
   8   3  -5    3.62    0.78
  -8   3  -5    3.55    0.63
  -8  -3   5    4.23    0.81
   8  -3  -5    4.41    0.77
   8   3   5    5.21    0.92
   9  -3   5    0.80    0.47
   9   3  -5    3.16    0.79
  -9   3   5    1.05    0.47
  -9   3   5    2.29    0.51
  -9  -3  -5    1.38    0.56
  -9   3  -5    1.53    0.59
  -9  -3   5    1.69    0.63
  -9   3  -5    1.46    0.40
   9   3   5    1.56    0.60
   9  -3  -5    2.16    0.59
  10  -3   5    0.34    0.44
 -10   3   5    0.50    0.33
 -10   3   5   -0.01    0.33
 -10  -3  -5    1.01    0.49
  10   3  -5    0.08    0.42
 -10   3  -5   -0.07    0.24
  10   3   5    0.47    0.49
 -10  -3   5    0.06    0.36
  10  -3  -5   -0.05    0.31
 -10   3  -5   -0.01    0.50
  11   3  -5    0.16    0.53
 -11   3   5    0.50    0.49
  11  -3   5    2.00    0.70
 -11  -3  -5    0.54    0.55
  11  -3  -5    0.45    0.39
 -11   3  -5    0.35    0.48
 -11   3  -5    0.77    0.38
  11   3   5    1.47    0.70
 -11  -3   5    0.40    0.53
   0   4   5   60.72    5.02
   0   4  -5   56.60    4.91
   0   4   5   57.71    5.01
   0  -4   5   56.11    4.64
   0   4  -5   61.11    4.94
   0  -4   5   62.12    4.94
   0   4   5   70.31    4.91
   0  -4  -5   56.94    4.64
   1  -4   5    1.19    0.23
  -1  -4  -5    1.10    0.31
  -1   4   5    1.11    0.28
   1  -4   5    0.90    0.20
   1   4  -5    0.80    0.14
   1   4  -5    0.70    0.26
  -1   4   5    1.12    0.32
  -1   4   5    1.08    0.12
   1  -4  -5    1.06    0.13
  -1   4  -5    0.93    0.25
   1   4   5    0.98    0.33
  -1   4  -5    1.13    0.21
   1   4   5    1.02    0.25
   1   4   5    1.23    0.21
  -1  -4   5    1.09    0.21
   1  -4  -5    0.70    0.19
  -1  -4   5    1.59    0.35
   2   4  -5  176.54   14.37
   2  -4   5  187.57   15.48
  -2   4   5  206.19   15.54
   2   4  -5  179.37   15.35
   2   4  -5  201.20   15.28
   2  -4   5  201.01   14.30
  -2   4   5  195.57   15.40
   2  -4  -5  158.72   15.30
  -2  -4   5  196.54   15.48
   2   4   5  199.30   14.39
  -2   4  -5  191.02   15.46
   2   4   5  198.91   15.50
   2   4   5  197.29   15.49
  -2   4  -5  197.80   15.22
   2  -4  -5  194.60   14.29
   2   4   5  194.83   15.34
  -3   4   5    0.11    0.17
  -3   4   5   -0.11    0.07
   3  -4   5    0.08    0.14
   3  -4   5    0.01    0.13
   3   4  -5    0.19    0.20
   3   4  -5    0.23    0.20
   3  -4  -5   -0.05    0.18
  -3   4  -5   -0.23    0.11
  -3   4  -5    0.00    0.11
   3  -4  -5   -0.02    0.11
   3   4   5   -0.10    0.15
   3   4   5    0.11    0.16
  -3  -4   5   -0.18    0.12
   3   4   5    0.07    0.09
   3   4   5    0.07    0.21
  -4   4   5   72.24    5.40
   4  -4   5   67.36    5.46
  -4  -4  -5   52.27    5.41
   4  -4   5   69.71    5.02
   4   4  -5   63.08    5.13
   4   4  -5   63.10    5.40
  -4   4   5   66.70    5.47
  -4   4  -5   67.39    5.42
  -4   4  -5   67.24    5.26
   4  -4  -5   69.70    5.03
   4   4   5   60.45    5.43
   4   4   5   70.94    5.17
  -4  -4   5   67.78    5.47
   4  -4  -5   60.17    5.36
   5   4  -5    0.62    0.34
   5  -4   5    0.38    0.20
   5  -4   5   -0.03    0.15
   5   4  -5    0.08    0.20
  -5   4   5    0.25    0.18
  -5   4   5    0.37    0.21
  -5  -4  -5    0.56    0.24
   5  -4   5    0.14    0.12
  -5  -4  -5   -0.09    0.28
  -5  -4   5    0.31    0.23
  -5   4  -5   -0.04    0.10
   5   4   5    0.91    0.34
   5  -4  -5   -0.17    0.16
   5   4   5    0.21    0.26
   5  -4  -5    0.17    0.16
   6   4  -5    0.92    0.34
   6  -4   5    0.45    0.27
   6   4  -5    1.09    0.40
   6  -4   5    0.69    0.28
  -6  -4  -5    0.89    0.30
  -6   4   5    0.79    0.27
  -6  -4  -5    0.92    0.42
  -6   4   5    1.50    0.37
   6   4   5    0.81    0.34
   6   4   5    0.78    0.38
  -6   4  -5    0.39    0.22
   6  -4  -5    0.89    0.30
   6  -4  -5    0.92    0.27
  -6  -4   5    1.13    0.37
   7  -4   5   -0.34    0.16
  -7   4   5    0.41    0.26
  -7  -4  -5    0.65    0.42
   7  -4   5    0.03    0.22
   7   4  -5    0.29    0.35
  -7   4   5    0.05    0.23
   7   4  -5   -0.06    0.25
  -7  -4  -5    0.00    0.16
   7   4   5    0.07    0.35
  -7   4  -5    0.09    0.17
  -7  -4   5    0.21    0.31
   7   4   5    0.60    0.31
   7  -4  -5    0.47    0.26
  -8  -4  -5   27.65    2.54
   8  -4   5   23.14    2.17
  -8   4   5   23.66    2.31
   8   4  -5   24.10    2.58
   8   4  -5   27.46    2.38
  -8   4   5   23.86    2.29
   8   4   5   26.10    2.67
  -8   4  -5   23.89    2.23
  -8  -4   5   27.23    2.43
   8  -4  -5   20.71    2.13
  -9   4   5    1.37    0.49
  -9   4   5    0.97    0.37
   9  -4   5    1.34    0.46
  -9  -4  -5    2.51    0.71
   9   4  -5    1.35    0.56
  -9  -4   5    1.22    0.51
  -9   4  -5    1.16    0.37
  -9   4  -5    0.81    0.50
   9  -4  -5    1.75    0.51
   9   4   5    0.72    0.57
 -10  -4  -5    4.71    1.01
 -10   4   5    4.64    0.86
  10   4  -5    4.95    1.08
  10  -4   5    4.28    0.91
 -10   4   5    5.11    0.93
  10  -4  -5    4.98    0.96
 -10   4  -5    5.48    1.10
 -10   4  -5    4.09    0.76
 -10  -4   5    4.23    0.98
  10   4   5    6.00    1.19
  11  -4   5    3.48    0.85
 -11  -4  -5    2.97    0.89
 -11   4   5    2.65    0.73
  11   4  -5    2.06    0.86
 -11   4  -5    1.98    0.75
  11   4   5    2.28    0.89
  11  -4  -5    2.50    0.72
 -11  -4   5    1.51    0.61
 -11   4  -5    1.87    0.50
   0  -5   5    0.23    0.17
   0  -5  -5    0.04    0.16
   0  -5  -5    0.11    0.09
   0   5  -5   -0.06    0.14
   0   5  -5    0.08    0.10
   0   5   5    0.32    0.20
   0   5   5    0.25    0.21
   0  -5   5    0.04    0.10
   1   5  -5    0.75    0.14
   1  -5   5    1.09    0.27
  -1   5   5    1.04    0.35
  -1  -5  -5    0.45    0.28
  -1  -5  -5    0.14    0.16
   1   5  -5    0.41    0.26
  -1   5   5    0.31    0.24
   1  -5   5    0.62    0.18
  -1  -5   5    0.47    0.26
  -1  -5   5    0.74    0.21
   1  -5  -5    0.95    0.25
  -1   5  -5    0.65    0.17
   1   5   5    0.75    0.33
  -1   5  -5    0.46    0.23
   1   5   5    0.56    0.22
  -2   5   5   22.15    1.96
   2   5  -5   18.84    1.73
  -2   5   5   21.10    1.72
   2   5  -5   21.04    1.93
   2  -5   5   20.53    1.72
   2  -5   5   24.26    1.85
  -2   5   5   19.87    1.91
   2   5   5   19.03    1.97
   2  -5  -5   22.09    1.73
  -2   5  -5   22.28    1.85
  -2  -5   5   23.60    1.84
  -2   5  -5   22.63    1.89
   2   5   5   21.98    1.88
  -3  -5  -5   31.33    3.24
  -3   5   5   38.73    3.10
   3   5  -5   41.56    3.12
   3  -5   5   39.23    3.21
   3   5  -5   35.49    3.26
   3  -5   5   39.55    2.97
  -3   5   5   39.89    3.29
  -3   5  -5   39.53    3.19
  -3   5  -5   39.04    3.21
   3   5   5   38.03    3.21
  -3  -5   5   38.30    3.21
   3  -5  -5   38.69    3.33
   3   5   5   34.19    3.29
   3  -5  -5   38.36    2.96
   3   5   5   38.19    3.10
  -4   5   5    0.61    0.26
  -4   5   5    0.79    0.18
  -4  -5  -5    0.41    0.27
   4  -5   5    0.32    0.19
   4  -5   5    0.71    0.26
   4   5  -5    0.95    0.33
   4   5  -5    0.47    0.25
   4  -5  -5    0.08    0.23
   4   5   5    0.57    0.20
   4  -5  -5    0.52    0.21
   4   5   5    0.54    0.27
  -4   5  -5    0.36    0.20
   4   5   5    0.59    0.33
  -4   5  -5    1.10    0.28
  -4  -5   5    0.54    0.24
   5   5  -5    0.68    0.32
  -5   5   5    0.69    0.23
   5  -5   5    0.92    0.29
  -5  -5  -5    0.57    0.26
   5   5  -5    0.45    0.28
  -5   5   5    0.29    0.19
   5  -5   5    0.38    0.24
  -5  -5  -5    1.02    0.36
   5   5   5    0.38    0.28
  -5   5  -5    0.49    0.20
   5   5   5    0.20    0.25
  -5  -5   5    0.79    0.28
   5  -5  -5    0.39    0.17
   5  -5  -5    0.57    0.25
  -6   5   5   10.77    1.08
   6  -5   5   10.95    1.31
  -6  -5  -5   13.47    1.55
   6   5  -5   12.23    1.42
   6   5  -5    8.78    1.30
  -6   5   5    9.50    1.25
   6  -5   5    9.44    1.13
  -6  -5  -5   10.51    1.18
   6  -5  -5   10.71    1.17
  -6  -5   5   11.30    1.36
  -6   5  -5   10.21    1.19
   6   5   5   11.60    1.42
   6  -5  -5   11.73    1.20
   6   5   5   10.01    1.33
  -7   5   5    8.14    1.12
  -7  -5  -5    8.31    1.27
   7   5  -5    5.81    1.07
   7  -5   5    8.93    1.05
  -7   5   5    6.85    1.00
   7   5  -5    8.41    1.18
   7  -5   5    8.67    1.11
  -7   5  -5    8.62    1.04
   7   5   5    8.22    1.25
   7   5   5    7.07    1.11
   7  -5  -5    9.22    1.08
  -7  -5   5    7.29    1.11
  -8   5   5    4.88    0.81
   8   5  -5    4.35    0.88
  -8   5   5    5.07    0.80
   8  -5   5    4.71    0.79
  -8  -5  -5    4.93    0.97
   8   5  -5    3.13    0.77
   8   5   5    5.67    1.04
   8  -5  -5    3.56    0.69
  -8  -5   5    3.77    0.80
  -8   5  -5    4.30    0.69
  -9  -5  -5    0.55    0.49
  -9   5   5    0.31    0.34
   9   5  -5    0.29    0.36
   9  -5   5    0.44    0.33
  -9   5   5    0.21    0.30
  -9  -5   5    0.23    0.27
  -9   5  -5    0.08    0.20
  -9   5  -5    0.32    0.39
   9   5   5   -0.02    0.38
   9  -5  -5    0.14    0.29
 -10  -5  -5    0.31    0.49
  10  -5   5    0.07    0.43
  10   5  -5    0.41    0.45
 -10   5   5    0.44    0.35
 -10   5  -5    0.21    0.42
 -10   5  -5    0.89    0.35
 -10  -5   5   -0.77    0.23
  10  -5  -5    0.36    0.30
  10   5   5   -0.97    0.38
 -11  -5  -5   -0.07    0.40
 -11   5  -5   -0.65    0.47
 -11  -5   5    0.74    0.43
   0   6  -5    5.83    0.83
   0  -6  -5    6.58    0.79
   0   6   5    6.52    0.81
   0  -6  -5    5.28    0.49
   0  -6   5    6.22    0.57
   0   6   5    5.58    0.87
   0   6  -5    5.12    0.59
   0  -6   5    5.46    0.75
   1   6  -5   11.18    1.05
   1  -6   5   13.06    1.10
  -1  -6  -5   11.25    1.31
  -1  -6  -5   10.96    1.08
  -1   6   5   12.08    1.22
  -1   6   5   12.96    1.46
   1   6  -5   11.56    1.35
   1  -6   5   12.33    1.12
  -1   6  -5   12.72    1.11
  -1   6  -5    9.23    1.26
  -1  -6   5   15.31    1.47
   1   6   5   13.02    1.47
   1  -6  -5   13.02    1.12
  -1  -6   5   14.20    1.11
   1   6   5   12.00    1.19
   2   6  -5   -0.04    0.07
  -2   6   5    0.36    0.24
   2  -6   5    0.21    0.15
  -2  -6  -5   -0.10    0.19
  -2   6   5    0.23    0.24
   2   6  -5   -0.12    0.15
  -2  -6  -5    0.07    0.16
   2  -6   5    0.12    0.13
  -2   6  -5    0.14    0.15
  -2   6  -5    0.04    0.17
   2   6   5    0.12    0.20
   2   6   5    0.26    0.20
  -2  -6   5    0.27    0.16
  -2  -6   5    0.31    0.22
   2  -6  -5    0.21    0.14
   3  -6   5    0.26    0.17
   3   6  -5    0.01    0.18
  -3   6   5    0.19    0.07
  -3  -6  -5    0.31    0.22
  -3   6   5    0.56    0.24
   3  -6   5    0.15    0.14
   3   6  -5   -0.01    0.17
   3   6   5    0.05    0.21
   3   6   5    0.15    0.15
   3   6   5    0.17    0.23
  -3  -6   5    0.16    0.16
  -3   6  -5    0.15    0.15
  -3   6  -5    0.36    0.21
   3  -6  -5    0.18    0.16
   4   6  -5   12.73    1.55
   4   6  -5   15.82    1.72
  -4  -6  -5   11.81    1.55
  -4   6   5   15.60    1.28
   4  -6   5   15.70    1.40
   4  -6   5   12.59    1.27
  -4   6   5   13.84    1.45
   4  -6  -5   15.51    1.74
   4   6   5   13.74    1.59
   4   6   5   15.17    1.73
  -4  -6   5   13.81    1.38
   4   6   5   16.22    1.37
  -4   6  -5   15.87    1.40
   4  -6  -5   14.51    1.28
  -4   6  -5   16.24    1.39
   5   6  -5    0.07    0.27
   5   6  -5    0.22    0.25
  -5  -6  -5    0.11    0.23
   5  -6   5    0.42    0.26
  -5   6   5    0.03    0.15
  -5  -6  -5    0.38    0.26
  -5   6   5    0.10    0.14
   5  -6   5    0.21    0.21
  -5  -6   5   -0.03    0.18
   5   6   5    0.29    0.33
   5   6   5    0.66    0.35
   5  -6  -5    0.41    0.20
   5  -6  -5    0.16    0.26
  -5   6  -5   -0.02    0.16
  -6   6   5   29.71    2.79
   6   6  -5   28.28    2.71
   6  -6   5   31.64    2.74
   6  -6   5   29.21    2.54
  -6   6   5   30.63    2.66
  -6  -6  -5   28.00    2.85
   6   6  -5   31.04    2.88
   6   6   5   31.98    2.78
  -6   6  -5   31.39    2.72
   6  -6  -5   30.09    2.68
  -6  -6   5   33.85    2.82
   6  -6  -5   33.41    2.57
   6   6   5   29.26    2.85
   7  -6   5    0.54    0.31
   7   6  -5    0.99    0.40
  -7  -6  -5    0.26    0.38
  -7   6   5    0.69    0.33
   7  -6   5    0.21    0.29
   7   6  -5    0.49    0.43
   7   6   5    0.26    0.33
  -7  -6   5    0.70    0.33
   7  -6  -5    0.69    0.30
  -7   6  -5    0.63    0.27
   7   6   5    0.29    0.35
  -8  -6  -5    1.43    0.57
   8   6  -5    0.40    0.40
  -8   6   5    0.19    0.22
   8   6  -5    1.03    0.50
   8  -6   5    0.29    0.29
   8   6   5   -0.10    0.29
  -8   6  -5    0.80    0.33
  -8  -6   5    0.78    0.41
   8  -6  -5    0.60    0.34
   9  -6   5    0.68    0.36
   9   6  -5    0.32    0.37
  -9  -6  -5    0.10    0.45
  -9   6   5    0.76    0.40
  -9   6  -5    0.28    0.42
  -9   6  -5    0.72    0.31
   9  -6  -5    0.65    0.36
  -9  -6   5    0.82    0.39
   9   6   5    0.93    0.62
 -10   6   5   -0.26    0.25
 -10  -6  -5    0.40    0.34
  10  -6   5   -0.20    0.34
  10   6  -5    0.00    0.38
 -10   6  -5    0.08    0.22
 -10   6  -5    0.13    0.50
 -10  -6   5   -0.25    0.27
  10   6   5    0.27    0.52
  10  -6  -5   -0.25    0.26
   0  -7  -5    0.02    0.18
   0   7   5   -0.02    0.17
   0  -7   5   -0.01    0.10
   0  -7  -5    0.01    0.04
   0   7  -5    0.06    0.18
   0   7   5   -0.24    0.12
   0  -7   5    0.08    0.16
   0   7  -5   -0.08    0.11
  -1  -7  -5    0.04    0.11
   1  -7   5    0.21    0.13
   1  -7   5    0.00    0.17
   1   7  -5   -0.04    0.08
  -1   7   5   -0.31    0.17
   1   7  -5    0.09    0.21
  -1   7   5    0.07    0.21
  -1  -7  -5   -0.20    0.22
   1   7   5    0.06    0.23
  -1   7  -5   -0.02    0.12
  -1   7  -5    0.24    0.23
  -1  -7   5    0.03    0.12
   1   7   5    0.06    0.18
  -1  -7   5    0.21    0.22
   1  -7  -5    0.04    0.16
  -2   7   5    3.29    0.58
  -2  -7  -5    3.03    0.47
   2  -7   5    3.42    0.46
  -2  -7  -5    3.34    0.66
  -2   7   5    3.10    0.63
   2   7  -5    2.18    0.53
   2  -7   5    2.82    0.48
   2   7  -5    3.30    0.38
   2   7   5    2.60    0.63
   2   7   5    3.69    0.57
  -2   7  -5    2.59    0.43
   2  -7  -5    3.23    0.50
  -2  -7   5    3.50    0.48
  -2  -7   5    3.02    0.64
  -2   7  -5    2.53    0.54
  -3   7   5    2.20    0.49
   3   7  -5    1.60    0.49
   3  -7   5    2.18    0.40
   3  -7   5    1.47    0.35
  -3  -7  -5    3.17    0.53
  -3   7   5    2.12    0.53
  -3  -7  -5    2.16    0.57
   3  -7  -5    1.75    0.35
  -3   7  -5    2.15    0.40
   3   7   5    2.73    0.44
  -3   7  -5    2.30    0.49
  -3  -7   5    1.89    0.58
   3   7   5    3.04    0.66
  -3  -7   5    1.97    0.37
   4   7  -5   29.88    2.95
  -4  -7  -5   25.51    2.81
   4  -7   5   32.90    2.78
  -4   7   5   36.29    2.94
   4  -7   5   32.52    2.60
   4   7  -5   35.58    2.82
   4   7   5   34.17    3.02
  -4   7  -5   33.25    2.80
  -4   7  -5   29.94    2.79
   4  -7  -5   35.46    3.02
  -4  -7   5   34.79    2.80
   4   7   5   29.64    2.76
   4  -7  -5   33.22    2.60
   4   7   5   31.87    2.79
   5   7  -5   13.71    1.55
   5  -7   5   11.72    1.22
   5  -7   5   11.61    1.17
  -5  -7  -5    8.08    1.29
  -5   7   5   10.70    1.38
   5   7  -5    9.07    1.41
   5   7   5   14.37    1.58
  -5  -7   5   12.19    1.20
   5   7   5   10.61    1.50
  -5   7  -5   13.10    1.20
   5  -7  -5   14.19    1.53
   5  -7  -5   10.79    1.20
   6  -7   5   11.03    1.27
   6   7  -5   11.18    1.56
   6  -7   5    9.92    1.18
  -6   7   5   10.94    1.36
   6   7  -5   12.69    1.54
  -6  -7  -5    9.57    1.38
  -6  -7   5   10.67    1.32
   6   7   5   13.67    1.67
   6  -7  -5    9.98    1.19
   6  -7  -5   10.03    1.27
  -6   7  -5   11.09    1.28
   6   7   5   13.96    1.62
  -7   7   5    1.38    0.46
   7   7  -5    1.10    0.52
   7  -7   5    1.47    0.40
  -7  -7  -5    1.87    0.61
   7   7  -5    2.14    0.62
   7  -7   5    1.49    0.44
  -7   7  -5    1.39    0.39
   7  -7  -5    0.94    0.33
   7   7   5    2.81    0.77
   7   7   5    1.40    0.54
  -7  -7   5    1.27    0.43
   8  -7   5    3.29    0.67
   8   7  -5    3.74    0.85
  -8   7   5    3.42    0.74
   8   7  -5    2.67    0.73
  -8  -7  -5    1.62    0.69
  -8   7  -5    2.01    0.49
  -8  -7   5    2.31    0.60
   8  -7  -5    2.06    0.51
   8   7   5    1.99    0.76
   9   7  -5    0.84    0.45
   9  -7   5    0.58    0.34
  -9  -7  -5    0.09    0.31
  -9   7   5    1.04    0.43
  -9  -7   5    0.20    0.26
  -9   7  -5   -0.13    0.19
   9  -7  -5    0.34    0.34
   9   7   5    0.58    0.53
 -10  -7  -5    4.75    1.10
  10   7  -5    6.53    1.39
 -10   7   5    8.07    1.25
  10  -7   5    9.31    1.32
  10  -7  -5    6.71    1.11
  10   7   5    6.19    1.31
 -10  -7   5    7.94    1.28
   0  -8   5   54.83    4.72
   0  -8   5   63.62    4.90
   0   8   5   60.44    5.06
   0  -8  -5   58.31    4.73
   0   8  -5   59.61    4.91
   0   8  -5   57.42    5.07
   1   8  -5    0.06    0.12
   1  -8   5    0.17    0.14
  -1   8   5   -0.02    0.24
  -1  -8  -5    0.09    0.22
   1   8  -5    0.52    0.30
  -1   8   5    0.16    0.24
   1  -8   5    0.05    0.20
  -1  -8  -5    0.05    0.10
   1   8   5   -0.07    0.15
  -1   8  -5    0.00    0.14
   1   8   5    0.22    0.30
   1  -8  -5   -0.18    0.17
  -1  -8   5    0.36    0.17
  -1   8  -5   -0.18    0.16
  -1  -8   5    0.20    0.25
  -2   8   5   17.56    1.88
   2  -8   5   16.55    1.40
  -2  -8  -5   15.40    1.77
   2   8  -5   17.18    1.94
  -2  -8  -5   13.83    1.38
   2   8  -5   14.86    1.35
  -2   8   5   17.84    1.60
   2  -8   5   13.86    1.38
   2  -8  -5   14.63    1.38
  -2   8  -5   15.17    1.44
  -2  -8   5   16.77    1.42
  -2  -8   5   16.25    1.80
  -2   8  -5   17.81    1.82
   2   8   5   15.79    1.89
   2   8   5   15.18    1.48
  -3   8   5    1.00    0.42
   3   8  -5    0.52    0.35
  -3  -8  -5    1.14    0.46
  -3  -8  -5    0.32    0.25
   3  -8   5    0.55    0.24
  -3   8   5    0.93    0.36
   3  -8   5    0.37    0.22
  -3  -8   5    0.64    0.23
  -3  -8   5    0.96    0.43
  -3   8  -5    0.46    0.24
  -3   8  -5    0.48    0.30
   3   8   5    0.76    0.25
   3   8   5    0.13    0.29
   3  -8  -5    0.71    0.24
   4   8  -5   20.59    2.27
   4  -8   5   20.45    1.67
  -4   8   5   20.09    1.91
  -4  -8  -5   22.43    1.87
   4  -8   5   17.61    1.72
  -4  -8  -5   17.77    2.15
  -4  -8   5   19.07    1.74
  -4   8  -5   18.61    1.78
   4  -8  -5   20.64    1.67
   4   8   5   15.05    2.10
  -4   8  -5   18.78    1.83
   4   8   5   20.81    1.76
  -4  -8   5   16.65    2.12
   4  -8  -5   13.38    2.03
   5   8  -5    2.89    0.68
  -5   8   5    1.44    0.48
   5  -8   5    2.09    0.45
  -5  -8  -5    2.19    0.52
   5  -8   5    2.85    0.49
   5   8  -5    1.54    0.62
   5   8   5    2.27    0.71
   5  -8  -5    2.62    0.71
  -5   8  -5    1.13    0.38
  -5  -8   5    1.91    0.42
   5   8   5    2.56    0.67
   5  -8  -5    1.48    0.38
  -6  -8  -5    7.55    1.19
   6   8  -5    5.88    1.12
   6   8  -5    9.19    1.42
  -6   8   5   12.10    1.40
   6  -8   5    9.23    1.08
  -6  -8   5    9.59    1.17
   6   8   5    8.44    1.38
   6  -8  -5    9.68    1.11
  -6   8  -5    9.39    1.16
   6   8   5    8.66    1.31
   6  -8  -5   10.55    1.29
   7   8  -5    0.39    0.43
  -7  -8  -5    0.28    0.28
   7   8  -5    0.06    0.29
  -7   8   5   -0.29    0.23
   7  -8   5    0.11    0.26
   7   8   5    0.26    0.47
   7   8   5    0.18    0.38
   7  -8  -5    0.20    0.24
  -7  -8   5    0.17    0.29
  -7   8  -5    0.06    0.17
  -8  -8  -5    2.49    0.71
  -8   8   5    4.90    0.89
   8   8  -5    5.02    1.09
   8  -8   5    5.31    0.86
   8   8  -5    5.78    1.10
  -8  -8   5    4.68    0.86
   8   8   5    4.44    1.01
   8  -8  -5    4.09    0.74
  -8   8  -5    4.12    0.77
  -9   8   5    0.65    0.35
  -9  -8  -5    0.16    0.35
   9   8  -5    0.45    0.40
   9  -8   5    0.75    0.39
   9   8   5    0.72    0.59
  -9   8  -5    0.45    0.29
  -9  -8   5    0.81    0.40
   9  -8  -5    0.25    0.32
   0  -9   5    0.07    0.27
   0  -9   5    0.14    0.17
   0   9  -5    0.13    0.23
   0  -9  -5    0.19    0.23
   0   9   5    0.18    0.22
   0   9  -5    0.03    0.16
   0   9   5    0.11    0.26
   1   9  -5    0.31    0.20
   1   9  -5    0.16    0.25
  -1  -9  -5    0.93    0.41
  -1   9   5   -0.16    0.26
   1  -9   5   -0.07    0.27
  -1   9   5    0.70    0.39
   1  -9   5    0.21    0.19
  -1   9  -5    0.31    0.20
  -1   9  -5    0.04    0.29
  -1  -9   5    0.26    0.17
  -1  -9   5    0.47    0.37
   1   9   5    0.38    0.30
   1   9   5    0.51    0.28
   1  -9  -5    0.67    0.30
   2  -9   5    4.10    0.68
   2  -9   5    4.20    0.57
  -2  -9  -5    3.46    0.79
  -2   9   5    4.68    0.79
   2   9  -5    3.53    0.81
  -2   9   5    4.00    0.84
  -2   9  -5    3.92    0.79
   2  -9  -5    3.23    0.58
  -2  -9   5    4.04    0.55
  -2  -9   5    4.13    0.83
  -2   9  -5    4.16    0.62
   2   9   5    4.54    0.69
   2   9   5    2.98    0.77
  -3  -9  -5    0.86    0.30
  -3   9   5    2.02    0.56
  -3   9   5    1.61    0.52
   3   9  -5    1.71    0.57
   3  -9   5    1.42    0.38
  -3  -9  -5    1.33    0.52
   3   9   5    0.85    0.51
   3   9   5    1.67    0.36
  -3  -9   5    1.66    0.35
  -3   9  -5    1.25    0.38
   3  -9  -5    1.02    0.35
  -3  -9   5    0.89    0.53
  -3   9  -5    0.56    0.34
   4   9  -5   -0.11    0.29
  -4   9   5    0.14    0.26
  -4  -9  -5   -0.03    0.22
   4  -9   5   -0.23    0.15
  -4  -9  -5    0.55    0.43
  -4  -9   5    0.24    0.20
   4  -9  -5   -0.22    0.13
   4   9   5    0.30    0.41
  -4   9  -5   -0.17    0.25
  -4  -9   5    0.21    0.43
  -4   9  -5   -0.09    0.23
  -5  -9  -5    1.33    0.54
  -5  -9  -5    1.13    0.41
   5  -9   5    1.35    0.38
   5   9  -5    0.84    0.46
  -5   9   5    0.80    0.40
   5  -9  -5    1.43    0.69
   5   9   5    0.80    0.51
  -5   9  -5    1.48    0.40
   5  -9  -5    1.19    0.33
  -5  -9   5    1.39    0.36
  -5  -9   5    1.49    0.64
  -6  -9  -5    3.75    0.72
   6  -9   5    3.43    0.61
   6   9  -5    5.29    0.98
   6   9  -5    3.53    0.83
  -6   9   5    3.38    0.75
   6   9   5    3.58    0.85
   6   9   5    2.93    0.77
  -6   9  -5    3.28    0.65
   6  -9  -5    3.15    0.58
  -6  -9   5    2.86    0.57
   7  -9   5    0.16    0.25
  -7  -9  -5    0.15    0.32
   7   9  -5   -0.03    0.41
  -7   9   5   -0.11    0.21
   7   9  -5    0.09    0.31
   7   9   5    0.22    0.38
  -7   9  -5   -0.19    0.20
   7  -9  -5    0.05    0.24
  -7  -9   5   -0.11    0.25
   7   9   5   -0.03    0.36
   8   9  -5    9.92    1.59
   8  -9   5   10.19    1.33
  -8   9   5   13.43    1.67
  -8  -9  -5   10.78    1.55
   8   9  -5   10.23    1.75
   8   9   5   11.10    1.72
   8  -9  -5   13.17    1.51
  -8  -9   5   10.70    1.45
  -9   9   5   -0.04    0.30
   9   9  -5    0.26    0.55
  -9  -9  -5    0.03    0.38
   9  -9   5    0.19    0.34
   9   9  -5    0.93    0.68
   9   9   5   -1.15    0.41
  -9  -9   5   -0.06    0.28
  -9   9  -5    0.11    0.46
   9  -9  -5    0.62    0.35
   0  10  -5   33.67    3.36
   0  10  -5   35.91    3.14
   0  10   5   41.14    3.34
   0 -10  -5   36.44    3.10
   0 -10   5   35.94    3.12
   0  10   5   35.51    3.41
   1  10  -5    1.35    0.35
  -1  10   5    1.06    0.43
  -1  10   5    1.38    0.55
  -1 -10  -5    2.26    0.57
   1 -10   5    1.28    0.45
   1  10  -5    1.37    0.56
  -1  10  -5    1.28    0.35
   1 -10  -5    0.96    0.39
  -1 -10   5    1.44    0.52
  -1  10  -5    0.62    0.43
   1  10   5    1.74    0.64
  -1 -10   5    1.28    0.29
   1  10   5    1.22    0.44
   2 -10   5   41.49    3.29
  -2 -10  -5   33.98    3.40
  -2  10   5   39.20    3.65
   2  10  -5   36.25    3.65
  -2  10   5   43.71    3.63
   2  10   5   38.74    3.48
  -2 -10   5   42.19    3.36
  -2  10  -5   40.89    3.62
   2 -10  -5   39.45    3.26
  -2  10  -5   40.96    3.45
  -2 -10   5   37.39    3.46
   2  10   5   37.74    3.70
   3 -10   5    2.02    0.46
   3  10  -5    1.40    0.56
  -3 -10  -5    1.47    0.61
  -3  10   5    2.44    0.66
  -3  10   5    2.56    0.61
   3  10   5    2.84    0.52
   3  10   5    1.86    0.61
  -3  10  -5    1.79    0.46
  -3 -10   5    2.39    0.66
  -3  10  -5    2.39    0.60
   3 -10  -5    1.74    0.41
  -3 -10   5    1.82    0.39
  -4  10   5   12.58    1.65
  -4 -10  -5   12.51    1.73
   4  10  -5   12.65    1.79
  -4  10   5   14.38    1.70
  -4 -10   5   12.61    1.24
  -4  10  -5   12.09    1.43
   4  10   5   11.68    1.72
   4 -10  -5   11.59    1.35
  -4 -10   5   13.78    1.80
  -4  10  -5   14.17    1.65
  -5  10   5    0.19    0.31
   5 -10   5    0.33    0.28
  -5 -10  -5    0.56    0.45
  -5 -10  -5    0.64    0.35
   5  10  -5    0.42    0.39
  -5  10  -5    0.38    0.30
  -5 -10   5    0.40    0.23
   5  10   5    0.86    0.45
   5 -10  -5    0.47    0.68
  -5 -10   5    0.39    0.44
   5 -10  -5    0.35    0.26
  -6 -10  -5    4.22    0.78
  -6 -10  -5    3.14    0.95
   6  10  -5    4.85    1.13
   6 -10   5    4.15    0.71
  -6  10   5    4.64    0.89
  -6 -10   5    5.14    1.15
  -6 -10   5    4.86    0.76
   6  10   5    6.06    1.17
  -6  10  -5    4.00    0.78
   6 -10  -5    5.39    0.78
  -7  10   5    7.18    1.27
   7  10  -5    8.85    1.57
   7 -10   5    9.17    1.17
  -7 -10  -5    7.48    1.18
   7  10   5   10.38    1.63
  -7  10  -5    7.86    1.12
   7 -10  -5    7.62    1.07
  -7 -10   5    8.14    1.13
   8  10  -5    1.65    0.73
  -8 -10  -5    1.01    0.51
   8 -10   5    1.60    0.50
   8  10  -5    1.90    0.75
  -8  10   5    1.76    0.59
  -8 -10   5    1.05    0.43
   8 -10  -5    1.10    0.43
  -8  10  -5    0.81    0.38
   8  10   5    1.08    0.64
   0 -11  -5   -0.11    0.19
   0  11  -5    0.01    0.23
   0 -11   5   -0.24    0.22
   0  11   5    0.22    0.29
   0  11  -5   -0.40    0.20
   0  11   5    0.29    0.34
   1  11  -5    0.91    0.42
  -1  11   5    1.43    0.52
   1 -11   5    1.76    0.48
  -1 -11  -5    0.36    0.31
  -1  11   5    1.42    0.54
  -1  11  -5    0.78    0.51
  -1  11  -5    0.53    0.29
  -1 -11   5    1.50    0.50
   1  11   5    0.56    0.37
   1  11   5    0.48    0.34
   1 -11  -5    1.08    0.38
  -2  11   5    1.28    0.47
   2  11  -5    1.08    0.52
   2 -11   5    1.13    0.38
  -2  11   5    1.09    0.41
  -2 -11  -5    0.44    0.38
  -2 -11   5    0.69    0.50
   2  11   5    0.95    0.42
  -2  11  -5    0.94    0.37
   2 -11  -5    0.62    0.32
   2  11   5    1.62    0.62
  -2  11  -5    1.67    0.60
  -3 -11  -5    1.67    0.64
   3  11  -5    1.43    0.56
   3 -11   5    2.38    0.53
  -3  11   5    0.90    0.44
  -3  11   5    1.57    0.49
   3  11   5    0.85    0.51
  -3  11  -5    1.40    0.57
  -3  11  -5    0.72    0.33
  -3 -11   5    1.99    0.67
   3 -11  -5    1.70    0.42
   4  11  -5    0.28    0.45
  -4 -11  -5    1.01    0.56
   4 -11   5    0.03    0.23
  -4  11   5    0.61    0.30
  -4  11   5    0.19    0.28
  -4  11  -5    0.16    0.24
   4 -11  -5    0.04    0.22
  -4  11  -5    0.11    0.37
   4  11   5    0.24    0.44
  -4 -11   5    0.10    0.50
  -4 -11   5   -0.05    0.20
  -5 -11  -5    1.30    0.59
   5 -11   5    1.70    0.47
   5  11  -5    1.72    0.69
  -5  11   5    1.46    0.54
   5  11   5    1.81    0.71
   5 -11  -5    1.25    0.78
  -5  11  -5    0.76    0.42
  -5 -11   5    2.29    0.45
  -5 -11   5    3.18    0.92
   5 -11  -5    1.66    0.44
  -6 -11  -5    1.11    0.61
   6  11  -5    1.56    0.79
   6 -11   5    2.26    0.54
  -6  11   5    1.97    0.65
  -6 -11   5    1.75    0.86
  -6 -11   5    2.06    0.50
   6 -11  -5    1.81    0.47
  -6  11  -5    2.19    0.60
   6  11   5    2.59    0.87
  -7 -11  -5    0.10    0.54
   7 -11   5    1.06    0.40
   7  11  -5    1.03    0.72
  -7  11   5    1.23    0.55
   7 -11  -5    1.69    0.49
   7  11   5    2.21    0.81
  -7 -11   5    1.00    0.41
  -7  11  -5    1.55    0.51
  -7 -11   5    1.97    0.84
   8  11  -5   -0.08    0.63
  -8  11   5    0.17    0.32
  -8 -11  -5   -0.01    0.65
   8 -11   5    1.34    0.47
   8 -11  -5    0.31    0.34
   8  11   5    1.12    0.82
  -8  11  -5    0.39    0.36
  -8 -11   5    0.79    0.38
  -8 -11   5   -0.07    0.56
   0 -12  -5   -0.33    0.25
   0  12   5   -0.02    0.42
   0  12   5    0.61    0.47
   0 -12   5    0.18    0.36
   0  12  -5   -0.01    0.34
   1 -12   5    1.22    0.50
   1  12  -5    1.75    0.62
  -1  12   5    1.84    0.65
  -1 -12  -5    2.48    0.67
  -1  12   5    2.78    0.67
  -1  12  -5    1.78    0.47
   1  12   5    1.69    0.66
   1 -12  -5    1.72    0.50
   1  12   5    1.36    0.51
  -1 -12   5    1.83    0.63
  -1  12  -5    0.65    0.40
   2  12  -5    2.09    0.72
   2 -12   5    2.88    0.61
  -2 -12  -5    2.70    0.73
  -2  12   5    2.94    0.72
  -2  12   5    2.50    0.73
  -2  12  -5    3.02    0.74
   2  12   5    2.20    0.77
  -2 -12   5    2.50    0.73
   2 -12  -5    3.22    0.63
  -2  12  -5    2.82    0.62
   3 -12   5    0.19    0.28
   3  12  -5    0.52    0.37
  -3  12   5    0.05    0.33
  -3  12   5    0.09    0.34
  -3 -12  -5   -0.22    0.34
  -3  12  -5   -0.15    0.25
   3 -12  -5    0.04    0.23
   3  12   5   -0.13    0.35
  -3  12  -5    0.39    0.31
  -3 -12   5    0.01    0.40
  -4  12   5    2.97    0.80
  -4 -12  -5    5.00    1.10
   4 -12   5    4.57    0.77
   4  12  -5    4.64    1.08
  -4  12   5    4.67    0.93
  -4 -12   5    5.57    1.15
   4  12   5    4.83    1.16
  -4  12  -5    3.79    0.76
   4 -12  -5    3.31    0.64
  -5  12   5    1.90    0.62
   5  12  -5    0.99    0.63
   5 -12   5    1.38    0.44
  -5 -12  -5    1.74    0.73
  -5 -12   5    0.68    0.64
   5  12   5    2.23    0.81
   5 -12  -5    0.98    0.96
   5 -12  -5    1.21    0.41
  -5  12  -5    1.16    0.50
   6 -12   5    0.54    0.35
   6  12  -5   -0.15    0.48
  -6  12   5    0.29    0.39
  -6 -12  -5    0.26    0.51
   6 -12  -5    0.45    0.29
  -6 -12   5    0.92    0.64
  -6  12  -5    0.47    0.39
   6  12   5    1.07    0.74
  -7 -12  -5   -0.46    0.60
   7  12  -5    0.78    0.59
   7 -12   5    0.04    0.26
  -7  12   5    0.17    0.39
   7 -12  -5   -0.04    0.30
  -7  12  -5    0.94    0.47
   7  12   5   -0.07    0.57
  -7 -12   5    0.38    0.66
   0 -13   5    0.18    0.41
   0 -13  -5   -0.26    0.33
   0  13   5    0.09    0.32
   0  13   5   -0.02    0.33
   0  13  -5   -0.32    0.31
  -1 -13  -5    3.69    0.81
  -1  13   5    2.54    0.73
   1  13  -5    2.74    0.83
   1 -13   5    3.91    0.83
  -1  13   5    3.80    0.97
   1 -13  -5    2.39    0.64
   1  13   5    3.06    0.84
  -1 -13   5    4.50    0.90
  -1  13  -5    2.01    0.65
   2 -13   5    1.04    0.49
  -2  13   5    1.88    0.62
  -2  13   5    1.92    0.74
   2  13  -5    0.44    0.49
  -2 -13  -5    0.65    0.45
  -2  13  -5    1.52    0.48
   2 -13  -5    1.21    0.44
  -2  13  -5    1.74    0.69
  -2 -13   5    1.01    0.60
   2  13   5    1.83    0.73
  -3 -13  -5    0.12    0.34
   3 -13   5    0.17    0.29
  -3  13   5    0.00    0.40
   3  13  -5    0.09    0.38
  -3  13   5   -0.79    0.26
  -3 -13   5    0.00    0.43
   3  13   5   -0.07    0.37
  -3  13  -5    0.54    0.41
  -3  13  -5    0.15    0.32
   3 -13  -5   -0.33    0.17
  -4  13   5    3.57    0.86
   4  13  -5    3.03    0.89
  -4 -13  -5    1.70    0.71
  -4  13   5    0.57    0.48
   4 -13   5    1.54    0.48
   4  13   5    0.06    0.51
   4 -13  -5    1.37    0.41
  -4  13  -5    1.23    0.50
  -4 -13   5    1.36    0.70
   5  13  -5   -0.91    0.33
  -5 -13  -5    0.37    0.52
  -5  13   5   -0.04    0.44
   5 -13   5    0.18    0.31
   5 -13  -5    0.24    0.27
  -5  13  -5    0.38    0.33
  -5 -13   5    0.28    0.56
   5  13   5    0.04    0.51
   6 -13   5    0.41    0.25
  -6 -13  -5    0.22    0.67
   6  13  -5    1.03    0.82
  -6  13   5    0.69    0.45
   6 -13  -5    0.53    0.38
   6  13   5    0.28    0.63
  -6  13  -5    1.62    0.53
  -6 -13   5    0.75    0.59
   0  14   5    0.97    0.62
   0  14  -5    1.00    0.52
   0 -14   5    1.83    0.65
   0 -14  -5    1.47    0.47
  -1  14   5    0.94    0.58
  -1  14   5    1.56    0.62
  -1 -14  -5    1.98    0.61
   1  14  -5    0.90    0.66
   1 -14   5    1.33    0.53
  -1  14  -5    2.75    0.76
  -1 -14   5    1.40    0.61
   1  14   5    1.24    0.65
   1 -14  -5    1.77    0.53
  -2  14   5    1.40    0.59
  -2 -14  -5    1.54    0.60
   2  14  -5    0.96    0.58
  -2  14   5    1.78    0.67
   2 -14   5    1.52    0.54
  -2 -14   5    0.84    0.56
  -2  14  -5    0.36    0.51
   2 -14  -5    1.06    0.41
   2  14   5    2.97    0.87
   3 -14   5   -0.17    0.30
  -3 -14  -5    0.06    0.37
  -3  14   5   -0.09    0.32
   3  14  -5   -0.04    0.48
  -3  14   5   -0.72    0.30
   3 -14  -5   -0.37    0.21
  -3  14  -5    0.78    0.56
  -3  14  -5    0.31    0.38
  -3 -14   5    0.29    0.43
   3  14   5    0.03    0.49
  -4  14   5    1.46    0.61
  -4 -14  -5    0.77    0.55
   4 -14   5    0.96    0.44
   4  14  -5    1.22    0.79
  -4  14   5    1.35    0.59
  -4  14  -5    1.59    0.60
  -4 -14   5    1.51    0.78
   4  14   5    1.59    0.77
   4 -14  -5    0.50    0.35
   0 -15  -5   -0.26    0.36
   0  15   5   -0.28    0.37
   0 -15   5   -0.03    0.41
   0  15  -5   -0.17    0.36
   1 -15   5    5.82    1.06
   1  15  -5    4.70    1.17
  -1 -15  -5    4.62    1.02
  -1  15   5    5.32    1.16
   1  15   5    6.81    1.43
  -1 -15   5    4.18    1.01
   1 -15  -5    5.94    1.06
  -2  15   5    0.21    0.49
   2  15  -5    0.27    0.49
   2 -15   5   -0.80    0.23
  -2  15   5   -0.23    0.42
  -2 -15  -5   -0.23    0.45
   2  15   5    0.38    0.54
  -2 -15   5   -0.32    0.41
   2 -15  -5   -0.25    0.26
  -2  15  -5    0.63    0.61
   0   0   6  199.69   16.16
   0   0   6  200.45   16.16
   0   0  -6  203.41   15.86
   1   0  -6   19.75    1.60
   1   0  -6   19.04    1.46
  -1   0   6   18.04    1.62
  -1   0  -6   21.00    1.60
  -1   0   6   18.36    1.59
   1   0   6   18.89    1.63
   1   0   6   19.33    1.45
   1   0   6   18.48    1.62
  -2   0   6   45.61    3.64
   2   0   6   44.26    3.67
   2   0   6   46.54    3.36
  -2   0  -6   43.45    3.55
   2   0  -6   42.93    3.35
  -2   0  -6   42.35    3.69
   2   0  -6   41.93    3.57
  -2   0   6   46.60    3.63
   3   0   6   45.52    3.47
  -3   0  -6   46.28    3.61
  -3   0   6   45.87    3.73
  -3   0   6   43.45    3.74
   3   0   6   45.60    3.79
   3   0  -6   45.36    3.66
  -3   0  -6   49.36    3.80
   3   0  -6   40.30    3.46
  -4   0   6   70.15    5.70
   4   0   6   66.51    5.27
  -4   0   6   70.23    5.65
   4   0   6   62.71    5.72
  -4   0  -6   69.21    5.46
   4   0  -6   69.94    5.53
   4   0  -6   70.37    5.28
  -4   0  -6   72.15    5.70
   5   0   6   22.20    2.04
  -5   0  -6   21.74    1.75
  -5   0  -6   24.65    1.98
   5   0  -6   23.02    1.88
  -5   0   6   21.15    1.99
  -5   0   6   21.27    1.92
   5   0   6   20.85    1.86
   5   0  -6   21.35    1.86
   6   0  -6   98.27    7.81
   6   0   6  101.74    7.82
   6   0  -6  101.43    8.14
  -6   0  -6  103.56    8.34
  -6   0   6  101.88    8.44
  -6   0   6  107.84    8.33
   6   0   6   96.51    8.45
  -7   0  -6   19.13    1.70
   7   0   6   16.07    1.96
  -7   0   6   17.45    1.68
   7   0  -6   18.60    1.71
   7   0   6   18.83    1.90
   7   0  -6   18.42    1.62
  -7   0   6   18.40    1.80
  -8   0  -6    0.70    0.43
  -8   0  -6    0.23    0.23
   8   0  -6    0.59    0.34
  -8   0   6    0.61    0.30
   8   0   6    0.35    0.39
  -8   0   6    1.16    0.45
   9   0   6    0.92    0.45
  -9   0  -6    0.26    0.23
  -9   0   6    0.91    0.37
  -9   0  -6    0.30    0.43
   9   0  -6    1.44    0.52
 -10   0  -6    6.07    0.86
  10   0  -6    6.68    1.17
 -10   0   6    6.64    1.16
  10   0   6    6.32    1.13
 -10   0  -6    5.93    1.28
  11   0   6    3.04    0.85
 -11   0  -6    2.30    0.77
  11   0  -6    3.35    0.95
 -11   0   6    4.00    0.96
   0  -1   6   -0.01    0.04
   0  -1   6   -0.02    0.07
   0  -1  -6   -0.03    0.11
   0   1   6   -0.02    0.05
   0   1   6   -0.13    0.08
   0  -1   6   -0.05    0.06
   0   1  -6   -0.03    0.06
   0  -1  -6   -0.04    0.04
   1  -1   6  183.84   13.09
  -1   1   6  182.98   14.25
  -1   1   6  181.82   14.21
   1   1  -6  187.97   13.96
  -1  -1  -6  174.48   14.01
   1   1  -6  175.84   13.12
   1  -1   6  173.19   14.25
  -1  -1   6  175.91   14.20
  -1   1  -6  182.00   14.26
   1   1   6  170.51   14.24
   1  -1  -6  170.27   13.09
   1   1   6  179.18   14.25
   1   1   6  180.93   13.12
  -1   1  -6  182.47   13.93
  -1  -1   6  178.88   14.23
   1  -1  -6  152.57   13.99
   2  -1   6    1.91    0.24
   2   1  -6    1.68    0.27
   2  -1   6    1.81    0.31
  -2  -1  -6    1.99    0.35
   2   1  -6    1.88    0.29
  -2   1   6    1.77    0.25
  -2   1   6    1.65    0.29
   2  -1  -6    1.68    0.29
  -2  -1   6    1.99    0.27
   2   1   6    1.57    0.26
  -2  -1   6    1.84    0.27
   2   1   6    1.57    0.29
   2  -1  -6    1.64    0.24
  -2   1  -6    1.90    0.22
  -2   1  -6    2.07    0.33
   2   1   6    2.05    0.33
   3  -1   6    5.86    0.74
   3  -1   6    7.13    0.67
   3   1  -6    5.88    0.60
  -3   1   6    4.67    0.66
  -3   1   6    6.34    0.61
   3   1  -6    5.80    0.67
  -3  -1  -6    5.68    0.73
  -3  -1   6    6.63    0.72
   3   1   6    7.62    0.81
   3  -1  -6    6.70    0.70
  -3   1  -6    5.73    0.51
   3  -1  -6    6.61    0.65
   3   1   6    7.15    0.72
  -3   1  -6    6.69    0.75
   4  -1   6   17.79    1.53
   4  -1   6   17.93    1.69
   4   1  -6   18.18    1.59
  -4  -1  -6   22.34    1.71
  -4   1   6   16.96    1.63
  -4   1   6   17.05    1.65
   4   1  -6   18.31    1.58
  -4  -1   6   17.82    1.60
   4  -1  -6   16.42    1.52
   4   1   6   20.48    1.59
  -4  -1   6   18.88    1.68
   4  -1  -6   19.62    1.59
  -4   1  -6   21.44    1.68
   4   1   6   18.78    1.57
   4   1   6   17.01    1.69
  -5  -1  -6   20.48    2.36
   5  -1   6   28.01    2.26
   5   1  -6   29.84    2.34
  -5   1   6   28.42    2.40
   5  -1   6   25.74    2.46
   5   1  -6   31.25    2.34
  -5   1   6   26.58    2.42
   5   1   6   31.17    2.51
   5   1   6   26.91    2.27
  -5   1  -6   30.04    2.41
   5  -1  -6   28.78    2.31
  -5  -1   6   26.03    2.43
   5  -1  -6   27.17    2.26
   5   1   6   26.84    2.29
  -5  -1   6   28.36    2.34
  -6   1   6    3.43    0.54
  -6   1   6    3.71    0.65
   6   1  -6    3.20    0.50
   6   1  -6    3.69    0.66
   6  -1   6    4.11    0.70
   6  -1   6    3.10    0.56
  -6  -1  -6    3.53    0.55
  -6   1  -6    3.38    0.54
   6  -1  -6    3.62    0.48
  -6  -1   6    3.23    0.49
   6   1   6    3.50    0.62
   6   1   6    2.72    0.60
   6  -1  -6    3.35    0.59
  -6  -1   6    3.22    0.60
  -7  -1  -6   11.37    1.18
   7   1  -6   13.93    1.20
   7  -1   6   11.15    1.44
  -7   1   6   11.12    1.29
  -7   1   6   12.99    1.48
   7  -1   6   12.25    1.40
   7   1  -6   12.94    1.50
  -7   1  -6   10.38    1.25
   7  -1  -6   11.34    1.37
   7   1   6   14.43    1.54
  -7  -1   6   12.27    1.18
   7  -1  -6   11.73    1.11
  -7  -1   6   12.17    1.47
   8   1  -6    0.65    0.27
  -8  -1  -6    0.60    0.44
   8  -1   6    0.58    0.36
  -8   1   6    0.72    0.43
  -8   1   6    0.76    0.29
   8   1  -6    0.42    0.31
  -8  -1  -6    0.60    0.23
  -8  -1   6    0.53    0.34
   8  -1  -6    0.62    0.32
  -8   1  -6    0.00    0.19
   8   1   6    0.70    0.43
  -9  -1  -6   21.76    1.92
  -9  -1  -6   17.82    2.44
   9   1  -6   24.90    2.47
  -9   1   6   18.84    2.24
   9  -1   6   21.52    2.24
  -9   1   6   20.27    2.22
  -9  -1   6   21.71    2.37
   9   1   6   20.33    2.27
  -9   1  -6   20.33    1.91
   9  -1  -6   20.52    2.23
  -9   1  -6   15.92    2.36
 -10  -1  -6    1.18    0.58
 -10   1   6    2.43    0.95
  10   1  -6    0.44    0.42
  10  -1   6    1.85    0.65
  10   1   6    1.86    0.65
 -10   1  -6    1.58    0.65
 -10   1  -6    2.15    0.49
  10  -1  -6    1.55    0.55
 -10  -1   6    1.19    0.53
 -11  -1  -6    2.98    0.90
  11  -1   6    6.44    1.14
  11   1  -6    4.28    1.01
 -11   1   6    2.57    0.74
 -11   1  -6    3.12    0.66
 -11   1  -6    2.95    0.88
  11   1   6    1.78    0.74
  11  -1  -6    3.90    0.90
 -11  -1   6    4.38    0.95
   0   2  -6    2.12    0.31
   0   2   6    2.02    0.33
   0   2  -6    2.03    0.28
   0  -2  -6    1.99    0.26
   0   2   6    2.02    0.26
   0  -2   6    1.88    0.26
   0  -2  -6    2.33    0.42
   0  -2   6    2.50    0.30
   1   2  -6   59.40    5.64
   1  -2   6   75.90    5.29
  -1   2   6   70.25    5.71
  -1   2   6   73.83    5.81
   1  -2   6   70.05    5.76
   1   2  -6   73.50    5.34
  -1   2  -6   72.21    5.78
   1   2   6   69.61    5.33
   1   2   6   68.51    5.72
   1  -2  -6   69.09    5.28
  -1   2  -6   71.90    5.63
   1   2   6   71.61    5.79
  -1  -2   6   69.44    5.76
   1   2   6   77.48    5.77
   1  -2  -6   71.32    5.75
   2  -2   6    6.11    0.69
   2   2  -6    4.99    0.62
  -2   2   6    5.49    0.54
  -2   2   6    5.68    0.70
   2  -2   6    6.37    0.53
   2   2  -6    6.29    0.66
   2   2   6    6.38    0.72
  -2  -2   6    5.69    0.54
  -2  -2   6    6.40    0.59
   2   2   6    6.54    0.70
   2   2   6    6.05    0.68
   2  -2  -6    5.53    0.69
  -2   2  -6    6.39    0.69
  -2   2  -6    6.26    0.54
   2   2   6    6.85    0.67
  -3   2   6    1.83    0.37
  -3  -2  -6    1.76    0.40
   3   2  -6    2.14    0.40
   3   2  -6    2.19    0.36
   3  -2   6    2.35    0.33
   3  -2   6    1.95    0.38
  -3   2   6    2.27    0.33
   3   2   6    2.47    0.42
   3   2   6    2.66    0.41
   3  -2  -6    2.16    0.33
  -3  -2   6    2.27    0.29
   3  -2  -6    1.96    0.36
   3   2   6    2.32    0.39
  -3   2  -6    2.77    0.28
  -3  -2   6    1.81    0.35
  -3   2  -6    2.41    0.39
   4  -2   6    0.04    0.18
   4  -2   6    0.08    0.16
   4   2  -6   -0.08    0.16
  -4   2   6    0.04    0.17
  -4  -2  -6    0.28    0.20
  -4   2   6    0.23    0.16
   4   2  -6    0.09    0.13
  -4   2  -6    0.05    0.13
   4  -2  -6    0.10    0.15
  -4  -2   6    0.20    0.13
  -4  -2   6    0.18    0.17
   4   2   6    0.07    0.17
   4  -2  -6    0.16    0.11
   4   2   6    0.06    0.17
   4   2   6    0.08    0.15
   5   2  -6   15.41    1.34
   5  -2   6   13.31    1.26
  -5  -2  -6   13.29    1.35
   5  -2   6   14.85    1.41
  -5   2   6   14.06    1.36
   5   2  -6   14.43    1.50
  -5   2   6   15.14    1.38
   5   2   6   14.86    1.43
   5   2   6   15.12    1.36
  -5  -2   6   13.39    1.39
  -5   2  -6   14.91    1.36
  -5  -2   6   15.20    1.28
   5  -2  -6   13.69    1.27
   5   2   6   13.49    1.30
   5  -2  -6   14.71    1.29
  -6   2   6    7.21    1.03
  -6  -2  -6   10.03    1.06
  -6   2   6    9.23    1.07
   6  -2   6    8.72    1.04
   6  -2   6    8.59    1.14
   6   2  -6    9.02    1.15
   6   2  -6    9.96    1.06
   6   2   6    9.44    1.16
   6   2   6    8.25    1.14
  -6  -2   6   10.13    0.88
  -6  -2   6    7.80    1.11
  -6   2  -6    8.22    1.02
   6  -2  -6    8.96    0.86
   6  -2  -6    9.29    1.06
   6   2   6    8.86    0.97
   7  -2   6    0.18    0.23
   7   2  -6    0.05    0.20
  -7   2   6    0.38    0.29
   7   2  -6    0.93    0.31
   7  -2   6    0.45    0.28
  -7   2   6    0.41    0.22
  -7  -2  -6    0.68    0.24
  -7  -2  -6    0.27    0.30
  -7  -2   6    1.04    0.41
  -7   2  -6    0.16    0.20
   7  -2  -6    0.82    0.36
   7   2   6    0.50    0.35
   7  -2  -6    0.30    0.16
  -8   2   6   11.80    1.31
   8   2  -6   12.53    1.36
  -8  -2  -6   10.22    1.18
  -8  -2  -6    9.05    1.48
   8  -2   6   12.62    1.48
   8   2  -6   10.78    1.41
   8  -2   6    9.37    1.28
  -8   2   6    9.64    1.32
  -8   2  -6   10.41    1.22
   8  -2  -6    9.92    1.31
   8   2   6   10.98    1.49
  -8  -2   6   10.26    1.42
  -9   2   6    3.23    0.66
  -9   2   6    2.95    0.66
  -9  -2  -6    3.62    0.91
   9  -2   6    4.91    0.87
  -9  -2  -6    3.44    0.60
   9   2  -6    4.59    0.93
   9   2   6    3.90    0.87
   9  -2  -6    3.34    0.74
  -9   2  -6    3.53    0.89
  -9   2  -6    3.31    0.56
  -9  -2   6    3.32    0.79
 -10   2   6    0.40    0.44
  10   2  -6   -0.09    0.35
 -10  -2  -6    0.55    0.50
  10  -2   6    0.39    0.48
 -10   2  -6    1.06    0.65
 -10  -2   6    0.26    0.44
  10   2   6    0.60    0.49
  10  -2  -6    0.41    0.33
 -10   2  -6    0.31    0.28
  11  -2   6    8.34    1.39
 -11   2   6    8.75    1.39
 -11  -2  -6    8.75    1.60
  11   2  -6   10.12    1.68
  11  -2  -6    8.28    1.45
 -11  -2   6    9.97    1.52
 -11   2  -6   10.08    1.28
  11   2   6   10.61    1.65
 -11   2  -6   10.28    1.68
   0  -3   6   -0.05    0.06
   0  -3   6   -0.06    0.05
   0   3  -6   -0.06    0.05
   0   3  -6    0.01    0.08
   0   3   6   -0.02    0.09
   0   3   6   -0.08    0.05
   0  -3  -6   -0.06    0.10
   0   3   6   -0.06    0.10
   1  -3   6   87.88    6.46
  -1   3   6   87.92    6.94
   1   3  -6   71.04    6.93
  -1  -3  -6   87.70    6.53
  -1   3   6   89.69    7.06
   1  -3   6   86.29    6.99
   1   3  -6   86.35    6.90
   1   3   6   78.97    6.99
  -1   3  -6   88.14    6.88
   1  -3  -6   89.68    6.45
   1   3   6   85.62    7.03
   1  -3  -6   86.56    7.02
  -1   3  -6  101.76    7.01
   1   3   6   81.82    6.97
  -1  -3   6   88.48    7.00
   2  -3   6   10.70    0.83
  -2   3   6   10.82    1.00
   2   3  -6    8.23    0.83
   2   3  -6    9.15    0.93
   2  -3   6   10.59    0.93
  -2   3   6   10.33    0.85
   2   3  -6   11.20    0.92
   2   3   6    9.45    0.94
   2  -3  -6    9.77    1.11
   2   3   6   10.07    0.90
  -2   3  -6   10.38    0.89
  -2  -3   6    9.40    0.90
  -2   3  -6    9.80    0.92
   2   3   6   10.80    0.94
   2   3   6    9.29    1.07
   2  -3  -6   10.57    0.83
   3  -3   6   30.60    2.42
   3   3  -6   31.85    2.52
  -3   3   6   31.75    2.69
   3  -3   6   32.01    2.66
  -3   3   6   32.98    2.58
   3   3  -6   31.68    2.50
   3   3  -6   27.51    2.61
   3   3   6   32.55    2.68
   3   3   6   30.02    2.63
  -3  -3   6   30.21    2.64
  -3   3  -6   32.36    2.54
   3  -3  -6   32.83    2.67
  -3   3  -6   31.81    2.65
   3  -3  -6   33.19    2.43
   3   3   6   29.30    2.50
   3   3   6   25.28    2.65
  -4   3   6    8.29    0.91
   4   3  -6    7.58    0.86
   4   3  -6    6.58    0.87
  -4  -3  -6    3.87    0.75
   4  -3   6    8.60    0.91
  -4   3   6    7.85    0.72
   4  -3   6    7.94    0.79
  -4   3  -6    5.83    0.77
  -4  -3   6    6.72    0.61
   4   3   6    7.40    0.91
   4  -3  -6    7.59    0.79
   4  -3  -6    8.91    0.90
  -4  -3   6    7.05    0.86
   4   3   6    5.75    0.83
   4   3   6    8.13    0.91
  -4   3  -6    7.32    0.62
   5  -3   6   10.90    1.09
   5  -3   6    9.14    1.15
  -5  -3  -6   10.88    1.05
  -5   3   6    9.44    1.13
   5   3  -6   11.27    1.18
  -5   3   6   10.42    1.13
   5   3  -6   10.24    1.21
   5  -3  -6   10.31    0.98
   5   3   6    9.72    1.21
   5   3   6    9.72    1.13
   5   3   6   10.69    1.23
  -5  -3   6    9.38    1.17
  -5   3  -6   10.08    1.01
   5  -3  -6   10.15    1.09
   6  -3   6   18.44    1.73
   6   3  -6   18.63    1.68
  -6  -3  -6   15.61    1.99
   6  -3   6   18.62    1.58
  -6  -3  -6   14.95    1.61
  -6   3   6   17.09    1.67
  -6   3   6   17.05    1.66
   6   3  -6   18.91    1.92
   6   3   6   17.28    1.64
   6   3   6   19.57    1.72
   6  -3  -6   18.45    1.58
  -6   3  -6   18.66    1.66
  -6  -3   6   17.65    1.73
   6  -3  -6   18.15    1.56
  -7  -3  -6    0.21    0.41
  -7   3   6    0.22    0.25
  -7  -3  -6    0.70    0.27
   7  -3   6    0.46    0.33
   7   3  -6    1.37    0.43
   7  -3   6    1.19    0.40
   7   3  -6    1.35    0.48
  -7   3   6    1.14    0.39
   7   3   6    1.31    0.52
   7  -3  -6    0.59    0.21
  -7  -3   6    0.74    0.38
  -7   3  -6    0.85    0.27
   7  -3  -6    0.54    0.29
   8   3  -6   12.62    1.50
  -8   3   6   11.65    1.52
  -8  -3  -6   12.73    1.78
   8  -3   6   12.26    1.56
  -8   3   6   13.16    1.53
   8  -3   6   12.51    1.51
  -8  -3  -6   12.26    1.27
   8   3  -6   11.97    1.60
   8   3   6   13.92    1.72
  -8   3  -6   13.97    1.32
   8  -3  -6   14.78    1.59
  -8  -3   6   14.88    1.72
  -9   3   6    0.53    0.27
   9  -3   6   -0.27    0.22
  -9   3   6    0.75    0.40
   9   3  -6   -0.02    0.30
  -9  -3  -6   -0.11    0.31
  -9   3  -6    0.10    0.33
  -9   3  -6    0.01    0.22
   9  -3  -6   -0.03    0.25
  -9  -3   6    0.23    0.36
   9   3   6    0.28    0.41
  10   3  -6    0.45    0.33
 -10  -3  -6    0.41    0.41
  10  -3   6    0.30    0.41
 -10   3   6    0.22    0.34
 -10   3   6   -0.10    0.35
 -10   3  -6    0.32    0.65
 -10  -3   6   -0.55    0.24
 -10   3  -6    0.71    0.34
  10   3   6   -0.43    0.37
  10  -3  -6   -0.06    0.31
 -11  -3  -6    0.35    0.41
 -11   3   6    0.14    0.42
  11  -3   6   -0.16    0.37
  11   3  -6    0.20    0.50
  11  -3  -6    0.24    0.51
 -11   3  -6    0.49    0.32
 -11   3  -6    0.08    0.47
  11   3   6    0.37    0.58
 -11  -3   6   -0.16    0.37
   0   4   6    0.48    0.21
   0  -4   6    0.32    0.19
   0  -4  -6    0.14    0.15
   0   4  -6    0.22    0.11
   0   4   6    0.14    0.09
   0   4  -6    0.21    0.18
   0  -4   6    0.50    0.16
   0   4   6    0.49    0.25
  -1   4   6    4.74    0.42
  -1   4   6    5.31    0.71
   1   4  -6    4.51    0.63
   1  -4   6    4.63    0.56
  -1   4   6    4.03    0.67
   1  -4   6    4.50    0.53
   1   4  -6    4.91    0.45
  -1  -4  -6    3.78    0.60
  -1   4  -6    5.25    0.62
  -1  -4   6    4.96    0.55
   1  -4  -6    4.92    0.54
   1   4   6    4.50    0.62
  -1   4  -6    5.72    0.58
   1   4   6    4.26    0.69
  -1  -4   6    3.79    0.60
   1   4   6    5.21    0.55
  -2   4   6    5.41    0.46
   2  -4   6    5.56    0.56
  -2   4   6    6.61    0.77
   2  -4   6    5.18    0.61
   2   4  -6    5.13    0.67
   2   4  -6    5.99    0.72
   2   4  -6    4.43    0.43
  -2  -4   6    5.79    0.62
   2   4   6    4.35    0.62
   2  -4  -6    4.35    0.76
   2  -4  -6    5.48    0.56
   2   4   6    5.44    0.66
  -2   4  -6    5.47    0.63
   2   4   6    4.96    0.61
   2   4   6    5.69    0.79
  -2   4  -6    5.85    0.64
  -3   4   6    5.21    0.50
   3   4  -6    4.21    0.67
  -3   4   6    4.83    0.72
   3  -4   6    6.24    0.70
   3   4  -6    5.39    0.73
   3  -4   6    5.36    0.59
  -3   4  -6    5.57    0.66
   3   4   6    6.21    0.84
   3   4   6    5.73    0.67
  -3   4  -6    5.25    0.63
  -3  -4   6    4.98    0.64
   3   4   6    4.36    0.66
   3   4   6    6.79    0.80
   3  -4  -6    4.39    0.74
   3  -4  -6    5.27    0.59
  -4   4   6    1.75    0.29
   4   4  -6    2.18    0.45
  -4   4   6    2.03    0.42
   4  -4   6    1.65    0.31
   4  -4   6    1.75    0.38
  -4  -4  -6    0.65    0.29
   4   4  -6    1.49    0.37
   4   4   6    1.59    0.44
  -4   4  -6    1.57    0.27
  -4   4  -6    1.10    0.29
   4   4   6    1.40    0.37
  -4  -4   6    2.00    0.39
   4  -4  -6    2.09    0.36
   4  -4  -6    2.22    0.45
   4   4   6    2.66    0.47
  -5   4   6    1.77    0.40
   5  -4   6    1.70    0.40
   5  -4   6    1.16    0.30
   5   4  -6    2.09    0.46
  -5  -4  -6    1.12    0.33
  -5  -4  -6    2.38    0.52
  -5   4   6    1.33    0.32
   5   4  -6    1.72    0.44
   5  -4  -6    1.87    0.37
   5   4   6    1.52    0.46
  -5   4  -6    1.61    0.35
  -5  -4   6    1.44    0.37
   5   4   6    1.24    0.39
   5  -4  -6    1.96    0.40
   6  -4   6    0.07    0.17
  -6  -4  -6    0.01    0.26
  -6   4   6    0.11    0.16
  -6   4   6   -0.07    0.17
   6   4  -6   -0.07    0.25
  -6  -4  -6    0.01    0.17
   6   4  -6    0.18    0.24
   6  -4   6    0.08    0.17
  -6   4  -6    0.30    0.18
  -6  -4   6    0.16    0.22
   6   4   6    0.02    0.26
   6  -4  -6    0.03    0.16
   6  -4  -6    0.17    0.19
   6   4   6   -0.19    0.25
  -7   4   6    2.12    0.49
   7   4  -6    1.67    0.54
  -7   4   6    1.90    0.49
  -7  -4  -6    2.15    0.43
   7  -4   6    1.26    0.40
  -7  -4  -6    2.72    0.66
   7   4  -6    1.54    0.49
   7  -4   6    0.93    0.37
   7   4   6    2.02    0.67
  -7  -4   6    0.95    0.41
  -7   4  -6    1.33    0.37
   7  -4  -6    1.13    0.30
   7  -4  -6    1.98    0.45
  -8  -4  -6    0.50    0.33
   8   4  -6    0.66    0.33
  -8   4   6    0.30    0.32
   8   4  -6    0.10    0.34
   8  -4   6    0.61    0.33
  -8   4   6    0.17    0.25
   8  -4   6   -0.14    0.21
   8  -4  -6    0.09    0.22
  -8   4  -6    0.25    0.20
   8   4   6    0.15    0.37
  -8  -4   6    0.36    0.26
  -9   4   6    1.57    0.47
  -9   4   6    2.42    0.61
   9   4  -6    1.73    0.64
  -9  -4  -6    1.80    0.65
   9  -4   6    1.53    0.51
  -9  -4   6    2.00    0.63
   9  -4  -6    2.19    0.58
  -9   4  -6    4.13    0.85
   9   4   6    1.47    0.66
  -9   4  -6    2.32    0.53
 -10  -4  -6    1.39    0.57
  10   4  -6    0.89    0.43
  10  -4   6    2.03    0.63
 -10   4   6    0.81    0.48
 -10   4   6    1.13    0.47
 -10   4  -6    0.95    0.59
 -10   4  -6    1.02    0.39
  10  -4  -6    1.02    0.48
 -10  -4   6    1.50    0.61
  10   4   6    1.92    0.72
 -11  -4  -6    5.51    1.18
  11  -4   6    5.34    1.10
  11   4  -6    4.70    1.14
  11   4   6    5.90    1.23
  11  -4  -6    6.37    1.13
 -11   4  -6    3.77    1.00
 -11  -4   6    4.47    1.01
   0  -5  -6   -0.17    0.14
   0   5   6    0.08    0.06
   0   5  -6   -0.23    0.12
   0   5   6    0.03    0.19
   0  -5   6   -0.10    0.09
   0   5  -6    0.08    0.08
   0   5   6    0.11    0.24
   0  -5   6   -0.10    0.16
  -1   5   6   36.44    3.11
   1   5  -6   33.08    3.14
  -1   5   6   38.10    3.33
   1  -5   6   38.44    3.21
  -1  -5  -6   40.65    3.12
  -1   5   6   41.27    3.34
   1  -5   6   40.08    3.03
   1   5  -6   37.64    3.27
   1   5   6   39.37    3.29
  -1   5  -6   40.35    3.26
  -1  -5   6   43.32    3.22
   1   5   6   42.25    3.20
   1  -5  -6   41.12    3.02
  -1   5  -6   40.21    3.21
  -1  -5   6   35.91    3.10
   1   5   6   34.19    3.32
   2  -5   6   -0.15    0.09
  -2   5   6    0.07    0.05
  -2  -5  -6    0.38    0.28
   2   5  -6    0.10    0.06
   2  -5   6    0.26    0.15
   2   5  -6    0.24    0.22
  -2   5   6    0.11    0.18
  -2  -5   6   -0.33    0.15
  -2   5  -6   -0.39    0.09
  -2  -5   6   -0.12    0.10
   2  -5  -6    0.01    0.12
  -2   5  -6    0.04    0.13
   2   5   6    0.29    0.15
   2   5   6    0.09    0.15
   2   5   6   -0.05    0.19
   3   5  -6   21.13    1.80
  -3   5   6   19.65    1.78
  -3   5   6   19.05    1.57
   3   5  -6   18.72    1.68
   3  -5   6   19.22    1.69
   3  -5   6   20.19    1.56
   3  -5  -6   16.76    1.80
   3   5   6   17.85    1.69
   3   5   6   18.72    1.82
  -3   5  -6   18.93    1.68
  -3  -5   6   17.91    1.67
   3  -5  -6   17.57    1.54
  -3   5  -6   19.45    1.69
   3   5   6   20.49    1.71
   4   5  -6    3.00    0.55
  -4   5   6    2.32    0.48
  -4   5   6    2.34    0.32
   4  -5   6    2.92    0.48
   4   5  -6    2.79    0.54
   4  -5   6    2.09    0.39
  -4  -5  -6    1.46    0.43
   4  -5  -6    2.03    0.48
  -4   5  -6    2.72    0.43
   4   5   6    2.30    0.54
   4   5   6    2.87    0.55
  -4   5  -6    2.33    0.39
  -4  -5   6    2.07    0.41
   4  -5  -6    1.77    0.35
   4   5   6    2.32    0.40
   5   5  -6    0.44    0.29
   5   5  -6    0.51    0.27
  -5  -5  -6    0.52    0.33
  -5   5   6    0.25    0.19
   5  -5   6    0.35    0.24
  -5   5   6    0.71    0.23
   5  -5   6    0.28    0.21
  -5  -5  -6    0.79    0.30
  -5  -5   6    0.36    0.23
   5  -5  -6    0.35    0.19
   5   5   6    0.68    0.32
   5   5   6    0.24    0.28
   5  -5  -6    0.36    0.23
  -5   5  -6    0.69    0.25
  -6   5   6    0.00    0.17
   6  -5   6   -0.21    0.14
  -6   5   6   -0.03    0.18
  -6  -5  -6   -0.32    0.17
   6  -5   6    0.16    0.21
   6   5  -6    0.10    0.27
  -6  -5  -6    0.06    0.27
   6   5  -6    0.08    0.28
  -6   5  -6   -0.01    0.17
   6  -5  -6    0.06    0.20
   6   5   6    0.47    0.34
   6   5   6   -0.39    0.22
   6  -5  -6   -0.10    0.15
  -6  -5   6   -0.21    0.18
   7   5  -6    0.04    0.22
  -7  -5  -6    0.00    0.30
   7  -5   6    0.27    0.26
  -7   5   6    0.17    0.26
   7  -5   6    0.26    0.27
  -7   5   6    0.18    0.22
   7   5  -6    0.10    0.33
   7  -5  -6    0.23    0.21
  -7  -5   6   -0.12    0.17
   7   5   6    0.25    0.32
   7   5   6    0.02    0.36
  -7   5  -6    0.07    0.14
  -8   5   6   -0.02    0.27
   8  -5   6   -0.38    0.16
   8   5  -6   -0.07    0.25
   8  -5   6    0.34    0.29
  -8  -5  -6    0.01    0.26
  -8   5   6    0.41    0.25
   8   5  -6    0.17    0.42
  -8   5  -6   -0.09    0.15
   8   5   6   -0.19    0.31
   8  -5  -6    0.09    0.21
  -8  -5   6    0.00    0.22
   9  -5   6    1.64    0.57
   9   5  -6    1.55    0.62
  -9  -5  -6    1.85    0.67
  -9   5   6    1.77    0.56
  -9   5  -6    1.54    0.57
  -9  -5   6    1.78    0.55
  -9   5  -6    1.76    0.49
   9   5   6    0.86    0.60
   9  -5  -6    1.51    0.50
 -10   5   6    1.78    0.48
 -10  -5  -6    1.00    0.46
  10  -5   6    0.61    0.41
  10   5  -6    0.09    0.41
 -10  -5   6    0.96    0.48
  10  -5  -6   -0.11    0.28
 -10   5  -6    0.85    0.34
  10   5   6    1.10    0.63
 -10   5  -6    0.55    0.47
   0   6  -6   18.10    1.59
   0  -6  -6   19.30    1.64
   0   6   6   18.86    1.82
   0   6   6   19.51    1.75
   0  -6  -6   17.34    1.54
   0  -6   6   20.39    1.62
   0   6  -6   18.34    1.75
   0  -6   6   19.36    1.64
  -1  -6  -6    4.41    0.55
  -1  -6  -6    6.15    0.81
  -1   6   6    4.64    0.76
   1   6  -6    4.10    0.70
  -1   6   6    5.76    0.79
   1  -6   6    5.08    0.58
   1  -6   6    3.87    0.58
   1   6  -6    4.11    0.45
   1   6   6    5.03    0.70
  -1  -6   6    4.89    0.74
  -1  -6   6    6.08    0.61
   1  -6  -6    6.77    0.70
  -1   6  -6    4.41    0.55
  -1   6  -6    3.98    0.67
   1   6   6    4.59    0.78
   2  -6   6    1.62    0.32
   2  -6   6    1.02    0.27
   2   6  -6    1.05    0.18
  -2  -6  -6    1.69    0.47
  -2   6   6    1.15    0.38
  -2   6   6    1.39    0.39
   2   6  -6    1.56    0.42
  -2  -6  -6    0.79    0.26
   2   6   6    1.47    0.46
  -2   6  -6    1.33    0.29
  -2  -6   6    1.55    0.30
  -2  -6   6    1.25    0.40
   2   6   6    1.67    0.36
  -2   6  -6    1.56    0.38
   2  -6  -6    1.34    0.30
   3  -6   6    0.16    0.16
  -3  -6  -6    0.43    0.24
   3   6  -6    0.32    0.24
  -3   6   6    0.12    0.17
   3   6  -6    0.04    0.20
   3  -6   6    0.47    0.20
  -3   6   6    0.10    0.06
  -3  -6   6    0.20    0.13
   3   6   6    0.45    0.21
  -3   6  -6    0.17    0.20
   3  -6  -6    0.24    0.30
   3   6   6    0.06    0.19
  -3   6  -6    0.27    0.16
   3   6   6    0.55    0.30
   3  -6  -6    0.20    0.14
   4   6  -6    2.38    0.52
  -4   6   6    2.94    0.33
  -4  -6  -6    3.85    0.64
  -4   6   6    2.32    0.51
   4  -6   6    2.01    0.43
   4   6  -6    3.14    0.64
   4  -6   6    3.36    0.49
   4   6   6    2.68    0.60
  -4   6  -6    2.42    0.44
   4   6   6    2.57    0.43
   4  -6  -6    2.13    0.56
  -4  -6   6    1.81    0.39
   4  -6  -6    2.87    0.45
   4   6   6    2.19    0.55
  -4   6  -6    2.07    0.41
  -5  -6  -6    4.68    0.73
   5  -6   6    4.95    0.67
  -5  -6  -6    6.92    0.97
   5  -6   6    5.65    0.76
  -5   6   6    4.33    0.75
  -5   6   6    4.40    0.56
   5   6  -6    4.30    0.83
   5   6  -6    6.31    0.93
   5  -6  -6    3.25    0.56
   5   6   6    5.50    0.90
   5  -6  -6    5.42    0.82
  -5   6  -6    4.74    0.71
   5   6   6    4.58    0.84
  -5  -6   6    5.39    0.76
  -6  -6  -6    3.71    0.74
   6   6  -6    7.26    1.12
   6  -6   6    6.31    0.84
  -6   6   6    7.48    0.83
   6   6  -6    9.29    1.21
   6  -6   6    8.27    0.99
  -6  -6  -6    5.12    0.95
  -6   6   6    6.05    0.94
   6   6   6    7.96    1.12
  -6   6  -6    7.03    0.88
  -6  -6   6    6.87    0.95
   6  -6  -6    7.59    0.90
   6  -6  -6    6.86    0.92
   6   6   6    8.24    1.14
  -7  -6  -6    1.13    0.45
   7   6  -6    0.37    0.43
   7   6  -6    0.63    0.35
  -7   6   6    0.93    0.34
   7  -6   6    0.79    0.31
   7  -6   6    1.03    0.38
   7   6   6    0.50    0.39
  -7   6  -6    0.33    0.24
   7   6   6    0.40    0.39
  -7  -6   6    0.31    0.25
   7  -6  -6    0.30    0.24
   8   6  -6    0.45    0.43
   8  -6   6   -0.45    0.20
   8   6  -6   -0.02    0.33
   8  -6   6    0.34    0.32
  -8  -6  -6   -0.12    0.31
  -8   6   6   -0.09    0.27
  -8   6  -6   -0.08    0.16
  -8  -6   6   -0.10    0.22
   8   6   6    0.39    0.43
   8  -6  -6    0.04    0.21
   9   6  -6    5.78    1.11
  -9  -6  -6    4.36    0.95
   9  -6   6    4.90    0.83
  -9   6   6    4.16    0.88
   9  -6  -6    3.90    0.77
  -9   6  -6    4.34    0.77
  -9   6  -6    4.19    0.90
   9   6   6    3.63    0.94
  -9  -6   6    4.10    0.83
  10   6  -6    0.27    0.44
 -10   6   6    0.28    0.32
  10  -6   6    0.44    0.38
 -10  -6  -6   -0.15    0.33
 -10   6  -6   -0.10    0.25
 -10  -6   6    0.45    0.36
  10  -6  -6   -0.06    0.27
 -10   6  -6    0.28    0.53
  10   6   6    0.40    0.55
   0   7   6    0.02    0.15
   0  -7  -6   -0.01    0.18
   0  -7   6    0.21    0.19
   0  -7  -6   -0.03    0.05
   0   7  -6   -0.06    0.10
   0   7  -6   -0.05    0.14
   0  -7   6   -0.08    0.12
   0   7   6    0.15    0.18
  -1   7   6   -0.23    0.14
   1  -7   6    0.00    0.15
   1  -7   6    0.16    0.16
  -1  -7  -6    0.44    0.26
   1   7  -6   -0.17    0.08
  -1   7   6   -0.08    0.13
  -1  -7  -6    0.02    0.13
   1   7  -6    0.01    0.19
  -1  -7   6   -0.02    0.11
   1  -7  -6   -0.05    0.17
  -1   7  -6   -0.10    0.10
  -1   7  -6    0.01    0.19
   1   7   6    0.07    0.18
   1   7   6    0.18    0.27
  -1  -7   6    0.22    0.21
  -2  -7  -6    0.93    0.26
   2  -7   6    0.52    0.21
   2   7  -6    0.02    0.17
  -2   7   6    0.66    0.31
   2   7  -6    0.81    0.16
  -2   7   6    0.91    0.38
  -2  -7  -6    1.02    0.41
   2  -7   6    0.69    0.23
  -2  -7   6    0.63    0.35
   2   7   6    0.50    0.25
  -2   7  -6    0.73    0.22
  -2   7  -6    0.25    0.21
   2   7   6    1.06    0.43
   2  -7  -6    0.15    0.17
  -2  -7   6    0.65    0.21
  -3  -7  -6    0.55    0.28
   3  -7   6    0.17    0.18
   3   7  -6    0.40    0.29
   3  -7   6    0.72    0.24
  -3  -7  -6    0.02    0.24
  -3   7   6    0.48    0.27
   3  -7  -6    0.57    0.23
  -3   7  -6    0.50    0.22
  -3  -7   6    0.66    0.22
  -3   7  -6    0.53    0.27
  -3  -7   6   -0.03    0.29
   3   7   6    0.37    0.21
   3   7   6    0.10    0.25
   4   7  -6    1.58    0.46
   4   7  -6    2.53    0.63
  -4  -7  -6    2.50    0.55
   4  -7   6    3.27    0.50
  -4   7   6    2.09    0.51
   4  -7   6    1.67    0.40
  -4  -7   6    2.47    0.45
   4  -7  -6    1.52    0.57
   4  -7  -6    1.76    0.37
  -4   7  -6    2.71    0.53
   4   7   6    1.47    0.47
   4   7   6    2.28    0.60
   4   7   6    2.04    0.40
  -4   7  -6    1.40    0.37
   5  -7   6    0.53    0.26
  -5   7   6    0.14    0.27
  -5  -7  -6    1.24    0.39
  -5  -7  -6    0.41    0.30
   5  -7   6    0.39    0.25
   5   7  -6   -0.30    0.24
   5   7  -6    0.76    0.40
   5  -7  -6    0.41    0.37
   5   7   6    0.42    0.36
   5  -7  -6    0.67    0.26
   5   7   6    0.38    0.33
  -5   7  -6    1.03    0.36
  -5  -7   6    0.71    0.28
   6  -7   6    0.19    0.22
  -6  -7  -6    0.21    0.29
   6   7  -6   -0.32    0.33
   6   7  -6    0.24    0.27
   6  -7   6   -0.01    0.19
  -6   7   6    0.13    0.21
  -6  -7   6    0.20    0.23
   6   7   6    0.19    0.34
   6  -7  -6    0.12    0.16
   6  -7  -6    0.36    0.28
   6   7   6   -0.11    0.30
  -6   7  -6    0.37    0.23
   7  -7   6    1.22    0.38
  -7  -7  -6    0.67    0.35
   7   7  -6    2.06    0.65
  -7   7   6    1.50    0.43
   7   7  -6    0.67    0.38
   7  -7   6    1.26    0.41
  -7  -7   6    0.63    0.31
  -7   7  -6    0.54    0.27
   7   7   6    2.04    0.62
   7  -7  -6    0.66    0.29
   7   7   6    1.21    0.54
   8  -7   6    0.10    0.25
   8  -7   6    0.03    0.25
  -8   7   6    0.03    0.25
  -8  -7  -6   -0.16    0.30
   8   7  -6   -0.48    0.27
   8   7  -6   -0.12    0.33
   8  -7  -6    0.03    0.25
   8   7   6   -0.29    0.35
  -8  -7   6   -0.10    0.27
  -8   7  -6   -0.08    0.24
   9   7  -6    1.17    0.53
   9  -7   6    0.70    0.43
  -9  -7  -6    0.42    0.48
  -9   7   6    1.31    0.48
  -9  -7   6    2.62    0.65
   9   7   6    1.43    0.70
   9  -7  -6    1.66    0.49
  -9   7  -6    1.02    0.39
  10   7  -6    2.66    0.83
 -10  -7  -6   -0.52    0.33
  10  -7   6    1.31    0.55
 -10   7   6    1.27    0.54
  10   7   6    0.79    0.67
  10  -7  -6    1.06    0.47
 -10   7  -6    1.12    0.45
 -10  -7   6    1.15    0.56
   0   8   6   -0.36    0.17
   0   8   6    0.02    0.20
   0  -8  -6    0.23    0.23
   0  -8   6   -0.02    0.14
   0   8  -6    0.04    0.20
   0  -8   6    0.09    0.23
   0   8  -6    0.04    0.14
   1   8  -6    0.03    0.12
  -1   8   6    0.13    0.18
  -1  -8  -6   -0.10    0.22
   1  -8   6    0.10    0.20
   1   8  -6    0.07    0.19
  -1   8   6   -0.05    0.18
  -1  -8  -6    0.06    0.12
   1  -8   6    0.33    0.18
   1   8   6   -0.09    0.17
  -1  -8   6   -0.11    0.25
  -1   8  -6   -0.03    0.19
   1   8   6   -0.29    0.17
  -1   8  -6    0.17    0.15
   1  -8  -6    0.22    0.21
  -1  -8   6    0.14    0.14
  -2  -8  -6    3.72    0.73
   2   8  -6    2.97    0.40
   2   8  -6    3.76    0.74
  -2   8   6    3.95    0.69
  -2  -8  -6    2.91    0.45
  -2   8   6    2.78    0.64
   2  -8   6    3.34    0.49
   2  -8   6    2.49    0.48
   2   8   6    3.34    0.76
   2  -8  -6    2.56    0.47
  -2   8  -6    4.36    0.74
  -2  -8   6    3.19    0.70
  -2  -8   6    3.17    0.49
   2   8   6    3.02    0.54
  -2   8  -6    3.66    0.53
  -3   8   6    6.49    0.99
   3   8  -6    5.22    0.97
   3  -8   6    4.68    0.68
  -3   8   6    5.27    0.86
   3  -8   6    7.03    0.77
  -3  -8  -6    4.56    0.73
  -3  -8  -6    5.84    0.98
  -3   8  -6    5.51    0.72
   3   8   6    6.57    0.81
  -3   8  -6    4.52    0.77
  -3  -8   6    5.70    0.71
  -3  -8   6    6.67    1.08
   3   8   6    5.64    1.01
   3  -8  -6    3.85    0.63
  -4  -8  -6    0.29    0.31
   4  -8   6    0.71    0.30
   4   8  -6    0.53    0.44
   4  -8   6    0.13    0.21
  -4  -8  -6    0.13    0.39
  -4   8   6    0.25    0.31
  -4   8  -6    0.66    0.32
  -4  -8   6    0.37    0.22
   4  -8  -6    0.29    0.20
   4   8   6    0.07    0.36
  -4   8  -6    0.37    0.23
   4  -8  -6    0.02    0.49
  -4  -8   6    0.33    0.43
   4   8   6    0.52    0.22
  -5  -8  -6    2.45    0.58
   5   8  -6    1.82    0.63
   5  -8   6    2.22    0.49
  -5   8   6    1.83    0.51
   5  -8   6    1.73    0.42
   5   8  -6    3.30    0.73
   5  -8  -6    2.34    0.67
   5  -8  -6    2.67    0.49
   5   8   6    2.73    0.69
  -5  -8   6    2.59    0.51
  -5   8  -6    2.11    0.48
   5   8   6    3.92    0.87
  -6   8   6    0.03    0.25
   6   8  -6   -0.23    0.23
   6  -8   6   -0.17    0.17
   6   8  -6   -0.60    0.24
  -6  -8  -6    0.05    0.34
   6   8   6   -0.11    0.28
   6  -8  -6    0.16    0.19
   6  -8  -6   -0.41    0.32
  -6   8  -6   -0.11    0.17
   6   8   6   -0.06    0.45
  -6  -8   6    0.20    0.23
  -7   8   6    0.10    0.27
   7   8  -6    0.21    0.30
   7  -8   6    0.14    0.25
   7   8  -6    0.16    0.33
  -7  -8  -6   -0.06    0.20
   7  -8  -6    0.18    0.24
   7   8   6   -0.09    0.33
   7   8   6   -0.54    0.40
  -7   8  -6   -0.03    0.20
  -7  -8   6   -0.10    0.21
   8  -8   6    1.94    0.52
  -8  -8  -6    1.50    0.62
   8   8  -6    1.69    0.59
  -8   8   6    1.25    0.47
   8   8  -6    0.49    0.60
  -8  -8   6    1.03    0.43
   8   8   6    1.57    0.69
   8  -8  -6    1.15    0.42
  -8   8  -6    1.25    0.38
   9   8  -6   -0.53    0.51
  -9   8   6   -0.10    0.32
   9  -8   6    0.15    0.39
   9   8  -6    0.43    0.39
  -9  -8  -6    0.26    0.38
  -9   8  -6   -0.27    0.23
   9   8   6    0.02    0.49
   9  -8  -6    0.21    0.25
  -9  -8   6   -0.40    0.24
   0   9   6   -0.16    0.16
   0  -9   6    0.00    0.15
   0   9   6    0.04    0.23
   0  -9  -6   -0.21    0.20
   0   9  -6   -0.10    0.21
   0   9  -6    0.15    0.17
   0  -9   6   -0.13    0.21
  -1   9   6    7.45    1.09
  -1   9   6    6.71    1.16
  -1  -9  -6    5.98    0.98
   1  -9   6    7.20    0.97
   1   9  -6    6.82    0.81
   1  -9   6    8.15    0.87
   1   9  -6    6.11    1.08
  -1   9  -6    6.53    0.84
  -1   9  -6    8.41    1.18
  -1  -9   6    7.66    1.09
  -1  -9   6    8.84    0.87
   1  -9  -6    7.53    0.96
   1   9   6    4.93    1.03
   1   9   6    9.20    1.12
   2  -9   6    3.88    0.63
  -2   9   6    3.92    0.79
   2  -9   6    3.25    0.51
  -2   9   6    3.56    0.73
  -2  -9  -6    3.73    0.79
   2   9  -6    3.48    0.79
   2   9   6    2.80    0.58
   2  -9  -6    3.35    0.58
  -2  -9   6    3.34    0.51
  -2   9  -6    2.65    0.67
  -2  -9   6    3.82    0.81
   2   9   6    3.26    0.79
  -2   9  -6    4.02    0.60
  -3   9   6   10.07    1.36
   3   9  -6    9.38    1.45
  -3   9   6   10.20    1.41
  -3  -9  -6    8.12    1.28
  -3  -9  -6    7.99    1.04
   3  -9   6    9.62    1.11
  -3  -9   6    8.58    1.36
   3   9   6   11.27    1.20
   3  -9  -6   10.35    1.11
  -3   9  -6    9.10    1.10
  -3   9  -6    8.42    1.23
   3   9   6    8.84    1.41
  -3  -9   6   11.30    1.00
   4  -9   6    0.94    0.33
  -4  -9  -6    1.43    0.42
   4   9  -6    1.54    0.58
  -4   9   6    1.07    0.46
  -4  -9  -6    2.11    0.65
   4  -9  -6    2.05    0.43
   4  -9  -6    0.69    0.73
  -4   9  -6    1.57    0.41
   4   9   6    1.10    0.51
  -4  -9   6    2.36    0.70
   4   9   6    2.06    0.42
  -4  -9   6    1.58    0.38
  -4   9  -6    1.02    0.42
  -5  -9  -6   -0.62    0.25
   5   9  -6   -0.30    0.23
   5  -9   6   -0.32    0.10
  -5  -9  -6   -0.13    0.20
  -5   9   6    0.19    0.24
   5  -9  -6   -0.05    0.54
  -5  -9   6   -0.01    0.19
  -5   9  -6    0.07    0.16
   5  -9  -6   -0.24    0.10
  -5  -9   6    1.17    0.53
   5   9   6    0.29    0.38
   6   9  -6   -0.05    0.33
  -6   9   6    0.06    0.31
   6   9  -6   -0.32    0.30
  -6  -9  -6   -0.06    0.26
   6  -9   6   -0.11    0.24
   6   9   6    0.88    0.47
   6   9   6   -0.16    0.30
   6  -9  -6    0.05    0.52
  -6  -9   6   -0.05    0.18
   6  -9  -6    0.20    0.23
  -6   9  -6    0.14    0.28
  -7  -9  -6    2.33    0.64
  -7   9   6    1.02    0.46
   7   9  -6    1.50    0.59
   7   9  -6    1.51    0.70
   7  -9   6    0.50    0.37
  -7   9  -6    1.76    0.49
   7   9   6    0.31    0.45
   7  -9  -6    1.72    0.47
   7   9   6    2.73    0.90
  -7  -9   6    2.10    0.54
   8   9  -6    0.82    0.61
   8  -9   6   -0.15    0.28
   8   9  -6   -0.46    0.31
  -8   9   6    0.15    0.30
  -8  -9  -6    1.13    0.47
   8  -9  -6    0.16    0.30
  -8   9  -6   -0.40    0.17
   8   9   6    0.38    0.53
  -8  -9   6    0.32    0.29
   9   9  -6    1.12    0.69
  -9   9   6    0.27    0.32
   9   9  -6    0.28    0.53
  -9  -9  -6    0.68    0.48
   9  -9   6    0.65    0.45
  -9   9  -6    0.58    0.37
   9  -9  -6    0.25    0.32
  -9  -9   6    0.46    0.37
   9   9   6    0.89    0.67
   0 -10   6    3.38    0.72
   0  10   6    4.09    0.78
   0  10   6    3.34    0.84
   0  10  -6    4.48    0.65
   0  10  -6    5.15    0.96
   0 -10  -6    4.22    0.75
  -1  10   6    0.18    0.30
  -1  10   6    0.47    0.39
   1 -10   6    0.00    0.26
   1  10  -6    0.39    0.37
  -1 -10  -6    0.02    0.26
   1 -10  -6   -0.04    0.25
  -1 -10   6    0.05    0.17
  -1  10  -6   -0.09    0.27
  -1  10  -6    0.13    0.20
   1  10   6    0.45    0.32
   1  10   6    0.17    0.27
  -1 -10   6    0.17    0.34
   2  10  -6    8.61    1.33
  -2  10   6    7.91    1.18
  -2  10   6    6.95    1.20
  -2 -10  -6    7.18    1.18
   2 -10   6    7.15    0.98
   2 -10  -6    6.01    0.92
  -2  10  -6    7.33    1.18
  -2 -10   6    8.45    0.89
  -2 -10   6    7.18    1.16
  -2  10  -6    7.17    0.95
   2  10   6    9.58    1.45
   2  10   6    9.46    1.15
   3  10  -6   -0.08    0.31
  -3  10   6   -0.13    0.22
  -3 -10  -6   -0.34    0.24
  -3  10   6    0.22    0.31
   3 -10   6    0.11    0.26
  -3  10  -6   -0.04    0.26
  -3 -10   6   -0.08    0.31
   3  10   6    0.45    0.37
   3  10   6   -0.36    0.23
   3 -10  -6   -0.17    0.19
  -3  10  -6   -0.02    0.24
  -3 -10   6    0.04    0.16
  -4 -10  -6    1.00    0.47
   4 -10   6    0.57    0.24
   4  10  -6    1.21    0.50
  -4  10   6    0.57    0.38
   4  10   6    0.11    0.37
  -4 -10   6    0.86    0.43
  -4  10  -6    0.15    0.30
  -4  10  -6    0.50    0.28
   4 -10  -6    0.47    0.22
  -4 -10   6    0.64    0.31
  -5  10   6    1.25    0.49
  -5 -10  -6    0.14    0.48
   5 -10   6    0.92    0.38
   5  10  -6    0.44    0.49
  -5 -10   6    0.73    0.58
  -5 -10   6    0.53    0.24
   5 -10  -6    1.04    0.76
   5 -10  -6    0.55    0.32
  -5  10  -6    0.48    0.27
   5  10   6    1.09    0.55
  -6  10   6    0.04    0.30
   6 -10   6    0.08    0.23
  -6 -10  -6   -0.43    0.23
   6  10  -6    0.57    0.51
  -6 -10  -6    0.55    0.49
   6 -10  -6   -0.28    0.15
  -6  10  -6    0.55    0.32
   6  10   6   -0.02    0.48
  -6 -10   6    0.08    0.22
  -6 -10   6    0.27    0.54
  -7  10   6    2.52    0.67
   7  10  -6    0.83    0.60
  -7 -10  -6    0.60    0.41
   7 -10   6    1.40    0.44
   7 -10  -6    1.18    0.40
   7  10   6   -0.05    0.41
  -7  10  -6    0.98    0.40
  -7 -10   6    1.11    0.40
   8  10  -6    2.42    0.75
  -8  10   6    1.93    0.65
  -8 -10  -6    1.05    0.51
   8  10  -6    1.13    0.73
   8 -10   6    2.44    0.59
   8 -10  -6    1.77    0.50
   8  10   6    2.52    0.86
  -8  10  -6    1.47    0.52
  -8 -10   6    3.07    0.65
   0  11  -6    0.01    0.20
   0 -11   6    0.09    0.30
   0  11   6   -0.25    0.23
   0  11   6   -0.27    0.27
   0  11  -6    0.33    0.37
   0 -11  -6    0.32    0.28
   1 -11   6    2.71    0.60
  -1  11   6    3.21    0.73
   1  11  -6    1.69    0.56
  -1 -11  -6    2.24    0.61
  -1  11   6    3.80    0.78
  -1  11  -6    2.06    0.48
   1  11   6    2.49    0.63
   1  11   6    3.40    0.77
  -1  11  -6    1.94    0.58
  -1 -11   6    1.25    0.50
   1 -11  -6    3.70    0.67
  -2  11   6    2.88    0.68
   2 -11   6    1.72    0.46
   2  11  -6    1.62    0.58
  -2 -11  -6    2.51    0.64
  -2  11   6    3.01    0.71
  -2  11  -6    2.49    0.53
   2  11   6    1.76    0.58
   2  11   6    2.99    0.64
   2 -11  -6    1.65    0.45
  -2  11  -6    1.46    0.60
  -2 -11   6    1.24    0.55
  -3  11   6    7.04    1.10
  -3 -11  -6    5.46    1.09
   3  11  -6    4.76    1.06
  -3  11   6    4.09    0.88
   3 -11   6    4.51    0.73
   3  11   6    4.76    1.02
  -3 -11   6    3.30    0.83
  -3  11  -6    4.99    0.99
   3 -11  -6    2.94    0.61
  -3 -11   6    5.03    0.67
  -3  11  -6    5.48    0.78
  -4  11   6    1.25    0.49
  -4 -11  -6    1.27    0.64
   4 -11   6    1.10    0.40
   4  11  -6    2.10    0.71
   4  11   6    0.90    0.55
  -4 -11   6    1.76    0.43
  -4 -11   6    0.82    0.58
  -4  11  -6    1.79    0.49
   4 -11  -6    1.18    0.39
  -5  11   6    6.65    1.14
  -5 -11  -6    4.98    1.10
   5 -11   6    4.95    0.81
   5  11  -6    4.45    1.18
  -5  11  -6    5.87    0.93
   5  11   6    4.91    1.13
  -5 -11   6    4.99    1.15
   5 -11  -6    6.39    0.90
   5 -11  -6    7.18    1.28
  -5 -11   6    6.05    0.84
  -6  11   6    1.55    0.67
   6  11  -6    1.16    0.73
   6 -11   6    1.08    0.40
  -6 -11  -6    1.50    0.60
  -6  11  -6    0.45    0.37
   6  11   6    1.18    0.67
  -6 -11   6   -0.05    0.54
  -6 -11   6    1.41    0.42
   6 -11  -6    0.44    0.27
   7  11  -6    3.02    0.93
  -7 -11  -6    2.72    0.92
  -7  11   6    4.21    0.88
   7 -11   6    4.68    0.81
   7  11   6    4.11    1.06
  -7 -11   6    3.25    0.65
  -7 -11   6    1.28    0.88
   7 -11  -6    3.28    0.67
  -7  11  -6    3.35    0.74
  -8 -11  -6    0.28    0.61
  -8  11   6    0.33    0.34
   8 -11   6    0.47    0.36
  -8  11  -6   -0.23    0.28
  -8 -11   6    0.26    0.30
   8 -11  -6   -0.17    0.25
  -8 -11   6   -0.43    0.66
   0  12   6    3.64    0.91
   0 -12  -6    3.89    0.78
   0 -12   6    3.16    0.76
   0  12  -6    2.61    0.77
   0  12   6    4.04    0.79
  -1  12   6    8.07    1.37
  -1 -12  -6    8.29    1.24
   1 -12   6    7.00    1.11
  -1  12   6    7.82    1.23
   1  12  -6    5.55    1.23
  -1 -12   6    8.66    1.31
   1  12   6    9.46    1.29
  -1  12  -6    9.96    1.16
  -1  12  -6   10.37    1.48
   1 -12  -6    8.18    1.14
   1  12   6    6.06    1.27
   2  12  -6    8.20    1.48
  -2 -12  -6    8.98    1.41
   2 -12   6   11.57    1.36
  -2  12   6   11.80    1.65
  -2  12   6   10.19    1.43
  -2 -12   6    8.93    1.41
  -2  12  -6   10.11    1.49
   2 -12  -6    7.23    1.10
   2  12   6    8.54    1.49
  -2  12  -6    8.34    1.15
   3  12  -6    2.08    0.71
  -3  12   6    2.49    0.73
   3 -12   6    2.96    0.64
  -3 -12  -6    3.54    0.83
  -3  12   6    4.35    0.91
  -3  12  -6    2.73    0.71
   3 -12  -6    2.04    0.50
  -3 -12   6    3.61    0.92
  -3  12  -6    2.15    0.55
   3  12   6    3.13    0.92
   4 -12   6    1.53    0.47
   4  12  -6    2.37    0.82
  -4  12   6    2.89    0.78
  -4 -12  -6    3.31    0.93
  -4 -12   6    4.19    1.01
   4 -12  -6    1.61    0.45
   4  12   6    2.54    0.85
  -4  12  -6    2.60    0.62
  -5  12   6    0.08    0.39
   5 -12   6   -0.01    0.29
  -5 -12  -6    0.98    0.56
   5  12  -6    0.47    0.52
  -5 -12   6    0.11    0.54
   5 -12  -6   -0.27    0.20
   5  12   6    0.15    0.57
   5 -12  -6    0.74    0.91
  -5  12  -6   -0.12    0.30
   6  12  -6    0.76    0.58
  -6 -12  -6    2.09    0.77
  -6  12   6    0.91    0.55
   6 -12   6    1.32    0.45
  -6  12  -6    1.64    0.55
   6 -12  -6    0.45    0.28
  -6 -12   6    1.44    0.84
   6  12   6    1.48    0.68
  -7  12   6    3.03    0.79
   7 -12   6    2.92    0.65
   7  12  -6    3.39    1.05
  -7 -12  -6    2.32    0.82
   7 -12  -6    3.27    0.70
   7  12   6    2.50    0.90
  -7 -12   6    2.12    0.86
  -7  12  -6    2.64    0.68
   0 -13  -6   -0.29    0.31
   0 -13   6    0.26    0.37
   0  13   6    0.21    0.30
   0  13  -6    0.19    0.41
   0  13   6    0.12    0.27
  -1  13   6    7.88    1.24
   1 -13   6    6.31    1.04
   1  13  -6    7.41    1.36
  -1 -13  -6    5.70    1.06
  -1  13   6    6.96    1.31
  -1 -13   6    5.94    1.09
   1  13   6    6.72    1.14
   1  13   6    4.70    1.09
   1 -13  -6    7.96    1.10
  -1  13  -6    9.80    1.50
  -2  13   6    1.51    0.66
  -2 -13  -6    0.91    0.46
   2 -13   6    2.01    0.56
  -2  13   6    2.36    0.69
   2  13  -6    0.22    0.46
  -2  13  -6    1.78    0.73
   2 -13  -6    0.00    0.30
   2  13   6    0.69    0.64
  -2 -13   6    0.62    0.53
  -2  13  -6    1.50    0.45
  -3 -13  -6    3.84    0.92
   3 -13   6    5.76    0.95
  -3  13   6    6.69    1.24
   3  13  -6    5.79    1.23
  -3  13   6    8.62    1.35
   3  13   6    4.34    1.11
  -3 -13   6    3.73    1.06
  -3  13  -6    4.89    1.06
   3 -13  -6    6.24    0.91
  -3  13  -6    7.83    1.08
  -4 -13  -6    1.06    0.57
   4  13  -6    2.58    0.90
   4 -13   6    1.17    0.46
  -4  13   6    2.54    0.76
   4  13   6    1.61    0.68
  -4  13  -6    1.35    0.50
   4 -13  -6    1.59    0.44
  -4 -13   6    2.09    0.75
  -5  13   6   -0.62    0.30
   5 -13   6    0.30    0.30
  -5 -13  -6    1.43    0.69
   5  13  -6    1.39    0.68
  -5  13  -6    0.76    0.50
   5  13   6    0.96    0.61
  -5 -13   6    0.57    0.66
   5 -13  -6    0.73    1.19
   5 -13  -6    0.29    0.30
   6  13  -6   -0.57    0.51
  -6 -13  -6   -0.43    0.43
  -6  13   6    0.50    0.44
   6 -13   6    0.15    0.30
  -6  13  -6   -0.40    0.28
   6 -13  -6    0.40    0.32
  -6 -13   6    0.80    0.66
   6  13   6   -0.17    0.50
   0  14   6   19.35    2.53
   0  14   6   20.10    2.36
   0  14  -6   23.24    2.71
   0 -14   6   20.96    2.25
   0 -14  -6   15.20    2.02
   1  14  -6    0.23    0.39
  -1  14   6    0.81    0.47
  -1  14   6    1.69    0.63
   1 -14   6    0.37    0.35
  -1 -14  -6    0.67    0.43
  -1 -14   6    1.48    0.60
   1  14   6    0.76    0.52
   1 -14  -6    0.32    0.26
  -1  14  -6    0.46    0.43
   2 -14   6    1.74    0.53
  -2  14   6    1.09    0.54
  -2  14   6    1.36    0.61
   2  14  -6    0.29    0.44
  -2 -14  -6    2.39    0.69
  -2 -14   6    1.32    0.71
  -2  14  -6    0.31    0.51
   2 -14  -6    1.43    0.50
   2  14   6    1.12    0.66
  -3 -14  -6    0.87    0.51
   3  14  -6    0.16    0.45
   3 -14   6    0.49    0.39
  -3  14   6   -0.65    0.37
  -3  14   6   -0.06    0.43
  -3  14  -6    1.02    0.55
   3  14   6    0.00    0.52
  -3 -14   6   -0.54    0.48
  -3  14  -6    0.42    0.39
   3 -14  -6    0.39    0.32
  -4 -14  -6    0.71    0.54
   4  14  -6    1.37    0.74
   4 -14   6    1.19    0.44
  -4  14   6    1.10    0.60
   4  14   6    1.71    0.84
  -4  14  -6    1.91    0.61
   4 -14  -6    1.42    0.48
  -4 -14   6    1.92    0.77
   0  15   6    0.96    0.64
   0  15  -6   -0.15    0.41
   0 -15  -6    0.40    0.36
   0 -15   6   -0.25    0.40
  -1  15   6    9.82    1.53
   1 -15   6    5.01    1.01
   1  15  -6    8.82    1.59
  -1 -15  -6    7.64    1.27
  -1  15   6    5.93    1.30
  -1  15  -6    6.84    1.33
   1 -15  -6    6.47    1.08
   1  15   6    5.35    1.30
  -1 -15   6    6.74    1.21
  -2  15   6    0.21    0.53
   2 -15   6    0.88    0.50
   2  15  -6    1.91    0.80
  -2  15   6    1.09    0.61
  -2 -15  -6    2.50    0.82
   2  15   6    1.52    0.73
  -2 -15   6    2.06    0.68
   2 -15  -6    0.76    0.45
  -2  15  -6    1.18    0.68
   0   0  -7   -0.02    0.07
   0   0   7   -0.08    0.05
   0   0   7   -0.03    0.07
  -1   0   7   -0.02    0.06
  -1   0  -7   -0.13    0.06
   1   0   7   -0.04    0.04
   1   0   7   -0.10    0.06
  -1   0   7    0.02    0.10
   1   0  -7   -0.09    0.05
   1   0  -7    0.06    0.06
   1   0   7    0.00    0.05
  -2   0   7   -0.07    0.10
  -2   0  -7   -0.12    0.11
   2   0  -7    0.01    0.08
   2   0   7    0.07    0.10
  -2   0   7   -0.13    0.05
   2   0  -7   -0.06    0.08
   2   0   7    0.09    0.08
  -2   0  -7    0.04    0.09
   3   0   7    0.09    0.16
   3   0  -7   -0.14    0.09
  -3   0   7   -0.09    0.10
  -3   0  -7   -0.04    0.12
  -3   0   7    0.22    0.16
  -3   0  -7    0.01    0.10
   3   0  -7   -0.01    0.09
   3   0   7   -0.02    0.10
   4   0  -7    0.19    0.19
   4   0   7   -0.05    0.13
   4   0   7   -0.06    0.17
  -4   0   7   -0.27    0.08
   4   0  -7    0.12    0.12
  -4   0  -7   -0.07    0.13
  -4   0  -7   -0.06    0.09
  -4   0   7   -0.18    0.12
   5   0  -7   -0.02    0.11
   5   0  -7    0.01    0.16
  -5   0   7    0.13    0.19
  -5   0   7    0.12    0.16
  -5   0  -7    0.00    0.13
   5   0   7    0.09    0.18
   5   0   7    0.07    0.16
  -5   0  -7    0.02    0.07
   6   0   7    0.02    0.20
  -6   0   7   -0.23    0.15
  -6   0  -7    0.02    0.15
   6   0  -7   -0.01    0.12
  -6   0   7    0.00    0.18
   6   0   7   -0.07    0.19
   6   0  -7    0.24    0.20
  -7   0   7    0.14    0.24
   7   0   7   -0.15    0.18
  -7   0  -7   -0.06    0.17
   7   0   7   -0.20    0.20
  -7   0   7   -0.02    0.24
   7   0  -7   -0.09    0.25
   7   0  -7    0.09    0.14
  -8   0  -7    0.14    0.20
   8   0   7    0.81    0.43
  -8   0   7   -0.30    0.22
  -8   0   7   -0.02    0.22
   8   0  -7   -0.30    0.20
  -9   0  -7   -0.56    0.29
  -9   0  -7    0.03    0.20
  -9   0   7    0.39    0.35
   9   0   7    0.41    0.42
   9   0  -7    0.19    0.35
  10   0  -7    0.63    0.45
 -10   0  -7   -0.05    0.39
  10   0   7    0.22    0.42
 -10   0   7   -0.11    0.34
 -10   0  -7    0.19    0.32
 -11   0  -7   -0.18    0.44
  11   0  -7    0.51    0.46
 -11   0   7    0.02    0.36
  11   0   7   -0.26    0.42
   0   1   7    0.07    0.07
   0  -1  -7    0.05    0.05
   0  -1   7   -0.03    0.06
   0  -1   7   -0.02    0.04
   0   1  -7    0.01    0.05
   0   1   7    0.02    0.09
   0  -1   7    0.14    0.09
   0  -1  -7    0.05    0.04
   0  -1  -7   -0.03    0.09
  -1   1   7    4.28    0.43
   1   1  -7    4.41    0.41
   1  -1   7    4.12    0.38
   1   1  -7    4.98    0.47
  -1  -1  -7    4.39    0.57
  -1   1   7    4.89    0.56
   1  -1   7    4.62    0.53
   1  -1  -7    4.84    0.57
  -1  -1   7    4.23    0.44
   1   1   7    4.04    0.53
  -1   1  -7    5.61    0.62
   1   1   7    4.95    0.41
  -1  -1   7    5.10    0.52
   1   1   7    5.21    0.54
   1  -1  -7    4.58    0.38
  -1   1  -7    4.35    0.43
   2  -1   7    5.68    0.69
   2   1  -7    6.69    0.61
  -2  -1  -7    6.89    0.74
   2  -1   7    6.16    0.54
  -2   1   7    6.01    0.72
  -2   1   7    6.29    0.59
   2   1  -7    6.46    0.58
   2   1   7    6.63    0.58
  -2  -1   7    5.76    0.60
  -2   1  -7    7.39    0.57
  -2  -1   7    6.06    0.60
   2   1   7    6.46    0.71
   2  -1  -7    6.04    0.54
   2   1   7    5.30    0.67
   2  -1  -7    6.45    0.70
  -2   1  -7    5.49    0.71
  -3   1   7    3.10    0.47
   3  -1   7    3.77    0.53
  -3   1   7    3.66    0.45
  -3  -1  -7    3.41    0.56
  -3  -1  -7    4.10    0.52
   3   1  -7    3.19    0.45
   3  -1   7    3.03    0.40
   3   1  -7    3.20    0.44
  -3   1  -7    3.90    0.53
   3   1   7    2.87    0.43
   3   1   7    3.58    0.53
  -3  -1   7    3.28    0.45
   3  -1  -7    2.76    0.43
  -3  -1   7    2.81    0.40
   3  -1  -7    2.89    0.40
  -3   1  -7    3.00    0.30
  -4  -1  -7    1.65    0.36
  -4  -1  -7    1.20    0.33
   4  -1   7    1.44    0.36
   4   1  -7    1.73    0.38
  -4   1   7    2.24    0.38
   4   1  -7    2.30    0.36
  -4   1   7    2.36    0.40
   4  -1   7    2.10    0.36
   4   1   7    1.79    0.38
  -4  -1   7    1.67    0.35
   4  -1  -7    1.55    0.31
  -4   1  -7    1.81    0.17
   4  -1  -7    2.09    0.37
  -4  -1   7    1.80    0.32
   4   1   7    1.38    0.36
  -4   1  -7    1.61    0.35
  -4   1  -7    2.19    0.22
   5  -1   7    1.29    0.32
  -5  -1  -7    1.00    0.31
   5  -1   7    1.08    0.36
  -5   1   7    1.08    0.29
   5   1  -7    0.56    0.22
   5   1  -7    1.06    0.34
  -5   1   7    0.72    0.26
  -5  -1  -7    0.90    0.27
  -5  -1   7    1.34    0.28
   5  -1  -7    1.01    0.23
   5  -1  -7    1.25    0.33
  -5  -1   7    1.06    0.31
  -5   1  -7    1.01    0.28
   5   1   7    1.42    0.35
   5   1   7    0.96    0.33
  -6   1   7   -0.30    0.16
  -6  -1  -7    0.11    0.15
   6   1  -7    0.07    0.13
   6  -1   7    0.12    0.18
   6  -1   7    0.20    0.21
  -6   1   7    0.01    0.20
   6   1  -7    0.09    0.20
  -6  -1   7    0.21    0.19
   6  -1  -7   -0.05    0.16
  -6  -1   7   -0.08    0.21
  -6   1  -7    0.19    0.16
   6   1   7    0.02    0.21
   6  -1  -7   -0.07    0.11
   6   1   7   -0.20    0.13
   7   1  -7    0.80    0.25
  -7   1   7    0.38    0.30
   7   1  -7    0.13    0.28
  -7  -1  -7    0.32    0.24
   7  -1   7    0.46    0.29
  -7   1   7    0.20    0.26
   7  -1   7    0.09    0.25
  -7  -1   7    0.62    0.30
  -7   1  -7    0.19    0.19
  -7  -1   7    0.13    0.28
   7   1   7    1.17    0.44
   7  -1  -7    0.65    0.21
   7  -1  -7    0.34    0.32
   7   1   7    0.73    0.35
   8   1  -7    5.51    0.90
  -8  -1  -7    4.70    0.94
  -8   1   7    4.27    0.69
  -8  -1  -7    3.34    0.60
   8  -1   7    3.93    0.76
   8  -1   7    3.04    0.69
   8   1  -7    3.64    0.63
  -8   1   7    3.72    0.75
   8   1   7    4.19    0.84
  -8   1  -7    3.88    0.62
  -8  -1   7    3.77    0.77
   8  -1  -7    3.36    0.70
  -9   1   7   -0.08    0.27
  -9  -1  -7   -0.32    0.33
   9  -1   7   -0.40    0.31
  -9  -1  -7   -0.16    0.18
   9   1  -7    0.21    0.36
   9   1   7   -0.60    0.27
  -9   1  -7   -0.20    0.34
   9  -1  -7   -0.14    0.28
  -9   1  -7    0.16    0.18
  -9  -1   7   -0.15    0.28
  10   1  -7    3.95    0.93
 -10  -1  -7    4.27    1.01
  10  -1   7    5.18    1.04
 -10   1   7    4.27    0.89
 -10   1  -7    2.94    0.93
  10   1   7    4.13    0.96
  10  -1  -7    4.05    0.88
 -10  -1   7    3.68    0.88
 -10   1  -7    5.37    0.78
  11   1  -7    1.12    0.57
  11  -1   7    0.08    0.43
 -11   1   7   -0.11    0.40
 -11  -1  -7   -0.51    0.32
  11  -1  -7    0.15    0.41
  11   1   7   -0.46    0.36
 -11  -1   7    0.01    0.33
 -11   1  -7    0.01    0.48
 -11   1  -7   -0.07    0.30
   0  -2  -7   12.47    1.14
   0  -2  -7   11.27    0.94
   0  -2   7   12.87    1.04
   0   2   7   10.40    1.07
   0   2  -7   13.31    1.04
   0  -2   7   12.36    0.96
   0   2   7   12.20    1.02
   0   2  -7    9.26    1.04
  -1   2   7    1.21    0.27
   1   2  -7    1.19    0.22
   1   2  -7    0.88    0.20
   1  -2   7    0.98    0.22
  -1  -2  -7    1.57    0.35
   1  -2   7    0.98    0.17
  -1   2   7    1.33    0.19
   1   2   7    1.54    0.28
  -1   2  -7    1.43    0.27
   1   2   7    1.41    0.22
  -1   2  -7    0.94    0.19
   1  -2  -7    1.50    0.19
  -1  -2   7    1.26    0.22
   1   2   7    1.77    0.27
  -1  -2   7    1.39    0.22
   1  -2  -7    1.30    0.29
   2  -2   7   13.51    1.08
   2   2  -7   11.09    1.17
  -2   2   7   14.38    1.16
   2  -2   7   12.54    1.21
  -2   2   7   13.37    1.26
   2   2  -7   13.43    1.14
   2  -2  -7   12.74    1.07
   2   2   7   13.64    1.14
   2  -2  -7   13.55    1.25
   2   2   7   12.65    1.22
  -2   2  -7   14.27    1.24
   2   2   7   13.02    1.23
   2   2   7   14.97    1.25
  -2   2  -7   13.80    1.13
  -2  -2   7   14.24    1.16
  -2  -2   7   14.33    1.20
   3  -2   7    0.19    0.16
  -3   2   7   -0.08    0.07
   3   2  -7   -0.16    0.12
   3  -2   7   -0.14    0.09
  -3  -2  -7   -0.11    0.16
   3   2  -7    0.05    0.13
  -3   2   7    0.00    0.19
  -3  -2   7    0.00    0.11
   3  -2  -7    0.19    0.13
   3   2   7   -0.16    0.10
  -3   2  -7   -0.11    0.11
  -3  -2   7   -0.05    0.09
   3  -2  -7    0.08    0.14
   3   2   7    0.11    0.14
   3   2   7    0.15    0.16
  -3   2  -7    0.00    0.07
  -4  -2  -7   14.22    1.26
  -4   2   7   12.55    1.15
   4   2  -7   12.37    1.16
  -4   2   7   12.02    1.20
   4   2  -7   13.68    1.17
   4  -2   7   11.78    1.21
   4  -2   7   12.72    1.09
   4   2   7   10.47    1.30
   4   2   7   12.33    1.16
   4  -2  -7   12.46    1.09
  -4  -2   7   12.11    1.18
   4  -2  -7   14.33    1.18
   4   2   7   11.21    1.14
  -4   2  -7   11.74    1.17
  -5   2   7    4.61    0.63
   5  -2   7    3.30    0.58
   5  -2   7    3.62    0.53
  -5  -2  -7    3.20    0.54
   5   2  -7    3.50    0.52
  -5   2   7    2.68    0.48
   5   2  -7    2.92    0.55
   5  -2  -7    3.43    0.52
   5   2   7    5.02    0.69
   5  -2  -7    3.38    0.48
  -5  -2   7    3.54    0.57
  -5  -2   7    2.66    0.42
  -5   2  -7    3.19    0.52
   5   2   7    3.47    0.61
   5   2   7    3.71    0.50
   6   2  -7    4.98    0.82
   6  -2   7    5.35    0.87
   6   2  -7    4.67    0.74
  -6  -2  -7    6.91    0.85
  -6   2   7    5.11    0.79
  -6   2   7    7.48    0.90
   6  -2   7    5.26    0.78
  -6  -2   7    6.92    0.74
  -6  -2   7    5.05    0.81
   6   2   7    6.84    0.94
   6  -2  -7    6.88    0.87
   6   2   7    6.77    0.95
   6  -2  -7    7.49    0.76
  -6   2  -7    6.83    0.84
   6   2   7    5.84    0.71
   7  -2   7    2.26    0.53
   7   2  -7    1.98    0.46
  -7   2   7    1.81    0.48
   7  -2   7    2.18    0.53
   7   2  -7    3.35    0.67
  -7  -2  -7    2.01    0.41
  -7   2   7    2.75    0.53
  -7  -2   7    2.51    0.60
   7   2   7    1.56    0.52
   7  -2  -7    2.42    0.40
  -7   2  -7    2.25    0.45
   7  -2  -7    1.96    0.51
   8   2  -7    3.80    0.82
  -8  -2  -7    3.67    0.61
  -8  -2  -7    5.37    1.00
   8   2  -7    3.83    0.70
   8  -2   7    3.94    0.78
  -8   2   7    3.99    0.70
  -8   2   7    4.07    0.76
   8  -2   7    3.46    0.74
   8   2   7    4.81    0.90
  -8   2  -7    3.90    0.63
  -8  -2   7    3.46    0.75
   8  -2  -7    3.52    0.70
  -9   2   7    0.18    0.28
  -9  -2  -7    0.63    0.48
   9   2  -7    0.21    0.40
  -9   2   7   -0.14    0.22
   9  -2   7   -0.47    0.30
  -9  -2  -7   -0.19    0.23
  -9   2  -7   -0.12    0.38
  -9   2  -7   -0.16    0.18
   9  -2  -7    0.16    0.32
   9   2   7   -0.10    0.33
  -9  -2   7   -0.42    0.22
  10  -2   7    1.38    0.58
  10   2  -7    2.73    0.74
 -10   2   7    3.58    0.81
 -10  -2  -7    1.41    0.65
 -10   2  -7    2.67    0.56
 -10  -2   7    2.10    0.65
 -10   2  -7    1.43    0.70
  10   2   7    3.23    0.86
  10  -2  -7    1.76    0.56
 -11  -2  -7    1.45    0.66
 -11   2   7    1.18    0.57
  11   2  -7    2.46    0.85
  11  -2   7    1.78    0.73
 -11  -2   7    2.09    0.64
 -11   2  -7    2.25    0.54
  11   2   7    1.84    0.76
  11  -2  -7    2.20    0.72
 -11   2  -7    1.04    0.59
   0  -3   7    0.12    0.10
   0  -3  -7   -0.24    0.14
   0   3   7    0.09    0.12
   0  -3   7    0.03    0.10
   0   3   7    0.04    0.06
   0   3  -7    0.02    0.09
   0  -3  -7   -0.04    0.09
   0   3  -7    0.00    0.08
  -1  -3  -7   22.32    1.64
  -1   3   7   16.56    1.62
   1  -3   7   18.87    1.54
   1  -3   7   19.67    1.69
  -1   3   7   22.07    1.79
   1   3  -7   21.55    1.67
   1   3  -7   20.96    1.70
  -1   3  -7   19.94    1.66
   1   3   7   19.50    1.74
   1   3   7   16.01    1.66
  -1  -3   7   18.29    1.62
   1   3   7   21.90    1.80
  -1   3  -7   20.84    1.71
  -1  -3   7   19.96    1.68
   1  -3  -7   25.49    1.88
   1  -3  -7   19.91    1.54
  -2   3   7    3.97    0.40
   2   3  -7    4.68    0.57
   2   3  -7    4.28    0.56
   2  -3   7    3.88    0.44
   2   3  -7    3.80    0.43
   2  -3   7    4.27    0.54
  -2   3   7    4.06    0.61
   2  -3  -7    4.25    0.46
   2   3   7    3.73    0.52
  -2   3  -7    4.33    0.54
   2   3   7    4.75    0.64
  -2   3  -7    5.27    0.52
   2   3   7    4.09    0.53
   2   3   7    3.23    0.52
  -2  -3   7    4.74    0.54
   2  -3  -7    4.01    0.62
   3   3  -7   -0.04    0.18
  -3   3   7   -0.18    0.06
   3   3  -7    0.02    0.15
   3  -3   7    0.27    0.13
  -3   3   7   -0.14    0.13
   3  -3   7    0.16    0.16
   3   3   7    0.07    0.15
   3   3   7    0.10    0.17
  -3  -3   7   -0.16    0.10
   3  -3  -7   -0.12    0.10
  -3   3  -7   -0.13    0.09
   3   3   7    0.11    0.18
   3  -3  -7    0.15    0.19
  -3   3  -7    0.03    0.10
   3   3   7   -0.10    0.11
  -3  -3   7   -0.07    0.06
  -4  -3  -7    0.03    0.19
  -4   3   7    0.13    0.19
   4  -3   7    0.34    0.21
   4   3  -7   -0.06    0.17
  -4   3   7    0.18    0.12
   4  -3   7    0.12    0.13
   4   3  -7    0.37    0.20
   4  -3  -7    0.02    0.14
  -4  -3   7    0.26    0.09
  -4  -3   7    0.00    0.13
   4   3   7    0.16    0.21
   4   3   7    0.01    0.14
  -4   3  -7    0.03    0.08
   4   3   7   -0.05    0.14
   4  -3  -7    0.05    0.14
  -4   3  -7    0.03    0.13
  -5   3   7   15.48    1.41
   5   3  -7   16.45    1.46
   5  -3   7   13.39    1.45
  -5  -3  -7   20.35    1.54
  -5   3   7   15.05    1.47
   5  -3   7   13.71    1.32
   5   3  -7   12.98    1.53
   5  -3  -7   14.64    1.38
   5   3   7   15.57    1.51
   5   3   7   16.55    1.47
  -5   3  -7   15.06    1.43
   5  -3  -7   15.75    1.35
  -5  -3   7   15.06    1.46
  -5  -3   7   14.57    1.29
   5   3   7   15.20    1.44
  -6   3   7    0.07    0.19
  -6   3   7    0.34    0.22
   6   3  -7    0.31    0.21
   6   3  -7   -0.16    0.21
   6  -3   7   -0.10    0.13
   6  -3   7    0.27    0.21
  -6  -3  -7    0.17    0.20
   6   3   7   -0.06    0.22
  -6   3  -7   -0.07    0.15
   6  -3  -7    0.40    0.18
   6   3   7   -0.19    0.23
   6  -3  -7    0.13    0.19
   6   3   7   -0.16    0.19
  -6  -3   7    0.26    0.23
  -7  -3  -7   -0.11    0.15
   7   3  -7   -0.12    0.29
  -7   3   7    0.02    0.22
  -7   3   7    0.80    0.36
  -7  -3  -7    0.46    0.33
   7   3  -7    0.15    0.25
   7  -3   7    0.11    0.24
   7  -3   7   -0.11    0.23
   7  -3  -7    0.16    0.14
  -7  -3   7   -0.18    0.20
   7  -3  -7    0.26    0.26
  -7   3  -7   -0.02    0.21
   7   3   7    0.23    0.37
   8   3  -7    4.23    0.83
   8   3  -7    4.30    0.77
  -8   3   7    4.22    0.75
   8  -3   7    4.91    0.85
  -8  -3  -7    4.06    0.87
  -8  -3  -7    4.43    0.65
  -8   3   7    3.87    0.73
   8  -3   7    4.43    0.77
   8  -3  -7    3.14    0.68
  -8  -3   7    3.86    0.77
  -8   3  -7    3.47    0.63
   8   3   7    3.87    0.84
  -9  -3  -7    4.22    0.98
  -9   3   7    5.04    0.82
   9   3  -7    5.33    1.03
   9  -3   7    3.47    0.76
  -9   3   7    4.67    0.80
  -9   3  -7    3.64    0.65
   9  -3  -7    4.15    0.81
   9   3   7    5.35    1.03
  -9   3  -7    3.47    0.84
  -9  -3   7    2.80    0.75
  10  -3   7    0.14    0.40
 -10   3   7    1.09    0.45
 -10   3   7    0.09    0.33
 -10  -3  -7    0.51    0.45
  10   3  -7   -0.46    0.32
  10  -3  -7    0.77    0.46
 -10   3  -7    0.77    0.31
  10   3   7    0.10    0.47
 -10   3  -7    0.45    0.53
 -10  -3   7    0.26    0.39
 -11   3   7    1.01    0.53
  11   3  -7    1.10    0.69
  11  -3   7    0.38    0.52
 -11  -3  -7    0.33    0.45
 -11   3  -7    1.20    0.69
 -11  -3   7    0.98    0.53
 -11   3  -7    1.27    0.46
  11   3   7    0.15    0.56
  11  -3  -7    1.51    0.58
   0   4   7    2.05    0.46
   0  -4  -7    3.00    0.43
   0  -4   7    2.62    0.41
   0   4  -7    2.49    0.35
   0   4   7    2.50    0.47
   0   4  -7    3.17    0.47
   0  -4   7    3.13    0.39
   0   4   7    2.87    0.34
  -1  -4  -7   48.47    3.70
   1  -4   7   47.49    3.90
   1  -4   7   46.83    3.61
   1   4  -7   44.18    3.89
  -1   4   7   46.17    3.82
   1   4  -7   41.03    3.83
  -1   4   7   49.70    4.01
  -1   4  -7   47.73    3.89
   1  -4  -7   50.27    3.61
  -1   4  -7   48.21    3.87
   1   4   7   49.56    4.00
  -1  -4   7   50.10    3.89
   1   4   7   48.41    3.89
  -1  -4   7   46.33    3.70
   1   4   7   47.95    3.97
   2  -4   7    0.11    0.11
  -2   4   7    0.12    0.19
   2   4  -7   -0.31    0.13
   2   4  -7    0.05    0.05
  -2   4   7   -0.08    0.06
   2   4  -7   -0.06    0.13
   2  -4   7    0.23    0.15
   2   4   7   -0.05    0.14
  -2  -4   7    0.20    0.16
   2   4   7   -0.04    0.18
  -2   4  -7    0.31    0.15
  -2   4  -7    0.08    0.11
   2  -4  -7    0.03    0.10
   2   4   7   -0.24    0.07
   2  -4  -7    0.26    0.26
   2   4   7   -0.05    0.15
   3  -4   7    0.29    0.17
   3   4  -7    0.53    0.25
  -3   4   7    0.40    0.22
  -3   4   7    0.33    0.12
   3   4  -7    0.49    0.23
   3  -4   7    0.45    0.21
   3  -4  -7    0.27    0.14
   3   4   7    0.33    0.16
  -3   4  -7    0.35    0.17
  -3  -4   7    0.35    0.18
   3   4   7    0.20    0.20
   3   4   7    0.19    0.20
   3   4   7    0.75    0.24
  -3   4  -7    0.25    0.16
   3  -4  -7    0.39    0.25
   4   4  -7   12.44    1.35
  -4   4   7   12.97    1.26
   4  -4   7   10.64    1.19
   4   4  -7   12.42    1.36
  -4   4   7   12.97    1.11
   4  -4   7   13.16    1.10
   4   4   7   13.33    1.39
   4  -4  -7   13.66    1.11
   4  -4  -7   12.08    1.35
   4   4   7   12.46    1.23
  -4   4  -7   12.29    1.19
  -4   4  -7   11.69    1.09
   4   4   7   12.58    1.41
  -4  -4   7   12.36    1.19
   5  -4   7    0.35    0.23
  -5   4   7    0.38    0.20
   5   4  -7    0.63    0.28
   5  -4   7    0.53    0.25
   5   4  -7    0.03    0.22
  -5  -4  -7    0.99    0.33
  -5   4   7    0.47    0.27
   5   4   7    0.75    0.28
   5  -4  -7    0.74    0.23
   5   4   7    0.42    0.29
   5   4   7    0.13    0.23
   5  -4  -7    0.51    0.24
  -5   4  -7    0.91    0.26
  -5  -4   7    0.31    0.20
  -6  -4  -7    0.72    0.38
   6  -4   7    0.90    0.30
  -6   4   7    0.55    0.24
   6   4  -7    0.40    0.29
   6   4  -7    0.28    0.30
  -6  -4  -7    0.44    0.27
  -6   4   7    0.77    0.32
   6  -4   7    0.51    0.28
   6   4   7    0.90    0.44
  -6  -4   7    0.41    0.26
   6  -4  -7    0.26    0.20
   6   4   7    0.54    0.32
   6  -4  -7    0.83    0.28
  -6   4  -7    0.49    0.24
  -7   4   7    1.58    0.42
   7   4  -7    1.66    0.51
  -7   4   7    1.36    0.40
  -7  -4  -7    0.92    0.32
   7  -4   7    1.30    0.41
   7  -4   7    1.27    0.41
  -7  -4  -7    1.67    0.56
   7   4  -7    1.04    0.48
   7   4   7    1.78    0.60
  -7   4  -7    1.84    0.42
   7  -4  -7    1.00    0.42
  -7  -4   7    1.19    0.39
   7  -4  -7    1.26    0.29
   8  -4   7    1.21    0.42
  -8   4   7    1.03    0.41
  -8   4   7    1.04    0.39
   8   4  -7    1.22    0.51
  -8  -4  -7    1.90    0.64
   8   4  -7    1.13    0.41
   8  -4   7    1.24    0.41
   8  -4  -7    0.62    0.33
  -8   4  -7    0.83    0.30
   8   4   7    1.21    0.55
  -8  -4   7    0.84    0.40
  -9   4   7    0.52    0.36
   9   4  -7    0.53    0.46
  -9   4   7    1.37    0.42
  -9  -4  -7    0.54    0.45
   9  -4   7    1.08    0.43
  -9   4  -7    0.26    0.24
  -9  -4   7    0.29    0.36
   9   4   7    1.06    0.53
   9  -4  -7    0.21    0.31
 -10   4   7    0.05    0.35
 -10  -4  -7    0.42    0.48
  10   4  -7    0.47    0.44
 -10   4   7    0.36    0.38
  10  -4   7    1.02    0.51
  10   4   7    0.84    0.60
 -10  -4   7   -0.48    0.31
 -10   4  -7    0.82    0.61
  10  -4  -7    0.52    0.36
 -10   4  -7   -0.17    0.21
  11  -4   7    1.06    0.54
 -11  -4  -7    1.33    0.69
  11   4  -7    2.55    0.80
  11  -4  -7    1.90    0.65
  11   4   7    3.46    1.01
 -11   4  -7    1.57    0.44
 -11  -4   7    1.84    0.68
 -11   4  -7    1.37    0.64
   0  -5  -7   -0.12    0.16
   0   5   7   -0.15    0.16
   0  -5   7    0.17    0.19
   0   5  -7   -0.14    0.05
   0   5   7    0.07    0.08
   0   5   7   -0.19    0.12
   0   5  -7   -0.13    0.16
   0  -5   7   -0.19    0.10
  -1   5   7   11.47    0.88
   1   5  -7    9.14    0.89
  -1   5   7    9.67    1.22
  -1   5   7   12.86    1.28
  -1  -5  -7   12.43    1.23
   1   5  -7   10.25    1.17
   1  -5   7    9.80    0.93
   1  -5   7   10.27    0.97
  -1   5  -7    9.06    1.09
  -1   5  -7    8.80    0.95
   1  -5  -7   10.83    0.93
   1   5   7   10.80    1.27
  -1  -5   7   12.12    1.21
  -1  -5   7    9.87    0.95
   1   5   7   11.03    0.95
   1   5   7   12.14    1.22
   2  -5   7    1.54    0.30
  -2  -5  -7    2.58    0.52
   2   5  -7    1.68    0.21
  -2   5   7    1.93    0.44
  -2   5   7    2.27    0.23
   2  -5   7    1.65    0.33
   2   5  -7    1.52    0.38
   2   5   7    2.59    0.38
  -2  -5   7    1.97    0.48
  -2  -5   7    1.44    0.31
   2  -5  -7    1.76    0.31
   2  -5  -7    2.93    0.64
   2   5   7    1.88    0.39
   2   5   7    2.09    0.51
  -2   5  -7    2.87    0.41
  -2   5  -7    2.66    0.44
   3   5  -7   17.94    1.62
   3  -5   7   18.61    1.64
   3   5  -7   17.17    1.69
  -3   5   7   17.96    1.51
   3  -5   7   17.20    1.48
  -3   5   7   19.47    1.74
   3   5   7   18.21    1.66
   3   5   7   17.35    1.61
  -3  -5   7   19.37    1.62
  -3   5  -7   17.90    1.61
   3  -5  -7   14.17    1.84
   3   5   7   18.96    1.66
   3  -5  -7   17.85    1.49
   3   5   7   19.12    1.78
  -3   5  -7   18.53    1.63
   4   5  -7    0.04    0.18
   4  -5   7    0.03    0.14
  -4   5   7    0.16    0.21
  -4   5   7    0.45    0.13
   4   5  -7    0.36    0.24
   4  -5   7    0.60    0.24
   4  -5  -7    0.47    0.20
   4   5   7    0.43    0.30
   4   5   7   -0.15    0.18
   4  -5  -7    0.30    0.24
  -4  -5   7    0.60    0.22
  -4   5  -7    0.26    0.15
   4   5   7    0.40    0.21
  -4   5  -7    0.11    0.17
   5   5  -7    5.16    0.82
  -5  -5  -7    4.02    0.74
   5   5  -7    4.17    0.75
   5  -5   7    4.83    0.66
   5  -5   7    6.20    0.79
  -5   5   7    5.89    0.85
  -5  -5  -7    5.50    0.76
  -5   5   7    5.05    0.61
   5   5   7    4.19    0.76
  -5   5  -7    5.05    0.69
  -5  -5   7    3.82    0.66
   5  -5  -7    4.01    0.67
   5  -5  -7    3.81    0.59
   5   5   7    5.42    0.87
   6  -5   7   23.52    1.87
  -6  -5  -7   20.95    1.97
  -6   5   7   22.19    2.06
   6   5  -7   24.31    2.33
  -6   5   7   20.66    1.89
   6   5  -7   22.59    2.08
   6  -5   7   19.81    1.99
  -6  -5   7   19.54    1.99
   6   5   7   19.94    2.17
   6  -5  -7   23.62    1.87
   6  -5  -7   20.03    1.91
   6   5   7   20.77    2.04
  -6   5  -7   20.47    1.94
   7   5  -7    1.59    0.53
  -7  -5  -7    2.04    0.59
   7   5  -7    1.17    0.51
  -7  -5  -7    1.43    0.39
  -7   5   7    0.92    0.36
  -7   5   7    0.75    0.36
   7  -5   7    1.53    0.43
   7  -5   7    0.76    0.35
   7   5   7    1.14    0.48
   7   5   7    0.54    0.44
  -7   5  -7    1.37    0.36
   7  -5  -7    1.10    0.35
  -7  -5   7    1.26    0.41
  -8   5   7    6.99    1.05
  -8   5   7    5.36    0.90
  -8  -5  -7    6.90    1.16
   8  -5   7    6.98    1.04
   8  -5   7    6.99    1.00
   8   5  -7    6.50    1.13
   8   5  -7    8.57    1.21
  -8   5  -7    7.02    0.97
  -8  -5   7    7.62    1.11
   8  -5  -7    5.47    0.91
   8   5   7    6.27    1.12
  -9  -5  -7    3.16    0.80
  -9   5   7    1.90    0.57
   9  -5   7    1.24    0.50
   9   5  -7    1.90    0.65
   9   5   7    3.67    1.19
  -9   5  -7    1.82    0.47
  -9  -5   7    1.29    0.52
   9  -5  -7    2.57    0.64
 -10  -5  -7    1.00    0.53
 -10   5   7   -0.15    0.30
  10  -5   7   -0.23    0.31
  10   5  -7    0.90    0.50
  10  -5  -7   -0.09    0.28
 -10   5  -7    0.30    0.28
  10   5   7    0.47    0.48
 -10   5  -7    0.32    0.52
 -10  -5   7    0.45    0.35
   0  -6   7   72.70    5.38
   0   6   7   53.47    5.44
   0   6  -7   64.99    5.42
   0   6  -7   64.38    5.33
   0  -6  -7   64.24    5.07
   0  -6   7   65.31    5.09
   0   6   7   69.86    5.51
   1  -6   7    0.08    0.14
  -1   6   7   -0.11    0.15
   1   6  -7    0.00    0.07
  -1  -6  -7    0.19    0.25
   1   6  -7    0.09    0.16
   1  -6   7    0.09    0.15
  -1   6   7    0.02    0.15
  -1   6  -7    0.22    0.19
   1   6   7    0.22    0.21
   1   6   7    0.03    0.16
  -1  -6   7   -0.17    0.11
  -1   6  -7   -0.04    0.10
   1  -6  -7   -0.03    0.16
  -1  -6   7    0.35    0.26
   2  -6   7   22.14    1.91
  -2   6   7   21.96    2.04
   2   6  -7   22.31    2.04
   2  -6   7   21.51    1.79
  -2  -6  -7   23.71    1.97
   2   6  -7   20.15    1.79
   2   6   7   21.86    2.10
   2   6   7   20.71    1.96
   2  -6  -7   21.51    1.78
  -2  -6   7   22.29    1.91
  -2   6  -7   22.13    1.98
  -2   6  -7   23.18    1.91
  -2  -6   7   22.89    1.97
   3  -6   7    0.81    0.26
   3  -6   7    1.26    0.29
   3   6  -7    0.65    0.34
  -3  -6  -7    0.51    0.29
   3   6  -7    0.49    0.27
  -3   6   7    1.32    0.39
  -3   6   7    0.85    0.13
   3   6   7    0.76    0.35
   3   6   7    1.54    0.44
   3  -6  -7    0.91    0.24
  -3  -6   7    0.66    0.22
  -3   6  -7    0.78    0.30
  -3   6  -7    0.92    0.26
   3  -6  -7    1.21    0.48
   3   6   7    1.13    0.29
  -4   6   7   11.35    1.01
  -4   6   7   14.61    1.50
   4   6  -7   13.52    1.45
   4   6  -7   11.98    1.45
  -4  -6  -7   12.31    1.42
   4  -6   7   11.91    1.07
   4  -6   7   11.34    1.16
  -4  -6   7   10.34    1.13
   4   6   7   12.09    1.16
   4   6   7   10.58    1.34
   4   6   7   11.19    1.45
   4  -6  -7   12.69    1.08
  -4   6  -7   11.21    1.14
   4  -6  -7   12.69    1.46
  -4   6  -7   12.36    1.15
   5  -6   7    0.12    0.20
  -5  -6  -7    0.08    0.22
   5   6  -7    0.28    0.27
  -5  -6  -7    0.23    0.29
   5  -6   7   -0.04    0.20
   5   6  -7   -0.05    0.29
  -5   6   7   -0.03    0.18
  -5   6   7   -0.01    0.11
  -5   6  -7    0.05    0.16
   5   6   7    0.28    0.31
   5   6   7   -0.17    0.24
  -5  -6   7    0.06    0.16
   5  -6  -7   -0.05    0.16
   5  -6  -7    0.03    0.24
   6   6  -7   34.34    3.04
  -6  -6  -7   34.18    3.22
   6   6  -7   36.07    3.20
   6  -6   7   36.08    2.86
  -6   6   7   36.47    3.18
   6  -6   7   31.33    3.06
   6  -6  -7   35.56    2.86
  -6  -6   7   36.38    3.10
   6   6   7   37.14    3.09
   6   6   7   33.13    3.17
  -6   6  -7   34.10    3.05
   6  -6  -7   33.81    3.03
  -7  -6  -7    1.72    0.54
  -7   6   7    2.09    0.51
   7   6  -7    2.20    0.64
   7   6  -7    2.19    0.60
   7  -6   7    1.80    0.45
   7  -6   7    2.82    0.58
   7  -6  -7    3.31    0.58
  -7  -6   7    2.22    0.51
   7   6   7    1.45    0.57
   7   6   7    2.05    0.59
  -7   6  -7    2.25    0.48
   8  -6   7    2.47    0.56
   8   6  -7    2.82    0.75
   8   6  -7    2.37    0.69
  -8  -6  -7    1.81    0.65
  -8   6   7    2.26    0.58
   8  -6   7    2.99    0.61
   8   6   7    2.09    0.73
  -8   6  -7    2.70    0.54
  -8  -6   7    2.42    0.63
   8  -6  -7    3.40    0.65
  -9  -6  -7    0.26    0.36
  -9   6   7   -0.19    0.22
   9   6  -7    0.12    0.37
   9  -6   7   -0.13    0.32
   9  -6  -7    0.52    0.30
  -9   6  -7   -0.29    0.16
   9   6   7    0.36    0.49
  -9  -6   7    0.64    0.34
  10   6  -7    9.71    1.54
  10  -6   7    9.25    1.29
 -10  -6  -7    6.58    1.28
 -10   6   7    6.40    1.15
  10  -6  -7    7.22    1.16
 -10   6  -7    8.85    1.45
 -10   6  -7    7.74    1.10
 -10  -6   7    6.07    1.14
  10   6   7    8.68    1.55
   0  -7   7    0.31    0.24
   0   7   7    0.20    0.24
   0  -7  -7    0.15    0.09
   0   7  -7    0.11    0.22
   0   7  -7    0.20    0.14
   0  -7  -7    0.22    0.21
   0  -7   7    0.19    0.15
   0   7   7    0.07    0.15
   1   7  -7   56.47    5.11
  -1   7   7   63.31    5.34
  -1  -7  -7   59.82    4.97
  -1  -7  -7   62.34    5.14
   1  -7   7   66.89    5.19
  -1   7   7   62.50    5.35
   1   7  -7   62.79    5.30
   1  -7   7   61.13    4.88
  -1  -7   7   66.15    5.18
  -1   7  -7   63.91    5.28
  -1   7  -7   63.61    5.17
  -1  -7   7   59.29    4.98
   1   7   7   64.62    5.31
   1  -7  -7   66.22    4.89
   1   7   7   66.74    5.40
  -2   7   7    2.63    0.62
  -2  -7  -7    3.80    0.70
   2   7  -7    2.05    0.55
   2  -7   7    2.46    0.45
  -2   7   7    3.80    0.64
   2  -7   7    3.28    0.49
   2   7  -7    2.67    0.34
  -2  -7  -7    2.49    0.46
  -2   7  -7    3.60    0.62
  -2  -7   7    4.08    0.72
   2   7   7    3.79    0.75
   2   7   7    3.83    0.60
  -2  -7   7    3.04    0.47
   2  -7  -7    3.30    0.50
  -2   7  -7    3.09    0.47
   3   7  -7    1.41    0.44
  -3  -7  -7    2.68    0.60
   3  -7   7    2.26    0.40
   3  -7   7    1.66    0.37
  -3  -7  -7    2.02    0.43
  -3   7   7    1.64    0.47
   3   7   7    1.51    0.50
   3  -7  -7    1.74    0.34
  -3   7  -7    1.31    0.39
   3   7   7    2.27    0.44
  -3   7  -7    1.51    0.33
  -3  -7   7    2.75    0.63
   3  -7  -7    0.70    0.52
  -3  -7   7    1.53    0.35
   4  -7   7    8.85    1.08
  -4  -7  -7    6.40    1.10
  -4   7   7    9.58    1.26
   4   7  -7   10.04    1.33
   4   7  -7   10.77    1.30
   4  -7   7    8.24    1.01
  -4   7  -7   11.25    1.17
   4   7   7    9.80    1.11
   4  -7  -7   12.82    1.54
  -4   7  -7   10.08    1.17
   4   7   7   10.50    1.43
  -4  -7   7   10.08    0.99
   4  -7  -7   12.51    1.12
   4   7   7   10.05    1.26
  -5   7   7   20.21    2.01
   5  -7   7   17.88    1.87
   5  -7   7   22.82    1.79
   5   7  -7   23.47    2.26
   5   7  -7   23.57    2.14
  -5  -7  -7   18.42    1.97
   5  -7  -7   20.35    2.02
   5   7   7   22.08    2.22
  -5  -7   7   19.91    1.88
  -5   7  -7   20.74    1.89
   5   7   7   20.04    2.28
   5  -7  -7   19.96    1.75
   6  -7   7    3.15    0.59
  -6  -7  -7    3.80    0.78
   6   7  -7    3.23    0.72
   6   7  -7    3.19    0.78
  -6   7   7    4.38    0.79
   6  -7   7    2.58    0.54
   6  -7  -7    2.61    0.63
  -6   7  -7    2.19    0.48
  -6  -7   7    3.15    0.58
   6  -7  -7    2.46    0.50
   6   7   7    1.97    0.65
   6   7   7    3.07    0.75
   7   7  -7    0.88    0.47
   7  -7   7    1.83    0.44
  -7   7   7    2.31    0.57
   7   7  -7    0.91    0.45
  -7  -7  -7    2.78    0.65
   7  -7   7    1.48    0.44
  -7  -7   7    1.56    0.48
   7   7   7    2.12    0.67
   7   7   7    1.88    0.65
   7  -7  -7    1.75    0.45
  -7   7  -7    1.22    0.37
   8  -7   7    0.41    0.33
   8  -7   7    0.06    0.28
   8   7  -7    0.55    0.37
  -8  -7  -7    0.35    0.48
   8   7  -7    0.05    0.39
  -8   7   7    0.99    0.41
  -8   7  -7    0.62    0.30
   8   7   7    0.39    0.46
  -8  -7   7    0.47    0.32
   8  -7  -7    0.65    0.35
   9   7  -7    3.59    0.87
  -9   7   7    3.69    0.79
   9   7  -7    3.77    0.99
   9  -7   7    3.13    0.69
  -9  -7  -7    3.62    0.92
  -9   7  -7    2.78    0.61
   9  -7  -7    2.81    0.62
  -9  -7   7    2.38    0.62
   9   7   7    3.81    0.92
  10  -7   7    0.62    0.54
 -10   7   7    0.34    0.38
 -10  -7  -7    0.22    0.37
  10   7  -7    0.05    0.44
  10   7   7   -0.05    0.62
 -10   7  -7    0.56    0.32
  10  -7  -7    0.94    0.49
 -10  -7   7    0.02    0.38
   0   8  -7    1.63    0.31
   0   8   7    1.76    0.52
   0   8  -7    1.67    0.48
   0  -8  -7    1.20    0.37
   0   8   7    2.04    0.50
   0  -8   7    1.80    0.34
   0  -8   7    1.17    0.38
   1  -8   7    0.26    0.24
   1  -8   7    0.09    0.15
   1   8  -7   -0.07    0.11
  -1   8   7    0.03    0.23
   1   8  -7    0.03    0.22
  -1  -8  -7   -0.04    0.21
  -1   8   7   -0.12    0.18
  -1   8  -7    0.00    0.14
   1   8   7   -0.07    0.24
   1   8   7   -0.19    0.17
  -1  -8   7   -0.05    0.22
  -1   8  -7   -0.22    0.16
   1  -8  -7   -0.25    0.14
  -1  -8   7    0.07    0.12
  -2   8   7   11.26    1.45
   2   8  -7   11.23    1.43
  -2  -8  -7    9.75    0.99
   2  -8   7    9.24    0.98
   2  -8   7    8.56    1.05
  -2   8   7   10.30    1.32
  -2  -8  -7   11.79    1.37
   2  -8  -7   10.96    1.12
   2   8   7   11.01    1.24
   2   8   7    7.96    1.31
  -2  -8   7   14.57    1.54
  -2   8  -7   11.03    1.33
  -2   8  -7    9.59    0.99
  -2  -8   7    9.99    0.98
  -3  -8  -7    0.10    0.27
   3  -8   7   -0.12    0.16
  -3   8   7    0.17    0.31
   3   8  -7    0.01    0.24
  -3  -8  -7   -0.01    0.21
   3  -8   7    0.12    0.19
   3   8   7   -0.01    0.16
  -3   8  -7   -0.02    0.22
   3  -8  -7   -0.15    0.15
  -3   8  -7   -0.04    0.14
  -3  -8   7    0.18    0.15
   3   8   7    0.36    0.35
  -3  -8   7    0.20    0.34
  -4   8   7   40.67    3.81
   4  -8   7   43.19    3.66
  -4  -8  -7   42.61    3.70
   4   8  -7   38.87    3.84
  -4  -8  -7   49.51    3.78
   4  -8   7   43.45    3.41
   4  -8  -7   39.59    3.87
   4   8   7   45.03    3.92
  -4  -8   7   40.13    3.69
   4  -8  -7   42.44    3.40
  -4   8  -7   38.62    3.65
  -4   8  -7   43.80    3.67
   4   8   7   41.35    3.66
  -4  -8   7   46.32    3.66
   5  -8   7    5.63    0.77
   5   8  -7    4.32    0.95
  -5  -8  -7    6.53    0.96
   5   8  -7    5.62    0.96
   5  -8   7    6.76    0.87
  -5   8   7    5.31    0.95
  -5  -8   7    6.26    0.83
   5   8   7    5.69    0.77
   5   8   7    5.48    1.05
   5   8   7    6.18    1.01
   5  -8  -7    6.65    1.08
   5  -8  -7    5.65    0.77
  -5   8  -7    4.79    0.76
   6  -8   7    8.57    1.03
   6   8  -7    8.38    1.32
  -6   8   7    8.88    1.25
  -6  -8  -7   10.83    1.38
   6  -8   7    6.40    0.99
   6   8  -7    8.11    1.26
   6  -8  -7    8.03    1.00
  -6   8  -7    6.95    0.99
   6   8   7    9.46    1.35
   6   8   7   10.86    1.51
   6  -8  -7    8.16    1.20
  -6  -8   7    8.52    1.08
   7  -8   7   -0.23    0.23
   7   8  -7    0.01    0.29
  -7   8   7   -0.13    0.21
   7   8  -7    0.33    0.40
  -7  -8  -7   -0.40    0.22
   7  -8  -7   -0.32    0.18
  -7   8  -7   -0.09    0.18
  -7  -8   7    0.35    0.29
   7   8   7   -0.25    0.34
   7   8   7    0.90    0.58
  -8  -8  -7    4.43    0.90
  -8   8   7    4.12    0.86
   8  -8   7    4.46    0.79
   8   8  -7    3.16    0.81
   8   8  -7    5.70    1.09
  -8  -8   7    4.05    0.79
  -8   8  -7    2.48    0.59
   8   8   7    3.77    1.00
   8  -8  -7    3.02    0.65
   9  -8   7    2.77    0.66
  -9  -8  -7    2.29    0.72
  -9   8   7    2.80    0.74
   9   8  -7    3.20    0.91
   9   8  -7    2.23    0.72
   9  -8  -7    2.77    0.64
  -9  -8   7    2.54    0.67
  -9   8  -7    0.98    0.43
   9   8   7    5.16    1.07
   0  -9   7   -0.05    0.27
   0   9   7   -0.40    0.15
   0   9  -7   -0.16    0.23
   0  -9  -7    0.13    0.25
   0   9   7    0.05    0.21
   0   9  -7    0.09    0.16
   0  -9   7   -0.03    0.15
  -1   9   7    5.68    1.03
  -1  -9  -7    4.12    0.80
  -1   9   7    8.01    1.09
   1   9  -7    4.41    0.92
   1  -9   7    6.66    0.75
   1   9  -7    4.93    0.65
   1  -9   7    6.41    0.88
  -1  -9   7    6.84    1.00
  -1   9  -7    6.06    0.74
  -1   9  -7    5.72    0.96
   1  -9  -7    4.60    0.75
   1   9   7    4.20    0.94
   1   9   7    5.43    0.87
  -1  -9   7    5.82    0.70
   2   9  -7    4.52    0.97
   2  -9   7    6.45    0.89
  -2   9   7    7.72    1.16
   2  -9   7    7.66    0.87
  -2   9   7    6.56    1.05
  -2  -9  -7    7.51    1.12
   2   9   7    6.41    0.95
  -2   9  -7    7.57    1.13
  -2  -9   7    8.75    1.22
  -2  -9   7    7.78    0.84
   2   9   7    5.85    1.14
   2  -9  -7    6.85    0.88
  -2   9  -7    6.67    0.85
   3   9  -7   12.23    1.85
   3  -9   7   15.51    1.46
  -3  -9  -7   16.84    1.97
   3  -9   7   18.56    1.52
  -3   9   7   15.61    1.89
  -3   9   7   14.04    1.87
  -3  -9   7   14.93    1.49
  -3   9  -7   19.62    1.95
   3  -9  -7   17.52    1.47
   3   9   7   16.68    2.07
  -3   9  -7   14.43    1.51
  -3  -9   7   14.39    1.87
   3   9   7   17.12    1.58
   4   9  -7    1.98    0.63
   4  -9   7    1.42    0.39
  -4   9   7    0.64    0.38
  -4  -9  -7    1.23    0.39
  -4  -9  -7    1.59    0.65
  -4  -9   7    1.06    0.53
   4   9   7    1.65    0.71
  -4  -9   7    1.72    0.39
   4  -9  -7    0.71    0.70
   4   9   7    1.28    0.34
  -4   9  -7    1.74    0.42
  -4   9  -7    1.74    0.49
   4  -9  -7    1.35    0.37
  -5  -9  -7    0.77    0.45
   5  -9   7    0.93    0.32
  -5  -9  -7    1.19    0.42
  -5   9   7    0.22    0.41
   5   9  -7    0.83    0.42
  -5  -9   7    1.02    0.55
  -5   9  -7    1.21    0.37
   5  -9  -7    1.67    0.40
   5  -9  -7    2.16    0.72
  -5  -9   7    1.37    0.38
   5   9   7    1.35    0.56
  -6  -9  -7    3.85    0.83
   6  -9   7    6.50    0.88
   6   9  -7    5.51    1.07
   6   9  -7    7.90    1.32
  -6   9   7    5.16    0.98
  -6   9  -7    5.97    0.87
   6   9   7    6.46    1.13
   6  -9  -7    5.74    0.85
  -6  -9   7    6.71    0.92
   6   9   7    6.18    1.10
   6  -9  -7    6.02    1.09
   7   9  -7    7.62    1.35
  -7   9   7    8.23    1.26
   7   9  -7    6.37    1.16
  -7  -9  -7    4.56    0.96
   7  -9   7    6.39    0.93
   7  -9  -7    6.69    0.95
   7   9   7    6.95    1.26
   7   9   7    7.33    1.22
  -7  -9   7    6.39    0.98
  -7   9  -7    5.18    0.89
   8   9  -7    6.43    1.30
   8  -9   7    5.28    0.90
  -8  -9  -7    4.17    0.88
   8   9  -7    4.22    0.97
  -8   9   7    3.63    0.86
   8  -9  -7    4.72    0.81
  -8   9  -7    2.90    0.69
  -8  -9   7    4.91    0.86
   8   9   7    5.51    1.10
  -9  -9  -7    0.25    0.44
   9   9  -7    0.98    0.74
  -9   9   7    0.75    0.49
   9   9  -7    0.35    0.47
   9  -9   7    1.17    0.54
  -9  -9   7    1.35    0.47
   9  -9  -7    1.71    0.54
   9   9   7    1.65    0.83
  -9   9  -7    0.71    0.35
   0  10  -7    0.02    0.17
   0  10   7    0.26    0.29
   0 -10  -7   -0.10    0.24
   0  10  -7    0.39    0.36
   0 -10   7    0.26    0.35
   0 -10   7    0.19    0.20
   0  10   7   -0.12    0.19
   1  10  -7    2.45    0.68
   1 -10   7    2.33    0.56
  -1  10   7    1.28    0.52
  -1 -10  -7    2.78    0.64
  -1  10   7    2.57    0.64
  -1  10  -7    2.72    0.72
   1  10   7    2.25    0.63
   1 -10  -7    2.14    0.51
  -1  10  -7    2.66    0.47
  -1 -10   7    1.28    0.55
  -1 -10   7    2.41    0.44
   1  10   7    3.09    0.65
  -2  10   7   10.91    1.53
   2  10  -7    9.55    1.47
  -2 -10  -7    8.83    1.32
  -2  10   7    9.68    1.40
   2 -10   7    9.25    1.19
   2 -10  -7    9.13    1.15
  -2  10  -7    9.35    1.14
  -2 -10   7   11.36    1.02
   2  10   7   13.45    1.44
  -2  10  -7    8.42    1.33
   2  10   7    9.17    1.48
  -2 -10   7   12.49    1.56
  -3 -10  -7    5.83    1.08
   3 -10   7    7.36    0.92
   3  10  -7    4.39    1.03
  -3  10   7    8.07    1.18
  -3  10   7    6.32    1.12
  -3 -10   7    5.91    0.79
  -3 -10   7    6.41    1.10
   3  10   7    5.84    1.13
  -3  10  -7    5.66    0.85
   3 -10  -7    6.52    0.87
  -3  10  -7    6.38    1.05
   3  10   7    7.50    1.00
  -4  10   7    2.04    0.58
  -4 -10  -7    1.16    0.47
   4 -10   7    0.51    0.27
   4  10  -7    1.00    0.49
   4  10   7    0.74    0.44
   4 -10  -7    1.02    0.31
  -4 -10   7    0.43    0.43
   4 -10  -7    0.60    0.64
  -4 -10   7    0.54    0.29
  -4  10  -7    1.82    0.55
  -4  10  -7    0.99    0.33
   5 -10   7    0.49    0.29
  -5  10   7    0.24    0.30
   5  10  -7   -0.34    0.27
  -5 -10  -7    0.74    0.52
  -5 -10   7    0.39    0.50
  -5 -10   7    0.13    0.19
   5  10   7    0.61    0.46
   5 -10  -7    0.15    0.50
  -5  10  -7    0.64    0.31
   5 -10  -7    0.05    0.25
   6 -10   7   -0.26    0.20
   6  10  -7    0.85    0.44
  -6  10   7    0.05    0.26
  -6 -10  -7    0.98    0.59
  -6  10  -7    0.06    0.27
   6 -10  -7    0.02    0.21
  -6 -10   7   -0.21    0.23
   6  10   7    0.26    0.44
  -6 -10   7   -0.82    0.44
  -7  10   7    6.26    1.14
   7 -10   7    6.01    0.94
  -7 -10  -7    6.16    1.02
   7  10  -7    3.87    1.11
  -7 -10   7    6.94    0.98
   7  10   7    6.52    1.29
   7 -10  -7    4.47    0.80
  -7  10  -7    6.28    0.98
   8  10  -7   -0.43    0.32
  -8  10   7    0.40    0.43
  -8 -10  -7   -0.16    0.42
   8 -10   7    0.87    0.46
   8  10  -7    0.62    0.70
  -8 -10   7    0.74    0.37
  -8  10  -7    0.06    0.31
   8  10   7   -0.04    0.52
   8 -10  -7    0.46    0.32
   0  11  -7    0.07    0.21
   0 -11   7    0.02    0.29
   0  11   7   -0.16    0.22
   0  11  -7   -0.44    0.23
   0 -11  -7    0.29    0.27
   0  11   7   -0.25    0.32
  -1  11   7    0.42    0.39
  -1  11   7    0.92    0.40
   1 -11   7    0.18    0.27
  -1 -11  -7    0.60    0.32
   1  11  -7   -0.38    0.23
  -1  11  -7    0.91    0.39
   1  11   7    0.38    0.41
  -1  11  -7    0.65    0.31
   1  11   7    0.29    0.28
  -1 -11   7    0.59    0.39
   1 -11  -7    0.35    0.28
  -2 -11  -7    4.97    0.93
   2  11  -7    5.45    1.05
  -2  11   7    4.08    0.95
  -2  11   7    5.83    1.00
   2 -11   7    3.52    0.70
   2 -11  -7    5.17    0.77
   2  11   7    5.80    0.93
  -2  11  -7    4.13    0.89
  -2  11  -7    4.72    0.74
  -2 -11   7    3.38    0.82
   2  11   7    4.21    0.97
  -3  11   7    0.63    0.46
  -3  11   7    0.87    0.43
   3  11  -7    1.02    0.53
   3 -11   7    1.55    0.44
  -3 -11  -7    1.36    0.58
  -3  11  -7    1.21    0.52
  -3  11  -7    1.06    0.36
   3 -11  -7    1.82    0.45
  -3 -11   7    1.62    0.38
   3  11   7    0.98    0.55
  -3 -11   7    1.15    0.57
   4 -11   7    2.39    0.53
  -4  11   7    2.76    0.74
   4  11  -7    2.83    0.80
  -4 -11  -7    2.69    0.82
   4 -11  -7    2.82    1.04
  -4  11  -7    2.11    0.51
   4  11   7    3.03    0.84
  -4 -11   7    2.49    0.52
  -4 -11   7    1.86    0.71
   4 -11  -7    1.68    0.48
  -5  11   7    0.39    0.44
  -5 -11  -7   -0.18    0.39
   5 -11   7   -0.55    0.24
   5  11  -7    0.04    0.42
  -5 -11   7    0.11    0.52
   5 -11  -7    0.31    0.56
   5  11   7    0.11    0.42
  -5  11  -7    0.08    0.27
  -5 -11   7   -0.19    0.16
   5 -11  -7   -0.10    0.23
   6  11  -7    0.03    0.48
   6 -11   7   -0.12    0.24
  -6 -11  -7    0.21    0.46
  -6  11   7    0.41    0.45
  -6 -11   7    0.53    0.65
   6 -11  -7    0.11    0.22
  -6 -11   7    0.49    0.34
   6  11   7    0.65    0.59
  -6  11  -7   -0.15    0.27
  -7 -11  -7   -0.39    0.44
  -7  11   7   -0.08    0.26
   7  11  -7    0.27    0.53
   7 -11   7    0.04    0.31
  -7  11  -7   -0.32    0.22
  -7 -11   7   -0.02    0.68
  -7 -11   7    0.57    0.32
   7 -11  -7   -0.10    0.22
   7  11   7   -0.08    0.56
   0  12  -7   13.97    1.89
   0 -12   7   13.83    1.69
   0  12   7   11.95    1.87
   0 -12  -7   15.26    1.67
   0  12   7   11.97    1.66
   1  12  -7    0.81    0.50
  -1  12   7    1.49    0.52
  -1  12   7    2.33    0.68
   1 -12   7    1.85    0.53
  -1 -12  -7    2.62    0.70
  -1 -12   7    0.41    0.41
   1  12   7    2.05    0.75
   1  12   7    1.45    0.60
  -1  12  -7    1.07    0.47
   1 -12  -7    0.23    0.33
  -1  12  -7    1.37    0.42
  -2 -12  -7    0.16    0.47
  -2  12   7    0.26    0.31
   2 -12   7    1.03    0.39
   2  12  -7    0.96    0.54
  -2  12   7    0.69    0.51
  -2  12  -7    0.31    0.33
   2  12   7    0.57    0.43
  -2 -12   7    0.32    0.39
  -2  12  -7    0.82    0.38
   2  12   7    0.45    0.52
   2 -12  -7    0.52    0.32
  -3  12   7   -0.11    0.34
   3 -12   7    1.08    0.42
  -3 -12  -7    1.37    0.55
  -3  12   7    0.27    0.33
   3  12  -7    0.21    0.33
  -3  12  -7    0.79    0.35
   3  12   7    0.77    0.53
  -3  12  -7    0.28    0.31
   3 -12  -7    0.29    0.27
  -3 -12   7    0.41    0.52
   4  12  -7    3.52    0.96
   4 -12   7    2.93    0.60
  -4 -12  -7    2.95    0.92
  -4  12   7    2.92    0.81
   4 -12  -7    1.97    1.06
  -4 -12   7    2.59    0.87
  -4  12  -7    3.46    0.69
   4 -12  -7    2.67    0.58
   4  12   7    2.61    0.88
  -5 -12  -7    2.98    0.80
  -5  12   7    2.39    0.74
   5  12  -7    2.16    0.90
   5 -12   7    1.37    0.49
  -5 -12   7    1.85    0.84
   5 -12  -7    2.05    0.99
   5  12   7    1.61    0.70
  -5  12  -7    2.38    0.58
   5 -12  -7    2.02    0.50
   6  12  -7    5.94    1.34
  -6 -12  -7    3.87    1.09
   6 -12   7    4.35    0.79
  -6  12   7    4.74    1.02
   6  12   7    3.97    1.08
  -6  12  -7    3.92    0.83
  -6 -12   7    4.72    1.21
   6 -12  -7    5.09    0.82
  -7 -12  -7    0.35    0.62
   7 -12   7    0.38    0.34
   7  12  -7   -0.55    0.59
  -7  12   7    1.25    0.62
  -7 -12   7    0.68    0.67
  -7 -12   7   -0.07    0.40
  -7  12  -7    0.25    0.26
   7  12   7   -0.14    0.50
   7 -12  -7    0.42    0.35
   0  13  -7    0.16    0.40
   0 -13   7   -0.21    0.30
   0  13   7   -0.45    0.26
   0 -13  -7    0.32    0.38
   0  13   7    0.66    0.41
  -1  13   7    7.69    1.26
  -1 -13  -7    6.53    1.12
   1 -13   7    5.95    0.99
  -1  13   7    5.84    1.18
   1  13  -7    5.69    1.22
  -1 -13   7    5.30    1.07
   1  13   7    7.23    1.14
   1 -13  -7    6.18    1.01
  -1  13  -7    5.65    1.19
   1  13   7    7.54    1.41
   2  13  -7   -0.48    0.29
  -2  13   7    0.25    0.37
  -2 -13  -7    0.52    0.41
   2 -13   7    0.54    0.37
  -2  13   7    1.39    0.66
   2 -13  -7    0.19    0.28
  -2  13  -7    0.56    0.32
  -2  13  -7    0.05    0.39
  -2 -13   7    0.20    0.42
   2  13   7    0.14    0.44
  -3  13   7    2.41    0.77
   3  13  -7    4.19    1.00
  -3 -13  -7    2.31    0.70
  -3  13   7    2.81    0.76
   3 -13   7    2.97    0.65
   3  13   7    2.62    0.92
  -3 -13   7    2.47    0.83
   3 -13  -7    1.70    0.52
  -3  13  -7    3.53    0.90
  -3  13  -7    2.61    0.61
   4  13  -7    1.37    0.64
  -4  13   7    0.51    0.48
   4 -13   7    0.50    0.37
  -4 -13  -7    1.18    0.63
  -4  13  -7    1.25    0.51
   4  13   7    1.26    0.69
   4 -13  -7    0.37    0.89
  -4 -13   7    2.31    0.76
   4 -13  -7    1.25    0.40
  -5  13   7    2.31    0.77
  -5 -13  -7    1.96    0.78
   5  13  -7    1.95    0.85
   5 -13   7    0.74    0.39
   5  13   7    0.80    0.69
   5 -13  -7    1.72    1.15
   5 -13  -7    1.02    0.43
  -5 -13   7    0.59    0.63
  -5  13  -7    1.04    0.43
   0 -14  -7    0.56    0.41
   0  14   7    0.51    0.44
   0  14   7    0.65    0.51
   0  14  -7    1.08    0.50
   0 -14   7    1.10    0.51
   1 -14   7    1.40    0.51
  -1  14   7    0.59    0.46
  -1 -14  -7   -0.06    0.29
   1  14  -7    0.23    0.45
  -1  14   7    0.60    0.55
  -1 -14   7   -0.27    0.34
   1 -14  -7    0.15    0.24
   1  14   7    0.32    0.46
  -1  14  -7    0.96    0.65
  -2 -14  -7    2.66    0.77
   2  14  -7    2.22    0.75
   2 -14   7    1.74    0.53
  -2  14   7    2.76    0.81
  -2  14   7    2.08    0.75
  -2  14  -7    2.14    0.71
   2  14   7    1.56    0.75
   2 -14  -7    3.19    0.70
  -2 -14   7    1.38    0.69
   3  14  -7    1.66    0.71
  -3 -14  -7    0.40    0.46
   3 -14   7    1.60    0.53
  -3  14   7    1.55    0.67
  -3  14   7    1.34    0.57
  -3 -14   7    1.47    0.63
  -3  14  -7    2.01    0.58
   3  14   7    0.69    0.59
   3 -14  -7    1.60    0.45
  -4 -14  -7   -1.16    0.41
   4  14  -7   -0.19    0.52
   4 -14   7   -0.35    0.24
  -4  14   7   -0.54    0.26
  -4 -14   7    0.11    0.49
   4 -14  -7   -1.14    1.02
   4 -14  -7   -0.52    0.26
  -4  14  -7    0.07    0.34
   4  14   7   -0.11    0.55
   0 -15  -7   -0.15    0.35
   0  15   7    0.25    0.46
   0 -15   7   -0.64    0.39
   0  15  -7    0.37    0.50
   1  15  -7    0.95    0.68
  -1  15   7    0.65    0.50
   1 -15   7    0.62    0.40
  -1 -15  -7    0.37    0.50
  -1  15   7   -0.34    0.42
  -1 -15   7    0.15    0.45
  -1  15  -7    0.61    0.54
   1  15   7    0.76    0.47
   1 -15  -7    0.34    0.37
   0   0  -8   41.79    3.74
   0   0   8   48.11    3.84
   0   0   8   49.09    3.81
   1   0  -8   29.01    2.23
  -1   0   8   27.22    2.49
  -1   0   8   32.43    2.46
   1   0  -8   24.18    2.43
   1   0   8   31.56    2.23
   1   0   8   32.26    2.52
   1   0   8   29.84    2.49
  -1   0  -8   29.44    2.44
  -2   0   8   42.36    3.74
  -2   0   8   45.37    3.77
  -2   0  -8   54.04    3.88
  -2   0  -8   43.97    3.67
   2   0   8   44.73    3.78
   2   0  -8   44.46    3.44
   2   0   8   46.74    3.45
  -3   0   8   47.61    4.09
  -3   0  -8   52.37    3.99
   3   0   8   49.39    4.16
  -3   0  -8   51.86    4.19
   3   0  -8   49.05    3.80
   3   0   8   50.76    3.80
   3   0  -8   46.12    4.03
  -4   0  -8   12.16    1.04
   4   0  -8   14.34    1.13
  -4   0  -8   13.36    1.22
   4   0   8   11.62    1.20
   4   0   8   11.03    1.08
   4   0  -8   12.29    1.12
  -4   0   8   11.92    1.16
  -4   0   8   11.73    1.14
  -5   0  -8    1.87    0.42
   5   0  -8    2.01    0.44
   5   0   8    3.08    0.57
  -5   0  -8    2.14    0.25
  -5   0   8    1.48    0.38
  -5   0   8    2.79    0.47
   5   0  -8    2.39    0.39
   5   0   8    2.37    0.44
   6   0  -8   10.44    1.13
  -6   0  -8    9.11    1.04
  -6   0   8    9.36    1.12
  -6   0   8    8.60    1.00
   6   0   8    7.13    1.08
   6   0  -8    7.79    0.91
   6   0   8    8.54    1.06
   7   0   8    3.71    0.68
  -7   0   8    2.99    0.55
   7   0  -8    3.37    0.52
  -7   0   8    2.63    0.61
  -7   0  -8    2.72    0.52
   7   0   8    1.99    0.58
   7   0  -8    3.40    0.66
  -8   0  -8    0.17    0.24
   8   0   8   -0.11    0.20
   8   0  -8    0.44    0.33
  -8   0   8    0.13    0.29
   8   0  -8    0.49    0.28
   8   0   8    0.20    0.33
  -9   0   8    1.63    0.55
   9   0   8    2.14    0.67
   9   0  -8    1.33    0.50
  -9   0  -8    2.41    0.76
  -9   0  -8    1.73    0.41
 -10   0  -8    2.92    0.89
 -10   0  -8    1.34    0.40
 -10   0   8    2.19    0.61
  10   0   8    1.95    0.67
  10   0  -8    2.49    0.69
  11   0   8    3.75    0.94
 -11   0  -8    3.29    0.98
 -11   0   8    2.16    0.69
  11   0  -8    3.50    0.95
   0  -1  -8   -0.02    0.03
   0  -1   8   -0.06    0.04
   0   1   8   -0.04    0.06
   0   1   8   -0.06    0.08
   0  -1  -8    0.01    0.10
   0  -1   8   -0.02    0.07
   0   1  -8   -0.14    0.04
   0  -1   8    0.00    0.09
   0  -1  -8   -0.08    0.05
  -1   1   8   33.08    2.83
   1   1  -8   34.36    2.55
  -1  -1  -8   34.64    2.80
   1  -1   8   32.57    2.80
  -1   1   8   35.07    2.76
   1   1  -8   26.57    2.72
   1  -1   8   33.96    2.52
  -1  -1   8   36.56    2.78
   1  -1  -8   33.13    2.79
  -1   1  -8   34.33    2.86
   1   1   8   35.18    2.80
   1   1   8   34.72    2.54
   1  -1  -8   32.66    2.51
  -1  -1   8   35.71    2.80
   1   1   8   32.26    2.83
  -1   1  -8   32.15    2.72
   2  -1   8    3.52    0.46
   2  -1   8    2.21    0.30
  -2   1   8    2.87    0.37
   2   1  -8    2.73    0.38
   2   1  -8    2.49    0.35
  -2  -1  -8    2.80    0.43
  -2   1   8    2.93    0.44
   2   1   8    2.45    0.40
  -2   1  -8    2.49    0.43
   2  -1  -8    3.25    0.45
  -2  -1   8    2.71    0.38
   2   1   8    2.85    0.36
  -2   1  -8    3.13    0.34
   2   1   8    1.84    0.37
   2  -1  -8    3.26    0.34
  -2  -1   8    2.61    0.39
   3   1  -8   23.05    2.08
  -3   1   8   26.21    2.17
  -3  -1  -8   21.42    2.19
  -3  -1  -8   22.19    2.09
  -3   1   8   26.13    2.10
   3  -1   8   24.69    2.17
   3  -1   8   24.32    1.95
   3   1  -8   25.17    1.99
  -3   1  -8   28.05    2.21
   3  -1  -8   24.70    1.95
  -3  -1   8   23.21    2.09
  -3   1  -8   25.85    2.00
   3   1   8   25.56    1.99
   3  -1  -8   26.01    2.11
  -3  -1   8   24.03    2.11
   3   1   8   23.90    2.17
  -4   1   8    0.15    0.13
   4  -1   8    0.26    0.17
  -4   1   8    0.50    0.24
  -4  -1  -8    0.19    0.18
  -4  -1  -8    0.20    0.20
   4   1  -8    0.23    0.19
   4  -1   8    0.04    0.15
   4   1  -8    0.07    0.14
   4   1   8    0.06    0.18
   4  -1  -8    0.10    0.17
  -4   1  -8    0.10    0.06
   4  -1  -8    0.03    0.11
  -4  -1   8    0.41    0.17
  -4  -1   8   -0.01    0.12
  -4   1  -8    0.31    0.20
   4   1   8    0.32    0.19
   5  -1   8    4.06    0.58
  -5   1   8    4.21    0.60
  -5  -1  -8    3.16    0.57
  -5  -1  -8    3.69    0.51
   5   1  -8    3.83    0.54
  -5   1   8    3.31    0.58
   5  -1   8    4.98    0.74
   5   1  -8    4.27    0.65
  -5  -1   8    3.69    0.53
   5   1   8    3.29    0.66
   5  -1  -8    3.51    0.58
   5   1   8    3.74    0.60
  -5  -1   8    4.03    0.62
   5  -1  -8    5.31    0.59
  -5   1  -8    4.42    0.65
   6   1  -8   20.54    1.92
  -6   1   8   23.01    2.02
   6   1  -8   21.08    1.94
  -6   1   8   23.58    2.04
   6  -1   8   22.51    2.10
  -6  -1  -8   21.86    2.02
   6  -1   8   22.62    1.93
   6   1   8   20.07    2.07
  -6   1  -8   23.52    2.02
  -6  -1   8   22.42    1.97
   6  -1  -8   22.69    1.94
   6   1   8   19.74    1.93
   6  -1  -8   21.81    1.90
  -6  -1   8   23.03    2.06
  -7   1   8   11.90    1.28
   7  -1   8    8.07    1.25
  -7  -1  -8    9.94    1.19
   7   1  -8   11.98    1.23
   7   1  -8   12.56    1.41
   7  -1   8   11.07    1.30
  -7   1   8   11.26    1.32
   7  -1  -8    9.69    1.01
  -7   1  -8    9.68    1.18
  -7  -1   8   11.67    1.21
   7   1   8   11.89    1.43
   7  -1  -8    9.97    1.25
   7   1   8   10.45    1.32
  -7  -1   8   10.87    1.33
   8   1  -8   12.91    1.33
  -8   1   8   12.52    1.38
  -8  -1  -8    9.34    1.22
   8  -1   8   10.68    1.43
   8  -1   8   10.01    1.35
   8   1  -8    9.42    1.35
  -8   1   8   10.79    1.40
   8  -1  -8   12.29    1.44
   8   1   8   13.99    1.60
  -8  -1   8    9.82    1.35
  -8   1  -8   10.23    1.23
  -9  -1  -8    5.83    0.84
   9   1  -8    6.70    1.13
  -9   1   8    5.85    0.98
   9  -1   8    5.82    1.04
  -9  -1  -8    8.14    1.35
  -9   1  -8    6.62    0.88
  -9   1  -8    3.41    0.93
  -9  -1   8    6.50    1.06
   9   1   8    7.91    1.19
   9  -1  -8    7.47    1.12
 -10  -1  -8    5.09    1.16
 -10  -1  -8    3.02    0.61
  10  -1   8    4.64    0.96
  10   1  -8    6.70    1.16
 -10   1   8    2.98    0.80
  10  -1  -8    6.78    1.11
 -10   1  -8    3.33    0.64
  10   1   8    3.72    0.95
 -10  -1   8    5.43    0.94
 -10   1  -8    5.12    1.15
 -11  -1  -8    1.31    0.67
  11   1  -8    1.41    0.62
  11  -1   8    1.89    0.72
 -11   1   8    1.07    0.51
  11  -1  -8    1.39    0.60
 -11   1  -8    2.27    0.86
 -11  -1   8    0.82    0.49
 -11   1  -8    1.30    0.45
  11   1   8    1.96    0.83
   0  -2  -8   78.47    5.62
   0   2   8   68.54    6.09
   0   2  -8   71.33    6.15
   0  -2   8   77.62    6.13
   0   2  -8   80.67    6.01
   0  -2  -8   75.69    6.12
   0  -2   8   76.14    5.63
   0   2   8   73.16    6.17
   1   2  -8    6.14    0.67
   1  -2   8    6.76    0.62
  -1   2   8    7.90    0.80
   1  -2   8    6.04    0.51
  -1  -2  -8    5.44    0.76
  -1   2   8    5.82    0.55
   1   2   8    5.39    0.69
  -1  -2   8    5.67    0.58
   1  -2  -8    4.12    0.68
   1  -2  -8    6.24    0.50
  -1   2  -8    7.71    0.77
   1   2   8    6.30    0.60
  -1   2  -8    5.29    0.56
  -1  -2   8    5.76    0.58
   1   2   8    6.32    0.55
  -2   2   8   20.17    1.78
   2  -2   8   18.78    1.73
   2   2  -8   20.03    1.61
   2   2  -8   23.32    1.72
  -2   2   8   19.06    1.67
   2  -2   8   20.05    1.55
  -2  -2  -8   19.10    1.79
  -2   2  -8   19.39    1.76
  -2  -2   8   17.59    1.70
   2   2   8   18.52    1.75
  -2   2  -8   21.19    1.64
   2  -2  -8   20.12    1.55
   2   2   8   19.17    1.74
  -2  -2   8   21.19    1.68
   2  -2  -8   18.43    1.75
   2   2   8   19.78    1.60
  -3   2   8   -0.08    0.15
   3   2  -8    0.06    0.14
  -3   2   8    0.01    0.08
   3   2  -8    0.11    0.15
   3  -2   8   -0.11    0.09
   3  -2   8   -0.06    0.14
   3   2   8    0.11    0.16
  -3   2  -8   -0.06    0.13
   3  -2  -8   -0.02    0.13
  -3   2  -8   -0.09    0.07
   3   2   8   -0.04    0.13
  -3  -2   8    0.02    0.12
   3  -2  -8   -0.17    0.09
  -3  -2   8    0.05    0.10
  -4   2   8   82.23    6.95
   4  -2   8   89.73    6.39
  -4   2   8   82.07    6.87
  -4  -2  -8   90.00    7.00
   4  -2   8   83.55    6.97
   4   2  -8   83.61    6.45
   4   2  -8   80.29    6.78
   4   2   8   84.92    6.98
   4  -2  -8   89.37    6.39
   4   2   8   80.44    6.78
  -4   2  -8   82.45    6.64
  -4  -2   8   77.90    6.81
   4  -2  -8   86.79    6.80
   4   2   8   85.57    6.46
  -4   2  -8   87.23    6.93
  -4  -2   8   86.11    6.92
   5   2  -8    9.12    1.07
  -5   2   8    8.45    0.97
   5  -2   8   10.80    1.16
  -5  -2  -8    5.67    0.95
  -5   2   8   11.08    1.13
   5   2  -8    7.35    0.94
   5  -2   8    9.83    0.99
  -5   2  -8    8.31    0.99
   5   2   8    8.69    1.04
   5  -2  -8    9.66    0.99
   5   2   8    9.20    1.12
   5   2   8    8.49    0.93
   5  -2  -8    9.26    0.87
  -5  -2   8    8.40    1.02
   6   2  -8   12.84    1.40
   6  -2   8   14.85    1.40
   6  -2   8   11.94    1.59
  -6   2   8   14.88    1.49
  -6   2   8   12.90    1.43
  -6  -2  -8   21.11    1.57
   6   2  -8   16.56    1.68
  -6  -2   8   15.64    1.51
  -6   2  -8   16.47    1.47
   6   2   8   17.64    1.51
   6  -2  -8   14.61    1.39
   6  -2  -8   15.06    1.37
   6   2   8   15.60    1.75
  -7   2   8   -0.11    0.18
   7   2  -8   -0.06    0.21
  -7   2   8    0.08    0.21
   7   2  -8   -0.22    0.24
   7  -2   8    0.04    0.27
  -7  -2  -8   -0.05    0.16
   7  -2   8   -0.03    0.19
   7  -2  -8   -0.08    0.22
  -7  -2   8    0.15    0.28
   7   2   8   -0.21    0.30
  -7   2  -8    0.03    0.15
   7  -2  -8   -0.02    0.14
   7   2   8    0.26    0.32
  -8   2   8    8.75    1.06
   8   2  -8    8.17    1.16
   8  -2   8    4.57    0.90
   8  -2   8    5.22    0.89
  -8  -2  -8    7.75    0.94
  -8   2   8    6.62    0.99
  -8  -2  -8    4.71    1.01
   8   2  -8    7.89    1.00
  -8  -2   8    7.59    1.06
   8  -2  -8    5.27    0.92
  -8   2  -8    6.44    0.88
   8   2   8    6.06    1.05
   9   2  -8    1.93    0.65
  -9   2   8    1.48    0.46
  -9   2   8    1.73    0.49
  -9  -2  -8    0.28    0.43
  -9  -2  -8    1.42    0.42
   9  -2   8    2.32    0.66
  -9   2  -8    1.76    0.42
   9  -2  -8    2.18    0.59
  -9  -2   8    1.75    0.53
   9   2   8    0.98    0.53
  10  -2   8   -0.10    0.40
 -10   2   8    0.13    0.39
  10   2  -8    0.44    0.43
 -10  -2  -8   -0.25    0.37
 -10   2  -8    0.25    0.54
 -10  -2   8    0.11    0.32
 -10   2  -8   -0.07    0.19
  10   2   8   -0.79    0.42
  10  -2  -8    0.28    0.33
  11  -2   8    1.41    0.70
  11   2  -8    1.46    0.68
 -11  -2  -8    1.47    0.73
 -11   2   8    2.18    0.65
  11  -2  -8    2.65    0.79
 -11   2  -8    2.38    0.85
 -11  -2   8    1.48    0.62
 -11   2  -8    1.53    0.45
  11   2   8    1.91    0.72
   0   3   8   -0.07    0.07
   0   3  -8    0.02    0.09
   0  -3   8   -0.01    0.11
   0  -3  -8   -0.15    0.09
   0  -3  -8   -0.26    0.18
   0   3   8    0.19    0.16
   0   3  -8    0.00    0.09
   0  -3   8   -0.03    0.10
  -1   3   8    9.72    1.01
   1  -3   8    7.96    0.79
   1   3  -8    8.55    0.82
   1  -3   8    8.86    0.72
   1   3  -8    5.66    0.75
  -1  -3  -8    8.69    0.87
  -1   3   8    8.01    0.73
  -1   3  -8    8.19    0.78
   1  -3  -8   10.06    0.72
  -1   3  -8   10.18    0.85
   1  -3  -8    6.31    0.94
  -1  -3   8    8.26    0.78
   1   3   8    9.16    0.80
   1   3   8    8.29    0.95
  -1  -3   8    8.46    0.88
   2  -3   8    0.85    0.24
  -2   3   8    0.88    0.18
   2   3  -8    0.88    0.26
   2   3  -8    0.66    0.17
  -2   3   8    1.01    0.31
   2   3  -8    1.04    0.28
   2  -3   8    0.70    0.16
  -2   3  -8    0.77    0.20
   2  -3  -8    1.16    0.36
  -2   3  -8    0.76    0.24
   2   3   8    1.16    0.27
   2   3   8    0.76    0.25
   2  -3  -8    0.78    0.17
   2   3   8    0.74    0.22
   2   3   8    1.08    0.31
  -2  -3   8    0.86    0.23
  -3   3   8    1.10    0.32
   3   3  -8    0.62    0.24
  -3   3   8    1.24    0.21
   3  -3   8    0.60    0.18
   3   3  -8    1.15    0.32
   3  -3   8    1.00    0.28
  -3   3  -8    0.52    0.21
   3   3   8    0.76    0.26
  -3   3  -8    1.10    0.21
  -3  -3   8    1.11    0.17
   3   3   8    0.93    0.27
   3   3   8    1.02    0.32
   3  -3  -8    0.63    0.20
   3  -3  -8    0.81    0.28
   3   3   8    1.38    0.34
  -3  -3   8    0.95    0.25
   4   3  -8    5.07    0.75
  -4  -3  -8    6.56    0.84
  -4   3   8    5.89    0.63
   4  -3   8    4.28    0.58
   4   3  -8    4.62    0.66
  -4   3   8    5.54    0.76
   4  -3   8    4.81    0.71
   4  -3  -8    5.22    0.63
  -4   3  -8    4.43    0.65
  -4  -3   8    4.94    0.48
   4   3   8    6.29    0.79
   4  -3  -8    4.51    0.67
   4   3   8    5.71    0.75
   4   3   8    5.95    0.77
  -4  -3   8    5.52    0.70
  -4   3  -8    5.17    0.49
  -5   3   8    0.16    0.14
  -5   3   8    0.34    0.23
   5  -3   8    0.17    0.21
   5   3  -8   -0.06    0.15
  -5  -3  -8    0.08    0.17
   5  -3   8    0.15    0.16
   5   3  -8    0.09    0.19
   5   3   8    0.39    0.26
   5  -3  -8   -0.01    0.17
   5  -3  -8    0.31    0.17
   5   3   8    0.37    0.21
  -5  -3   8    0.18    0.14
  -5   3  -8    0.08    0.13
   5   3   8    0.16    0.22
  -5  -3   8   -0.10    0.15
  -6   3   8    6.91    0.87
  -6  -3  -8    6.91    0.92
   6   3  -8    7.64    0.96
  -6   3   8    6.73    0.94
   6   3  -8    6.43    0.99
   6  -3   8    7.83    0.91
   6  -3   8    5.96    0.93
  -6   3  -8    8.21    0.94
   6  -3  -8    7.23    0.84
   6  -3  -8    7.22    0.90
  -6  -3   8    5.48    0.88
   6   3   8    6.71    0.87
   6   3   8    7.93    1.07
   6   3   8    8.52    1.12
  -7   3   8    1.63    0.46
   7  -3   8    2.92    0.62
  -7   3   8    1.87    0.45
   7  -3   8    1.22    0.43
   7   3  -8    1.53    0.56
  -7  -3  -8    2.75    0.50
   7   3  -8    2.04    0.49
  -7   3  -8    1.62    0.43
   7  -3  -8    2.36    0.39
   7   3   8    1.94    0.59
   7  -3  -8    1.70    0.46
  -7  -3   8    1.70    0.49
  -8  -3  -8    2.14    0.48
  -8   3   8    2.50    0.56
  -8   3   8    2.90    0.61
   8  -3   8    3.39    0.67
   8   3  -8    3.82    0.70
  -8  -3  -8    4.40    0.96
   8  -3   8    2.42    0.56
   8   3  -8    4.45    0.89
   8   3   8    4.90    0.90
   8  -3  -8    1.90    0.52
  -8   3  -8    2.42    0.49
  -8  -3   8    1.38    0.52
   9  -3   8    0.79    0.42
  -9   3   8    0.32    0.29
  -9   3   8    0.78    0.35
  -9  -3  -8    1.70    0.66
   9   3  -8    1.70    0.62
   9  -3   8    1.44    0.52
   9  -3  -8    0.79    0.43
   9   3   8    0.86    0.49
  -9  -3   8    0.71    0.42
  -9   3  -8    1.53    0.40
 -10   3   8    1.06    0.51
 -10  -3  -8    1.00    0.54
  10   3  -8    0.65    0.49
  10  -3   8    0.05    0.44
 -10  -3   8    0.62    0.44
 -10   3  -8    1.13    0.69
  10   3   8    1.14    0.63
  10  -3  -8    0.88    0.47
 -10   3  -8    1.21    0.39
 -11  -3  -8    0.24    0.45
  11   3  -8    0.35    0.61
  11  -3   8    0.53    0.54
 -11   3   8    0.23    0.38
 -11   3  -8    0.18    0.26
 -11   3  -8   -0.16    0.45
  11   3   8    0.71    0.55
 -11  -3   8    0.32    0.38
  11  -3  -8    0.36    0.47
   0   4  -8    9.88    0.97
   0   4   8   10.89    0.96
   0   4   8   11.33    1.10
   0   4  -8    9.96    1.03
   0  -4   8   12.66    1.00
   0  -4   8   11.86    1.00
   0  -4  -8    9.93    0.95
   1   4  -8    1.40    0.24
   1  -4   8    1.65    0.28
  -1  -4  -8    2.46    0.42
  -1   4   8    0.95    0.34
  -1   4   8    2.23    0.25
   1  -4   8    1.68    0.32
   1   4  -8    1.50    0.33
  -1  -4   8    1.38    0.29
   1  -4  -8    1.19    0.44
  -1   4  -8    1.78    0.31
   1   4   8    2.45    0.49
  -1   4  -8    1.60    0.32
  -1  -4   8    2.27    0.42
   1  -4  -8    1.49    0.27
   1   4   8    1.54    0.28
   1   4   8    2.24    0.42
   2   4  -8   13.46    1.20
   2  -4   8   12.80    1.03
  -2   4   8   13.11    1.24
  -2   4   8   12.95    1.04
   2  -4   8   12.25    1.14
   2   4  -8    9.80    1.02
   2   4  -8   12.35    1.11
   2   4   8   13.67    1.15
   2   4   8   12.96    1.19
  -2   4  -8   12.03    1.11
   2   4   8   13.12    1.12
  -2   4  -8   11.37    1.12
   2   4   8   14.43    1.46
   2  -4  -8    8.51    1.30
  -2  -4   8   11.70    1.12
   2  -4  -8   13.01    1.02
  -3   4   8    7.47    0.70
  -3   4   8    8.53    1.02
   3  -4   8    8.65    0.94
   3   4  -8    9.19    1.00
   3   4  -8    6.58    0.64
   3   4  -8    9.36    0.99
   3  -4   8    8.20    0.72
   3   4   8    6.39    0.87
   3  -4  -8    7.91    1.03
  -3   4  -8    8.00    0.90
   3  -4  -8    8.26    0.72
  -3   4  -8    8.65    0.77
  -3  -4   8    8.28    0.79
   3   4   8    9.57    0.99
   3   4   8    8.35    0.92
   3   4   8    9.47    1.07
  -4   4   8   18.93    1.60
   4  -4   8   18.79    1.72
   4  -4   8   19.06    1.55
  -4   4   8   17.60    1.75
   4   4  -8   20.72    1.75
   4   4  -8   16.42    1.63
   4   4   8   18.66    1.67
   4  -4  -8   19.86    1.75
   4   4   8   17.93    1.75
   4   4   8   15.88    1.66
  -4   4  -8   20.02    1.60
  -4   4  -8   18.00    1.69
   4  -4  -8   20.45    1.57
  -4  -4   8   19.12    1.69
   4   4   8   16.46    1.71
   5  -4   8    2.04    0.45
[truncated: 6,542,847 more chars]
