# Supplementary material for: Weaving a 2D net of hydrogen and halogen bonds: cocrystal of a pyrazolium bromide with tetra­fluoro­diiodo­benzene
Source: Acta Crystallogr C Struct Chem. 2022 May 9;78(Pt 6):324–31. doi: 10.1107/S2053229622004648 (PMC9167629; doi:10.1107/S2053229622004648)
Supplement: Supplementary file 2 [file c-78-00324-1sup2.hkl]

data_1                                                                          
_shelx_title ' s21_30_a.res in Pbca'                                            
_shelx_refln_list_code          4                                               
_shelx_F_calc_maximum      281.76                                               
_exptl_crystal_F_000      1040.00                                               
_reflns_d_resolution_high  0.7409                                               
                                                                                
loop_                                                                           
 _space_group_symop_operation_xyz                                               
 'x, y, z'                                                                      
 '-x+1/2, -y, z+1/2'                                                            
 '-x, y+1/2, -z+1/2'                                                            
 'x+1/2, -y+1/2, -z'                                                            
 '-x, -y, -z'                                                                   
 'x-1/2, y, -z-1/2'                                                             
 'x, -y-1/2, z-1/2'                                                             
 '-x-1/2, y-1/2, z'                                                             
                                                                                
_cell_length_a     8.7704                                                       
_cell_length_b    11.6582                                                       
_cell_length_c    23.8429                                                       
_cell_angle_alpha  90.000                                                       
_cell_angle_beta   90.000                                                       
_cell_angle_gamma  90.000                                                       
                                                                                
_shelx_F_squared_multiplier     1.000                                           
                                                                                
loop_                                                                           
 _refln_index_h                                                                 
 _refln_index_k                                                                 
 _refln_index_l                                                                 
 _refln_F_squared_calc                                                          
 _refln_F_squared_meas                                                          
 _refln_F_squared_sigma                                                         
 _refln_observed_status                                                         
   2   0   0       7379.91       8653.91       340.50 o                         
   4   0   0       6811.36       6865.98       274.02 o                         
   6   0   0      10587.45      10433.11       418.19 o                         
   8   0   0        296.44        319.15        41.84 o                         
  10   0   0       4940.63       4941.81       307.51 o                         
   2   1   0       3502.05       3580.78       100.35 o                         
   4   1   0        577.74        558.82        25.82 o                         
   6   1   0          7.07          4.07         4.35 o                         
   8   1   0         33.19         20.00         9.60 o                         
  10   1   0       1344.74       1204.28       113.93 o                         
   0   2   0      17329.99      17477.28       684.41 o                         
   2   2   0      14143.26      14554.06       429.51 o                         
   4   2   0       1543.23       1361.43        43.67 o                         
   6   2   0         24.13          5.26         4.78 o                         
   8   2   0        510.73        511.25        37.64 o                         
  10   2   0         19.25         12.86        14.12 o                         
   2   3   0      79388.27      87957.08      2416.44 o                         
   4   3   0        176.16        205.43        12.76 o                         
   6   3   0       3070.72       3224.12        97.28 o                         
   8   3   0        640.40        592.49        42.12 o                         
  10   3   0         50.90         22.32        16.24 o                         
   0   4   0        966.61        950.01        42.84 o                         
   2   4   0        163.02        134.50         8.68 o                         
   4   4   0       2267.19       2157.50        77.39 o                         
   6   4   0          0.25         -5.38         5.38 o                         
   8   4   0       1687.87       1615.89        80.09 o                         
  10   4   0        167.13        153.08        24.03 o                         
   2   5   0       2967.73       3098.65        90.64 o                         
   4   5   0       4959.85       4845.28       170.20 o                         
   6   5   0        427.58        453.53        29.39 o                         
   8   5   0        347.29        310.15        36.09 o                         
  10   5   0        625.45        585.71        46.89 o                         
   0   6   0      10600.31      10267.14       597.11 o                         
   2   6   0        893.98        818.79        30.26 o                         
   4   6   0        115.83        153.52        11.88 o                         
   6   6   0       2249.87       2286.17        95.15 o                         
   8   6   0          1.85        -10.19        10.44 o                         
  10   6   0         76.28         95.38        22.27 o                         
   2   7   0         13.35         29.94         6.12 o                         
   4   7   0        980.50        893.80        38.47 o                         
   6   7   0        132.37        136.05        16.65 o                         
   8   7   0         42.26          8.48        13.38 o                         
  10   7   0        147.99        112.30        25.57 o                         
   0   8   0       2020.05       2008.43        92.43 o                         
   2   8   0         63.59         64.86        12.48 o                         
   4   8   0         48.52         58.92        13.01 o                         
   6   8   0       1032.33        944.10        67.52 o                         
   8   8   0        265.38        295.10        31.10 o                         
  10   8   0        286.20        293.77        62.71 o                         
   2   9   0        167.72        184.55        18.86 o                         
   4   9   0        919.46        790.61        43.11 o                         
   6   9   0         21.36        231.99        24.39 o                         
   8   9   0        302.77        280.07        30.88 o                         
   0  10   0          0.32         24.46        17.49 o                         
   2  10   0       1426.32       1342.34        65.05 o                         
   4  10   0          1.52         34.97         9.71 o                         
   6  10   0         79.74        100.25        19.18 o                         
   8  10   0        379.40        312.90        32.78 o                         
   2  11   0         64.63         45.68        13.37 o                         
   4  11   0         26.09         21.24        12.37 o                         
   6  11   0          0.06        -10.28        10.28 o                         
   8  11   0        128.35        128.11        40.06 o                         
   0  12   0       3998.73       4151.36       214.25 o                         
   2  12   0       3398.73       3070.51       155.06 o                         
   4  12   0        371.50        372.57        35.53 o                         
   6  12   0         17.13         -2.95        17.82 o                         
   2  13   0          0.91         12.54        13.43 o                         
   4  13   0        380.91        399.55        37.92 o                         
   6  13   0         17.96         20.84        18.19 o                         
   0  14   0        684.09        770.26        90.69 o                         
   2  14   0       1114.36       1154.84        73.72 o                         
   4  14   0        515.19        551.51        52.89 o                         
   2  15   0        376.69        279.48        38.47 o                         
   1   1   1      10961.04      11153.51       218.95 o                         
   2   1   1       3962.63       4248.42        84.29 o                         
   3   1   1        711.55        764.82        17.53 o                         
   4   1   1       1097.76       1108.62        25.71 o                         
   5   1   1        112.76        110.61         6.20 o                         
   6   1   1         16.78         20.06         3.82 o                         
   7   1   1        308.75        391.98        17.48 o                         
   8   1   1        261.64        271.86        15.98 o                         
   9   1   1         33.63         28.22        10.24 o                         
  10   1   1        447.27        458.31        30.06 o                         
  11   1   1         38.22         26.76        14.97 o                         
   0   2   1       9099.33       8864.53       246.35 o                         
   1   2   1       3815.63       3692.32        68.90 o                         
   2   2   1       5030.57       5307.11       105.63 o                         
   3   2   1       3616.44       3849.30        79.92 o                         
   4   2   1        458.31        513.79        14.91 o                         
   5   2   1       1746.83       1937.25        43.39 o                         
   6   2   1         78.21         91.67         5.99 o                         
   7   2   1        207.95        242.87        12.77 o                         
   8   2   1        963.49        983.21        37.21 o                         
   9   2   1        139.22        153.55        15.67 o                         
  10   2   1        124.30        130.85        15.85 o                         
  11   2   1         60.25         81.81        18.72 o                         
   1   3   1        255.71        318.07         8.56 o                         
   2   3   1       6492.62       6902.73       136.57 o                         
   3   3   1        579.70        695.39        17.37 o                         
   4   3   1        138.23        155.76         7.38 o                         
   5   3   1       2635.03       2631.72        56.27 o                         
   6   3   1         91.90         92.54         7.42 o                         
   7   3   1        114.58        144.90        11.24 o                         
   8   3   1        923.32        921.54        43.48 o                         
   9   3   1        208.56        220.13        20.83 o                         
  10   3   1         14.01          8.36        10.27 o                         
  11   3   1        186.03        174.13        20.48 o                         
   0   4   1       4592.51       4634.23       133.03 o                         
   1   4   1       2289.54       2307.61        48.10 o                         
   2   4   1       6513.08       6524.94       130.30 o                         
   3   4   1          1.19          2.75         2.95 o                         
   4   4   1       6270.28       6455.74       138.72 o                         
   5   4   1        595.39        646.38        18.92 o                         
   6   4   1       1442.62       1486.83        38.75 o                         
   7   4   1       1731.99       1707.92        50.29 o                         
   8   4   1       1214.67       1329.36        50.16 o                         
   9   4   1        224.96        225.18        18.14 o                         
  10   4   1        107.45         82.64        13.23 o                         
  11   4   1        102.04         75.02        15.82 o                         
   1   5   1       4860.45       4645.15        91.87 o                         
   2   5   1       1489.77       1494.61        33.48 o                         
   3   5   1       8340.91       8861.60       182.02 o                         
   4   5   1       1355.93       1386.99        32.38 o                         
   5   5   1        579.90        563.13        17.88 o                         
   6   5   1        764.29        762.53        29.53 o                         
   7   5   1        595.59        615.93        26.82 o                         
   8   5   1         86.27         92.07        11.55 o                         
   9   5   1        147.80        174.13        17.29 o                         
  10   5   1          7.46          6.09        12.42 o                         
  11   5   1          5.01          5.55        13.13 o                         
   0   6   1        657.95        713.26        27.29 o                         
   1   6   1       1448.82       1417.43        32.82 o                         
   2   6   1        412.75        531.44        15.98 o                         
   3   6   1        884.01        848.20        23.71 o                         
   4   6   1       3262.99       3378.97        76.24 o                         
   5   6   1          2.41          2.35         4.59 o                         
   6   6   1       1722.63       1546.71        53.35 o                         
   7   6   1        213.11        244.79        15.66 o                         
   8   6   1         16.34         16.16         8.07 o                         
   9   6   1        183.27        157.31        17.09 o                         
  10   6   1        262.01        275.66        25.03 o                         
   1   7   1       6789.23       6430.70       130.54 o                         
   2   7   1         23.85         29.57         3.88 o                         
   3   7   1       3914.75       3771.27        81.88 o                         
   4   7   1        193.35        207.69        10.64 o                         
   5   7   1       5114.90       4891.79       109.78 o                         
   6   7   1        656.69        663.36        28.54 o                         
   7   7   1        247.92        248.86        18.36 o                         
   8   7   1        167.54        171.41        16.46 o                         
   9   7   1         34.37         22.87        10.15 o                         
  10   7   1        484.86        465.80        33.18 o                         
   0   8   1       1442.42       1436.97        50.09 o                         
   1   8   1       1443.05       1482.68        37.72 o                         
   2   8   1          4.47          2.05         3.92 o                         
   3   8   1        200.45        195.27        11.26 o                         
   4   8   1        777.69        783.16        31.70 o                         
   5   8   1        322.60        361.12        19.84 o                         
   6   8   1       1130.90       1009.05        40.78 o                         
   7   8   1        426.37        401.23        28.10 o                         
   8   8   1          0.64         12.49         8.89 o                         
   9   8   1        305.63        292.85        24.59 o                         
  10   8   1         39.52         40.25        13.98 o                         
   1   9   1       1566.82       1443.99        40.33 o                         
   2   9   1        145.06        170.10        10.83 o                         
   3   9   1       1252.30       1190.57        36.82 o                         
   4   9   1        976.22        856.22        31.94 o                         
   5   9   1        924.35        962.23        38.15 o                         
   6   9   1        962.92        855.88        37.25 o                         
   7   9   1        998.68        855.92        41.06 o                         
   8   9   1        278.31        310.64        22.87 o                         
   9   9   1         74.35         93.11        15.80 o                         
   0  10   1        624.62        609.85        37.99 o                         
   1  10   1        846.49        839.71        39.70 o                         
   2  10   1       1074.69       1009.99        39.01 o                         
   3  10   1         97.85        129.79        12.89 o                         
   4  10   1        359.54        396.34        20.51 o                         
   5  10   1       1098.16       1059.24        40.38 o                         
   6  10   1        139.86        105.68        15.12 o                         
   7  10   1        926.87        874.05        41.49 o                         
   8  10   1         66.90         71.29        15.09 o                         
   9  10   1        359.54        322.58        36.59 o                         
   1  11   1         13.51         11.53         7.58 o                         
   2  11   1          0.08         -1.18         7.10 o                         
   3  11   1        859.72        852.45        42.48 o                         
   4  11   1        131.76        105.08        13.62 o                         
   5  11   1        396.50        367.48        27.58 o                         
   6  11   1        185.41        198.64        19.16 o                         
   7  11   1         65.93         76.68        13.62 o                         
   8  11   1        152.07        122.85        17.58 o                         
   0  12   1        169.36        174.95        21.85 o                         
   1  12   1         23.93         30.77        10.51 o                         
   2  12   1        309.33        315.17        22.44 o                         
   3  12   1        491.77        497.72        29.70 o                         
   4  12   1        149.22        136.65        17.62 o                         
   5  12   1         85.27         94.55        16.27 o                         
   6  12   1        311.71        353.94        41.81 o                         
   7  12   1        356.65        343.22        30.94 o                         
   1  13   1        948.21        948.47        47.92 o                         
   2  13   1          0.29         -2.68         9.82 o                         
   3  13   1         79.68         85.43        14.44 o                         
   4  13   1        149.49        121.64        16.97 o                         
   5  13   1         52.67         58.00        21.25 o                         
   6  13   1          2.02          2.86        12.31 o                         
   0  14   1         85.72         62.20        19.41 o                         
   1  14   1        102.46         95.16        16.39 o                         
   2  14   1         72.25         68.69        14.15 o                         
   3  14   1        106.70        108.98        16.65 o                         
   4  14   1         96.47         78.81        16.34 o                         
   5  14   1         71.35         77.04        16.77 o                         
   1  15   1        278.78        263.04        26.20 o                         
   2  15   1         68.66         68.79        16.05 o                         
   3  15   1         97.60         89.51        16.78 o                         
   0   0   2          0.87         -1.07         1.07 o                         
   1   0   2      11783.63      12870.04       333.69 o                         
   2   0   2       1165.39       1202.47        33.78 o                         
   3   0   2        145.15        177.75         8.06 o                         
   4   0   2       2938.51       2845.12        82.69 o                         
   5   0   2        964.02        902.59        33.90 o                         
   6   0   2         75.28         85.54         8.57 o                         
   7   0   2       3011.93       2994.81       121.41 o                         
   8   0   2        160.12        157.81        17.27 o                         
   9   0   2          1.72         -8.90         9.14 o                         
  10   0   2       1427.96       1351.28        90.67 o                         
  11   0   2        417.21        378.62        53.32 o                         
   1   1   2        130.67         95.49         4.77 o                         
   2   1   2        646.41        665.75        16.12 o                         
   3   1   2       2570.54       2588.50        54.86 o                         
   4   1   2         99.31        132.69         6.93 o                         
   5   1   2       1998.58       2006.71        44.94 o                         
   6   1   2         41.48         55.19         5.52 o                         
   7   1   2        231.24        251.18        20.69 o                         
   8   1   2        525.79        538.19        23.86 o                         
   9   1   2         75.55         69.74        10.96 o                         
  10   1   2        267.77        237.57        22.87 o                         
  11   1   2          1.02        -10.53        17.32 o                         
   0   2   2       8081.09       8782.50       229.80 o                         
   1   2   2       6634.84       6862.64       135.30 o                         
   2   2   2      47992.07      52552.64      1020.38 o                         
   3   2   2       1828.58       1978.35        42.45 o                         
   4   2   2       2810.29       2917.90        62.45 o                         
   5   2   2       1431.33       1413.71        33.49 o                         
   6   2   2       2835.48       2747.84        63.24 o                         
   7   2   2        827.39        892.86        31.33 o                         
   8   2   2       1202.27       1166.80        41.31 o                         
   9   2   2       1087.19       1102.25        45.72 o                         
  10   2   2        926.58        947.55        46.38 o                         
  11   2   2          0.11         -4.01        15.05 o                         
   1   3   2       9535.85      10048.96       198.14 o                         
   2   3   2       1055.90       1093.56        24.96 o                         
   3   3   2        787.27        730.51        21.68 o                         
   4   3   2       1897.44       1917.27        44.23 o                         
   5   3   2       2300.89       2298.97        49.51 o                         
   6   3   2        144.01        146.68         8.76 o                         
   7   3   2        120.03        108.08        10.11 o                         
   8   3   2        695.85        679.53        34.97 o                         
   9   3   2          0.38         -0.06         7.88 o                         
  10   3   2        153.13        165.88        17.37 o                         
  11   3   2        182.46        155.43        22.24 o                         
   0   4   2       7919.93       7813.70       205.73 o                         
   1   4   2        442.57        547.55        15.77 o                         
   2   4   2       2262.39       2274.11        47.75 o                         
   3   4   2         14.90          3.07         3.55 o                         
   4   4   2        461.94        425.21        17.79 o                         
   5   4   2          0.42         -0.42         3.20 o                         
   6   4   2       1288.27       1218.70        34.05 o                         
   7   4   2          2.28         -5.63         5.63 o                         
   8   4   2         35.74         32.22         8.45 o                         
   9   4   2         21.79         24.47         9.89 o                         
  10   4   2        131.52        156.29        17.47 o                         
  11   4   2        188.78        184.86        20.08 o                         
   1   5   2          1.99         -0.43         2.99 o                         
   2   5   2        666.15        657.26        17.60 o                         
   3   5   2       6988.54       7246.36       155.24 o                         
   4   5   2       3068.33       3184.04        85.52 o                         
   5   5   2       2994.77       2775.86        63.18 o                         
   6   5   2        901.52        881.14        30.54 o                         
   7   5   2        352.92        371.41        20.77 o                         
   8   5   2        212.42        239.88        17.06 o                         
   9   5   2          1.05         -0.74         8.63 o                         
  10   5   2        442.79        372.36        25.60 o                         
  11   5   2        131.72        148.21        18.75 o                         
   0   6   2       1895.24       2013.07        62.07 o                         
   1   6   2         43.81         45.08         4.90 o                         
   2   6   2        300.43        313.18        12.37 o                         
   3   6   2        204.14        248.12        10.03 o                         
   4   6   2        141.41        110.53         7.70 o                         
   5   6   2          0.36         -1.87         4.62 o                         
   6   6   2         78.59        108.01        11.19 o                         
   7   6   2         37.89         43.74         8.24 o                         
   8   6   2         19.98         17.80         8.62 o                         
   9   6   2        128.43        124.09        16.00 o                         
  10   6   2         61.27         38.32        12.98 o                         
   1   7   2        287.78        398.42        14.47 o                         
   2   7   2       1311.82       1333.74        33.68 o                         
   3   7   2        243.26        312.32        12.08 o                         
   4   7   2       3030.19       3008.09        66.83 o                         
   5   7   2        757.03        706.43        26.01 o                         
   6   7   2        368.30        387.23        22.18 o                         
   7   7   2          0.57          4.59         6.25 o                         
   8   7   2         45.98         26.78         9.88 o                         
   9   7   2         68.06         24.62        11.01 o                         
  10   7   2         49.82         54.03        13.43 o                         
   0   8   2       2478.27       2422.09        74.72 o                         
   1   8   2        175.63        157.02         8.81 o                         
   2   8   2       1458.19       1498.76        37.65 o                         
   3   8   2        209.79        206.30        11.65 o                         
   4   8   2       1445.67       1320.95        44.82 o                         
   5   8   2        498.29        485.53        22.40 o                         
   6   8   2         31.14         39.15         8.93 o                         
   7   8   2        492.34        439.66        27.94 o                         
   8   8   2          3.13         15.60         9.28 o                         
   9   8   2        120.98         97.52        15.79 o                         
  10   8   2         53.25         39.69        25.23 o                         
   1   9   2        337.64        372.43        18.36 o                         
   2   9   2        173.11        199.03        11.80 o                         
   3   9   2        132.19        154.74        11.23 o                         
   4   9   2         74.94         59.35         9.19 o                         
   5   9   2        274.29        268.32        20.01 o                         
   6   9   2        169.55        203.15        16.47 o                         
   7   9   2          9.63         23.24         9.42 o                         
   8   9   2        277.09        226.13        19.23 o                         
   9   9   2         29.29         26.09        12.01 o                         
   0  10   2         88.32         76.72        14.68 o                         
   1  10   2         41.47         67.11        10.66 o                         
   2  10   2       2994.33       2720.87        73.47 o                         
   3  10   2       1280.52       1250.47        48.26 o                         
   4  10   2        663.51        627.64        27.13 o                         
   5  10   2         55.72         49.13        10.98 o                         
   6  10   2          3.22         -4.32         9.28 o                         
   7  10   2        410.02        433.10        26.90 o                         
   8  10   2       1029.86       1061.57        48.92 o                         
   9  10   2         18.00          8.43        33.97 o                         
   1  11   2        303.22        295.07        18.30 o                         
   2  11   2         54.15         32.96        15.50 o                         
   3  11   2         33.44         60.30        11.21 o                         
   4  11   2          5.07          3.22         8.92 o                         
   5  11   2         61.24         48.77        11.57 o                         
   6  11   2        121.99        119.49        15.56 o                         
   7  11   2        156.39        145.55        17.77 o                         
   8  11   2          1.22          0.05        11.32 o                         
   0  12   2        754.57        757.22        46.82 o                         
   1  12   2         32.00         37.22        10.57 o                         
   2  12   2         43.12         35.14        11.32 o                         
   3  12   2        104.26         88.61        13.66 o                         
   4  12   2        244.36        267.91        21.30 o                         
   5  12   2        128.01        111.62        17.70 o                         
   6  12   2        313.44        299.59        26.98 o                         
   7  12   2         88.23         81.60        18.42 o                         
   1  13   2         90.45         83.22        13.59 o                         
   2  13   2        193.99        158.46        23.90 o                         
   3  13   2        136.25        169.32        18.39 o                         
   4  13   2        255.78        235.78        25.09 o                         
   5  13   2        582.73        604.90        38.32 o                         
   6  13   2          0.94         -1.50        12.92 o                         
   0  14   2       1226.00       1156.77        82.75 o                         
   1  14   2         41.72         35.09        13.11 o                         
   2  14   2        438.44        489.01        30.61 o                         
   3  14   2          0.97        -12.03        12.03 o                         
   4  14   2         47.65         64.16        15.56 o                         
   5  14   2         62.53         60.82        16.01 o                         
   1  15   2         57.53         21.50        15.37 o                         
   2  15   2         61.92         39.11        14.61 o                         
   3  15   2        216.38        239.34        23.45 o                         
   1   1   3       3615.41       3628.59        71.59 o                         
   2   1   3         60.62         46.07         2.65 o                         
   3   1   3       1091.90        982.12        22.58 o                         
   4   1   3       2222.70       2310.15        50.36 o                         
   5   1   3       1984.07       2198.12        50.32 o                         
   6   1   3        253.74        275.42        11.89 o                         
   7   1   3         20.57         24.41         5.88 o                         
   8   1   3          1.72         -3.36         6.56 o                         
   9   1   3       1757.58       1710.17        56.11 o                         
  10   1   3        404.67        408.77        28.34 o                         
  11   1   3        231.44        202.99        24.01 o                         
   0   2   3       4803.16       5074.83       140.18 o                         
   1   2   3          5.23          4.13         1.27 o                         
   2   2   3      40013.48      43672.59       905.66 o                         
   3   2   3        402.16        526.56        14.46 o                         
   4   2   3       4272.19       4433.70        99.11 o                         
   5   2   3         79.56         68.89         5.61 o                         
   6   2   3         33.72         43.75         5.17 o                         
   7   2   3       1185.45       1254.47        39.06 o                         
   8   2   3       2453.16       2474.03        69.98 o                         
   9   2   3        238.32        250.31        19.51 o                         
  10   2   3         60.88         47.09        12.53 o                         
  11   2   3        399.78        366.76        29.05 o                         
   1   3   3         50.74         50.38         3.13 o                         
   2   3   3        523.40        539.93        14.69 o                         
   3   3   3         42.88        108.55         6.28 o                         
   4   3   3        856.17        978.42        24.48 o                         
   5   3   3        259.91        254.44        11.73 o                         
   6   3   3         93.04        106.20         7.41 o                         
   7   3   3        768.85        770.91        28.05 o                         
   8   3   3         32.68         23.72         8.73 o                         
   9   3   3          6.89          1.77         7.85 o                         
  10   3   3         57.77         67.69        12.85 o                         
  11   3   3         10.68          6.03        12.29 o                         
   0   4   3       2416.01       2050.84        56.89 o                         
   1   4   3       1642.85       1467.38        32.40 o                         
   2   4   3        188.74        273.09         9.50 o                         
   3   4   3       5100.99       5677.11       122.50 o                         
   4   4   3        110.59        151.55        11.55 o                         
   5   4   3        389.31        394.48        15.66 o                         
   6   4   3        217.58        247.19        12.90 o                         
   7   4   3        790.35        794.66        30.03 o                         
   8   4   3         28.60         23.68         7.75 o                         
   9   4   3          4.48          8.43         8.40 o                         
  10   4   3          2.38         -9.10         9.10 o                         
  11   4   3        524.47        482.95        33.84 o                         
   1   5   3       1925.85       1751.59        39.27 o                         
   2   5   3        566.22        606.19        16.56 o                         
   3   5   3       1497.46       1493.38        35.06 o                         
   4   5   3      11983.74      12127.95       256.79 o                         
   5   5   3        437.26        411.53        16.06 o                         
   6   5   3        331.83        287.84        14.33 o                         
   7   5   3        363.21        383.26        21.05 o                         
   8   5   3        291.21        324.24        23.57 o                         
   9   5   3          6.39         -0.46         8.82 o                         
  10   5   3       1161.98       1151.40        56.52 o                         
  11   5   3         21.51          1.45        11.72 o                         
   0   6   3       7068.12       7273.23       208.08 o                         
   1   6   3        449.27        466.87        15.64 o                         
   2   6   3       2238.82       1943.29        44.26 o                         
   3   6   3        212.45        254.24        10.88 o                         
   4   6   3       1182.96       1089.30        28.70 o                         
   5   6   3         11.98         11.21         4.69 o                         
   6   6   3       3061.90       3072.50        74.98 o                         
   7   6   3         82.71         74.29         9.81 o                         
   8   6   3        750.57        720.66        34.43 o                         
   9   6   3        589.17        640.88        35.26 o                         
  10   6   3        795.16        853.37        50.79 o                         
   1   7   3       1376.94       1362.67        34.24 o                         
   2   7   3       2061.80       2017.28        47.36 o                         
   3   7   3       2028.88       1974.55        45.55 o                         
   4   7   3          7.77         14.34         4.85 o                         
   5   7   3        118.33        133.11        12.29 o                         
   6   7   3       1116.17       1048.49        37.06 o                         
   7   7   3        111.54        121.80        12.70 o                         
   8   7   3        395.99        412.29        28.23 o                         
   9   7   3        255.57        281.22        23.49 o                         
  10   7   3         40.10         20.60        11.86 o                         
   0   8   3         16.22         37.58         7.70 o                         
   1   8   3          4.17         -1.01         3.91 o                         
   2   8   3       3790.30       3428.25        75.93 o                         
   3   8   3       1029.01       1017.12        30.40 o                         
   4   8   3        449.84        520.00        21.66 o                         
   5   8   3          2.68          4.97         7.21 o                         
   6   8   3        404.86        328.57        20.39 o                         
   7   8   3        102.96         72.50        11.66 o                         
   8   8   3       1553.22       1627.24        60.30 o                         
   9   8   3          4.01         -1.79         9.57 o                         
  10   8   3          0.19         29.23        12.93 o                         
   1   9   3        650.19        695.77        26.84 o                         
   2   9   3        614.28        638.46        24.21 o                         
   3   9   3          4.15         10.10         5.90 o                         
   4   9   3        117.71        116.00        13.10 o                         
   5   9   3        632.48        602.64        30.12 o                         
   6   9   3         74.40        121.89        13.27 o                         
   7   9   3        236.45        218.95        20.36 o                         
   8   9   3        474.26        447.96        27.47 o                         
   9   9   3          7.95         -7.98        12.48 o                         
   0  10   3       4795.64       4610.08       161.11 o                         
   1  10   3         41.62         48.36         8.82 o                         
   2  10   3        662.25        669.53        31.98 o                         
   3  10   3          1.82         -1.71         6.69 o                         
   4  10   3        563.07        512.31        24.12 o                         
   5  10   3        600.72        550.79        27.54 o                         
   6  10   3       1113.66       1056.83        47.32 o                         
   7  10   3         25.55         26.63        10.41 o                         
   8  10   3         20.63          9.77         9.63 o                         
   1  11   3       1026.62       1057.46        41.40 o                         
   2  11   3        134.78        133.08        13.55 o                         
   3  11   3        280.64        261.95        19.84 o                         
   4  11   3        231.44        224.28        18.32 o                         
   5  11   3         45.74         48.09        11.54 o                         
   6  11   3          5.62         -5.17         9.21 o                         
   7  11   3         99.02         81.51        14.87 o                         
   8  11   3        125.07        115.96        17.70 o                         
   0  12   3       4059.83       3987.38       144.12 o                         
   1  12   3        125.41         88.11        12.89 o                         
   2  12   3       1043.75       1052.90        45.51 o                         
   3  12   3         74.26         64.22        11.98 o                         
   4  12   3        711.26        712.76        36.72 o                         
   5  12   3          2.03        -10.19        10.19 o                         
   6  12   3        457.15        495.45        34.37 o                         
   7  12   3        285.21        294.39        27.88 o                         
   1  13   3          7.98          2.21         9.64 o                         
   2  13   3        172.49        200.51        25.39 o                         
   3  13   3         32.81         27.26        12.06 o                         
   4  13   3          2.72        -10.07        10.07 o                         
   5  13   3        236.95        260.38        27.14 o                         
   6  13   3        135.54        122.97        19.98 o                         
   0  14   3        608.19        646.22        58.36 o                         
   1  14   3        114.03         90.25        22.03 o                         
   2  14   3         37.36         44.54        13.36 o                         
   3  14   3          7.68          8.87        10.29 o                         
   4  14   3         15.27          3.06        11.66 o                         
   5  14   3         30.55          4.72        13.52 o                         
   1  15   3        136.60        117.38        19.67 o                         
   2  15   3        376.50        347.33        33.61 o                         
   3  15   3          4.48         41.66        31.78 o                         
   0   0   4      11070.86      11182.75       512.85 o                         
   1   0   4       4548.80       4369.93       129.75 o                         
   2   0   4         46.96         42.46         4.50 o                         
   3   0   4       4585.94       4598.26       130.20 o                         
   4   0   4      11444.08      12840.21       337.70 o                         
   5   0   4        339.51        331.38        14.00 o                         
   6   0   4       2741.16       3047.00        97.91 o                         
   7   0   4       5842.13       6063.19       187.06 o                         
   8   0   4         47.40         50.76        11.68 o                         
   9   0   4        633.85        673.79        47.19 o                         
  10   0   4        214.01        230.91        27.62 o                         
  11   0   4        148.43        173.73        32.35 o                         
   1   1   4         36.22         85.96         4.44 o                         
   2   1   4       1144.36       1065.72        23.00 o                         
   3   1   4      13745.93      14227.33       297.96 o                         
   4   1   4         86.85         84.07         5.81 o                         
   5   1   4       1071.01        995.66        26.02 o                         
   6   1   4         10.24         13.90         4.28 o                         
   7   1   4       1462.88       1511.22        41.90 o                         
   8   1   4          7.65         -1.40         6.44 o                         
   9   1   4        390.80        416.05        23.42 o                         
  10   1   4        137.59        128.04        17.18 o                         
  11   1   4         26.19         40.86        16.68 o                         
   0   2   4       5686.32       5291.31       146.70 o                         
   1   2   4       4473.85       4330.40        88.87 o                         
   2   2   4          9.85         11.93         2.51 o                         
   3   2   4       3367.03       3976.65        77.89 o                         
   4   2   4        428.37        498.59        17.69 o                         
   5   2   4       3363.66       3206.73        71.99 o                         
   6   2   4        100.80        122.77         7.96 o                         
   7   2   4         17.43         27.89         6.13 o                         
   8   2   4        275.02        292.31        18.36 o                         
   9   2   4       1243.22       1341.59        52.13 o                         
  10   2   4         57.44         59.37        12.96 o                         
  11   2   4        155.44        169.94        20.02 o                         
   1   3   4      21075.15      20931.94       424.12 o                         
   2   3   4         75.17        123.94         5.96 o                         
   3   3   4       1976.63       1842.19        41.00 o                         
   4   3   4       1125.26       1204.57        29.89 o                         
   5   3   4       3945.50       4249.52        97.20 o                         
   6   3   4       2516.01       2547.04        57.63 o                         
   7   3   4       1336.62       1351.08        42.07 o                         
   8   3   4        766.06        800.07        31.92 o                         
   9   3   4         16.87         -3.61         7.45 o                         
  10   3   4         48.80         28.80        10.92 o                         
  11   3   4        184.43        211.95        22.05 o                         
   0   4   4          2.10          3.19         2.70 o                         
   1   4   4        871.11        892.47        21.71 o                         
   2   4   4        783.08        874.34        22.90 o                         
   3   4   4       1338.58       1433.07        33.34 o                         
   4   4   4       1604.93       1641.21        37.85 o                         
   5   4   4          1.05          2.39         3.78 o                         
   6   4   4         38.46         47.84         6.79 o                         
   7   4   4       1163.12       1174.78        37.89 o                         
   8   4   4       1096.97       1052.24        40.46 o                         
   9   4   4        169.22        184.61        17.13 o                         
  10   4   4         27.67         40.93        11.92 o                         
  11   4   4        254.57        223.32        22.02 o                         
   1   5   4       5686.72       5920.20       126.67 o                         
   2   5   4          1.96          0.25         2.13 o                         
   3   5   4       5385.44       5237.36       110.42 o                         
   4   5   4        114.03        164.40         8.98 o                         
   5   5   4         47.64        103.56        10.73 o                         
   6   5   4         97.35         98.49         8.87 o                         
   7   5   4         13.11         13.48         6.67 o                         
   8   5   4        158.85        135.35        13.02 o                         
   9   5   4        432.26        398.31        25.22 o                         
  10   5   4         31.84         38.15        11.97 o                         
  11   5   4         11.60          8.00        16.60 o                         
   0   6   4       1541.55       1637.39        52.30 o                         
   1   6   4        532.57        584.55        18.49 o                         
   2   6   4         46.06         59.57         5.43 o                         
   3   6   4        131.98        151.48         8.11 o                         
   4   6   4       1039.58       1035.05        28.16 o                         
   5   6   4          7.60         -1.69         4.52 o                         
   6   6   4       1586.06       1535.32        43.19 o                         
   7   6   4        257.85        245.00        15.66 o                         
   8   6   4         81.27         68.94        11.58 o                         
   9   6   4         69.74         64.49        11.72 o                         
  10   6   4         79.30         50.17        16.74 o                         
   1   7   4          9.07         12.35         3.95 o                         
   2   7   4        169.07        174.89         9.35 o                         
   3   7   4          0.06          0.78         4.12 o                         
   4   7   4        157.35        173.18        10.88 o                         
   5   7   4       2370.55       2271.57        60.46 o                         
   6   7   4         35.60         24.26         7.56 o                         
   7   7   4        108.42         97.64        11.19 o                         
   8   7   4        147.22        161.12        16.82 o                         
   9   7   4         25.99          9.16        10.80 o                         
  10   7   4        106.28        114.32        17.03 o                         
   0   8   4        960.94        888.16        48.58 o                         
   1   8   4        308.11        357.94        14.38 o                         
   2   8   4        209.58        205.47        10.76 o                         
   3   8   4        607.75        704.18        27.04 o                         
   4   8   4       1518.33       1437.13        43.22 o                         
   5   8   4       1046.77        912.87        43.35 o                         
   6   8   4       1074.18       1115.08        41.31 o                         
   7   8   4         17.15         -1.31         7.34 o                         
   8   8   4         82.68         58.79        11.80 o                         
   9   8   4          7.11         13.57        14.74 o                         
  10   8   4        144.13         99.55        32.56 o                         
   1   9   4        431.49        417.30        21.47 o                         
   2   9   4          5.25         20.98         6.53 o                         
   3   9   4       1896.31       1797.94        49.76 o                         
   4   9   4          6.23         -0.74         6.25 o                         
   5   9   4        181.25        187.44        15.02 o                         
   6   9   4          2.27         -0.77         7.35 o                         
   7   9   4        315.45        298.00        21.05 o                         
   8   9   4         22.64          2.65         8.82 o                         
   9   9   4         23.64         22.77        12.35 o                         
   0  10   4         13.63         25.69        11.81 o                         
   1  10   4          0.11         11.56         7.15 o                         
   2  10   4         40.86         42.67         8.39 o                         
   3  10   4         61.02         47.61        10.56 o                         
   4  10   4         56.98         56.41        10.51 o                         
   5  10   4          9.01          5.06         8.10 o                         
   6  10   4          0.06         -7.83         7.83 o                         
   7  10   4        254.24        251.11        20.30 o                         
   8  10   4         72.07         70.49        15.62 o                         
   1  11   4         72.49         57.13        10.21 o                         
   2  11   4        188.20        225.81        17.12 o                         
   3  11   4         86.31        101.13        13.00 o                         
   4  11   4          3.48         -6.80         6.80 o                         
   5  11   4        382.90        389.49        25.48 o                         
   6  11   4        146.60        142.19        19.94 o                         
   7  11   4        309.43        377.70        27.88 o                         
   8  11   4         63.50         44.49        13.79 o                         
   0  12   4        154.56        125.22        21.88 o                         
   1  12   4        152.96        163.17        16.11 o                         
   2  12   4         19.30          6.34        10.83 o                         
   3  12   4        315.36        287.74        22.04 o                         
   4  12   4        404.68        376.37        26.72 o                         
   5  12   4        151.47        146.37        19.47 o                         
   6  12   4         47.85         70.74        16.54 o                         
   7  12   4        175.49        175.86        23.05 o                         
   1  13   4         72.06         86.23        14.45 o                         
   2  13   4          4.62          6.78         9.56 o                         
   3  13   4        178.62        212.30        19.56 o                         
   4  13   4         12.63          8.00        12.15 o                         
   5  13   4        239.76        239.75        24.31 o                         
   6  13   4          0.33         -0.59        17.14 o                         
   0  14   4        559.91        637.14        58.75 o                         
   1  14   4        272.30        246.42        23.76 o                         
   2  14   4        264.74        302.16        24.20 o                         
   3  14   4          0.45         -7.12        11.14 o                         
   4  14   4         25.38         25.82        15.26 o                         
   1  15   4        735.91        687.78        45.46 o                         
   2  15   4         18.51          3.62        13.69 o                         
   1   1   5        304.09        278.17         7.87 o                         
   2   1   5       5025.81       4948.94       101.62 o                         
   3   1   5          1.10         -1.66         1.66 o                         
   4   1   5       3766.44       3820.01        80.50 o                         
   5   1   5        695.94        756.69        21.68 o                         
   6   1   5        260.93        322.93        13.23 o                         
   7   1   5         36.14         36.80         6.12 o                         
   8   1   5         66.51         81.30        10.50 o                         
   9   1   5         90.75         78.83        11.45 o                         
  10   1   5        752.10        707.90        38.61 o                         
  11   1   5         74.58         61.25        17.91 o                         
   0   2   5      14492.82      13300.83       393.02 o                         
   1   2   5       7818.54       7609.55       149.84 o                         
   2   2   5          1.26          3.97         1.82 o                         
   3   2   5         16.18          1.86         2.83 o                         
   4   2   5          5.01          0.85         3.17 o                         
   5   2   5        114.77         91.57         6.69 o                         
   6   2   5        588.90        668.59        21.76 o                         
   7   2   5         85.99         92.23         9.11 o                         
   8   2   5        847.60        851.18        32.41 o                         
   9   2   5        297.14        322.69        22.14 o                         
  10   2   5         10.53         15.27        11.42 o                         
  11   2   5         10.10         21.44        13.58 o                         
   1   3   5       1387.94       1446.13        31.86 o                         
   2   3   5        969.00        972.71        21.93 o                         
   3   3   5        147.79        171.65         8.35 o                         
   4   3   5       1274.26       1414.87        33.05 o                         
   5   3   5         23.45         28.92         4.85 o                         
   6   3   5        175.18        200.32        11.41 o                         
   7   3   5        212.93        194.56        12.36 o                         
   8   3   5        367.41        411.04        21.98 o                         
   9   3   5        133.99        162.73        16.18 o                         
  10   3   5         39.25         18.32        10.90 o                         
  11   3   5         74.44         64.22        15.84 o                         
   0   4   5       6010.41       5781.81       164.76 o                         
   1   4   5         98.22         99.57         4.69 o                         
   2   4   5      18670.12      18464.27       361.58 o                         
   3   4   5          7.22         -0.91         3.06 o                         
   4   4   5       6744.79       6323.21       135.79 o                         
   5   4   5         20.75         17.65         5.74 o                         
   6   4   5         91.08         81.36         7.88 o                         
   7   4   5         10.08         12.68         6.21 o                         
   8   4   5       2381.51       2368.93        71.26 o                         
   9   4   5        118.34        123.93        14.52 o                         
  10   4   5        462.24        459.26        28.93 o                         
  11   4   5        257.45        223.81        22.85 o                         
   1   5   5         64.66         60.44         5.42 o                         
   2   5   5       2288.94       2066.25        48.79 o                         
   3   5   5       3486.98       3657.10        78.42 o                         
   4   5   5         66.26         54.85         5.81 o                         
   5   5   5          5.05         50.95         6.20 o                         
   6   5   5        994.66       1032.98        32.23 o                         
   7   5   5        748.54        771.04        30.61 o                         
   8   5   5        423.91        425.03        24.37 o                         
   9   5   5         30.40         22.43         9.34 o                         
  10   5   5         14.62          5.00        15.67 o                         
  11   5   5          0.16          2.24        33.46 o                         
   0   6   5        382.15        552.51        22.69 o                         
   1   6   5       1143.68       1187.74        29.76 o                         
   2   6   5         45.84         10.99         3.63 o                         
   3   6   5         22.46         17.42         3.83 o                         
   4   6   5       1531.80       1410.86        35.81 o                         
   5   6   5         10.24         17.33         5.32 o                         
   6   6   5       2968.92       2943.88        72.51 o                         
   7   6   5         32.61         49.78         9.50 o                         
   8   6   5         65.02         48.31        12.61 o                         
   9   6   5         58.56         55.80        12.44 o                         
  10   6   5          1.27         -4.01         9.71 o                         
   1   7   5          0.01          2.41         3.62 o                         
   2   7   5        323.98        296.88        12.67 o                         
   3   7   5        178.68        209.99        11.50 o                         
   4   7   5       3183.08       3128.40        71.91 o                         
   5   7   5       1307.75       1133.08        44.87 o                         
   6   7   5       1113.72       1064.79        37.57 o                         
   7   7   5        139.94        143.46        13.35 o                         
   8   7   5        209.30        246.51        21.45 o                         
   9   7   5         43.55         32.84        11.48 o                         
  10   7   5        741.93        692.50        46.75 o                         
   0   8   5       6162.17       5656.08       191.13 o                         
   1   8   5          8.65          6.90         4.11 o                         
   2   8   5       1492.72       1512.69        38.38 o                         
   3   8   5         62.32         57.33         7.17 o                         
   4   8   5       1991.98       1834.42        50.10 o                         
   5   8   5        156.98        198.52        14.00 o                         
   6   8   5        905.52        886.21        35.27 o                         
   7   8   5         23.15         10.90         8.12 o                         
   8   8   5        409.02        434.00        27.50 o                         
   9   8   5         62.86         48.59        12.36 o                         
   1   9   5         29.44         28.83         6.40 o                         
   2   9   5        356.31        381.18        18.38 o                         
   3   9   5        110.04        125.22        10.79 o                         
   4   9   5          7.07         -1.18         6.34 o                         
   5   9   5         96.23        115.75        12.48 o                         
   6   9   5        308.23        331.34        21.20 o                         
   7   9   5          2.57          0.31         8.15 o                         
   8   9   5       1141.67       1080.15        52.56 o                         
   9   9   5          4.99          5.50        12.30 o                         
   0  10   5       3611.58       3498.38       126.48 o                         
   1  10   5         97.05        125.06        11.32 o                         
   2  10   5       3963.51       3782.40        96.32 o                         
   3  10   5        229.78        198.69        14.38 o                         
   4  10   5       1137.10       1222.05        47.48 o                         
   5  10   5         44.22         41.30         9.57 o                         
   6  10   5        419.42        445.84        26.25 o                         
   7  10   5        921.36        790.37        41.55 o                         
   8  10   5         91.95        121.37        16.28 o                         
   1  11   5         92.31         87.73        12.34 o                         
   2  11   5         90.47         95.18        12.34 o                         
   3  11   5        130.16        139.10        14.68 o                         
   4  11   5         17.66         18.39         8.38 o                         
   5  11   5        172.36        163.66        16.53 o                         
   6  11   5        203.06        185.87        19.51 o                         
   7  11   5        107.00        120.27        16.97 o                         
   8  11   5         71.69         41.48        14.44 o                         
   0  12   5          5.15          2.70        14.67 o                         
   1  12   5        183.13        163.40        15.76 o                         
   2  12   5        248.24        263.85        20.98 o                         
   3  12   5          2.03          6.97         9.28 o                         
   4  12   5        416.65        407.64        27.90 o                         
   5  12   5        134.02        128.39        18.36 o                         
   6  12   5         62.27         42.27        14.16 o                         
   7  12   5         36.61         17.92        13.81 o                         
   1  13   5        378.67        307.21        24.85 o                         
   2  13   5        140.14        120.27        16.42 o                         
   3  13   5          2.08         -6.63         9.06 o                         
   4  13   5        198.76        142.39        25.33 o                         
   5  13   5         13.68          4.86        12.52 o                         
   6  13   5        115.47         62.67        15.03 o                         
   0  14   5        129.42        125.50        26.35 o                         
   1  14   5        115.16        148.15        19.35 o                         
   2  14   5        137.87        124.65        17.90 o                         
   3  14   5          3.11         -6.76        10.32 o                         
   4  14   5         89.16        108.37        17.50 o                         
   1  15   5        527.68        512.06        40.14 o                         
   2  15   5          0.75        -11.90        11.90 o                         
   0   0   6      19186.00      19256.09       887.20 o                         
   1   0   6       1905.39       1833.39        53.00 o                         
   2   0   6       4196.66       4238.29       120.13 o                         
   3   0   6       3931.01       4330.19       123.52 o                         
   4   0   6       5830.19       6604.32       187.11 o                         
   5   0   6       2161.81       2110.87        64.42 o                         
   6   0   6       9239.49       9729.28       295.78 o                         
   7   0   6       1718.49       1744.24        63.52 o                         
   8   0   6         55.28         53.27        12.84 o                         
   9   0   6         59.98         64.41        19.49 o                         
  10   0   6        645.89        604.33        46.59 o                         
  11   0   6        293.82        305.33        41.71 o                         
   1   1   6      16564.26      16978.00       331.66 o                         
   2   1   6        169.56        173.64         6.58 o                         
   3   1   6        593.11        605.53        17.10 o                         
   4   1   6       1634.67       1789.32        39.95 o                         
   5   1   6       2798.43       2672.51        58.23 o                         
   6   1   6        324.85        326.72        14.49 o                         
   7   1   6       1196.27       1166.00        34.96 o                         
   8   1   6         39.21         50.22         8.57 o                         
   9   1   6       1815.22       1971.46        64.06 o                         
  10   1   6        176.86        146.83        18.12 o                         
  11   1   6        295.50        348.46        34.74 o                         
   0   2   6        206.06        200.74         9.90 o                         
   1   2   6       7035.54       6810.62       138.70 o                         
   2   2   6        586.62        582.32        15.46 o                         
   3   2   6        211.21        216.81         8.48 o                         
   4   2   6          7.13         10.11         3.72 o                         
   5   2   6       1296.55       1379.21        33.30 o                         
   6   2   6        740.21        863.18        25.64 o                         
   7   2   6         46.44         40.31         6.57 o                         
   8   2   6        977.51       1024.28        37.13 o                         
   9   2   6        356.19        344.85        21.26 o                         
  10   2   6         40.88         36.92        12.87 o                         
  11   2   6        886.34        907.11        47.73 o                         
   1   3   6       8144.16       8325.59       169.69 o                         
   2   3   6       1091.83        966.46        21.90 o                         
   3   3   6       3305.98       2980.94        61.75 o                         
   4   3   6        658.06        700.32        22.45 o                         
   5   3   6        968.09        977.34        28.60 o                         
   6   3   6       1678.69       1711.95        43.06 o                         
   7   3   6         64.11         72.58         9.58 o                         
   8   3   6       1233.66       1252.62        42.27 o                         
   9   3   6          9.68         10.49         8.68 o                         
  10   3   6         11.66          8.09        10.78 o                         
  11   3   6          0.56         15.97        13.36 o                         
   0   4   6         44.14         26.82         4.88 o                         
   1   4   6        386.41        456.38        13.54 o                         
   2   4   6        580.21        510.99        14.51 o                         
   3   4   6        512.31        511.60        16.31 o                         
   4   4   6        160.87        167.24         9.35 o                         
   5   4   6        133.33        156.06         9.74 o                         
   6   4   6          4.52          6.07         4.94 o                         
   7   4   6        146.86        157.23        12.28 o                         
   8   4   6         21.82         24.05         7.75 o                         
   9   4   6        229.53        204.99        17.89 o                         
  10   4   6        114.80        116.30        15.47 o                         
  11   4   6        480.88        497.66        39.95 o                         
   1   5   6       3927.60       3741.92        76.40 o                         
   2   5   6          1.34          0.82         4.41 o                         
   3   5   6       1857.29       1821.16        43.09 o                         
   4   5   6        172.07        225.58        10.66 o                         
   5   5   6         48.13         43.13         6.22 o                         
   6   5   6          0.51         -4.92         4.92 o                         
   7   5   6         10.85         10.76         6.30 o                         
   8   5   6          0.05         -0.53         6.52 o                         
   9   5   6        152.50        152.57        17.95 o                         
  10   5   6         98.42         67.56        14.45 o                         
   0   6   6       2055.30       1810.26        56.22 o                         
   1   6   6        470.98        472.85        18.23 o                         
   2   6   6        133.15        127.23         7.75 o                         
   3   6   6          4.02         20.91         3.66 o                         
   4   6   6        240.03        251.31        11.63 o                         
   5   6   6        533.71        475.23        18.94 o                         
   6   6   6        543.55        673.42        26.81 o                         
   7   6   6         64.96         54.97         9.19 o                         
   8   6   6          2.41         -1.95         7.54 o                         
   9   6   6        411.12        418.78        27.79 o                         
  10   6   6         20.30         15.45        11.03 o                         
   1   7   6         11.65         -0.76         3.46 o                         
   2   7   6         46.23         57.00         6.26 o                         
   3   7   6         34.83         37.10         6.33 o                         
   4   7   6        193.80        204.58        12.33 o                         
   5   7   6         57.02         46.55         7.94 o                         
   6   7   6         14.82         13.09         6.52 o                         
   7   7   6        127.13         97.97        14.02 o                         
   8   7   6          0.79         -8.17         8.17 o                         
   9   7   6        144.95        121.96        16.77 o                         
  10   7   6        123.96         89.22        20.67 o                         
   0   8   6          7.24         -0.70         6.39 o                         
   1   8   6          3.89          4.13         4.13 o                         
   2   8   6        330.42        308.06        13.64 o                         
   3   8   6        538.96        529.85        20.55 o                         
   4   8   6         44.85         32.70         7.16 o                         
   5   8   6        210.28        232.43        15.31 o                         
   6   8   6          0.13         -6.70         6.70 o                         
   7   8   6          0.68          0.79         7.67 o                         
   8   8   6        131.54        126.05        15.82 o                         
   9   8   6          0.77         -3.98        10.08 o                         
   1   9   6        685.35        709.16        25.12 o                         
   2   9   6        329.09        332.15        17.20 o                         
   3   9   6        953.59        925.12        32.07 o                         
   4   9   6        126.50        147.40        12.12 o                         
   5   9   6          0.03         -9.29         9.29 o                         
   6   9   6          0.12          2.02         7.95 o                         
   7   9   6        194.86        139.96        19.04 o                         
   8   9   6          3.49          7.50        14.04 o                         
   9   9   6         40.41         49.61        13.36 o                         
   0  10   6        345.09        397.95        29.93 o                         
   1  10   6          3.21         12.69         7.21 o                         
   2  10   6        726.22        741.19        30.29 o                         
   3  10   6          0.39         -5.14         6.62 o                         
   4  10   6         27.26         53.76         9.55 o                         
   5  10   6         81.84         63.96        11.57 o                         
   6  10   6          0.01          4.26         8.62 o                         
   7  10   6        131.88         99.16        17.41 o                         
   8  10   6        211.53        191.98        19.47 o                         
   1  11   6        248.18        250.34        21.36 o                         
   2  11   6        217.95        206.10        18.11 o                         
   3  11   6        458.28        455.69        24.14 o                         
   4  11   6        134.94        130.80        15.68 o                         
   5  11   6        453.31        549.99        30.57 o                         
   6  11   6         75.79         85.50        16.39 o                         
   7  11   6        359.58        331.45        25.80 o                         
   8  11   6          0.93          7.01        12.23 o                         
   0  12   6        269.06        337.85        34.11 o                         
   1  12   6        807.12        794.82        35.94 o                         
   2  12   6        920.01        898.92        41.40 o                         
   3  12   6        232.24        271.56        21.08 o                         
   4  12   6        239.55        235.64        23.04 o                         
   5  12   6          6.05          9.90        11.51 o                         
   6  12   6        111.94        108.22        16.77 o                         
   7  12   6        265.17        270.12        26.39 o                         
   1  13   6        663.64        666.04        35.39 o                         
   2  13   6         99.27        100.67        21.44 o                         
   3  13   6        508.37        572.49        41.45 o                         
   4  13   6        169.53        158.05        19.58 o                         
   5  13   6         27.49         43.45        16.95 o                         
   6  13   6          9.75          1.01        15.46 o                         
   0  14   6       1869.54       1885.41       100.07 o                         
   1  14   6         68.74         62.40        13.04 o                         
   2  14   6        144.71        114.01        17.75 o                         
   3  14   6         45.37         18.27        13.65 o                         
   4  14   6        120.74        131.57        19.81 o                         
   1  15   6        637.95        664.08        40.45 o                         
   2  15   6        138.42        118.24        19.36 o                         
   1   1   7        484.55        443.29        11.24 o                         
   2   1   7        703.01        602.97        14.93 o                         
   3   1   7        301.13        310.62        10.52 o                         
   4   1   7        165.73        179.86         7.26 o                         
   5   1   7         48.57        100.71         7.15 o                         
   6   1   7          0.30          1.17         4.12 o                         
   7   1   7         41.36         40.00         6.81 o                         
   8   1   7        341.77        374.79        19.90 o                         
   9   1   7          0.32         -7.80         7.80 o                         
  10   1   7        387.11        415.96        29.13 o                         
  11   1   7          0.07         -3.32        12.08 o                         
   0   2   7       1236.47       1138.54        38.36 o                         
   1   2   7        110.55        123.48         5.35 o                         
   2   2   7       1388.90       1293.49        28.17 o                         
   3   2   7          0.73         -1.73         2.60 o                         
   4   2   7       1261.79       1197.90        29.98 o                         
   5   2   7        303.83        331.93        13.13 o                         
   6   2   7        598.55        598.72        23.19 o                         
   7   2   7        179.67        217.08        13.61 o                         
   8   2   7        366.76        377.55        20.39 o                         
   9   2   7          1.89         -7.78         7.78 o                         
  10   2   7        228.75        219.54        24.15 o                         
  11   2   7        143.72        172.99        20.86 o                         
   1   3   7       1986.48       1945.79        41.83 o                         
   2   3   7        330.59        403.61        12.30 o                         
   3   3   7          2.80         -2.86         2.86 o                         
   4   3   7         18.47          9.07         3.21 o                         
   5   3   7       1644.12       1476.05        35.30 o                         
   6   3   7         18.89          7.39         4.85 o                         
   7   3   7          2.93          8.32         5.86 o                         
   8   3   7        388.75        389.94        20.72 o                         
   9   3   7        368.88        403.84        24.88 o                         
  10   3   7         29.12         32.92        11.88 o                         
  11   3   7         76.77         82.26        17.23 o                         
   0   4   7        228.12        266.01        13.74 o                         
   1   4   7       4691.74       4554.98        94.69 o                         
   2   4   7         11.67          0.66         3.41 o                         
   3   4   7         34.27         34.13         4.46 o                         
   4   4   7       1338.28       1201.10        31.28 o                         
   5   4   7         42.28         47.23         6.23 o                         
   6   4   7         57.35         52.36         7.14 o                         
   7   4   7        128.01        130.13        10.87 o                         
   8   4   7         85.86        101.78        11.76 o                         
   9   4   7         49.66         57.16        11.65 o                         
  10   4   7         14.36         25.38        12.72 o                         
  11   4   7        186.69        170.34        21.29 o                         
   1   5   7       1113.33       1017.35        25.97 o                         
   2   5   7        176.44        196.28        10.38 o                         
   3   5   7       1808.97       1730.00        40.28 o                         
   4   5   7         22.93         26.18         4.95 o                         
   5   5   7        427.35        460.62        18.30 o                         
   6   5   7       2246.80       2057.32        53.02 o                         
   7   5   7        112.02        113.37        10.89 o                         
   8   5   7        637.78        649.01        30.03 o                         
   9   5   7        167.69        196.68        24.24 o                         
  10   5   7         22.61         23.78        11.90 o                         
   0   6   7       6295.69       6262.58       192.15 o                         
   1   6   7          2.68          3.45         3.45 o                         
   2   6   7       2309.93       2107.90        51.15 o                         
   3   6   7         52.81         85.90         6.45 o                         
   4   6   7       1186.44       1146.41        30.41 o                         
   5   6   7          0.39          3.90         4.88 o                         
   6   6   7       3645.18       3346.17        84.67 o                         
   7   6   7        205.30        215.92        15.62 o                         
   8   6   7        266.12        249.26        19.03 o                         
   9   6   7          3.36          7.99        10.59 o                         
  10   6   7        687.66        746.93        40.37 o                         
   1   7   7       6138.19       6040.17       127.45 o                         
   2   7   7        306.56        299.89        13.50 o                         
   3   7   7        192.59        173.08        11.76 o                         
   4   7   7        917.75        970.26        30.14 o                         
   5   7   7       2036.41       1992.66        54.82 o                         
   6   7   7        237.33        282.91        17.16 o                         
   7   7   7        103.35        160.84        14.05 o                         
   8   7   7         44.00         42.75        10.71 o                         
   9   7   7        320.07        306.14        23.70 o                         
  10   7   7         30.91         32.41        14.07 o                         
   0   8   7        180.94        155.49        14.21 o                         
   1   8   7          4.62         -4.19         4.19 o                         
   2   8   7        949.25        995.86        31.20 o                         
   3   8   7          3.89          3.23         5.13 o                         
   4   8   7       4300.69       4090.73        94.25 o                         
   5   8   7        600.14        554.97        23.42 o                         
   6   8   7        874.71        812.59        32.09 o                         
   7   8   7          0.53         -6.98         9.14 o                         
   8   8   7        350.90        368.22        25.22 o                         
   9   8   7        361.42        253.81        22.58 o                         
   1   9   7        481.16        547.26        23.03 o                         
   2   9   7        624.68        673.33        26.03 o                         
   3   9   7       1448.06       1551.06        45.49 o                         
   4   9   7        149.01        134.33        11.88 o                         
   5   9   7        125.75        109.13        12.26 o                         
   6   9   7        582.24        575.01        28.13 o                         
   7   9   7        710.05        623.25        32.12 o                         
   8   9   7        444.13        438.89        28.42 o                         
   9   9   7         97.33         89.12        15.80 o                         
   0  10   7          7.18          8.93         8.32 o                         
   1  10   7        219.02        227.29        15.61 o                         
   2  10   7        976.74        981.37        38.11 o                         
   3  10   7        606.79        615.74        27.26 o                         
   4  10   7         85.39         89.51        11.76 o                         
   5  10   7         26.58         24.66         9.24 o                         
   6  10   7          0.31          1.96        12.97 o                         
   7  10   7        643.59        564.78        34.00 o                         
   8  10   7         41.79         23.64        12.83 o                         
   1  11   7         46.72         37.58         9.11 o                         
   2  11   7        429.26        450.36        24.96 o                         
   3  11   7        132.25        120.16        13.34 o                         
   4  11   7        246.05        229.09        19.28 o                         
   5  11   7          0.63         -6.24         8.77 o                         
   6  11   7         23.00         16.16        10.72 o                         
   7  11   7          2.68         -3.07        10.07 o                         
   0  12   7       1181.83       1296.77        74.78 o                         
   1  12   7        123.52        125.26        18.47 o                         
   2  12   7         47.07         51.42        11.41 o                         
   3  12   7         38.94         45.24        11.50 o                         
   4  12   7        273.34        278.43        24.59 o                         
   5  12   7        206.63        199.42        21.27 o                         
   6  12   7        385.78        437.76        32.94 o                         
   7  12   7          8.76         25.54        13.25 o                         
   1  13   7        655.32        609.77        34.55 o                         
   2  13   7         39.65         25.80        11.07 o                         
   3  13   7        276.52        260.83        21.91 o                         
   4  13   7        101.43        101.81        16.97 o                         
   5  13   7        106.65        116.33        18.67 o                         
   0  14   7         41.72         73.04        20.04 o                         
   1  14   7         45.97         31.66        13.20 o                         
   2  14   7        176.81        213.34        22.41 o                         
   3  14   7        128.50        130.18        17.81 o                         
   4  14   7          1.04        -12.37        12.37 o                         
   1  15   7         15.18         40.63        14.72 o                         
   0   0   8       5096.62       4449.21       209.72 o                         
   1   0   8       3043.84       2845.20        81.32 o                         
   2   0   8       4750.57       4411.34       132.57 o                         
   3   0   8       4638.36       4754.63       144.69 o                         
   4   0   8       1201.78       1182.97        38.30 o                         
   5   0   8        235.93        215.46        14.15 o                         
   6   0   8        825.29        836.61        37.65 o                         
   7   0   8        277.83        290.09        20.97 o                         
   8   0   8         22.25         18.48        10.36 o                         
   9   0   8        199.03        171.31        23.06 o                         
  10   0   8        175.72        195.96        25.11 o                         
  11   0   8        310.50        300.79        41.25 o                         
   1   1   8       3154.37       3224.36        65.01 o                         
   2   1   8        236.65        266.73         9.07 o                         
   3   1   8       2327.76       2369.41        49.77 o                         
   4   1   8         10.46         15.11         3.24 o                         
   5   1   8        345.78        383.16        14.64 o                         
   6   1   8       1989.43       2112.34        50.82 o                         
   7   1   8       1069.84       1034.54        32.01 o                         
   8   1   8        994.29       1066.62        40.88 o                         
   9   1   8        623.29        618.33        30.96 o                         
  10   1   8        409.94        435.44        37.03 o                         
  11   1   8        147.64        135.13        19.03 o                         
   0   2   8       7550.57       7224.96       202.25 o                         
   1   2   8        525.48        584.32        16.96 o                         
   2   2   8       2046.68       1900.12        40.27 o                         
   3   2   8          0.88         -2.78         2.78 o                         
   4   2   8       8050.84       8106.94       161.41 o                         
   5   2   8        792.75        857.45        25.76 o                         
   6   2   8       1543.71       1493.68        45.83 o                         
   7   2   8          2.08         -2.15         5.32 o                         
   8   2   8        629.75        645.20        35.45 o                         
   9   2   8        156.65        149.49        15.08 o                         
  10   2   8          1.66         -0.61        10.61 o                         
  11   2   8        177.47        172.16        20.93 o                         
   1   3   8        865.20        821.29        21.70 o                         
   2   3   8        105.48         81.35         5.31 o                         
   3   3   8         65.91         91.88         5.68 o                         
   4   3   8        483.11        502.41        15.64 o                         
   5   3   8          9.21         13.13         4.19 o                         
   6   3   8        669.58        684.64        23.80 o                         
   7   3   8        203.68        192.29        13.17 o                         
   8   3   8        302.59        282.17        26.92 o                         
   9   3   8        100.12         94.83        13.08 o                         
  10   3   8         85.62         80.42        15.63 o                         
  11   3   8          0.02         27.03        13.21 o                         
   0   4   8       1400.97       1052.28        36.10 o                         
   1   4   8        151.61        168.79         9.43 o                         
   2   4   8       1274.77       1192.27        27.13 o                         
   3   4   8        760.92        787.16        20.26 o                         
   4   4   8       1789.19       1785.19        41.23 o                         
   5   4   8        207.40        200.38        11.30 o                         
   6   4   8       2281.23       2185.62        54.58 o                         
   7   4   8         63.19         50.57         7.85 o                         
   8   4   8         19.99         17.21         7.50 o                         
   9   4   8        180.82        194.71        17.48 o                         
  10   4   8        229.47        234.58        20.51 o                         
  11   4   8        342.89        375.73        54.02 o                         
   1   5   8         21.06         21.22         3.73 o                         
   2   5   8        136.42        151.18         7.38 o                         
   3   5   8        372.76        356.77        13.66 o                         
   4   5   8        608.12        664.92        20.86 o                         
   5   5   8         26.94         14.64         5.46 o                         
   6   5   8        379.55        397.69        20.18 o                         
   7   5   8        239.21        252.65        15.07 o                         
   8   5   8        303.56        287.82        19.24 o                         
   9   5   8         11.64         23.69        10.02 o                         
  10   5   8        281.96        268.58        23.74 o                         
   0   6   8        200.58        224.83        13.52 o                         
   1   6   8        721.52        782.32        21.18 o                         
   2   6   8        204.49        207.83         9.06 o                         
   3   6   8        217.01        255.75        15.44 o                         
   4   6   8        316.55        329.04        13.91 o                         
   5   6   8         40.63         53.00         7.07 o                         
   6   6   8          1.72          0.07         6.03 o                         
   7   6   8        109.02         79.07        11.91 o                         
   8   6   8        107.65        137.19        15.22 o                         
   9   6   8          0.18         -0.65         9.22 o                         
  10   6   8        154.61        163.73        19.35 o                         
   1   7   8        510.98        533.45        22.29 o                         
   2   7   8         26.24         19.94         4.67 o                         
   3   7   8         88.54         86.97         8.59 o                         
   4   7   8         20.06          9.44         5.41 o                         
   5   7   8        347.70        324.97        16.69 o                         
   6   7   8         37.09         32.94         7.59 o                         
   7   7   8        112.69         99.73        12.03 o                         
   8   7   8        118.65        115.23        14.11 o                         
   9   7   8         71.85         51.62        13.23 o                         
  10   7   8          6.24          4.36        11.99 o                         
   0   8   8       1195.75       1247.59        50.52 o                         
   1   8   8        215.84        276.46        13.80 o                         
   2   8   8        694.60        797.64        27.22 o                         
   3   8   8         56.64         49.56         7.63 o                         
   4   8   8         63.46         50.62         8.09 o                         
   5   8   8        242.14        258.00        15.51 o                         
   6   8   8        122.89         92.33        10.56 o                         
   7   8   8          0.07         -6.43         9.01 o                         
   8   8   8         25.67         42.14        11.39 o                         
   9   8   8         17.72         -1.58        12.94 o                         
   1   9   8         83.74         87.38        10.97 o                         
   2   9   8        431.44        441.65        20.88 o                         
   3   9   8        157.06        139.03        11.76 o                         
   4   9   8          0.10          3.34         6.68 o                         
   5   9   8         72.50         58.75         9.83 o                         
   6   9   8         81.47         66.49        10.98 o                         
   7   9   8         75.42         58.92        13.34 o                         
   8   9   8         62.10         60.92        13.30 o                         
   9   9   8         69.99         55.56        14.37 o                         
   0  10   8        238.72        232.65        20.00 o                         
   1  10   8        592.06        629.52        27.19 o                         
   2  10   8        153.79        183.02        14.43 o                         
   3  10   8         96.73         71.59        10.48 o                         
   4  10   8        430.48        424.03        25.36 o                         
   5  10   8         93.56         75.48        14.39 o                         
   6  10   8         48.77         52.65        13.00 o                         
   7  10   8        133.20        119.94        16.30 o                         
   8  10   8        186.65        206.17        19.94 o                         
   1  11   8         52.38         85.81        11.32 o                         
   2  11   8        558.23        543.71        25.66 o                         
   3  11   8         64.25         49.66        11.53 o                         
   4  11   8        291.47        292.08        21.65 o                         
   5  11   8          0.49          0.31        10.10 o                         
   6  11   8        263.30        288.85        23.27 o                         
   7  11   8          5.63          0.68        10.06 o                         
   0  12   8       1140.84       1113.39        68.29 o                         
   1  12   8         85.60         79.13        12.39 o                         
   2  12   8        788.34        787.43        36.39 o                         
   3  12   8         58.24         46.30        12.98 o                         
   4  12   8        191.25        225.29        21.25 o                         
   5  12   8          3.05         -0.02        16.69 o                         
   6  12   8        211.95        200.23        20.00 o                         
   1  13   8        146.27        142.35        17.62 o                         
   2  13   8          0.08         -6.50         9.37 o                         
   3  13   8        579.42        569.38        33.05 o                         
   4  13   8         52.73         50.99        14.54 o                         
   5  13   8         30.70         21.24        13.25 o                         
   0  14   8          3.84        -10.74        15.62 o                         
   1  14   8         19.00          6.16        12.28 o                         
   2  14   8         17.68         15.77        13.25 o                         
   3  14   8         21.07         10.80        12.61 o                         
   4  14   8        931.50        897.93        48.13 o                         
   1  15   8        435.75        482.00        34.06 o                         
   1   1   9        744.92        751.36        17.48 o                         
   2   1   9        773.55        765.99        18.73 o                         
   3   1   9       3148.06       3135.62        64.89 o                         
   4   1   9        155.19        180.16         8.39 o                         
   5   1   9          7.60         14.31         4.25 o                         
   6   1   9         94.62         93.24         8.12 o                         
   7   1   9         99.07        125.49        10.59 o                         
   8   1   9         88.55         87.71         9.23 o                         
   9   1   9        741.14        779.02        36.36 o                         
  10   1   9        289.27        366.76        27.78 o                         
  11   1   9          0.14         -0.03        12.47 o                         
   0   2   9        583.13        482.84        18.99 o                         
   1   2   9       2575.62       2372.79        52.99 o                         
   2   2   9         82.08         78.04         5.21 o                         
   3   2   9       2247.64       2163.97        46.16 o                         
   4   2   9       1308.25       1422.87        32.42 o                         
   5   2   9         26.71         15.14         4.53 o                         
   6   2   9         29.75         38.54         6.70 o                         
   7   2   9        286.57        310.58        16.45 o                         
   8   2   9        268.74        274.02        17.96 o                         
   9   2   9          5.26         11.78         8.43 o                         
  10   2   9         44.24         40.09        14.85 o                         
  11   2   9         14.92         -2.35        12.63 o                         
   1   3   9       2196.08       2010.86        42.73 o                         
   2   3   9        572.96        617.83        18.05 o                         
   3   3   9        974.27        977.47        24.07 o                         
   4   3   9         34.21         46.68         4.98 o                         
   5   3   9       1001.56       1050.44        28.98 o                         
   6   3   9        416.20        480.54        19.11 o                         
   7   3   9       1303.44       1288.49        39.92 o                         
   8   3   9        594.52        638.20        27.97 o                         
   9   3   9        108.93         97.27        15.07 o                         
  10   3   9          4.20        -10.13        10.13 o                         
  11   3   9        146.41        183.34        21.26 o                         
   0   4   9         21.92         63.58         7.16 o                         
   1   4   9        771.73        782.99        26.06 o                         
   2   4   9        747.38        809.93        21.25 o                         
   3   4   9        598.60        608.88        17.61 o                         
   4   4   9        442.95        403.07        15.13 o                         
   5   4   9       1078.65       1099.89        31.89 o                         
   6   4   9        254.14        239.55        13.26 o                         
   7   4   9        445.75        393.42        18.98 o                         
   8   4   9        303.97        364.87        23.63 o                         
   9   4   9        430.60        436.88        26.30 o                         
  10   4   9         20.51         25.94        13.75 o                         
   1   5   9       9673.73       9068.61       192.85 o                         
   2   5   9       1019.50       1079.23        31.58 o                         
   3   5   9        971.84        966.38        25.97 o                         
   4   5   9         15.06         15.38         4.38 o                         
   5   5   9        694.00        729.12        24.81 o                         
   6   5   9          0.90         -1.30         5.13 o                         
   7   5   9        917.25       1004.82        34.44 o                         
   8   5   9         83.95         67.28        15.03 o                         
   9   5   9        207.39        226.34        19.34 o                         
  10   5   9         31.43         31.59        12.61 o                         
   0   6   9        122.24        130.71        10.43 o                         
   1   6   9         19.98         30.00         4.03 o                         
   2   6   9        254.95        270.97        11.03 o                         
   3   6   9        161.59        166.10        10.60 o                         
   4   6   9         11.60          4.86         4.33 o                         
   5   6   9         13.26          7.49         5.32 o                         
   6   6   9       1271.80       1411.49        43.09 o                         
   7   6   9       1196.19       1146.72        42.32 o                         
   8   6   9        144.26        133.50        15.15 o                         
   9   6   9        355.31        407.38        26.50 o                         
  10   6   9          7.85          9.98        11.24 o                         
   1   7   9       2299.56       2144.32        51.34 o                         
   2   7   9        349.86        371.77        14.96 o                         
   3   7   9       3531.83       3385.53        81.20 o                         
   4   7   9       1103.26       1084.36        38.19 o                         
   5   7   9        309.35        264.26        15.19 o                         
   6   7   9         53.19         67.42         9.41 o                         
   7   7   9        170.12        179.64        15.14 o                         
   8   7   9         42.08         42.63        10.61 o                         
   9   7   9        582.52        613.58        32.86 o                         
  10   7   9         11.62          4.56        30.14 o                         
   0   8   9        591.56        640.33        32.61 o                         
   1   8   9        648.43        716.10        24.53 o                         
   2   8   9          0.09          0.53         4.96 o                         
   3   8   9        284.33        269.36        14.91 o                         
   4   8   9         18.38          9.38         5.94 o                         
   5   8   9        303.10        277.45        16.69 o                         
   6   8   9        160.52        147.59        13.06 o                         
   7   8   9        107.68        149.83        15.69 o                         
   8   8   9         49.48         51.57        11.71 o                         
   9   8   9        626.20        645.12        36.83 o                         
   1   9   9       2099.81       2127.68        53.47 o                         
   2   9   9        216.45        239.04        14.59 o                         
   3   9   9        555.18        571.12        24.31 o                         
   4   9   9        460.00        424.91        20.59 o                         
   5   9   9       2473.59       2305.97        77.53 o                         
   6   9   9         15.33         11.95         9.28 o                         
   7   9   9        484.81        478.74        28.35 o                         
   8   9   9         10.34         17.72        14.12 o                         
   9   9   9         34.77         66.01        19.55 o                         
   0  10   9         15.00         14.52         9.37 o                         
   1  10   9          2.40          8.31         6.56 o                         
   2  10   9        394.33        412.56        21.56 o                         
   3  10   9       1822.18       1676.56        52.26 o                         
   4  10   9         33.58          8.33         8.63 o                         
   5  10   9        466.57        489.05        28.07 o                         
   6  10   9         40.75         30.04        11.23 o                         
   7  10   9         13.66         11.72        10.89 o                         
   8  10   9          7.99         20.06        13.65 o                         
   1  11   9       1550.89       1500.83        52.97 o                         
   2  11   9         13.81         14.02         7.31 o                         
   3  11   9        802.87        800.35        33.94 o                         
   4  11   9         51.50         35.00        12.73 o                         
   5  11   9        834.08        850.28        40.26 o                         
   6  11   9          1.28         16.48        11.32 o                         
   7  11   9        612.45        570.42        34.73 o                         
   0  12   9        425.44        403.23        38.02 o                         
   1  12   9        309.99        286.27        27.05 o                         
   2  12   9        355.89        331.61        22.59 o                         
   3  12   9         41.15         25.23        11.89 o                         
   4  12   9         61.01         88.14        15.77 o                         
   5  12   9        185.42        183.05        20.08 o                         
   6  12   9         61.25         47.43        15.32 o                         
   1  13   9        320.28        317.51        24.35 o                         
   2  13   9         28.90         21.58        13.39 o                         
   3  13   9        114.10        111.88        18.45 o                         
   4  13   9         73.47         70.03        15.13 o                         
   5  13   9         77.39         63.92        15.75 o                         
   0  14   9        121.53        124.77        25.21 o                         
   1  14   9          5.23         -0.52        12.80 o                         
   2  14   9          2.54         10.65        13.23 o                         
   3  14   9          0.19         -7.10        13.83 o                         
   0   0  10         11.78         40.90         9.57 o                         
   1   0  10        449.44        344.57        14.46 o                         
   2   0  10      16905.52      16519.93       457.74 o                         
   3   0  10       1564.76       1555.14        48.56 o                         
   4   0  10       1677.21       1274.17        41.14 o                         
   5   0  10        114.23        122.80        10.13 o                         
   6   0  10       1046.64       1136.83        47.26 o                         
   7   0  10          7.21          6.16         8.31 o                         
   8   0  10        105.91        119.12        16.03 o                         
   9   0  10         68.12         99.27        24.24 o                         
  10   0  10        341.84        336.58        33.75 o                         
  11   0  10          0.37         -7.36        15.76 o                         
   1   1  10       3384.77       3232.11        65.85 o                         
   2   1  10         26.80         38.61         4.12 o                         
   3   1  10        146.05        133.41         6.99 o                         
   4   1  10        322.53        304.54        11.47 o                         
   5   1  10        254.23        294.07        12.81 o                         
   6   1  10        452.91        421.35        18.22 o                         
   7   1  10         34.34         24.02         6.97 o                         
   8   1  10       1284.49       1381.83        44.73 o                         
   9   1  10        107.70        108.12        14.51 o                         
  10   1  10        414.90        394.08        30.89 o                         
  11   1  10         27.95         27.94        12.99 o                         
   0   2  10       7088.10       6409.87       220.25 o                         
   1   2  10        543.83        585.84        16.41 o                         
   2   2  10       3836.01       3435.29        70.48 o                         
   3   2  10       2057.06       2211.26        47.34 o                         
   4   2  10       3386.15       3209.39        67.46 o                         
   5   2  10        154.07        187.57        10.14 o                         
   6   2  10        483.97        535.71        21.46 o                         
   7   2  10         13.52         12.17         6.41 o                         
   8   2  10        447.51        449.82        25.27 o                         
   9   2  10         67.53         90.55        12.72 o                         
  10   2  10        168.06        191.42        27.48 o                         
  11   2  10         81.00        109.61        17.95 o                         
   1   3  10        278.19        375.01        12.41 o                         
   2   3  10          1.44         -2.53         2.67 o                         
   3   3  10         42.68         46.37         4.74 o                         
   4   3  10       1671.83       1519.97        35.56 o                         
   5   3  10        144.67        155.21        10.40 o                         
   6   3  10        684.21        615.75        22.90 o                         
   7   3  10         10.74         29.80         7.29 o                         
   8   3  10        977.69       1006.69        38.55 o                         
   9   3  10          0.65         -2.67         8.03 o                         
  10   3  10        225.16        230.34        22.56 o                         
   0   4  10        189.84        148.39        10.48 o                         
   1   4  10       1380.37       1450.76        35.89 o                         
   2   4  10       2514.38       2296.87        53.96 o                         
   3   4  10        509.66        459.00        14.97 o                         
   4   4  10       1313.13       1257.48        33.25 o                         
   5   4  10        490.54        551.92        20.65 o                         
   6   4  10       3093.17       3024.22        70.29 o                         
   7   4  10        243.88        234.19        14.60 o                         
   8   4  10        369.82        366.71        19.76 o                         
   9   4  10         41.22         36.16        10.23 o                         
  10   4  10         46.33         29.43        13.18 o                         
   1   5  10        176.65        218.67         9.61 o                         
   2   5  10        289.06        319.35        12.06 o                         
   3   5  10        118.34        106.90         6.31 o                         
   4   5  10        731.43        755.40        23.59 o                         
   5   5  10         38.93         33.82         6.43 o                         
   6   5  10        384.85        441.09        19.45 o                         
   7   5  10        291.43        299.59        16.64 o                         
   8   5  10          0.57         12.47         8.31 o                         
   9   5  10         18.61         28.26        10.45 o                         
  10   5  10          8.09         -8.64        11.71 o                         
   0   6  10       2290.23       2447.17        75.01 o                         
   1   6  10        210.96        218.10         9.79 o                         
   2   6  10        692.62        680.78        20.09 o                         
   3   6  10          5.88          2.63         4.46 o                         
   4   6  10       1363.45       1362.19        36.80 o                         
   5   6  10         16.77         15.13         6.62 o                         
   6   6  10        111.57        110.07        13.24 o                         
   7   6  10        144.61        145.18        13.49 o                         
   8   6  10        154.43        150.25        15.88 o                         
   9   6  10          7.59          4.79         9.12 o                         
  10   6  10        138.88        155.15        23.75 o                         
   1   7  10        308.52        315.49        13.75 o                         
   2   7  10         30.47         51.41         7.44 o                         
   3   7  10         35.31         28.05         6.65 o                         
   4   7  10        425.63        391.05        18.87 o                         
   5   7  10         30.41         23.29         7.25 o                         
   6   7  10        286.76        306.93        18.41 o                         
   7   7  10        179.85        185.18        16.24 o                         
   8   7  10        284.57        284.98        21.73 o                         
   9   7  10        186.35        205.64        23.13 o                         
   0   8  10         12.04         31.28         8.36 o                         
   1   8  10          8.47         11.92         5.00 o                         
   2   8  10          5.61          6.37         5.50 o                         
   3   8  10         50.36         52.28         7.72 o                         
   4   8  10        201.65        221.21        14.12 o                         
   5   8  10          0.62          0.79         7.90 o                         
   6   8  10        320.80        315.09        19.00 o                         
   7   8  10         30.61         34.16         9.58 o                         
   8   8  10        241.81        216.13        20.18 o                         
   9   8  10         10.24         17.18        11.93 o                         
   1   9  10        110.55        125.05        11.14 o                         
   2   9  10          1.92          5.31         6.34 o                         
   3   9  10        215.43        236.36        14.93 o                         
   4   9  10         26.05         24.40         7.61 o                         
   5   9  10         18.81         27.96         8.45 o                         
   6   9  10          4.47         -5.80         7.90 o                         
   7   9  10         66.33         57.48        12.47 o                         
   8   9  10        125.46        144.43        20.87 o                         
   0  10  10         31.50         25.88        10.06 o                         
   1  10  10         57.08         61.88         9.04 o                         
   2  10  10       1456.74       1420.60        47.88 o                         
   3  10  10         27.10         11.30         7.98 o                         
   4  10  10        340.92        354.81        21.93 o                         
   5  10  10         85.48         77.38        13.59 o                         
   6  10  10         24.45         51.35        12.91 o                         
   7  10  10         32.41          8.58        11.20 o                         
   8  10  10        810.12        818.64        55.65 o                         
   1  11  10          0.04         -0.63         7.31 o                         
   2  11  10         28.96         30.69         9.47 o                         
   3  11  10         72.88         51.69        10.35 o                         
   4  11  10         44.33         32.81        11.01 o                         
   5  11  10         20.71         21.74        11.20 o                         
   6  11  10          5.34         11.19        11.22 o                         
   7  11  10          1.56         -6.41         9.82 o                         
   0  12  10        494.04        420.14        38.81 o                         
   1  12  10        162.35        146.34        17.25 o                         
   2  12  10          9.49         11.82        11.71 o                         
   3  12  10          9.35          1.79        10.71 o                         
   4  12  10         89.77         98.30        16.78 o                         
   5  12  10         64.53         73.31        16.41 o                         
   6  12  10        450.31        486.10        34.51 o                         
   1  13  10        455.20        441.33        29.05 o                         
   2  13  10        156.70        153.23        19.61 o                         
   3  13  10         22.91         19.79        12.23 o                         
   4  13  10         71.44         40.82        22.86 o                         
   5  13  10         21.11         26.95        17.01 o                         
   0  14  10        389.65        427.83        41.83 o                         
   1  14  10        108.10        123.51        18.90 o                         
   2  14  10        781.11        723.92        47.88 o                         
   3  14  10          0.67          7.50        14.12 o                         
   1   1  11        994.05        990.50        24.47 o                         
   2   1  11       2347.67       2437.35        50.98 o                         
   3   1  11       1426.87       1496.69        33.58 o                         
   4   1  11        150.64        157.96         8.12 o                         
   5   1  11        276.82        300.50        12.96 o                         
   6   1  11          9.97         10.25         5.47 o                         
   7   1  11         80.12         80.68         9.38 o                         
   8   1  11         14.30         23.60         7.17 o                         
   9   1  11       1106.98       1101.54        47.20 o                         
  10   1  11          6.88        -10.87        10.87 o                         
  11   1  11         33.71         31.16        19.05 o                         
   0   2  11       4495.82       4551.83       129.36 o                         
   1   2  11        184.45        246.30         9.14 o                         
   2   2  11          7.13          3.47         2.85 o                         
   3   2  11         32.66         25.26         3.91 o                         
   4   2  11        598.82        613.03        18.69 o                         
   5   2  11         47.31         49.79         6.07 o                         
   6   2  11         31.29         28.98         6.59 o                         
   7   2  11        534.72        577.21        26.32 o                         
   8   2  11         87.61         81.21         9.66 o                         
   9   2  11         54.21         65.83        11.95 o                         
  10   2  11        189.57        172.34        21.07 o                         
   1   3  11        926.52        847.40        21.16 o                         
   2   3  11        509.91        517.46        15.99 o                         
   3   3  11       1079.77       1019.37        25.65 o                         
   4   3  11        236.64        216.77        10.08 o                         
   5   3  11        408.18        491.20        19.04 o                         
   6   3  11        134.01        127.70        10.52 o                         
   7   3  11       1933.04       2011.26        53.22 o                         
   8   3  11        303.93        284.31        17.71 o                         
   9   3  11        217.09        224.37        19.00 o                         
  10   3  11         29.72         32.97        13.22 o                         
   0   4  11        516.71        571.63        23.86 o                         
   1   4  11         21.18         21.06         4.82 o                         
   2   4  11       1258.30       1204.48        29.27 o                         
   3   4  11        146.43        144.22         7.98 o                         
   4   4  11         25.27         40.31         5.11 o                         
   5   4  11       1227.29       1313.96        41.79 o                         
   6   4  11        314.27        380.68        18.19 o                         
   7   4  11          3.94         -0.26         5.42 o                         
   8   4  11          0.35          2.29         7.00 o                         
   9   4  11        277.48        275.44        20.00 o                         
  10   4  11         11.71         26.85        11.31 o                         
   1   5  11       2147.38       2000.35        45.21 o                         
   2   5  11       1201.82       1138.37        28.25 o                         
   3   5  11        333.67        303.38        11.84 o                         
   4   5  11        303.39        312.76        13.93 o                         
   5   5  11       1304.41       1305.27        37.08 o                         
   6   5  11          7.69          9.65         5.93 o                         
   7   5  11         29.25         29.86         7.20 o                         
   8   5  11        407.53        429.52        25.93 o                         
   9   5  11          8.76          4.72         9.67 o                         
  10   5  11          0.27          1.33        10.42 o                         
   0   6  11        161.92        216.86        14.58 o                         
   1   6  11         23.96         21.62         4.29 o                         
   2   6  11        960.38        962.25        25.93 o                         
   3   6  11        154.97        151.64         9.39 o                         
   4   6  11       2633.17       2536.96        60.63 o                         
   5   6  11        149.29        148.03        12.38 o                         
   6   6  11        400.61        357.97        18.93 o                         
   7   6  11        282.04        324.83        18.47 o                         
   8   6  11        352.73        348.82        23.88 o                         
   9   6  11        463.60        467.64        28.08 o                         
  10   6  11         40.42         21.06        11.42 o                         
   1   7  11       1660.07       1439.86        37.04 o                         
   2   7  11          0.40          3.73         5.07 o                         
   3   7  11       4173.75       4087.76        92.88 o                         
   4   7  11          7.53         -4.85         5.70 o                         
   5   7  11        592.10        636.93        25.83 o                         
   6   7  11        109.74         94.17        10.34 o                         
   7   7  11        333.73        335.92        20.66 o                         
   8   7  11        229.92        258.79        20.30 o                         
   9   7  11          6.53         19.84        11.15 o                         
   0   8  11          2.21         -6.69         6.69 o                         
   1   8  11         98.67         96.89         8.79 o                         
   2   8  11        876.66        848.19        30.39 o                         
   3   8  11         27.62         24.55         7.02 o                         
   4   8  11        102.44        109.08        10.89 o                         
   5   8  11        719.11        611.72        27.07 o                         
   6   8  11        295.66        385.22        21.65 o                         
   7   8  11        182.44        173.64        19.45 o                         
   8   8  11         12.26          8.75        13.72 o                         
   9   8  11        122.25        122.12        19.50 o                         
   1   9  11       1713.68       1794.75        71.96 o                         
   2   9  11         98.48         74.38         9.77 o                         
   3   9  11         25.68         21.53         7.47 o                         
   4   9  11         13.35          9.99        10.19 o                         
   5   9  11        555.49        602.00        26.45 o                         
   6   9  11        275.80        276.19        19.44 o                         
   7   9  11        380.74        461.85        27.73 o                         
   8   9  11        220.31        216.64        22.77 o                         
   0  10  11        524.91        653.02        40.47 o                         
   1  10  11         82.13         78.80         9.54 o                         
   2  10  11         62.22         66.36         9.92 o                         
   3  10  11         57.15         58.02         9.67 o                         
   4  10  11       1276.59       1226.06        45.69 o                         
   5  10  11        325.41        347.25        23.83 o                         
   6  10  11        226.62        265.79        20.99 o                         
   7  10  11        952.19       1119.15        51.34 o                         
   8  10  11         82.76        120.31        21.45 o                         
   1  11  11        408.69        424.77        22.38 o                         
   2  11  11        150.37        182.98        15.38 o                         
   3  11  11       1528.58       1488.35        50.49 o                         
   4  11  11         16.74         11.24         9.65 o                         
   5  11  11        140.81        169.61        17.81 o                         
   6  11  11        163.16        166.29        17.67 o                         
   7  11  11        347.87        374.21        27.91 o                         
   0  12  11         22.62          3.66        15.66 o                         
   1  12  11        316.26        279.79        22.60 o                         
   2  12  11         11.01         16.99        10.05 o                         
   3  12  11        230.29        193.49        20.05 o                         
   4  12  11         31.26         27.43        13.02 o                         
   5  12  11         31.30         18.26        12.89 o                         
   6  12  11        111.26        121.35        17.81 o                         
   1  13  11        259.43        293.45        23.65 o                         
   2  13  11         17.65         11.96        12.93 o                         
   3  13  11        150.14        145.54        19.06 o                         
   4  13  11          2.46         -3.90        12.18 o                         
   5  13  11       1125.70       1074.40        54.98 o                         
   0  14  11        542.55        623.09        50.76 o                         
   1  14  11        167.44        170.10        20.80 o                         
   2  14  11          0.23         -2.82        13.70 o                         
   3  14  11         16.59         25.28        15.40 o                         
   0   0  12      15659.32      16836.54       780.03 o                         
   1   0  12         35.84         22.45         2.82 o                         
   2   0  12       1791.48       1740.60        53.54 o                         
   3   0  12        117.82        136.13        10.36 o                         
   4   0  12         45.38         33.74         6.52 o                         
   5   0  12       1664.49       1714.65        58.51 o                         
   6   0  12        934.95        919.36        45.35 o                         
   7   0  12        102.16         94.95        15.58 o                         
   8   0  12         21.16         22.61         9.47 o                         
   9   0  12       1117.44       1137.41        74.79 o                         
  10   0  12        144.82        125.95        36.74 o                         
   1   1  12       5485.81       5325.64       109.74 o                         
   2   1  12         76.71         42.92         4.34 o                         
   3   1  12       1466.12       1324.95        30.35 o                         
   4   1  12        126.68        155.63         8.40 o                         
   5   1  12       1039.91       1093.94        31.07 o                         
   6   1  12        174.99        169.79        11.31 o                         
   7   1  12        940.34        919.21        33.50 o                         
   8   1  12          3.42          1.16         6.24 o                         
   9   1  12        186.36        217.13        18.97 o                         
  10   1  12        803.43        764.23        53.18 o                         
   0   2  12       2626.31       2101.22        62.51 o                         
   1   2  12        593.99        700.43        17.90 o                         
   2   2  12        225.82        165.51         7.86 o                         
   3   2  12       1580.64       1637.90        36.18 o                         
   4   2  12       2596.28       2600.91        55.46 o                         
   5   2  12        120.07        103.17         8.08 o                         
   6   2  12          6.53          6.83         5.65 o                         
   7   2  12        415.29        447.06        20.60 o                         
   8   2  12         86.03         99.59        10.53 o                         
   9   2  12         11.61          0.33         8.96 o                         
  10   2  12        110.04        128.22        20.10 o                         
   1   3  12       2196.31       2104.65        44.92 o                         
   2   3  12       3068.77       3219.62        69.15 o                         
   3   3  12       4859.74       4609.70        94.42 o                         
   4   3  12          0.73         -3.35         3.35 o                         
   5   3  12        293.97        268.48        13.63 o                         
   6   3  12        429.66        426.40        27.36 o                         
   7   3  12        351.59        361.76        19.38 o                         
   8   3  12        102.03         81.02        10.46 o                         
   9   3  12        699.65        785.84        33.63 o                         
  10   3  12          0.90         -0.86        10.59 o                         
   0   4  12        775.75        636.63        26.33 o                         
   1   4  12         14.26          8.34         3.23 o                         
   2   4  12       2536.08       2495.93        53.48 o                         
   3   4  12          3.96          4.99         3.64 o                         
   4   4  12         98.80        103.68         7.73 o                         
   5   4  12        473.98        499.28        22.93 o                         
   6   4  12        430.21        483.85        21.01 o                         
   7   4  12        325.65        329.53        17.74 o                         
   8   4  12       1451.91       1394.72        56.74 o                         
   9   4  12       1031.14       1045.34        45.87 o                         
  10   4  12        351.44        355.20        28.85 o                         
   1   5  12        570.75        602.21        22.55 o                         
   2   5  12        371.28        399.41        14.46 o                         
   3   5  12        883.37        966.08        28.00 o                         
   4   5  12        840.64        842.63        25.85 o                         
   5   5  12         15.15         14.36         5.87 o                         
   6   5  12        450.41        473.03        20.96 o                         
   7   5  12         14.58          6.52         6.71 o                         
   8   5  12        117.47        100.02        12.69 o                         
   9   5  12         26.30         21.89        10.22 o                         
  10   5  12         59.11         47.83        14.33 o                         
   0   6  12       1457.37       1552.13        51.67 o                         
   1   6  12         63.00         50.88         5.75 o                         
   2   6  12         28.74         32.47         4.68 o                         
   3   6  12        359.25        421.78        16.69 o                         
   4   6  12         43.72         27.94         6.49 o                         
   5   6  12        424.37        450.30        21.32 o                         
   6   6  12         75.69         66.72         9.26 o                         
   7   6  12         26.60         26.09         7.89 o                         
   8   6  12          4.91         -7.71         8.74 o                         
   9   6  12         55.38         69.50        13.42 o                         
   1   7  12          3.52          9.61         4.70 o                         
   2   7  12         86.94         85.35         8.18 o                         
   3   7  12        338.19        352.77        16.70 o                         
   4   7  12        177.28        146.88        13.16 o                         
   5   7  12        504.04        472.32        22.55 o                         
   6   7  12        378.40        429.16        26.34 o                         
   7   7  12         78.29         79.16        11.94 o                         
   8   7  12         23.54          8.58         9.47 o                         
   9   7  12         18.04         41.39        11.98 o                         
   0   8  12       1791.38       1727.83        68.99 o                         
   1   8  12        234.59        275.18        14.39 o                         
   2   8  12        469.08        503.71        26.17 o                         
   3   8  12          0.60         -5.41         5.41 o                         
   4   8  12         76.42        101.12        12.49 o                         
   5   8  12        100.99        121.06        13.12 o                         
   6   8  12         99.74        103.81        12.24 o                         
   7   8  12         18.75         11.72         9.52 o                         
   8   8  12         99.71        111.52        16.27 o                         
   9   8  12        110.75        117.70        17.91 o                         
   1   9  12         56.96         58.89         9.16 o                         
   2   9  12         69.95         53.44         8.37 o                         
   3   9  12        337.23        381.00        19.91 o                         
   4   9  12         11.74         -3.20         6.44 o                         
   5   9  12          8.26          9.81         7.98 o                         
   6   9  12         34.54         33.02        10.44 o                         
   7   9  12          0.91         -1.60        10.26 o                         
   8   9  12          1.13         -8.40         9.81 o                         
   0  10  12         47.84         56.32        14.38 o                         
   1  10  12         17.21         12.34         7.35 o                         
   2  10  12         16.55         17.51         8.07 o                         
   3  10  12        261.31        268.48        17.90 o                         
   4  10  12        282.94        320.59        21.18 o                         
   5  10  12         35.14         45.35        13.23 o                         
   6  10  12         41.70         36.06        11.09 o                         
   7  10  12         23.64         22.45        12.16 o                         
   1  11  12        407.17        412.63        24.91 o                         
   2  11  12        381.51        414.93        22.92 o                         
   3  11  12        889.87        937.16        37.80 o                         
   4  11  12          6.94          4.36        10.08 o                         
   5  11  12          7.19         -6.13        11.29 o                         
   6  11  12         44.62         41.67        14.90 o                         
   7  11  12        177.97        155.87        26.27 o                         
   0  12  12       1880.98       1899.52        97.61 o                         
   1  12  12        255.45        278.21        22.93 o                         
   2  12  12        264.65        286.15        20.91 o                         
   3  12  12         44.00         20.45        12.08 o                         
   4  12  12        198.98        204.33        19.10 o                         
   5  12  12          0.01         14.57        12.01 o                         
   6  12  12        231.15        260.57        23.35 o                         
   1  13  12        355.78        353.81        27.06 o                         
   2  13  12         58.99         57.25        14.91 o                         
   3  13  12        122.13        113.55        17.83 o                         
   4  13  12          1.38          7.74        13.53 o                         
   0  14  12         34.35         80.21        21.88 o                         
   1  14  12         83.69        113.64        18.61 o                         
   2  14  12        212.98        213.21        25.92 o                         
   1   1  13       5722.00       6272.70       128.80 o                         
   2   1  13       1422.46       1328.13        29.97 o                         
   3   1  13          6.70         13.40         4.03 o                         
   4   1  13         42.08         42.48         5.17 o                         
   5   1  13        159.49        173.96        10.37 o                         
   6   1  13        296.70        310.98        15.60 o                         
   7   1  13         51.73         53.63         8.16 o                         
   8   1  13         14.32         17.53         7.51 o                         
   9   1  13          1.52         -4.85         8.18 o                         
  10   1  13        260.25        302.30        26.66 o                         
   0   2  13       8636.55       8311.65       232.55 o                         
   1   2  13        944.07       1086.34        25.47 o                         
   2   2  13        518.13        578.05        17.37 o                         
   3   2  13        799.89        888.88        23.53 o                         
   4   2  13        133.60        132.31         8.07 o                         
   5   2  13        165.34        167.57        11.84 o                         
   6   2  13         33.59         25.42         6.77 o                         
   7   2  13        286.83        299.43        16.46 o                         
   8   2  13        168.01        142.17        12.24 o                         
   9   2  13          0.11          1.16         8.29 o                         
  10   2  13        101.72        130.26        16.42 o                         
   1   3  13        412.96        502.46        15.27 o                         
   2   3  13          9.95         16.50         3.69 o                         
   3   3  13         55.33         32.73         4.77 o                         
   4   3  13        116.48        158.61         9.07 o                         
   5   3  13        315.16        337.79        17.38 o                         
   6   3  13        206.70        225.16        13.93 o                         
   7   3  13        206.43        208.80        14.27 o                         
   8   3  13        317.14        348.74        18.79 o                         
   9   3  13         63.88         45.69        15.33 o                         
  10   3  13        297.00        292.15        24.40 o                         
   0   4  13          5.40         17.70         5.20 o                         
   1   4  13       1076.19       1133.45        27.27 o                         
   2   4  13       2276.79       2178.46        49.56 o                         
   3   4  13       1315.70       1294.24        31.64 o                         
   4   4  13       2065.35       1960.91        45.87 o                         
   5   4  13        306.29        300.57        15.14 o                         
   6   4  13        413.19        428.50        19.66 o                         
   7   4  13         91.05         64.87         9.36 o                         
   8   4  13        204.67        208.75        15.68 o                         
   9   4  13         45.34         51.52        12.50 o                         
  10   4  13        190.65        222.51        23.26 o                         
   1   5  13        784.22        856.34        25.75 o                         
   2   5  13       3488.76       3284.92        69.87 o                         
   3   5  13        611.31        540.76        18.46 o                         
   4   5  13        393.31        417.74        16.79 o                         
   5   5  13       1239.35       1241.53        36.48 o                         
   6   5  13       1185.27       1121.20        35.89 o                         
   7   5  13          2.00         -6.69         6.69 o                         
   8   5  13          3.89          1.35         8.06 o                         
   9   5  13          3.13         10.28        10.33 o                         
  10   5  13          6.43         16.88        12.95 o                         
   0   6  13       2441.42       2399.35        85.24 o                         
   1   6  13        272.29        300.80        12.80 o                         
   2   6  13        923.83        890.07        24.91 o                         
   3   6  13          0.38         -1.36         4.99 o                         
   4   6  13       2825.91       2808.72        70.98 o                         
   5   6  13        107.86        120.53        11.66 o                         
   6   6  13        585.29        591.10        26.27 o                         
   7   6  13        264.62        297.88        18.03 o                         
   8   6  13        689.09        724.45        48.04 o                         
   9   6  13         12.70         -5.56         9.19 o                         
   1   7  13        114.02        124.09         9.11 o                         
   2   7  13        180.55        196.02        13.75 o                         
   3   7  13        867.86        902.12        30.03 o                         
   4   7  13        920.67        975.07        34.92 o                         
   5   7  13         31.65         23.05         7.50 o                         
   6   7  13         67.71         82.08        12.10 o                         
   7   7  13         12.36         -5.32         8.04 o                         
   8   7  13         94.72         86.16        13.38 o                         
   9   7  13        102.29         92.11        15.05 o                         
   0   8  13       6551.37       6720.56       223.97 o                         
   1   8  13        181.63        139.00        10.95 o                         
   2   8  13       2216.74       2417.05        62.49 o                         
   3   8  13        377.55        345.15        17.45 o                         
   4   8  13        973.12        996.98        36.24 o                         
   5   8  13        181.82        226.82        15.42 o                         
   6   8  13       2889.02       2848.88        76.50 o                         
   7   8  13        181.96        204.95        16.96 o                         
   8   8  13         41.25          9.66        11.02 o                         
   1   9  13        956.96        962.43        33.68 o                         
   2   9  13         25.00         22.57         8.08 o                         
   3   9  13          0.44         -2.92         6.78 o                         
   4   9  13         94.05         80.01        13.20 o                         
   5   9  13        974.50        953.02        37.08 o                         
   6   9  13        395.44        391.58        25.41 o                         
   7   9  13        112.67         82.32        20.93 o                         
   8   9  13        193.99        212.22        22.83 o                         
   0  10  13        113.34        129.33        19.24 o                         
   1  10  13         88.63        102.57        11.19 o                         
   2  10  13        666.81        709.43        29.24 o                         
   3  10  13        239.32        231.60        15.80 o                         
   4  10  13        426.10        487.84        25.81 o                         
   5  10  13        175.73        172.14        17.41 o                         
   6  10  13         94.04        125.15        16.06 o                         
   7  10  13         49.85         38.71        12.72 o                         
   1  11  13        388.62        363.12        25.49 o                         
   2  11  13         64.10         57.99        10.44 o                         
   3  11  13        341.54        378.46        23.51 o                         
   4  11  13         58.70         81.79        14.24 o                         
   5  11  13         59.65         47.06        12.75 o                         
   6  11  13        168.34        190.49        19.32 o                         
   0  12  13         83.41        104.63        27.76 o                         
   1  12  13        153.63        151.12        18.27 o                         
   2  12  13        678.48        725.09        38.14 o                         
   3  12  13          3.51          6.73        10.58 o                         
   4  12  13         14.26         13.04        10.87 o                         
   5  12  13         18.10         -8.52        11.57 o                         
   1  13  13        120.14         99.10        17.29 o                         
   2  13  13          7.23         -8.17        11.46 o                         
   3  13  13          1.97          9.63        14.28 o                         
   4  13  13        224.15        213.26        22.68 o                         
   0  14  13        101.40        112.81        27.12 o                         
   1  14  13        205.65        186.77        23.22 o                         
   0   0  14        873.39       1098.21        65.78 o                         
   1   0  14        839.97        888.77        39.17 o                         
   2   0  14       1993.49       2146.80        65.21 o                         
   3   0  14        905.24        938.10        34.47 o                         
   4   0  14       1039.74       1100.26        40.42 o                         
   5   0  14       1268.25       1259.09        54.57 o                         
   6   0  14        239.92        238.40        19.58 o                         
   7   0  14        222.55        225.92        21.12 o                         
   8   0  14         30.95         47.85        12.25 o                         
   9   0  14        301.19        317.90        31.39 o                         
  10   0  14         31.02         47.72        23.36 o                         
   1   1  14       4419.67       4010.49        95.51 o                         
   2   1  14         98.40         80.81         5.61 o                         
   3   1  14       4790.56       4528.32        92.98 o                         
   4   1  14        124.10        121.66         8.00 o                         
   5   1  14       7283.98       7381.98       154.12 o                         
   6   1  14        163.38        174.28        12.25 o                         
   7   1  14       1329.68       1331.86        44.45 o                         
   8   1  14          0.00         -3.47         6.34 o                         
   9   1  14        283.47        318.43        22.68 o                         
  10   1  14          0.00         -5.49        12.32 o                         
   0   2  14         15.06          7.52         3.09 o                         
   1   2  14         63.43         68.83         4.66 o                         
   2   2  14        299.67        314.86        11.62 o                         
   3   2  14         54.19         69.58         5.88 o                         
   4   2  14         92.48        110.22         7.66 o                         
   5   2  14        440.85        455.37        17.93 o                         
   6   2  14          0.45         -1.18         5.65 o                         
   7   2  14       3810.47       3819.28        92.15 o                         
   8   2  14        256.92        256.10        16.12 o                         
   9   2  14        194.13        191.06        16.77 o                         
  10   2  14         23.84         22.82        11.34 o                         
   1   3  14       1729.71       1576.50        34.87 o                         
   2   3  14        548.26        682.76        20.44 o                         
   3   3  14        294.95        299.99        12.16 o                         
   4   3  14        800.60        880.79        24.84 o                         
   5   3  14         24.59         25.16         6.44 o                         
   6   3  14        136.05        113.59         9.83 o                         
   7   3  14          0.19         -4.81         5.98 o                         
   8   3  14          1.60          2.65         6.61 o                         
   9   3  14        122.87        101.45        13.67 o                         
  10   3  14          5.24          2.30        12.79 o                         
   0   4  14        238.80        211.64        13.58 o                         
   1   4  14         57.80         46.38         4.91 o                         
   2   4  14       1107.72       1159.40        28.90 o                         
   3   4  14          3.40          7.88         4.38 o                         
   4   4  14        286.26        345.21        14.88 o                         
   5   4  14        440.51        476.41        20.10 o                         
   6   4  14        122.47         78.86         9.26 o                         
   7   4  14        242.10        246.21        15.76 o                         
   8   4  14        103.21         82.54        10.56 o                         
   9   4  14        692.45        721.50        36.21 o                         
  10   4  14         10.01         -1.63        13.67 o                         
   1   5  14       1005.99        990.19        26.30 o                         
   2   5  14          2.39         -0.35         4.08 o                         
   3   5  14       2384.85       2364.05        54.68 o                         
   4   5  14        438.26        426.86        18.24 o                         
   5   5  14       1753.06       1724.87        47.32 o                         
   6   5  14         29.16         23.16         7.18 o                         
   7   5  14        378.74        396.98        25.99 o                         
   8   5  14         26.62         38.27        10.53 o                         
   9   5  14         48.31         44.57        12.37 o                         
   0   6  14          2.29         -0.10         5.96 o                         
   1   6  14        120.51        113.27         7.80 o                         
   2   6  14          1.48         -3.48         3.91 o                         
   3   6  14        144.64        134.64        10.26 o                         
   4   6  14          0.07          4.63         6.67 o                         
   5   6  14         18.23          7.28         7.73 o                         
   6   6  14         23.91         20.92         7.78 o                         
   7   6  14         50.27         29.76         9.17 o                         
   8   6  14         28.83         33.86        10.95 o                         
   9   6  14         14.61         -1.85         9.86 o                         
   1   7  14         82.64         88.12         8.34 o                         
   2   7  14        146.91        153.85        11.25 o                         
   3   7  14         11.48         15.01         6.16 o                         
   4   7  14       1163.22       1131.53        38.34 o                         
   5   7  14         54.11         38.02         8.99 o                         
   6   7  14         83.00         68.07        10.11 o                         
   7   7  14          0.14         -8.04         8.04 o                         
   8   7  14          0.97          0.09        10.05 o                         
   9   7  14          4.16        -11.48        11.48 o                         
   0   8  14        191.66        176.35        16.86 o                         
   1   8  14        324.47        350.84        17.84 o                         
   2   8  14        322.89        312.61        17.55 o                         
   3   8  14        216.53        279.77        15.47 o                         
   4   8  14         92.56         75.19         9.83 o                         
   5   8  14         95.84        114.38        11.82 o                         
   6   8  14        128.06        108.67        15.37 o                         
   7   8  14         44.03         24.32        11.93 o                         
   8   8  14          4.06         -4.62        10.09 o                         
   1   9  14        128.00        124.14        11.99 o                         
   2   9  14        462.44        456.60        21.69 o                         
   3   9  14          0.08          5.97         7.05 o                         
   4   9  14         84.69         86.78        10.64 o                         
   5   9  14         18.64         12.92         8.15 o                         
   6   9  14          0.13          0.41         9.02 o                         
   7   9  14         23.81         21.53        12.12 o                         
   8   9  14          5.46        -10.69        15.70 o                         
   0  10  14        286.01        320.95        28.25 o                         
   1  10  14        387.67        411.13        21.59 o                         
   2  10  14        442.64        455.49        22.61 o                         
   3  10  14         12.25         15.67         7.73 o                         
   4  10  14          2.99         -9.42         9.69 o                         
   5  10  14         23.58          8.84         9.71 o                         
   6  10  14        150.92        130.98        16.51 o                         
   7  10  14        150.07        140.95        19.91 o                         
   1  11  14         32.43         30.78        10.53 o                         
   2  11  14          8.70         -0.78         8.16 o                         
   3  11  14          3.17          5.44         8.64 o                         
   4  11  14        117.91         96.87        14.30 o                         
   5  11  14        376.03        391.08        26.14 o                         
   6  11  14          1.26         14.81        12.12 o                         
   0  12  14        734.21        810.28        58.21 o                         
   1  12  14        405.86        434.18        28.66 o                         
   2  12  14          3.60        -10.72        10.72 o                         
   3  12  14          1.91         -4.71        10.04 o                         
   4  12  14        296.79        339.69        25.02 o                         
   5  12  14        101.28        101.72        15.81 o                         
   1  13  14        340.76        358.72        27.86 o                         
   2  13  14         79.68         75.89        15.68 o                         
   3  13  14       1510.76       1507.89        68.80 o                         
   0  14  14        162.72        208.52        48.92 o                         
   1   1  15        123.66        158.15         8.75 o                         
   2   1  15         33.45         37.38         4.23 o                         
   3   1  15        504.77        593.22        18.42 o                         
   4   1  15       1184.75       1219.56        31.09 o                         
   5   1  15         45.67         35.42         6.95 o                         
   6   1  15        267.67        315.86        16.60 o                         
   7   1  15        216.33        214.33        14.50 o                         
   8   1  15         89.08        106.56        14.05 o                         
   9   1  15        152.42        133.92        14.83 o                         
  10   1  15         11.24         13.46        12.76 o                         
   0   2  15        586.87        559.92        30.57 o                         
   1   2  15          0.13          0.19         2.63 o                         
   2   2  15       2200.31       2124.84        49.75 o                         
   3   2  15        119.30        127.28         7.73 o                         
   4   2  15        205.35        193.66        10.10 o                         
   5   2  15         16.10         -0.65         5.54 o                         
   6   2  15        175.57        181.31        14.31 o                         
   7   2  15          9.69         -1.13         6.16 o                         
   8   2  15        378.39        353.06        19.92 o                         
   9   2  15          2.79         -5.66         8.68 o                         
  10   2  15         19.15         35.12        13.01 o                         
   1   3  15       2627.25       2683.97        56.74 o                         
   2   3  15        451.33        490.45        16.82 o                         
   3   3  15       1184.05       1225.11        32.46 o                         
   4   3  15        423.71        418.56        16.05 o                         
   5   3  15         50.44         65.40         8.18 o                         
   6   3  15        241.63        279.49        16.10 o                         
   7   3  15         45.24         23.61         7.90 o                         
   8   3  15         48.41         63.55         9.80 o                         
   9   3  15        383.64        339.00        22.64 o                         
  10   3  15        101.17         94.92        17.92 o                         
   0   4  15        687.77        565.55        38.70 o                         
   1   4  15          9.01         12.35         3.81 o                         
   2   4  15        927.56        975.65        27.14 o                         
   3   4  15        355.00        390.48        17.54 o                         
   4   4  15        312.49        327.77        14.72 o                         
   5   4  15         37.56         36.88         6.88 o                         
   6   4  15       1094.30       1132.11        36.96 o                         
   7   4  15        101.99        110.41        11.25 o                         
   8   4  15          2.82         14.46         8.24 o                         
   9   4  15         14.95         17.31        10.67 o                         
   1   5  15         68.37         68.95         6.45 o                         
   2   5  15          0.06         -4.55         4.55 o                         
   3   5  15         26.89         20.69         6.09 o                         
   4   5  15       1107.28       1170.88        39.55 o                         
   5   5  15        885.35        899.53        30.46 o                         
   6   5  15         98.54         84.00        10.48 o                         
   7   5  15          3.83         22.34         7.67 o                         
   8   5  15        102.03         94.11        13.28 o                         
   9   5  15         28.09         35.34        11.91 o                         
   0   6  15       9099.08       9317.66       263.92 o                         
   1   6  15        489.29        537.15        18.55 o                         
   2   6  15       1720.25       1656.57        40.98 o                         
   3   6  15        957.63        927.36        30.18 o                         
   4   6  15        477.00        529.76        22.66 o                         
   5   6  15        624.05        732.89        29.86 o                         
   6   6  15        448.58        475.53        23.48 o                         
   7   6  15          1.47         -6.86         6.86 o                         
   8   6  15       1741.67       1693.25        78.63 o                         
   9   6  15         17.65         11.15        11.69 o                         
   1   7  15        897.19        925.80        28.83 o                         
   2   7  15        212.15        216.54        13.15 o                         
   3   7  15         63.02         61.34         8.74 o                         
   4   7  15        553.28        611.53        32.05 o                         
   5   7  15         17.54          0.82         7.26 o                         
   6   7  15        162.46        144.36        12.84 o                         
   7   7  15          3.21          5.15         9.16 o                         
   8   7  15        568.81        543.73        33.09 o                         
   9   7  15         43.79        -10.49        24.11 o                         
   0   8  15          6.53          4.12         8.65 o                         
   1   8  15         82.74         66.58         8.77 o                         
   2   8  15       2474.30       2383.39        61.99 o                         
   3   8  15         21.81         16.03         6.83 o                         
   4   8  15        521.55        535.00        24.51 o                         
   5   8  15          0.73         -4.62         6.96 o                         
   6   8  15        375.76        358.14        21.21 o                         
   7   8  15        478.01        450.27        25.75 o                         
   8   8  15        306.11        320.95        24.00 o                         
   1   9  15       2207.02       2293.12        61.04 o                         
   2   9  15       1737.90       1727.71        52.36 o                         
   3   9  15        367.62        371.09        20.30 o                         
   4   9  15          1.98          1.30         7.55 o                         
   5   9  15         59.63         34.66         9.44 o                         
   6   9  15        143.34        135.75        15.41 o                         
   7   9  15         25.55         -4.16        10.91 o                         
   0  10  15       3211.90       3259.42       123.07 o                         
   1  10  15        363.93        386.50        20.92 o                         
   2  10  15        889.27        961.14        36.51 o                         
   3  10  15         45.55         40.66         9.78 o                         
   4  10  15        852.93        877.52        40.86 o                         
   5  10  15          2.87          6.04        10.15 o                         
   6  10  15         93.40         75.90        17.15 o                         
   7  10  15         93.22         73.62        21.53 o                         
   1  11  15        126.05        122.32        13.84 o                         
   2  11  15        248.01        253.18        18.28 o                         
   3  11  15         48.36         55.41        11.91 o                         
   4  11  15        363.39        345.24        22.69 o                         
   5  11  15        109.64         71.66        13.14 o                         
   6  11  15          6.48        -11.61        15.73 o                         
   0  12  15       1556.76       1598.64       117.08 o                         
   1  12  15         22.24         35.57        12.94 o                         
   2  12  15        156.70        175.57        19.46 o                         
   3  12  15        144.68        149.77        16.22 o                         
   4  12  15          7.83         10.15        11.75 o                         
   5  12  15          0.02         -7.35        12.51 o                         
   1  13  15         25.50         12.91        13.80 o                         
   2  13  15        257.67        329.18        28.05 o                         
   3  13  15        361.18        378.02        35.45 o                         
   0   0  16       1630.78       1915.69       100.54 o                         
   1   0  16        128.31         95.10        11.74 o                         
   2   0  16       5043.55       4979.41       144.06 o                         
   3   0  16         45.35         46.27         7.61 o                         
   4   0  16        111.29        153.99        13.18 o                         
   5   0  16       1653.40       1664.71        61.57 o                         
   6   0  16       2696.14       2804.57        94.59 o                         
   7   0  16       2382.92       2484.24        92.65 o                         
   8   0  16       2179.12       2229.55        89.94 o                         
   9   0  16       1493.65       1478.21       105.20 o                         
  10   0  16         53.00         11.56        25.94 o                         
   1   1  16        360.63        294.30        15.21 o                         
   2   1  16        908.35        824.29        22.08 o                         
   3   1  16       1354.40       1272.01        30.92 o                         
   4   1  16         26.02         18.64         5.21 o                         
   5   1  16        108.45        129.13        10.19 o                         
   6   1  16        802.21        828.11        29.98 o                         
   7   1  16        635.33        697.62        27.81 o                         
   8   1  16        738.97        813.75        37.82 o                         
   9   1  16        136.20        167.88        15.97 o                         
  10   1  16         20.51         16.20        11.81 o                         
   0   2  16       4176.68       3655.43       125.80 o                         
   1   2  16        656.76        632.51        20.00 o                         
   2   2  16          6.95          4.93         3.75 o                         
   3   2  16        610.97        607.18        19.18 o                         
   4   2  16       1139.82       1148.64        30.27 o                         
   5   2  16         65.99         63.49         8.22 o                         
   6   2  16       2935.13       2911.52        71.73 o                         
   7   2  16        301.06        313.28        17.70 o                         
   8   2  16         26.17         19.17         8.54 o                         
   9   2  16         33.27         28.07        10.72 o                         
  10   2  16         28.42         19.71        12.40 o                         
   1   3  16       4371.92       3933.23        80.85 o                         
   2   3  16        292.45        331.25        13.08 o                         
   3   3  16       4003.39       3994.86        83.44 o                         
   4   3  16       4188.24       4232.99        98.24 o                         
   5   3  16       4050.54       3862.30        91.68 o                         
   6   3  16        575.93        522.79        26.72 o                         
   7   3  16        893.26        870.15        32.72 o                         
   8   3  16        350.50        389.40        20.82 o                         
   9   3  16         16.79         17.36         9.92 o                         
   0   4  16       3386.86       3214.22        96.53 o                         
   1   4  16          2.15          2.30         3.72 o                         
   2   4  16       1107.07       1059.78        28.15 o                         
   3   4  16          0.08          4.49         4.74 o                         
   4   4  16        182.67        199.80        12.18 o                         
   5   4  16         52.75         58.29         8.57 o                         
   6   4  16        292.44        291.79        16.52 o                         
   7   4  16         27.92         24.02         8.27 o                         
   8   4  16         10.35         11.29         8.34 o                         
   9   4  16        456.31        453.70        28.24 o                         
   1   5  16         21.54         18.67         4.71 o                         
   2   5  16         15.16         12.23         4.99 o                         
   3   5  16        169.02        172.32        10.62 o                         
   4   5  16       1110.40       1206.60        35.45 o                         
   5   5  16          5.21         15.95         6.46 o                         
   6   5  16        263.11        260.59        18.72 o                         
   7   5  16        139.18        172.71        14.50 o                         
   8   5  16        517.13        541.45        28.82 o                         
   9   5  16         45.13         35.63        17.47 o                         
   0   6  16          1.04          0.91         6.76 o                         
   1   6  16         92.27        124.74         8.71 o                         
   2   6  16       1101.52       1185.52        34.84 o                         
   3   6  16          4.27         -2.92         5.70 o                         
   4   6  16        299.68        377.66        19.23 o                         
   5   6  16         16.23         21.22         8.01 o                         
   6   6  16        246.85        264.84        17.55 o                         
   7   6  16        789.21        845.99        41.53 o                         
   8   6  16        398.21        354.04        24.65 o                         
   9   6  16          0.66         21.12        12.90 o                         
   1   7  16        458.62        484.53        19.95 o                         
   2   7  16        653.95        712.81        25.97 o                         
   3   7  16          6.50          6.42         6.20 o                         
   4   7  16         38.37         32.61         7.66 o                         
   5   7  16        146.64        166.36        13.72 o                         
   6   7  16         76.89         60.58        10.26 o                         
   7   7  16        121.02        125.94        13.88 o                         
   8   7  16         18.66         42.73        14.21 o                         
   0   8  16        177.61        171.47        17.39 o                         
   1   8  16          1.10         -5.88         5.88 o                         
   2   8  16        208.02        236.42        14.79 o                         
   3   8  16         10.53         10.33         7.12 o                         
   4   8  16          2.10         -3.28         7.57 o                         
   5   8  16        176.67        205.27        15.53 o                         
   6   8  16        212.06        217.26        17.04 o                         
   7   8  16          6.37          1.34        11.10 o                         
   8   8  16         40.90         27.25        13.52 o                         
   1   9  16         66.37         56.37         9.36 o                         
   2   9  16        190.48        199.49        14.86 o                         
   3   9  16        398.31        393.94        21.48 o                         
   4   9  16        222.17        215.60        15.88 o                         
   5   9  16          3.73         -7.07         8.32 o                         
   6   9  16         78.49         66.26        13.17 o                         
   7   9  16         63.24         55.56        16.53 o                         
   0  10  16         88.18         84.32        20.83 o                         
   1  10  16        422.25        449.94        23.86 o                         
   2  10  16        652.57        631.08        27.62 o                         
   3  10  16          2.02         -7.24         7.24 o                         
   4  10  16        321.10        349.60        21.60 o                         
   5  10  16          2.98         -2.72        10.99 o                         
   6  10  16        231.06        243.42        37.65 o                         
   1  11  16        319.34        337.72        21.78 o                         
   2  11  16         16.32          3.47         9.34 o                         
   3  11  16        419.47        438.02        29.24 o                         
   4  11  16         38.47         35.52        14.28 o                         
   5  11  16        173.69        158.04        20.59 o                         
   6  11  16          9.10          1.91        30.62 o                         
   0  12  16        491.39        546.93        56.99 o                         
   1  12  16         20.69         30.78        16.81 o                         
   2  12  16         79.75         79.25        17.95 o                         
   3  12  16         19.51         -2.16        13.04 o                         
   4  12  16        116.46        129.80        20.55 o                         
   1  13  16         23.18         15.74        17.94 o                         
   2  13  16         21.24        -16.10        16.95 o                         
   1   1  17       1104.82       1124.85        35.86 o                         
   2   1  17         53.06         72.01         7.84 o                         
   3   1  17       1791.80       1662.12        46.10 o                         
   4   1  17        794.15        752.80        24.53 o                         
   5   1  17       3126.65       2931.46        68.68 o                         
   6   1  17        924.38        862.73        31.13 o                         
   7   1  17        503.41        518.18        26.66 o                         
   8   1  17        464.39        491.52        27.52 o                         
   9   1  17         35.69         18.09        11.46 o                         
   0   2  17       3593.09       3929.07       137.73 o                         
   1   2  17          7.66          4.74         4.60 o                         
   2   2  17          7.87         18.93         5.34 o                         
   3   2  17        123.77        139.92        10.07 o                         
   4   2  17        740.53        743.10        24.12 o                         
   5   2  17         38.63         24.21         7.44 o                         
   6   2  17        729.05        742.83        28.62 o                         
   7   2  17        140.30        121.69        12.73 o                         
   8   2  17        246.95        261.67        19.72 o                         
   9   2  17         42.05         36.56        12.67 o                         
   1   3  17          9.14         -4.33         4.33 o                         
   2   3  17        193.68        214.89        11.86 o                         
   3   3  17       1804.36       1642.78        43.29 o                         
   4   3  17        157.13        150.01        11.26 o                         
   5   3  17         48.93         29.76         7.31 o                         
   6   3  17          2.47         -1.56         6.54 o                         
   7   3  17        380.36        386.24        22.09 o                         
   8   3  17         77.80         80.29        11.99 o                         
   9   3  17         19.53         38.47        13.73 o                         
   0   4  17        472.18        494.51        26.25 o                         
   1   4  17        257.29        268.79        13.00 o                         
   2   4  17       3042.54       2796.19        65.41 o                         
   3   4  17          2.44         -3.93         4.92 o                         
   4   4  17          7.53          4.98         6.19 o                         
   5   4  17        232.87        228.70        14.33 o                         
   6   4  17         12.79         -1.62         6.74 o                         
   7   4  17        780.88        857.45        37.83 o                         
   8   4  17        635.00        595.01        31.59 o                         
   9   4  17        613.05        603.80        42.72 o                         
   1   5  17        766.33        803.36        27.77 o                         
   2   5  17        639.87        763.36        30.28 o                         
   3   5  17        119.88        152.90        11.60 o                         
   4   5  17          6.10          3.52         6.79 o                         
   5   5  17        596.62        611.52        30.22 o                         
   6   5  17        566.26        593.91        29.91 o                         
   7   5  17        102.98         81.35        12.54 o                         
   8   5  17        170.24        171.43        18.16 o                         
   9   5  17         28.17         28.61        16.13 o                         
   0   6  17         32.90         63.50        11.21 o                         
   1   6  17        568.31        519.84        26.08 o                         
   2   6  17        115.30         97.97        11.87 o                         
   3   6  17         94.48         94.19        10.64 o                         
   4   6  17        436.21        413.56        24.55 o                         
   5   6  17        372.72        397.59        24.60 o                         
   6   6  17        170.24        209.12        17.55 o                         
   7   6  17         99.35        121.47        14.78 o                         
   8   6  17        265.44        251.83        29.93 o                         
   1   7  17        864.12        894.99        38.10 o                         
   2   7  17        241.36        222.36        14.96 o                         
   3   7  17       3035.86       3059.47        79.58 o                         
   4   7  17        930.81        873.75        41.08 o                         
   5   7  17        700.85        684.17        31.77 o                         
   6   7  17         78.01         59.98        11.95 o                         
   7   7  17       1087.37       1199.58        52.07 o                         
   8   7  17         30.99         44.37        22.04 o                         
   0   8  17       1152.20       1314.64        62.13 o                         
   1   8  17        102.85        111.00        12.17 o                         
   2   8  17        698.36        736.30        32.48 o                         
   3   8  17          0.33         -1.97         7.36 o                         
   4   8  17         11.50         -0.65         8.62 o                         
   5   8  17         85.36         83.05        15.25 o                         
   6   8  17        375.17        358.22        25.39 o                         
   7   8  17        861.01        911.07        46.90 o                         
   8   8  17          0.57        -36.84        36.84 o                         
   1   9  17         44.82         41.28        10.11 o                         
   2   9  17        112.12        119.88        16.07 o                         
   3   9  17        284.43        350.72        23.37 o                         
   4   9  17          0.78          7.08         8.82 o                         
   5   9  17        304.24        326.50        23.70 o                         
   6   9  17         18.38         18.95        12.15 o                         
   7   9  17         10.51         -0.46        17.26 o                         
   0  10  17       1203.06       1416.58        79.47 o                         
   1  10  17          0.53         -8.65         8.65 o                         
   2  10  17        327.64        364.85        23.58 o                         
   3  10  17         53.42         65.68        12.81 o                         
   4  10  17        570.05        623.67        33.79 o                         
   5  10  17        162.23        144.65        18.76 o                         
   6  10  17         15.27         52.94        16.11 o                         
   1  11  17       1057.77       1113.68        49.38 o                         
   2  11  17        110.39         81.85        18.21 o                         
   3  11  17        790.09        904.42        46.32 o                         
   4  11  17          0.01         -5.99        15.91 o                         
   5  11  17       1385.82       1491.48        78.81 o                         
   0  12  17          0.47         15.35        20.28 o                         
   1  12  17         11.65        -14.11        14.11 o                         
   2  12  17        563.32        605.37        40.79 o                         
   3  12  17         17.58         13.21        15.99 o                         
   4  12  17         90.09        109.10        19.92 o                         
   1  13  17        227.93        289.67        44.90 o                         
   0   0  18       5037.30       5315.38       266.72 o                         
   1   0  18       2758.89       2786.90       100.44 o                         
   2   0  18       2623.79       2324.74        86.81 o                         
   3   0  18        406.63        444.41        28.62 o                         
   4   0  18        928.76        853.21        43.64 o                         
   5   0  18        167.24        173.40        19.98 o                         
   6   0  18       1969.64       1952.91        97.69 o                         
   7   0  18        539.47        498.77        58.15 o                         
   8   0  18        287.54        275.97        31.68 o                         
   9   0  18         12.20         19.62        15.41 o                         
   1   1  18        124.97        107.05         9.81 o                         
   2   1  18         33.33         45.98         7.07 o                         
   3   1  18         31.83         41.57         7.25 o                         
   4   1  18       1164.12       1218.87        39.15 o                         
   5   1  18        208.71        200.05        15.51 o                         
   6   1  18         55.79         59.35        10.24 o                         
   7   1  18         22.36         12.23         9.03 o                         
   8   1  18        252.42        287.02        22.66 o                         
   9   1  18        368.83        340.11        27.93 o                         
   0   2  18       4280.33       4151.46       172.01 o                         
   1   2  18         75.86        113.64         9.66 o                         
   2   2  18       1981.52       1873.40        69.54 o                         
   3   2  18       1274.13       1203.40        37.91 o                         
   4   2  18        539.70        597.01        24.83 o                         
   5   2  18        124.70        138.31        13.60 o                         
   6   2  18         96.64         69.15        11.27 o                         
   7   2  18         20.94         17.19         9.61 o                         
   8   2  18        438.17        424.50        33.96 o                         
   9   2  18          0.05          1.27        10.57 o                         
   1   3  18         19.63         25.17         6.84 o                         
   2   3  18        864.44        929.63        34.59 o                         
   3   3  18        392.63        497.78        21.83 o                         
   4   3  18          7.66          9.62         7.14 o                         
   5   3  18         96.15         63.77        10.30 o                         
   6   3  18        446.81        468.59        27.12 o                         
   7   3  18         64.74         54.59        11.48 o                         
   8   3  18        381.07        394.33        27.71 o                         
   9   3  18        334.64        297.31        29.06 o                         
   0   4  18         16.41         26.25         9.43 o                         
   1   4  18         83.84         84.76         9.13 o                         
   2   4  18       2959.41       2901.73        75.31 o                         
   3   4  18       1277.44       1218.18        48.21 o                         
   4   4  18       1065.35       1033.32        58.58 o                         
   5   4  18         34.69         29.43         8.23 o                         
   6   4  18        175.85        221.91        18.50 o                         
   7   4  18          0.69         14.98        10.28 o                         
   8   4  18        814.90        759.52        51.75 o                         
   9   4  18          3.37        -11.37        11.37 o                         
   1   5  18       3690.88       3653.01        92.78 o                         
   2   5  18        558.71        645.71        26.68 o                         
   3   5  18       2868.48       2773.55        75.91 o                         
   4   5  18        368.74        388.90        23.99 o                         
   5   5  18         15.37         10.62         8.81 o                         
   6   5  18         38.63         18.61        10.66 o                         
   7   5  18        155.95        131.67        17.34 o                         
   8   5  18          0.11         -3.33        11.13 o                         
   9   5  18        905.21        870.62       194.26 o                         
   0   6  18       2671.97       2720.39       101.89 o                         
   1   6  18         84.60         94.33        10.97 o                         
   2   6  18         18.02         13.48         7.38 o                         
   3   6  18         34.72         62.67        10.42 o                         
   4   6  18        149.10        125.95        14.51 o                         
   5   6  18        166.05        146.57        16.74 o                         
   6   6  18        458.96        498.52        32.05 o                         
   7   6  18          6.22         -6.41         9.61 o                         
   8   6  18        114.86        120.27        19.11 o                         
   1   7  18       1190.77       1114.12        47.56 o                         
   2   7  18        892.81        878.92        38.28 o                         
   3   7  18        335.50        313.86        21.24 o                         
   4   7  18        315.41        300.94        23.70 o                         
   5   7  18         22.23         18.28        10.42 o                         
   6   7  18         33.92         20.24        15.49 o                         
   7   7  18          1.24        -10.14        11.27 o                         
   8   7  18        152.20        100.51        24.04 o                         
   0   8  18         34.13         83.09        16.91 o                         
   1   8  18          1.85          0.01         7.68 o                         
   2   8  18         11.48          8.36         8.91 o                         
   3   8  18       1014.99        997.73        48.79 o                         
   4   8  18         99.75        114.42        22.15 o                         
   5   8  18        627.63        671.69        38.57 o                         
   6   8  18         84.59         91.00        15.76 o                         
   7   8  18         69.53         40.87        16.28 o                         
   1   9  18        416.76        459.08        28.85 o                         
   2   9  18        214.25        232.84        20.44 o                         
   3   9  18         62.78         80.68        14.87 o                         
   4   9  18        259.32        287.82        25.20 o                         
   5   9  18        223.30        222.02        21.84 o                         
   6   9  18        134.22        130.48        21.42 o                         
   7   9  18         14.54        -22.01        22.01 o                         
   0  10  18       1119.03       1190.57        83.08 o                         
   1  10  18         65.90         72.70        15.96 o                         
   2  10  18         23.21          9.90        10.68 o                         
   3  10  18        112.02        124.41        18.38 o                         
   4  10  18         86.53         91.26        16.71 o                         
   5  10  18         28.65         25.54        15.19 o                         
   6  10  18         71.94         59.21        20.90 o                         
   1  11  18         75.57         51.74        16.36 o                         
   2  11  18          1.05        -13.00        13.00 o                         
   3  11  18        119.37        160.78        22.30 o                         
   4  11  18         15.93         25.69        15.73 o                         
   5  11  18        105.13        100.79        24.74 o                         
   0  12  18        211.45        206.64        50.76 o                         
   1  12  18         44.10         52.14        34.81 o                         
   2  12  18        462.91        486.04        43.82 o                         
   3  12  18         24.09         11.41        17.64 o                         
   1   1  19          0.20          1.94         5.12 o                         
   2   1  19         63.31         48.72         7.63 o                         
   3   1  19       2258.01       2077.55        55.78 o                         
   4   1  19        587.24        621.39        25.60 o                         
   5   1  19        390.11        373.03        22.78 o                         
   6   1  19          0.00         -7.14         7.14 o                         
   7   1  19        392.02        449.45        29.53 o                         
   8   1  19         23.78         34.01        11.54 o                         
   9   1  19          0.53         -7.12        10.32 o                         
   0   2  19         75.80         50.95        11.09 o                         
   1   2  19        122.11        121.41        10.36 o                         
   2   2  19       1027.04        973.26        34.11 o                         
   3   2  19          9.17          6.68         6.34 o                         
   4   2  19        188.50        150.21        12.84 o                         
   5   2  19        630.76        605.75        31.31 o                         
   6   2  19        301.98        277.08        20.15 o                         
   7   2  19        507.96        451.00        29.74 o                         
   8   2  19        195.42        221.83        21.17 o                         
   9   2  19        282.83        297.51        28.86 o                         
   1   3  19        480.03        498.53        22.17 o                         
   2   3  19          0.00          0.93         5.73 o                         
   3   3  19       1156.79       1166.41        38.27 o                         
   4   3  19       1415.57       1268.83        49.24 o                         
   5   3  19       1660.06       1618.96        62.89 o                         
   6   3  19        173.45        181.36        16.62 o                         
   7   3  19        438.03        428.10        26.31 o                         
   8   3  19         18.80          4.92        11.29 o                         
   9   3  19         97.58         66.15        18.60 o                         
   0   4  19          6.00         -6.89         8.41 o                         
   1   4  19       1082.37        923.06        33.60 o                         
   2   4  19         75.40        104.17        10.25 o                         
   3   4  19         84.06         83.33        10.16 o                         
   4   4  19          3.00         -5.93         5.93 o                         
   5   4  19          4.97          1.00         7.78 o                         
   6   4  19        212.93        196.06        18.07 o                         
   7   4  19         27.27         23.48        10.87 o                         
   8   4  19        357.20        396.67        32.46 o                         
   9   4  19         42.62         46.17        22.16 o                         
   1   5  19       1748.24       1636.42        48.70 o                         
   2   5  19        539.78        488.13        22.56 o                         
   3   5  19       1808.35       1799.31        60.21 o                         
   4   5  19       1339.73       1212.03        51.30 o                         
   5   5  19       1544.45       1666.11        96.65 o                         
   6   5  19         59.58         72.84        14.33 o                         
   7   5  19        112.19        128.76        18.04 o                         
   8   5  19          3.24        -10.44        10.44 o                         
   0   6  19         10.20         10.47         9.70 o                         
   1   6  19         38.63         41.47         8.47 o                         
   2   6  19       1866.84       1841.41        59.58 o                         
   3   6  19         86.10        105.68        12.41 o                         
   4   6  19        132.29        117.11        14.75 o                         
   5   6  19        219.95        198.38        20.03 o                         
   6   6  19        184.89        194.08        20.01 o                         
   7   6  19        896.47        859.47        53.11 o                         
   8   6  19        125.18         92.98        16.91 o                         
   1   7  19       1382.31       1366.24        55.96 o                         
   2   7  19        357.45        349.57        23.16 o                         
   3   7  19        287.59        277.32        21.08 o                         
   4   7  19        108.47         93.75        14.26 o                         
   5   7  19        398.68        414.81        30.67 o                         
   6   7  19        540.96        583.59        35.66 o                         
   7   7  19        109.53        123.57        19.16 o                         
   0   8  19       2848.76       2920.98       142.85 o                         
   1   8  19         13.22         21.40         9.27 o                         
   2   8  19        296.47        345.75        24.66 o                         
   3   8  19        131.00        130.96        17.35 o                         
   4   8  19         13.43         22.49        11.91 o                         
   5   8  19        351.14        363.73        26.68 o                         
   6   8  19        175.56        124.88        18.82 o                         
   7   8  19         17.09          2.44        14.60 o                         
   1   9  19       1409.19       1414.58        58.47 o                         
   2   9  19        121.77        110.96        17.75 o                         
   3   9  19       2179.20       2172.01        83.35 o                         
   4   9  19        417.02        449.00        33.65 o                         
   5   9  19       2249.61       2447.40        99.91 o                         
   6   9  19         16.27         20.26        14.54 o                         
   0  10  19       1293.98       1433.99        95.24 o                         
   1  10  19          0.51          3.83        11.82 o                         
   2  10  19          7.80         14.41        10.76 o                         
   3  10  19         97.76         77.72        16.29 o                         
   4  10  19         18.14         23.78        15.07 o                         
   5  10  19         83.41        133.66        32.91 o                         
   1  11  19        106.35        131.60        27.94 o                         
   2  11  19        682.93        655.75        45.22 o                         
   3  11  19        136.62        128.91        22.93 o                         
   4  11  19         26.78         30.52        16.31 o                         
   0  12  19         26.97         64.30        33.34 o                         
   1  12  19          1.07          9.29        17.78 o                         
   2  12  19         11.32        -16.89        16.89 o                         
   0   0  20        822.14       1077.16       130.06 o                         
   1   0  20       3597.20       3289.38       118.45 o                         
   2   0  20       3711.26       3630.69       130.81 o                         
   3   0  20        300.42        270.30        24.68 o                         
   4   0  20       4092.69       3722.32       133.90 o                         
   5   0  20          0.18         -5.87        11.33 o                         
   6   0  20       1469.01       1367.72        81.46 o                         
   7   0  20         11.63         41.47        18.51 o                         
   8   0  20        129.18        144.61        26.07 o                         
   9   0  20         54.56         41.46        19.27 o                         
   1   1  20       1909.12       1614.08        50.65 o                         
   2   1  20        386.58        405.04        19.55 o                         
   3   1  20        350.30        376.98        19.15 o                         
   4   1  20          4.68         -3.58         5.75 o                         
   5   1  20       1308.48       1226.21        62.46 o                         
   6   1  20        323.14        323.99        22.17 o                         
   7   1  20         38.64         40.54        11.64 o                         
   8   1  20         26.37          7.13        10.69 o                         
   9   1  20          1.06         -6.05        10.78 o                         
   0   2  20       3977.52       3495.54       150.17 o                         
   1   2  20       2415.61       2113.96        68.93 o                         
   2   2  20       1194.70       1165.89        39.20 o                         
   3   2  20         63.76        100.04        10.50 o                         
   4   2  20       1301.37       1308.50        45.58 o                         
   5   2  20        176.45        206.04        20.03 o                         
   6   2  20        403.29        439.72        26.47 o                         
   7   2  20        338.00        317.88        24.35 o                         
   8   2  20        251.90        247.63        22.04 o                         
   9   2  20          0.52          7.05        12.83 o                         
   1   3  20       1794.20       1708.58        50.25 o                         
   2   3  20        229.80        200.59        14.55 o                         
   3   3  20        166.20        180.79        13.24 o                         
   4   3  20        429.32        430.62        23.94 o                         
   5   3  20          5.39         -0.79         8.00 o                         
   6   3  20        737.26        659.09        34.91 o                         
   7   3  20         27.98         36.10        11.14 o                         
   8   3  20        850.67        765.37        45.44 o                         
   0   4  20       1248.90       1343.05        63.44 o                         
   1   4  20        234.92        247.10        15.67 o                         
   2   4  20         35.73         41.62         8.01 o                         
   3   4  20        230.07        205.06        16.49 o                         
   4   4  20         67.47         68.66        11.29 o                         
   5   4  20         77.67         52.05        11.08 o                         
   6   4  20        369.41        333.99        25.26 o                         
   7   4  20        417.95        347.92        27.18 o                         
   8   4  20          2.24          5.28        11.84 o                         
   1   5  20       1537.50       1543.77        47.96 o                         
   2   5  20        128.53        116.22        11.27 o                         
   3   5  20         34.26         30.61        10.59 o                         
   4   5  20        484.27        516.10        29.78 o                         
   5   5  20        569.60        565.10        35.28 o                         
   6   5  20        245.09        255.11        23.83 o                         
   7   5  20        339.82        357.71        33.67 o                         
   8   5  20        124.64        101.30        17.06 o                         
   0   6  20        238.81        239.57        22.90 o                         
   1   6  20          7.57          6.11         6.58 o                         
   2   6  20        253.59        309.15        20.75 o                         
   3   6  20         29.71         35.74         9.51 o                         
   4   6  20        200.26        192.57        18.59 o                         
   5   6  20        172.79        226.03        21.34 o                         
   6   6  20          5.94         -2.28        11.83 o                         
   7   6  20         26.81          9.10        11.20 o                         
   8   6  20         56.59         80.55        26.89 o                         
   1   7  20        177.57        161.68        18.12 o                         
   2   7  20        141.82        147.79        16.34 o                         
   3   7  20         57.63         46.89        11.72 o                         
   4   7  20         39.64         48.54        13.26 o                         
   5   7  20         61.37         42.86        14.84 o                         
   6   7  20          5.82         14.50        11.42 o                         
   7   7  20          5.31         13.26        12.50 o                         
   0   8  20         40.61         34.49        18.16 o                         
   1   8  20          0.27         -8.95         8.95 o                         
   2   8  20        360.14        411.44        27.89 o                         
   3   8  20        105.07         83.01        15.78 o                         
   4   8  20         33.80         29.66        12.63 o                         
   5   8  20        129.03        125.53        18.20 o                         
   6   8  20         32.21         29.67        14.01 o                         
   7   8  20          0.08          4.78        27.75 o                         
   1   9  20        253.32        234.12        24.51 o                         
   2   9  20        112.00         94.85        14.98 o                         
   3   9  20         33.61         57.83        13.95 o                         
   4   9  20         14.43         16.50        12.43 o                         
   5   9  20        119.74        122.41        18.90 o                         
   6   9  20        158.58        162.75        25.19 o                         
   0  10  20          0.24         -1.34        18.22 o                         
   1  10  20         29.46         19.22        13.27 o                         
   2  10  20         54.10         53.98        15.79 o                         
   3  10  20         34.33         26.94        13.78 o                         
   4  10  20        101.27         79.79        17.03 o                         
   5  10  20         16.43          6.86        15.91 o                         
   1  11  20          0.88         14.54        13.88 o                         
   2  11  20         37.10         46.86        17.68 o                         
   3  11  20          0.93         -9.06        16.88 o                         
   4  11  20        101.82        159.81        52.63 o                         
   0  12  20        358.76        347.37        56.46 o                         
   1  12  20         57.63         64.39        21.16 o                         
   1   1  21        157.17        151.16        12.25 o                         
   2   1  21       1841.90       1659.34        48.28 o                         
   3   1  21        659.12        614.21        28.52 o                         
   4   1  21        779.32        698.55        36.95 o                         
   5   1  21        109.71        114.22        13.93 o                         
   6   1  21        376.70        330.28        24.60 o                         
   7   1  21        595.48        585.66        40.55 o                         
   8   1  21          4.71        -10.38        10.38 o                         
   0   2  21        487.67        360.26        30.10 o                         
   1   2  21          4.86         11.54         6.63 o                         
   2   2  21        702.30        679.24        27.74 o                         
   3   2  21        219.83        218.19        15.04 o                         
   4   2  21        163.68        173.09        14.95 o                         
   5   2  21        131.04         94.34        13.42 o                         
   6   2  21         30.84         14.57         8.72 o                         
   7   2  21        126.36        124.73        16.49 o                         
   8   2  21        540.21        487.34        48.11 o                         
   1   3  21         15.52         15.78         6.52 o                         
   2   3  21         30.20         18.47         7.08 o                         
   3   3  21        161.67        150.46        12.17 o                         
   4   3  21         61.04         53.19         9.99 o                         
   5   3  21         99.46         77.57        12.46 o                         
   6   3  21        151.67        196.36        18.40 o                         
   7   3  21          3.56         18.82         9.76 o                         
   8   3  21         59.01         68.82        15.51 o                         
   0   4  21       5963.04       5599.46       214.11 o                         
   1   4  21         10.20          1.53         5.73 o                         
   2   4  21         56.49         60.02         8.94 o                         
   3   4  21        225.84        201.44        15.57 o                         
   4   4  21         64.07         69.16        11.48 o                         
   5   4  21        194.67        176.93        18.50 o                         
   6   4  21        458.46        465.83        30.65 o                         
   7   4  21         53.28         35.90        13.29 o                         
   8   4  21          0.49         -3.45        11.49 o                         
   1   5  21        697.19        716.47        29.38 o                         
   2   5  21          9.00         21.53         7.29 o                         
   3   5  21       1173.46       1115.19        44.95 o                         
   4   5  21        148.82        146.58        21.63 o                         
   5   5  21        136.00        124.81        22.73 o                         
   6   5  21          7.53         -2.82        14.60 o                         
   7   5  21        354.51        397.77        34.51 o                         
   8   5  21         39.69         52.91        19.04 o                         
   0   6  21         90.60        126.11        19.89 o                         
   1   6  21         30.75         21.28         8.17 o                         
   2   6  21        676.91        615.50        31.04 o                         
   3   6  21        215.72        209.85        18.63 o                         
   4   6  21        652.67        732.41        37.08 o                         
   5   6  21         88.58         74.38        13.59 o                         
   6   6  21        358.11        375.79        28.04 o                         
   7   6  21         88.74         83.80        16.19 o                         
   1   7  21       3965.12       3961.01       137.36 o                         
   2   7  21        646.10        675.15        36.51 o                         
   3   7  21       1625.07       1650.75        69.04 o                         
   4   7  21          5.61         -4.20         9.22 o                         
   5   7  21        938.53        949.20        48.74 o                         
   6   7  21          2.69         -6.56        10.59 o                         
   7   7  21        439.05        478.69        34.11 o                         
   0   8  21       1202.93       1412.30        90.47 o                         
   1   8  21          0.70         15.47        10.50 o                         
   2   8  21        513.40        575.98        34.73 o                         
   3   8  21          0.54         -0.38        11.31 o                         
   4   8  21        332.70        348.56        28.06 o                         
   5   8  21         97.15         96.55        17.44 o                         
   6   8  21          4.56        -15.33        15.33 o                         
   1   9  21        110.94        103.06        17.51 o                         
   2   9  21          7.83         15.76        13.14 o                         
   3   9  21          5.61         18.80        12.42 o                         
   4   9  21          0.19          5.59        11.96 o                         
   5   9  21         57.66         40.30        16.54 o                         
   0  10  21        232.17        327.35        40.09 o                         
   1  10  21        169.82        171.99        21.59 o                         
   2  10  21        411.42        438.19        36.73 o                         
   3  10  21        492.38        505.67        34.06 o                         
   4  10  21          8.62          7.47        13.62 o                         
   1  11  21        164.30        199.77        23.47 o                         
   2  11  21         25.33         17.91        16.44 o                         
   3  11  21         98.08        114.81        27.14 o                         
   0   0  22       5515.80       5217.66       257.94 o                         
   1   0  22          1.24         11.06         9.37 o                         
   2   0  22        604.53        508.15        59.13 o                         
   3   0  22        996.87        940.50        61.06 o                         
   4   0  22        114.34        108.05        18.06 o                         
   5   0  22         96.74         80.83        17.19 o                         
   6   0  22       1019.73        874.90        74.51 o                         
   7   0  22        599.25        596.04        70.72 o                         
   8   0  22        388.31        346.11        38.07 o                         
   1   1  22        606.02        628.92        26.79 o                         
   2   1  22       1006.21        960.34        43.78 o                         
   3   1  22        783.45        823.56        32.31 o                         
   4   1  22        167.74        172.38        14.62 o                         
   5   1  22        208.76        187.56        19.74 o                         
   6   1  22          8.64         -3.01         9.19 o                         
   7   1  22         92.61         89.45        14.37 o                         
   8   1  22        172.68        135.90        18.39 o                         
   0   2  22        430.65        372.52        28.03 o                         
   1   2  22        195.86        156.07        13.39 o                         
   2   2  22       1264.05       1238.43        41.53 o                         
   3   2  22          0.11          0.57         6.06 o                         
   4   2  22       1042.09       1048.39        42.47 o                         
   5   2  22        233.94        220.53        18.55 o                         
   6   2  22         37.42         20.04        10.03 o                         
   7   2  22         42.72         46.72        12.37 o                         
   8   2  22        488.75        428.48        29.95 o                         
   1   3  22       3353.34       3248.39        84.54 o                         
   2   3  22       1081.80       1066.11        38.64 o                         
   3   3  22       1566.34       1601.86        62.20 o                         
   4   3  22         20.92         27.08         8.99 o                         
   5   3  22       1384.54       1426.31        61.90 o                         
   6   3  22        413.81        417.91        31.48 o                         
   7   3  22        849.22        836.57        56.02 o                         
   8   3  22        227.58        214.96        23.62 o                         
   0   4  22        381.22        352.49        27.32 o                         
   1   4  22        208.60        141.27        12.24 o                         
   2   4  22          5.32          2.39         6.81 o                         
   3   4  22        269.81        349.26        20.80 o                         
   4   4  22         32.73         43.80        10.78 o                         
   5   4  22        192.59        238.18        21.60 o                         
   6   4  22         26.60         10.90        11.66 o                         
   7   4  22        118.80        153.58        19.35 o                         
   8   4  22         25.62         10.04        20.31 o                         
   1   5  22        114.08        103.79        11.24 o                         
   2   5  22         82.10         41.51        10.24 o                         
   3   5  22          0.22         -6.10         7.95 o                         
   4   5  22        304.25        310.45        23.34 o                         
   5   5  22          0.10          6.04         9.99 o                         
   6   5  22        271.35        329.71        27.26 o                         
   7   5  22         17.29         29.82        13.45 o                         
   0   6  22        509.52        555.25        42.14 o                         
   1   6  22        292.61        307.70        21.02 o                         
   2   6  22         30.55         24.26         9.16 o                         
   3   6  22          8.27          6.63         9.45 o                         
   4   6  22          0.02          0.04         9.53 o                         
   5   6  22         35.93         38.82        13.01 o                         
   6   6  22        197.51        172.06        19.51 o                         
   7   6  22        287.75        278.25        26.56 o                         
   1   7  22         91.22        129.54        16.11 o                         
   2   7  22          1.79         -0.81         9.14 o                         
   3   7  22        748.39        709.55        40.54 o                         
   4   7  22          0.95         -2.73        10.24 o                         
   5   7  22         56.76         65.53        15.12 o                         
   6   7  22         22.95         39.49        13.95 o                         
   0   8  22        504.90        657.41        57.74 o                         
   1   8  22         17.35         37.31        11.29 o                         
   2   8  22          0.65          0.76        10.34 o                         
   3   8  22        100.63        136.29        17.94 o                         
   4   8  22        117.22        130.95        19.07 o                         
   5   8  22         13.58         25.57        12.23 o                         
   6   8  22         14.59          9.17        15.96 o                         
   1   9  22         40.31         51.47        20.30 o                         
   2   9  22         17.99         13.09        13.68 o                         
   3   9  22        353.79        376.03        30.07 o                         
   4   9  22        505.36        589.01        38.49 o                         
   5   9  22         55.99         83.63        18.01 o                         
   0  10  22         23.17         28.61        20.83 o                         
   1  10  22        103.20        161.07        22.25 o                         
   2  10  22         36.44         20.10        14.49 o                         
   3  10  22          5.42         13.39        14.22 o                         
   4  10  22        157.06        139.30        37.44 o                         
   1  11  22        102.47         94.45        19.58 o                         
   2  11  22        136.73        115.41        36.50 o                         
   1   1  23       1238.17        999.49        36.01 o                         
   2   1  23         21.31          3.15         9.02 o                         
   3   1  23         58.49         46.44         8.54 o                         
   4   1  23          0.47         -0.83         7.73 o                         
   5   1  23        134.57        114.22        14.54 o                         
   6   1  23         27.54         14.82        10.81 o                         
   7   1  23          3.95          7.93        11.28 o                         
   8   1  23        150.38        128.27        21.79 o                         
   0   2  23        263.76        173.37        19.00 o                         
   1   2  23         98.88         95.77        10.90 o                         
   2   2  23        766.91        754.71        33.61 o                         
   3   2  23        784.68        765.96        31.20 o                         
   4   2  23        456.48        517.28        27.90 o                         
   5   2  23        101.64         93.60        12.95 o                         
   6   2  23        332.93        390.75        26.18 o                         
   7   2  23          0.10         -0.52        13.38 o                         
   8   2  23         75.19         39.30        18.90 o                         
   1   3  23         51.78         48.61         8.70 o                         
   2   3  23         49.92         40.49         9.35 o                         
   3   3  23         14.80         23.16         9.03 o                         
   4   3  23        334.73        333.65        21.71 o                         
   5   3  23        418.01        468.76        29.25 o                         
   6   3  23          0.71          5.27         9.52 o                         
   7   3  23        111.67        100.95        29.72 o                         
   0   4  23        555.10        609.28        39.02 o                         
   1   4  23          0.44         -3.19         6.37 o                         
   2   4  23        637.73        711.46        30.52 o                         
   3   4  23         36.98         41.54        10.17 o                         
   4   4  23        659.59        637.83        32.45 o                         
   5   4  23         13.59          2.76        10.24 o                         
   6   4  23        503.95        560.43        46.43 o                         
   7   4  23         20.45          9.31        12.64 o                         
   1   5  23        576.07        652.75        28.60 o                         
   2   5  23         15.58         15.47         8.82 o                         
   3   5  23        321.24        345.78        25.34 o                         
   4   5  23         46.30         41.33        11.62 o                         
   5   5  23        297.39        330.14        26.67 o                         
   6   5  23        195.32        191.06        21.70 o                         
   7   5  23         31.66         23.54        12.53 o                         
   0   6  23          3.44        -10.28        11.53 o                         
   1   6  23          0.46         -2.29         8.40 o                         
   2   6  23       2136.56       2322.31        85.10 o                         
   3   6  23         10.27         17.37        10.46 o                         
   4   6  23        422.29        467.97        29.47 o                         
   5   6  23        189.41        159.99        20.71 o                         
   6   6  23         90.84         74.66        15.75 o                         
   1   7  23         49.21         47.21        11.05 o                         
   2   7  23         54.49         53.22        12.47 o                         
   3   7  23         57.31         43.45        13.02 o                         
   4   7  23         79.25         62.81        15.34 o                         
   5   7  23         11.37         19.80        13.84 o                         
   6   7  23        260.34        304.30        27.05 o                         
   0   8  23        606.57        628.48        55.52 o                         
   1   8  23          0.01         -0.18        10.48 o                         
   2   8  23         65.21         60.12        13.49 o                         
   3   8  23         47.65         43.75        13.92 o                         
   4   8  23        790.04        862.12        47.20 o                         
   5   8  23         66.65         37.78        15.83 o                         
   1   9  23        129.40        137.02        20.03 o                         
   2   9  23         88.33         87.96        17.51 o                         
   3   9  23        136.75        132.81        20.53 o                         
   4   9  23        463.48        512.50        36.15 o                         
   0  10  23       1318.88       1555.92       150.24 o                         
   1  10  23         75.55         77.16        17.95 o                         
   2  10  23        993.75       1129.49        98.10 o                         
   3  10  23         62.90         73.68        17.88 o                         
   0   0  24         65.13         44.79        14.65 o                         
   1   0  24          6.85         15.13         8.78 o                         
   2   0  24          1.24        -10.60        10.60 o                         
   3   0  24        334.38        275.37        24.69 o                         
   4   0  24        134.54        185.51        24.44 o                         
   5   0  24        183.62        193.48        35.22 o                         
   6   0  24         31.58         31.98        16.97 o                         
   7   0  24        372.35        223.05        35.11 o                         
   1   1  24       2165.05       2134.01        59.56 o                         
   2   1  24          0.94          3.44         6.55 o                         
   3   1  24        865.06        796.02        34.19 o                         
   4   1  24        425.75        362.84        24.88 o                         
   5   1  24        192.77        182.82        18.09 o                         
   6   1  24         25.27         16.82        11.02 o                         
   7   1  24        477.60        447.71        43.51 o                         
   0   2  24          3.90         10.42        11.06 o                         
   1   2  24        138.19        141.79        12.72 o                         
   2   2  24        190.25        176.52        14.00 o                         
   3   2  24        327.95        387.49        20.90 o                         
   4   2  24          0.47         17.08         9.61 o                         
   5   2  24        317.82        320.82        30.27 o                         
   6   2  24        233.19        226.25        22.13 o                         
   7   2  24         77.73         61.07        14.17 o                         
   1   3  24        558.95        547.79        25.93 o                         
   2   3  24         30.43         60.92         9.78 o                         
   3   3  24        603.02        620.92        31.01 o                         
   4   3  24         72.59         91.07        12.93 o                         
   5   3  24        164.78        197.67        19.42 o                         
   6   3  24         36.74         37.26        13.20 o                         
   7   3  24         75.58         46.27        13.77 o                         
   0   4  24          0.49          3.77        10.48 o                         
   1   4  24         52.33         57.74        10.05 o                         
   2   4  24        308.76        297.65        19.32 o                         
   3   4  24        275.63        273.61        20.00 o                         
   4   4  24         10.26          6.99         9.74 o                         
   5   4  24          3.54         11.36        14.15 o                         
   6   4  24        570.18        611.39        38.19 o                         
   7   4  24         16.78         -9.37        11.47 o                         
   1   5  24       1798.71       1971.96        79.67 o                         
   2   5  24          0.08          7.58         8.53 o                         
   3   5  24       1015.01       1011.46        45.97 o                         
   4   5  24        134.43        140.00        18.19 o                         
   5   5  24       1017.10       1099.51        54.47 o                         
   6   5  24          0.28          8.12        11.90 o                         
   0   6  24        227.37        195.70        26.34 o                         
   1   6  24          4.14         -8.39         8.39 o                         
   2   6  24         89.68         97.90        14.09 o                         
   3   6  24          9.71         14.81         9.57 o                         
   4   6  24         91.13         97.95        15.19 o                         
   5   6  24         54.70         58.51        13.92 o                         
   6   6  24        253.11        306.31        26.67 o                         
   1   7  24          3.94         23.35        10.74 o                         
   2   7  24          1.06         10.30        11.17 o                         
   3   7  24         14.43          5.34        11.51 o                         
   4   7  24        367.93        365.39        28.83 o                         
   5   7  24         61.43         68.72        29.03 o                         
   0   8  24          2.56          2.99        21.41 o                         
   1   8  24         50.85         74.95        15.84 o                         
   2   8  24         25.68         -6.94        11.94 o                         
   3   8  24         31.22         37.08        14.44 o                         
   4   8  24          0.71         18.56        13.83 o                         
   5   8  24         69.55         42.33        26.84 o                         
   1   9  24        177.80        191.46        22.23 o                         
   2   9  24         89.67        110.65        19.87 o                         
   3   9  24        140.25        145.95        20.13 o                         
   0  10  24         14.08         31.35        20.89 o                         
   1  10  24         47.10         27.00        16.32 o                         
   2  10  24          3.86        -19.28        19.28 o                         
   1   1  25          6.75         13.56         6.44 o                         
   2   1  25         58.87         53.67         9.11 o                         
   3   1  25        835.29        841.34        34.02 o                         
   4   1  25         14.62         16.58        10.00 o                         
   5   1  25          0.00         -0.50         9.73 o                         
   6   1  25         11.12         26.89        12.29 o                         
   7   1  25         21.56         33.46        12.71 o                         
   0   2  25         39.38         20.87        11.10 o                         
   1   2  25        174.17        144.57        12.79 o                         
   2   2  25        587.97        577.11        28.34 o                         
   3   2  25          9.06          9.36         7.46 o                         
   4   2  25        508.09        473.77        30.79 o                         
   5   2  25        144.87        151.58        17.32 o                         
   6   2  25         68.52         87.81        15.87 o                         
   7   2  25        162.72        181.37        21.50 o                         
   1   3  25         83.28         79.60        10.99 o                         
   2   3  25         30.99         31.76         8.29 o                         
   3   3  25        412.11        392.00        25.66 o                         
   4   3  25        175.58        156.19        19.89 o                         
   5   3  25         32.12         40.44        11.73 o                         
   6   3  25        258.89        320.97        26.68 o                         
   7   3  25          1.33          3.63        34.56 o                         
   0   4  25       1659.79       1760.42        90.78 o                         
   1   4  25        187.07        185.33        15.37 o                         
   2   4  25        112.70        116.81        12.99 o                         
   3   4  25         81.15        110.32        15.28 o                         
   4   4  25        756.58        835.05        42.10 o                         
   5   4  25        278.36        329.72        27.18 o                         
   6   4  25        432.64        485.25        43.54 o                         
   1   5  25        194.81        206.91        18.36 o                         
   2   5  25         50.41         29.10        11.36 o                         
   3   5  25        488.21        579.95        33.37 o                         
   4   5  25        418.95        433.15        30.97 o                         
   5   5  25          6.74         14.07        11.91 o                         
   6   5  25        102.79        106.93        17.66 o                         
   0   6  25        308.35        305.36        31.72 o                         
   1   6  25         21.97         13.87         9.93 o                         
   2   6  25        168.24        183.58        18.88 o                         
   3   6  25         86.07         81.65        14.79 o                         
   4   6  25        212.24        240.49        21.88 o                         
   5   6  25        485.44        494.12        34.30 o                         
   1   7  25        390.92        429.04        31.30 o                         
   2   7  25         41.70         18.18        11.57 o                         
   3   7  25         52.05         35.86        13.46 o                         
   4   7  25         34.00         -9.69        11.22 o                         
   5   7  25         80.63        110.81        24.65 o                         
   0   8  25        514.66        563.05        83.15 o                         
   1   8  25          8.93         -6.43        11.07 o                         
   2   8  25        768.61        825.36        50.69 o                         
   3   8  25        178.95        148.82        21.20 o                         
   4   8  25        827.01        881.00        49.23 o                         
   1   9  25        267.64        313.93        28.61 o                         
   2   9  25         17.55         37.78        16.83 o                         
   3   9  25        740.90        615.32       104.31 o                         
   0   0  26       1157.89       1123.28        86.80 o                         
   1   0  26        330.42        350.06        29.50 o                         
   2   0  26        375.34        312.73        27.30 o                         
   3   0  26        201.69        188.69        21.08 o                         
   4   0  26       1872.46       1782.37       102.94 o                         
   5   0  26        147.49        125.39        25.05 o                         
   6   0  26        384.83        439.98        43.86 o                         
   1   1  26        270.30        283.87        18.34 o                         
   2   1  26          0.21          1.79         7.10 o                         
   3   1  26        206.41        229.60        16.45 o                         
   4   1  26          5.83         17.55        10.33 o                         
   5   1  26        463.57        512.10        34.03 o                         
   6   1  26        596.15        545.09        34.60 o                         
   0   2  26        388.29        368.41        29.98 o                         
   1   2  26          3.36         -6.97         6.97 o                         
   2   2  26        690.01        705.24        32.45 o                         
   3   2  26          6.71          5.15         8.65 o                         
   4   2  26        251.60        244.22        21.45 o                         
   5   2  26        175.23        153.36        17.50 o                         
   6   2  26        488.83        505.32        33.46 o                         
   1   3  26       1352.88       1337.29        48.94 o                         
   2   3  26          2.52          0.43         7.47 o                         
   3   3  26        379.51        336.34        24.32 o                         
   4   3  26         34.45         10.18        10.21 o                         
   5   3  26        345.79        310.01        24.65 o                         
   6   3  26         80.03         35.51        14.67 o                         
   0   4  26        144.05        180.12        20.85 o                         
   1   4  26          4.74          2.15         7.66 o                         
   2   4  26         57.07         44.95         9.65 o                         
   3   4  26         25.10         18.69         9.93 o                         
   4   4  26        912.27        901.53        47.70 o                         
   5   4  26          0.17          3.58        11.10 o                         
   6   4  26         47.87         45.81        13.83 o                         
   1   5  26         37.99         26.61        10.45 o                         
   2   5  26         54.48         47.30        11.72 o                         
   3   5  26        146.96        181.63        18.89 o                         
   4   5  26         34.87         40.61        13.50 o                         
   5   5  26          0.87         -7.48        12.28 o                         
   0   6  26          3.42         33.90        17.54 o                         
   1   6  26          0.24         -1.21         9.53 o                         
   2   6  26        112.98         91.18        15.79 o                         
   3   6  26        113.79        125.18        18.38 o                         
   4   6  26         26.76         22.14        11.90 o                         
   5   6  26         31.27         21.69        13.43 o                         
   1   7  26          0.01         17.85        11.79 o                         
   2   7  26        119.42         85.54        17.90 o                         
   3   7  26         23.00         14.54        17.29 o                         
   4   7  26         31.22         28.28        13.59 o                         
   0   8  26         75.72         59.84        24.73 o                         
   1   8  26          9.80         -5.61        12.32 o                         
   2   8  26         41.00         19.39        14.24 o                         
   3   8  26          0.79        -11.79        13.49 o                         
   1   9  26          4.48         32.62        28.54 o                         
   1   1  27        159.86        163.47        16.03 o                         
   2   1  27        439.86        472.16        25.08 o                         
   3   1  27          9.56          5.51         8.27 o                         
   4   1  27          9.86         21.04        10.84 o                         
   5   1  27         31.62         23.11        13.46 o                         
   6   1  27          3.16        -13.16        13.27 o                         
   0   2  27        546.64        519.32        37.59 o                         
   1   2  27         26.44         14.81         8.61 o                         
   2   2  27         60.86         67.41        12.16 o                         
   3   2  27          1.25         -4.95         8.40 o                         
   4   2  27        152.20        175.86        18.61 o                         
   5   2  27         18.67         18.23        15.93 o                         
   6   2  27         36.21         45.67        14.25 o                         
   1   3  27        224.83        259.70        17.81 o                         
   2   3  27         12.25          9.48         8.90 o                         
   3   3  27         20.20         30.87        10.60 o                         
   4   3  27          9.76          4.33         9.90 o                         
   5   3  27        250.60        297.90        26.93 o                         
   6   3  27          0.35        -22.97        28.71 o                         
   0   4  27          1.90          2.31        11.41 o                         
   1   4  27        111.32        163.20        14.59 o                         
   2   4  27        127.11        121.74        14.40 o                         
   3   4  27         77.63         80.46        14.72 o                         
   4   4  27        164.22        161.58        19.09 o                         
   5   4  27          0.40         -5.69        12.24 o                         
   1   5  27        781.10        797.90        62.06 o                         
   2   5  27        153.09        175.05        17.75 o                         
   3   5  27        261.99        286.82        23.97 o                         
   4   5  27        128.31        126.13        18.76 o                         
   5   5  27         25.21         42.69        15.79 o                         
   0   6  27        131.81        153.19        27.47 o                         
   1   6  27        129.48        133.91        17.23 o                         
   2   6  27        283.47        342.68        28.31 o                         
   3   6  27          0.68         -7.08        11.27 o                         
   4   6  27         42.78         72.58        20.38 o                         
   1   7  27       1242.78       1312.32        67.18 o                         
   2   7  27         41.90         43.15        14.51 o                         
   3   7  27        368.79        469.43        34.61 o                         
   0   8  27        190.70        145.94        37.43 o                         
   1   8  27         26.98         48.06        15.40 o                         
   2   8  27          9.29         13.31        24.40 o                         
   0   0  28       1841.34       1600.97       180.86 o                         
   1   0  28        101.91         68.33        15.12 o                         
   2   0  28        640.92        665.22        43.23 o                         
   3   0  28        245.72        297.74        31.35 o                         
   4   0  28       1607.95       1468.30       222.09 o                         
   5   0  28         29.17         12.15        17.94 o                         
   1   1  28         28.06          7.20         8.74 o                         
   2   1  28         73.62         85.18        12.07 o                         
   3   1  28        157.30        156.85        16.49 o                         
   4   1  28        113.39        115.10        16.09 o                         
   5   1  28        167.96        192.99        27.35 o                         
   0   2  28        285.53        246.41        25.62 o                         
   1   2  28         35.00         37.40        10.14 o                         
   2   2  28       1358.59       1290.71        57.86 o                         
   3   2  28         79.10         85.15        13.70 o                         
   4   2  28        316.55        310.41        28.02 o                         
   5   2  28          7.40         -6.53        11.03 o                         
   1   3  28          5.06         13.28         8.71 o                         
   2   3  28          2.59         -8.43         8.43 o                         
   3   3  28         28.28         27.38        10.65 o                         
   4   3  28        254.54        298.05        25.77 o                         
   5   3  28        133.53        129.49        21.57 o                         
   0   4  28       1234.35       1424.19        79.00 o                         
   1   4  28         37.08         38.70        11.57 o                         
   2   4  28        115.19        110.15        17.10 o                         
   3   4  28         21.10          4.88        11.36 o                         
   4   4  28        273.02        289.69        26.43 o                         
   5   4  28         37.57         94.74        47.85 o                         
   1   5  28          0.05          3.92        10.83 o                         
   2   5  28          0.05         -8.59        11.13 o                         
   3   5  28         26.43         39.52        14.69 o                         
   4   5  28         26.60         18.80        13.21 o                         
   0   6  28         23.36          2.01        16.13 o                         
   1   6  28         17.95          8.47        11.10 o                         
   2   6  28        535.81        558.01        37.05 o                         
   3   6  28         24.33         21.68        12.95 o                         
   1   7  28          7.58         18.29        13.73 o                         
   2   7  28         72.75         40.98        24.36 o                         
   1   1  29          5.50          5.14         9.12 o                         
   2   1  29         38.43         46.83        10.69 o                         
   3   1  29        105.01        100.55        15.04 o                         
   4   1  29         47.72         30.09        13.02 o                         
   5   1  29         19.04         35.43        18.63 o                         
   0   2  29         51.53         64.31        15.87 o                         
   1   2  29          6.93          8.12         8.80 o                         
   2   2  29         39.91         20.82         9.83 o                         
   3   2  29          0.31         -0.50        10.16 o                         
   4   2  29         45.99         77.47        15.23 o                         
   1   3  29        470.68        440.47        29.76 o                         
   2   3  29          0.30         -9.33         9.33 o                         
   3   3  29        254.04        242.39        20.69 o                         
   4   3  29          7.25          6.54        12.16 o                         
   0   4  29        110.21        143.07        19.95 o                         
   1   4  29        107.92         90.19        14.45 o                         
   2   4  29          0.06         -9.73         9.73 o                         
   3   4  29         14.03          8.64        12.88 o                         
   4   4  29        110.12         89.70        27.92 o                         
   1   5  29        175.89        174.09        21.12 o                         
   2   5  29         75.82         69.05        15.45 o                         
   3   5  29       1013.36       1176.05        57.55 o                         
   0   6  29          8.84         14.57        18.82 o                         
   1   6  29         24.98          4.74        11.91 o                         
   2   6  29         15.28         58.69        25.21 o                         
   0   0  30        762.55        745.58        86.68 o                         
   1   0  30        121.68        119.72        18.93 o                         
   2   0  30        118.36         79.53        17.82 o                         
   3   0  30        205.35        194.24        27.39 o                         
   4   0  30        293.13        304.62        45.22 o                         
   1   1  30        149.30        135.24        14.33 o                         
   2   1  30        106.97         86.54        13.75 o                         
   3   1  30        362.86        344.57        29.29 o                         
   4   1  30        175.92        155.16        34.02 o                         
   0   2  30        388.69        454.27        34.77 o                         
   1   2  30        119.02        132.49        14.21 o                         
   2   2  30       1065.43       1080.68        50.11 o                         
   3   2  30         14.52         25.96        12.73 o                         
   4   2  30         35.62         16.20        43.06 o                         
   1   3  30        495.50        529.04        28.11 o                         
   2   3  30         13.91          0.89        10.70 o                         
   3   3  30        114.01        151.89        19.69 o                         
   0   4  30       1068.58       1418.20        91.02 o                         
   1   4  30         22.43         43.92        13.71 o                         
   2   4  30        284.53        307.02        25.28 o                         
   3   4  30         30.88         37.32        37.32 o                         
   1   5  30          6.63          0.22        12.04 o                         
   2   5  30         77.54         61.24        38.28 o                         
   1   1  31         51.63         58.60        14.42 o                         
   2   1  31        149.55        133.59        15.77 o                         
   3   1  31          2.67         34.17        54.07 o                         
   0   2  31        321.23        333.90        31.24 o                         
   1   2  31         17.51         31.90        10.91 o                         
   2   2  31         70.98         52.55        14.45 o                         
   1   3  31         51.21         45.65        12.44 o                         
   2   3  31         55.36         66.73        27.07 o                         
   0   4  31         17.24         57.42        43.06 o                         
   1   4  31          0.85        -17.23        36.36 o                         
   0   0  32         13.56        -20.10        38.28 o                         
   1   0  32         91.37         56.21        35.41 o                         
                                                                                
