# Supplementary material for: Weaving a 2D net of hydrogen and halogen bonds: cocrystal of a pyrazolium bromide with tetra­fluoro­diiodo­benzene
Source: Acta Crystallogr C Struct Chem. 2022 May 9;78(Pt 6):324–31. doi: 10.1107/S2053229622004648 (PMC9167629; doi:10.1107/S2053229622004648)
Supplement: Supplementary file 3 [file c-78-00324-2sup3.hkl]

data_2                                                                          
_shelx_title ' s21_30_a.res in Pbca'                                            
_shelx_refln_list_code          4                                               
_shelx_F_calc_maximum      296.61                                               
_exptl_crystal_F_000      1184.00                                               
_reflns_d_resolution_high  0.8299                                               
                                                                                
loop_                                                                           
 _space_group_symop_operation_xyz                                               
 'x, y, z'                                                                      
 '-x+1/2, -y, z+1/2'                                                            
 '-x, y+1/2, -z+1/2'                                                            
 'x+1/2, -y+1/2, -z'                                                            
 '-x, -y, -z'                                                                   
 'x-1/2, y, -z-1/2'                                                             
 'x, -y-1/2, z-1/2'                                                             
 '-x-1/2, y-1/2, z'                                                             
                                                                                
_cell_length_a     8.8591                                                       
_cell_length_b    12.0380                                                       
_cell_length_c    23.8053                                                       
_cell_angle_alpha  90.000                                                       
_cell_angle_beta   90.000                                                       
_cell_angle_gamma  90.000                                                       
                                                                                
_shelx_F_squared_multiplier     1.000                                           
                                                                                
loop_                                                                           
 _refln_index_h                                                                 
 _refln_index_k                                                                 
 _refln_index_l                                                                 
 _refln_F_squared_calc                                                          
 _refln_F_squared_meas                                                          
 _refln_F_squared_sigma                                                         
 _refln_observed_status                                                         
   2   0   0      54722.19      61913.05      3708.97 o                         
   4   0   0      43820.32      47181.78      2470.41 o                         
   6   0   0      40016.55      40522.39      2140.95 o                         
   8   0   0       8213.41       8007.21       657.80 o                         
  10   0   0      22150.45      20468.77      1595.99 o                         
   2   1   0       7983.64       8138.21       285.93 o                         
   4   1   0          0.83         29.04        20.38 o                         
   6   1   0        713.63        928.74        79.92 o                         
   8   1   0        481.32        549.84        69.05 o                         
  10   1   0         45.12          1.31        74.51 o                         
   0   2   0        569.03        550.36        33.22 o                         
   2   2   0      46117.41      47148.44      1740.47 o                         
   4   2   0      19673.78      19556.04       733.97 o                         
   6   2   0       4962.81       4965.13       206.57 o                         
   8   2   0       6960.34       7320.93       333.46 o                         
  10   2   0       1705.07       1854.60       160.76 o                         
   2   3   0      77370.93      81252.42      2995.83 o                         
   4   3   0       1070.87       1344.37        64.00 o                         
   6   3   0       1449.60       1789.79       125.71 o                         
   8   3   0        242.95        171.80        67.05 o                         
  10   3   0         64.38         97.33        82.61 o                         
   0   4   0       1328.55       1346.21       102.66 o                         
   2   4   0       2298.81       2056.77       127.46 o                         
   4   4   0       3576.50       3510.07       166.33 o                         
   6   4   0        689.46        892.27        79.73 o                         
   8   4   0       3364.93       3482.05       186.09 o                         
  10   4   0       1087.67       1032.64       233.57 o                         
   2   5   0       3115.78       3268.63       132.87 o                         
   4   5   0       4526.64       4874.75       201.34 o                         
   6   5   0        266.47        268.77        49.93 o                         
   8   5   0        388.63        390.38        71.99 o                         
  10   5   0         36.19        110.89       102.11 o                         
   0   6   0        570.11        761.62        66.77 o                         
   2   6   0       4809.09       4942.38       195.91 o                         
   4   6   0       8185.73       8057.46       339.60 o                         
   6   6   0        843.02       1011.46        82.03 o                         
   8   6   0       1027.46       1057.99       133.75 o                         
   2   7   0         20.58         46.06        24.83 o                         
   4   7   0       1784.65       1702.64        90.63 o                         
   6   7   0         63.13        107.84        51.21 o                         
   8   7   0         38.63          4.28        62.62 o                         
   0   8   0      26945.01      25025.98      1316.23 o                         
   2   8   0      11193.82      10747.47       444.97 o                         
   4   8   0       9722.58       9242.11       473.73 o                         
   6   8   0       9864.60      10742.01       503.37 o                         
   8   8   0       7154.44       6608.63       419.76 o                         
   2   9   0          8.35        -33.41        33.41 o                         
   4   9   0        344.12        293.51        56.02 o                         
   6   9   0        479.52        763.00        91.26 o                         
   8   9   0          0.40        -58.03        73.57 o                         
   0  10   0       7084.05       6786.13       585.79 o                         
   2  10   0       2251.12       2586.49       189.89 o                         
   4  10   0       6953.93       6508.81       327.21 o                         
   6  10   0       7676.33       7882.22       397.69 o                         
   2  11   0         60.91         -2.62        50.36 o                         
   4  11   0         61.48         19.75        55.25 o                         
   6  11   0         17.68          7.43        64.47 o                         
   0  12   0       9510.00       9359.76      1057.85 o                         
   2  12   0       9134.63       8454.67       450.99 o                         
   4  12   0       5179.75       4960.63       303.25 o                         
   2  13   0          5.95         65.57        71.80 o                         
   4  13   0        619.75        562.46       130.87 o                         
   0  14   0        470.50        466.75       124.42 o                         
   2  14   0        916.15        889.98       118.41 o                         
   1   1   1       3688.02       3155.43        85.48 o                         
   2   1   1       5488.04       5727.92       149.75 o                         
   3   1   1       7915.08       8363.44       223.92 o                         
   4   1   1        736.36        800.42        35.45 o                         
   5   1   1       2769.23       3096.08       103.63 o                         
   6   1   1          0.01          6.26        21.11 o                         
   7   1   1       1802.57       2255.66        87.49 o                         
   8   1   1          7.66        -19.62        32.46 o                         
   9   1   1        643.71        747.97        67.00 o                         
  10   1   1        795.05        716.27        79.24 o                         
   0   2   1      19961.72      17948.60       624.93 o                         
   1   2   1       3835.14       3482.96        88.51 o                         
   2   2   1        644.53        789.29        39.30 o                         
   3   2   1       5143.56       5075.50       141.99 o                         
   4   2   1         30.03          9.42        13.79 o                         
   5   2   1        375.84        506.51        30.25 o                         
   6   2   1       1369.01       1690.40        84.32 o                         
   7   2   1         36.74         52.77        31.02 o                         
   8   2   1        266.32        240.15        48.82 o                         
   9   2   1         63.87        110.63        46.28 o                         
  10   2   1        443.29        326.09        63.44 o                         
   1   3   1      20560.21      19506.72       525.58 o                         
   2   3   1       3102.56       3376.82        92.89 o                         
   3   3   1       4957.74       4632.88       136.99 o                         
   4   3   1        233.55        264.47        24.01 o                         
   5   3   1      20126.45      19356.56       549.77 o                         
   6   3   1        290.96        277.67        31.58 o                         
   7   3   1       8252.26       8816.44       283.13 o                         
   8   3   1       1162.64       1308.93        70.06 o                         
   9   3   1       6049.46       5939.70       261.21 o                         
  10   3   1         71.24         83.96        53.10 o                         
   0   4   1      15305.22      13771.96       514.80 o                         
   1   4   1       2118.17       2363.52        74.34 o                         
   2   4   1      15198.12      14438.84       383.14 o                         
   3   4   1        291.64        362.04        21.92 o                         
   4   4   1      17887.97      17327.42       494.01 o                         
   5   4   1        544.42        697.29        39.07 o                         
   6   4   1       5161.85       5459.33       191.79 o                         
   7   4   1        578.80        648.04        50.30 o                         
   8   4   1       3579.51       3816.26       146.94 o                         
   9   4   1          0.65        -43.27        43.27 o                         
  10   4   1       1331.53       1239.12        92.66 o                         
   1   5   1      33895.45      31001.07       839.99 o                         
   2   5   1       1354.72       1581.42        54.97 o                         
   3   5   1      36251.12      36208.38       952.07 o                         
   4   5   1       1772.19       1868.98        69.33 o                         
   5   5   1      10853.60      10401.86       304.18 o                         
   6   5   1        565.01        518.83        42.62 o                         
   7   5   1      13104.47      12562.42       401.57 o                         
   8   5   1         10.37         -7.85        40.86 o                         
   9   5   1       5884.98       5840.67       294.94 o                         
  10   5   1         97.53         46.83        71.97 o                         
   0   6   1       2623.97       2750.11       117.49 o                         
   1   6   1       1514.42       1579.89        57.04 o                         
   2   6   1        314.60        252.01        22.16 o                         
   3   6   1        941.95       1013.21        43.52 o                         
   4   6   1        425.75        569.67        32.63 o                         
   5   6   1        564.20        576.84        42.39 o                         
   6   6   1        392.91        425.70        43.73 o                         
   7   6   1          7.20        -32.35        32.35 o                         
   8   6   1        581.31        479.96        57.56 o                         
   9   6   1          6.03        -30.82        50.49 o                         
   1   7   1      20982.29      19531.48       537.57 o                         
   2   7   1          7.07          2.80        17.25 o                         
   3   7   1      16193.25      15782.98       419.75 o                         
   4   7   1          1.68          4.47        20.93 o                         
   5   7   1      18363.27      18514.98       532.34 o                         
   6   7   1        846.03        978.49        61.77 o                         
   7   7   1       3636.09       3474.31       143.34 o                         
   8   7   1         40.37         67.96        51.11 o                         
   9   7   1       2343.01       2344.54       129.66 o                         
   0   8   1       3052.03       3267.02       165.35 o                         
   1   8   1       1636.17       1781.13        69.67 o                         
   2   8   1        393.91        345.90        36.80 o                         
   3   8   1          5.13         -5.83        23.48 o                         
   4   8   1       1942.57       1958.82        89.73 o                         
   5   8   1         31.05        -28.72        29.95 o                         
   6   8   1       2522.46       2374.06       123.26 o                         
   7   8   1         29.01         28.46        42.94 o                         
   8   8   1        135.26         81.67        52.08 o                         
   1   9   1       2277.48       2409.41        89.65 o                         
   2   9   1        172.65        187.13        29.45 o                         
   3   9   1       1074.71       1056.53        55.61 o                         
   4   9   1       1599.11       1316.59        74.25 o                         
   5   9   1       1009.71       1133.20        72.34 o                         
   6   9   1        916.33        842.18        67.92 o                         
   7   9   1       1424.28       1174.97        83.00 o                         
   8   9   1        585.87        518.99        72.67 o                         
   0  10   1         13.78        -39.01        39.01 o                         
   1  10   1        338.34        361.63        43.81 o                         
   2  10   1          1.33        -12.28        27.70 o                         
   3  10   1         82.65         55.76        32.20 o                         
   4  10   1          0.50        -17.28        35.69 o                         
   5  10   1        444.52        371.11        79.43 o                         
   6  10   1          0.16        -44.48        44.48 o                         
   7  10   1        583.01        583.10        68.74 o                         
   1  11   1       3579.08       3485.06       139.22 o                         
   2  11   1          4.72          3.04        36.00 o                         
   3  11   1        479.68        375.94        54.76 o                         
   4  11   1        135.08        138.92        47.93 o                         
   5  11   1        605.05        621.94        64.35 o                         
   6  11   1        105.36        152.86        52.22 o                         
   0  12   1        474.11        566.81        77.17 o                         
   1  12   1          2.43         50.20        40.68 o                         
   2  12   1         60.16         58.39        43.84 o                         
   3  12   1        405.59        278.26        55.76 o                         
   4  12   1       1121.05       1054.67        85.30 o                         
   5  12   1         43.82         45.57        57.03 o                         
   1  13   1       3888.77       3813.91       154.37 o                         
   2  13   1          0.98        145.47        57.44 o                         
   3  13   1       3895.43       3769.55       175.25 o                         
   4  13   1          3.54        -55.26        55.26 o                         
   0  14   1        350.28        329.02        79.68 o                         
   1  14   1        170.96        152.36        52.16 o                         
   2  14   1        122.09         27.89        51.40 o                         
   1   0   2      10965.21      11335.33       418.20 o                         
   2   0   2      17611.30      17734.76       652.23 o                         
   3   0   2        125.14         99.83        19.14 o                         
   4   0   2      17814.90      17234.45       679.58 o                         
   5   0   2        149.25        170.17        34.17 o                         
   6   0   2       5007.12       5498.72       250.11 o                         
   7   0   2       1253.40       1203.92        82.54 o                         
   8   0   2       5658.18       5970.14       322.37 o                         
   9   0   2         98.36        111.20        64.18 o                         
  10   0   2        148.36        215.43        85.67 o                         
   1   1   2       4160.71       4183.16       107.94 o                         
   2   1   2         21.04         27.76         9.71 o                         
   3   1   2      13678.26      14260.87       403.09 o                         
   4   1   2        232.75        274.52        20.77 o                         
   5   1   2      13965.57      13131.59       389.05 o                         
   6   1   2        298.55        352.37        29.86 o                         
   7   1   2       7543.83       8115.08       255.10 o                         
   8   1   2          4.51         -0.43        32.25 o                         
   9   1   2       3277.71       3435.19       142.81 o                         
  10   1   2         65.93         70.79        57.14 o                         
   0   2   2      27740.02      25655.40       941.97 o                         
   1   2   2       6171.62       5936.54       152.85 o                         
   2   2   2      87977.92      90066.22      2720.59 o                         
   3   2   2       3280.24       3844.93       115.09 o                         
   4   2   2      16777.62      16831.86       431.34 o                         
   5   2   2        282.94        385.92        28.82 o                         
   6   2   2      11343.28      10504.35       308.70 o                         
   7   2   2        132.29        155.65        32.50 o                         
   8   2   2       7197.69       7574.79       250.40 o                         
   9   2   2        859.91        919.38        72.17 o                         
  10   2   2       4778.80       4943.75       281.51 o                         
   1   3   2      13943.19      13193.66       358.44 o                         
   2   3   2       2309.38       2493.88        85.06 o                         
   3   3   2       3565.03       3628.03       112.32 o                         
   4   3   2        397.20        420.32        28.29 o                         
   5   3   2       7302.38       7075.03       212.16 o                         
   6   3   2         38.85         33.96        24.58 o                         
   7   3   2       1706.95       1754.31        78.27 o                         
   8   3   2         95.72        129.87        40.14 o                         
   9   3   2       1160.33       1289.42        75.98 o                         
  10   3   2        111.91        127.13        64.41 o                         
   0   4   2       6210.54       5595.38       210.00 o                         
   1   4   2         31.27         41.92        11.30 o                         
   2   4   2       2305.82       2709.16        79.18 o                         
   3   4   2        349.29        394.54        25.39 o                         
   4   4   2        203.82        165.26        22.43 o                         
   5   4   2        716.97        759.84        42.22 o                         
   6   4   2       2267.62       2409.61       101.19 o                         
   7   4   2          0.89        -29.06        29.94 o                         
   8   4   2        101.47        138.40        39.30 o                         
   9   4   2         50.90        -42.37        42.37 o                         
  10   4   2        637.50        514.32        82.47 o                         
   1   5   2        927.34        960.95        40.55 o                         
   2   5   2        151.73        165.92        14.82 o                         
   3   5   2       3573.66       4140.04       125.03 o                         
   4   5   2       3850.66       4085.34       127.51 o                         
   5   5   2       1579.74       1710.01        68.26 o                         
   6   5   2        349.58        296.29        35.83 o                         
   7   5   2        272.23        311.68        43.33 o                         
   8   5   2         74.43         53.61        41.58 o                         
   9   5   2         78.08         55.50        51.14 o                         
   0   6   2      10646.46      10329.20       392.79 o                         
   1   6   2        117.44        164.97        18.91 o                         
   2   6   2       2271.44       2268.47        77.29 o                         
   3   6   2         81.33         51.55        18.32 o                         
   4   6   2       2208.74       2279.17        85.79 o                         
   5   6   2         11.67         25.75        25.47 o                         
   6   6   2       1438.81       1603.54        77.31 o                         
   7   6   2         33.39         50.15        36.21 o                         
   8   6   2        143.36        119.00        46.63 o                         
   9   6   2         22.95         31.50        54.71 o                         
   1   7   2       2362.62       1979.61        70.00 o                         
   2   7   2       1998.26       2123.23        75.45 o                         
   3   7   2       4404.49       4289.62       132.56 o                         
   4   7   2       3219.50       3385.87       117.64 o                         
   5   7   2       4233.93       4384.07       156.90 o                         
   6   7   2        444.94        461.28        45.35 o                         
   7   7   2        916.42       1062.38        71.24 o                         
   8   7   2          1.50        -32.01        43.69 o                         
   9   7   2        835.01        890.85        88.86 o                         
   0   8   2       3389.52       2993.99       153.12 o                         
   1   8   2        463.77        484.30        31.60 o                         
   2   8   2       2263.49       2181.14        78.37 o                         
   3   8   2        476.30        422.66        33.40 o                         
   4   8   2       2000.06       2032.47        86.94 o                         
   5   8   2        118.27        103.36        34.79 o                         
   6   8   2       3972.05       3747.43       149.15 o                         
   7   8   2        965.03        993.58        90.30 o                         
   8   8   2       1899.31       2036.51       118.31 o                         
   1   9   2       9827.55       9428.87       292.47 o                         
   2   9   2        180.93        220.49        32.15 o                         
   3   9   2       6078.53       5817.85       188.65 o                         
   4   9   2         19.80         25.49        32.24 o                         
   5   9   2       4012.39       4119.51       159.45 o                         
   6   9   2         96.23         27.96        40.48 o                         
   7   9   2       2328.94       2469.19       151.76 o                         
   8   9   2         81.02         42.55        59.42 o                         
   0  10   2       3263.47       3228.85       178.83 o                         
   1  10   2         27.26         35.52        29.70 o                         
   2  10   2      15317.42      15330.43       462.62 o                         
   3  10   2       1121.14       1191.87        66.93 o                         
   4  10   2       8192.67       7920.58       285.23 o                         
   5  10   2          6.40          5.25        40.50 o                         
   6  10   2       3433.54       3615.22       165.40 o                         
   7  10   2        123.52        107.56        52.50 o                         
   1  11   2       7870.55       7686.69       268.00 o                         
   2  11   2        164.61        175.06        40.02 o                         
   3  11   2       3507.24       3285.38       150.80 o                         
   4  11   2          2.20         -0.35        43.52 o                         
   5  11   2       2103.16       2173.71       114.04 o                         
   6  11   2         22.00         25.73        48.32 o                         
   0  12   2       2210.73       2307.10       167.19 o                         
   1  12   2         16.12          0.77        37.47 o                         
   2  12   2       1352.63       1365.85        96.34 o                         
   3  12   2        178.23        235.72        54.25 o                         
   4  12   2       1589.34       1891.26       165.33 o                         
   5  12   2         21.92        -31.94        53.33 o                         
   1  13   2         72.79         48.83        45.68 o                         
   2  13   2        228.51        136.31        59.62 o                         
   3  13   2        631.91        628.52        71.34 o                         
   4  13   2        174.43        186.72        58.95 o                         
   0  14   2       2143.22       2022.25       223.07 o                         
   1  14   2        224.91        247.96        63.87 o                         
   2  14   2        688.80        708.84        78.47 o                         
   1   1   3       6337.49       5913.55       162.91 o                         
   2   1   3         99.96        128.64        10.84 o                         
   3   1   3       4530.88       4296.02       117.97 o                         
   4   1   3       3232.55       3708.89       107.21 o                         
   5   1   3       1351.85       1749.37        64.32 o                         
   6   1   3         15.63         32.13        20.78 o                         
   7   1   3        485.44        504.70        39.68 o                         
   8   1   3        554.06        657.67        51.84 o                         
   9   1   3       1685.90       1700.24        91.96 o                         
  10   1   3        214.57        301.95        64.73 o                         
   0   2   3      21357.84      20554.65       759.93 o                         
   1   2   3          1.92         -6.62         6.62 o                         
   2   2   3      85362.70      89678.61      2268.76 o                         
   3   2   3       1164.54       1532.60        52.73 o                         
   4   2   3      15684.67      15560.17       412.47 o                         
   5   2   3          5.19         -0.92        16.54 o                         
   6   2   3       4810.74       5262.14       160.80 o                         
   7   2   3       1025.50       1133.58        57.07 o                         
   8   2   3       8791.26       9058.82       282.56 o                         
   9   2   3        101.77        162.77        49.36 o                         
  10   2   3        929.47       1029.07        95.64 o                         
   1   3   3       4548.23       4095.08       110.76 o                         
   2   3   3         22.51         43.47        10.61 o                         
   3   3   3       3799.30       3972.39       116.79 o                         
   4   3   3       2137.77       2684.26       101.05 o                         
   5   3   3       4553.87       4654.14       147.41 o                         
   6   3   3        106.66         99.07        26.96 o                         
   7   3   3       3492.89       3905.97       153.23 o                         
   8   3   3          9.01        -18.58        33.19 o                         
   9   3   3       1496.30       1609.64        93.54 o                         
  10   3   3        307.43        257.94        69.90 o                         
   0   4   3      29613.14      26269.35       971.04 o                         
   1   4   3       1776.46       1849.76        60.89 o                         
   2   4   3      12927.52      11437.30       303.00 o                         
   3   4   3       5272.48       5683.17       170.72 o                         
   4   4   3      13410.89      12123.84       337.18 o                         
   5   4   3        303.18        271.40        27.70 o                         
   6   4   3       9034.47       8821.09       284.50 o                         
   7   4   3       1488.75       1583.46        74.76 o                         
   8   4   3       2935.60       3214.77       125.00 o                         
   9   4   3        168.57         96.95        53.09 o                         
  10   4   3       3513.97       3367.96       184.13 o                         
   1   5   3       7764.94       7189.00       200.55 o                         
   2   5   3       1909.76       2066.67        72.50 o                         
   3   5   3       8227.71       7925.11       214.81 o                         
   4   5   3       7965.14       8313.43       237.21 o                         
   5   5   3       6074.41       6079.46       188.43 o                         
   6   5   3       1461.48       1416.89        67.05 o                         
   7   5   3       4226.95       4692.68       162.72 o                         
   8   5   3          1.76        -15.22        35.99 o                         
   9   5   3        516.50        584.87        73.18 o                         
   0   6   3      34727.53      33407.61      1323.19 o                         
   1   6   3        211.32        236.97        21.95 o                         
   2   6   3      21096.33      18928.67       518.19 o                         
   3   6   3        244.04        305.80        22.99 o                         
   4   6   3      16142.98      14846.65       413.79 o                         
   5   6   3         87.13         93.28        26.42 o                         
   6   6   3      19178.65      18084.08       543.53 o                         
   7   6   3          6.14         40.25        35.78 o                         
   8   6   3       7204.41       7332.84       269.60 o                         
   9   6   3        211.42        174.15        60.99 o                         
   1   7   3       4659.17       5013.18       149.13 o                         
   2   7   3       1027.10       1142.33        48.57 o                         
   3   7   3       4968.23       5010.18       159.03 o                         
   4   7   3         13.29         25.59        25.17 o                         
   5   7   3         46.67         49.32        29.81 o                         
   6   7   3       1124.59       1190.34        70.52 o                         
   7   7   3        562.73        538.06        58.73 o                         
   8   7   3         47.17         32.33        49.93 o                         
   9   7   3       1237.39       1079.10        96.22 o                         
   0   8   3         76.38         89.66        25.27 o                         
   1   8   3         20.76          5.82        19.20 o                         
   2   8   3       5573.90       5502.74       167.02 o                         
   3   8   3        109.82         76.42        22.66 o                         
   4   8   3       1370.63       1511.27        67.20 o                         
   5   8   3         31.43         -7.68        32.00 o                         
   6   8   3         47.95         47.87        38.34 o                         
   7   8   3         81.07        112.00        46.67 o                         
   8   8   3       3461.42       3386.28       202.37 o                         
   1   9   3        642.47        676.89        44.83 o                         
   2   9   3        632.83        706.31        45.35 o                         
   3   9   3         12.64         68.60        28.23 o                         
   4   9   3         46.37         32.51        31.72 o                         
   5   9   3        443.63        471.86        50.69 o                         
   6   9   3         80.92         -0.44        40.70 o                         
   7   9   3        193.56        220.26        52.86 o                         
   8   9   3        401.05        391.61        67.33 o                         
   0  10   3        905.74        920.56        83.58 o                         
   1  10   3         34.76         36.67        29.99 o                         
   2  10   3          1.61        -29.46        29.46 o                         
   3  10   3         30.79        -11.66        31.09 o                         
   4  10   3         51.42          1.58        35.73 o                         
   5  10   3        301.00        267.28        47.62 o                         
   6  10   3         83.80         96.06        45.96 o                         
   7  10   3         67.60          5.54        49.41 o                         
   1  11   3         42.37         43.96        35.99 o                         
   2  11   3         65.46         63.57        37.86 o                         
   3  11   3        152.95        187.54        46.03 o                         
   4  11   3         82.04         54.76        45.59 o                         
   5  11   3        195.82        132.66        49.46 o                         
   6  11   3         94.86        165.33        56.16 o                         
   0  12   3         47.45         95.01        59.53 o                         
   1  12   3        144.69        166.08        43.07 o                         
   2  12   3        903.06        931.73        70.28 o                         
   3  12   3         97.54        111.39        51.36 o                         
   4  12   3       1105.07       1076.24        89.66 o                         
   5  12   3          3.69         49.83        65.59 o                         
   1  13   3       1234.17       1179.76        85.81 o                         
   2  13   3          3.77         42.59        68.01 o                         
   3  13   3       1065.95       1173.06        91.19 o                         
   4  13   3          2.76        -55.38        55.65 o                         
   0  14   3       4201.59       4295.03       246.15 o                         
   1  14   3        102.52          7.36        51.40 o                         
   2  14   3       3227.64       3352.15       221.06 o                         
   0   0   4      12667.21      10581.87       553.51 o                         
   1   0   4       4456.21       4006.23       163.46 o                         
   2   0   4         11.93          4.32        11.66 o                         
   3   0   4       2119.16       2481.13       105.18 o                         
   4   0   4      10069.16      10337.71       393.69 o                         
   5   0   4        211.63        287.06        34.16 o                         
   6   0   4       5660.50       6870.95       274.30 o                         
   7   0   4       2363.23       2332.45       120.09 o                         
   8   0   4        239.63        251.85        56.02 o                         
   9   0   4         35.96         37.20        68.55 o                         
  10   0   4         68.85        111.05        76.58 o                         
   1   1   4      18714.58      19078.74       535.65 o                         
   2   1   4       1831.53       1783.84        53.57 o                         
   3   1   4      52549.69      53731.70      1450.36 o                         
   4   1   4          0.10        -13.46        13.46 o                         
   5   1   4      18462.46      17885.42       473.03 o                         
   6   1   4          1.70         -5.42        19.50 o                         
   7   1   4      17217.38      17140.13       475.27 o                         
   8   1   4          1.93        -23.38        34.03 o                         
   9   1   4       8507.98       8858.37       339.35 o                         
  10   1   4        283.48        351.78        63.56 o                         
   0   2   4       6000.02       5263.86       199.02 o                         
   1   2   4       5127.22       4651.89       121.03 o                         
   2   2   4        408.71        498.23        27.68 o                         
   3   2   4       1363.27       1841.64        58.64 o                         
   4   2   4        235.41        325.06        22.45 o                         
   5   2   4       1553.32       1515.56        55.95 o                         
   6   2   4          6.72         10.31        22.54 o                         
   7   2   4        553.77        663.22        44.64 o                         
   8   2   4        141.93        106.54        35.61 o                         
   9   2   4        167.04        119.90        52.68 o                         
  10   2   4        101.83        132.16        59.98 o                         
   1   3   4      34600.07      32558.18       854.30 o                         
   2   3   4        129.13        191.10        14.86 o                         
   3   3   4       6387.48       5750.17       163.56 o                         
   4   3   4       2582.55       3064.65       114.63 o                         
   5   3   4      12109.86      11606.96       323.04 o                         
   6   3   4        913.97        967.53        50.12 o                         
   7   3   4       6566.66       6794.76       219.34 o                         
   8   3   4       1013.18        993.33        65.73 o                         
   9   3   4       1285.63       1432.31       100.37 o                         
  10   3   4          4.84         44.80        57.45 o                         
   0   4   4         11.82          9.56        15.71 o                         
   1   4   4       1740.28       1874.34        54.42 o                         
   2   4   4       1034.57       1272.20        45.22 o                         
   3   4   4       1617.60       1872.96        65.53 o                         
   4   4   4       2471.68       2657.70        88.51 o                         
   5   4   4        655.04        757.89        44.70 o                         
   6   4   4         28.89         35.26        26.67 o                         
   7   4   4        262.15        291.42        37.67 o                         
   8   4   4       1699.12       1815.74        86.07 o                         
   9   4   4         19.49          7.74        46.48 o                         
  10   4   4          0.27        -51.76        51.76 o                         
   1   5   4       1789.28       1993.09        67.51 o                         
   2   5   4        152.85        117.87        18.42 o                         
   3   5   4       2233.82       2320.34        74.30 o                         
   4   5   4         15.13         15.74        19.31 o                         
   5   5   4        521.38        673.13        39.49 o                         
   6   5   4         99.53        150.83        30.87 o                         
   7   5   4        460.47        501.52        51.41 o                         
   8   5   4        170.05        134.37        41.93 o                         
   9   5   4        108.92        197.60        56.40 o                         
   0   6   4         12.05          0.73        19.44 o                         
   1   6   4        659.90        673.70        33.72 o                         
   2   6   4        176.47        171.07        21.52 o                         
   3   6   4         49.84         57.51        16.60 o                         
   4   6   4        266.97        280.16        27.89 o                         
   5   6   4        170.30        160.92        28.39 o                         
   6   6   4       2091.97       2066.21        90.16 o                         
   7   6   4         12.25         22.18        36.57 o                         
   8   6   4        116.66         75.40        45.21 o                         
   9   6   4          4.39        -30.17        61.35 o                         
   1   7   4      10080.16       9255.81       261.16 o                         
   2   7   4        272.13        334.11        28.48 o                         
   3   7   4       6730.74       6659.76       192.65 o                         
   4   7   4        132.20        134.46        28.13 o                         
   5   7   4       1119.42       1268.16        66.46 o                         
   6   7   4          1.30         20.39        33.40 o                         
   7   7   4       1545.27       1683.02       125.57 o                         
   8   7   4         20.61         30.32        50.69 o                         
   9   7   4       2636.44       2564.20       150.00 o                         
   0   8   4       2382.78       2146.39       104.07 o                         
   1   8   4        247.25        305.05        31.81 o                         
   2   8   4       1087.07       1084.71        49.12 o                         
   3   8   4        501.94        513.50        35.93 o                         
   4   8   4       1299.50       1345.11        69.83 o                         
   5   8   4        747.47        820.35        73.79 o                         
   6   8   4       1243.99       1397.18        88.80 o                         
   7   8   4          1.69         22.73        43.31 o                         
   8   8   4        390.52        416.40        66.62 o                         
   1   9   4      17096.06      17095.04       510.01 o                         
   2   9   4        175.80        149.70        28.97 o                         
   3   9   4      21932.29      20991.55       626.92 o                         
   4   9   4         45.34         39.99        34.15 o                         
   5   9   4       8550.99       8574.09       307.94 o                         
   6   9   4         11.30          4.86        41.05 o                         
   7   9   4       8465.89       8303.90       369.36 o                         
   8   9   4        632.84        502.90        72.09 o                         
   0  10   4        109.92         67.28        50.88 o                         
   1  10   4         13.67        -26.36        26.36 o                         
   2  10   4         39.26         57.01        32.27 o                         
   3  10   4         43.77         29.34        33.06 o                         
   4  10   4          9.16        -29.79        37.52 o                         
   5  10   4         21.68         31.37        42.81 o                         
   6  10   4         51.96         86.17        46.66 o                         
   7  10   4        408.81        374.68        63.91 o                         
   1  11   4       7757.88       7336.47       267.03 o                         
   2  11   4         70.02         71.13        38.62 o                         
   3  11   4       6837.11       6529.13       245.08 o                         
   4  11   4          5.92          3.58        42.65 o                         
   5  11   4       6555.45       6180.07       254.22 o                         
   6  11   4          8.75         -9.92        51.62 o                         
   0  12   4       1716.79       1545.33       119.57 o                         
   1  12   4        348.15        322.45        48.50 o                         
   2  12   4         63.72         45.83        57.31 o                         
   3  12   4        168.83         68.59        51.95 o                         
   4  12   4        511.54        500.28        75.98 o                         
   5  12   4         41.15        -11.41        59.25 o                         
   1  13   4       1998.75       1973.17       106.54 o                         
   2  13   4          3.67        -36.66        47.74 o                         
   3  13   4       1340.34       1290.83       114.58 o                         
   4  13   4          3.38          1.18        56.28 o                         
   0  14   4        835.01        867.14       102.32 o                         
   1  14   4        230.59        222.07        60.18 o                         
   2  14   4         66.10         58.81        67.55 o                         
   1   1   5        793.51        819.49        33.35 o                         
   2   1   5       4848.93       4514.69       122.74 o                         
   3   1   5         31.04         19.54        11.96 o                         
   4   1   5       2111.35       2434.95        77.53 o                         
   5   1   5        197.12        180.33        21.73 o                         
   6   1   5        118.99        167.03        27.45 o                         
   7   1   5         17.71         14.51        25.70 o                         
   8   1   5        592.79        701.82        55.34 o                         
   9   1   5        477.49        496.06        75.34 o                         
  10   1   5        674.69        636.68        80.75 o                         
   0   2   5      45599.40      41628.96      1531.06 o                         
   1   2   5       6630.05       5985.05       152.76 o                         
   2   2   5       8384.97       7203.95       183.61 o                         
   3   2   5         65.35         65.67        15.27 o                         
   4   2   5       5333.71       5427.02       151.82 o                         
   5   2   5          0.54         -2.68        16.42 o                         
   6   2   5       8308.85       8279.71       247.73 o                         
   7   2   5        250.91        249.15        33.62 o                         
   8   2   5        571.96        675.44        59.13 o                         
   9   2   5        510.12        431.32        61.11 o                         
  10   2   5        766.15        778.63        85.26 o                         
   1   3   5         20.39         45.50        11.20 o                         
   2   3   5       1598.42       1757.24        55.79 o                         
   3   3   5        249.60        217.90        17.92 o                         
   4   3   5       1882.29       2267.93        85.30 o                         
   5   3   5         81.93         78.15        22.06 o                         
   6   3   5        319.24        345.88        39.91 o                         
   7   3   5        351.12        377.24        40.62 o                         
   8   3   5         62.22         77.75        37.05 o                         
   9   3   5         71.73         38.07        48.88 o                         
  10   3   5          9.74        -56.69        56.69 o                         
   0   4   5      47702.37      43972.74      1620.96 o                         
   1   4   5          0.03        -10.70        10.70 o                         
   2   4   5      65562.24      64328.23      1680.20 o                         
   3   4   5         11.63          3.11        13.64 o                         
   4   4   5      39235.30      37673.55      1022.53 o                         
   5   4   5         16.67         13.04        21.35 o                         
   6   4   5      10572.94      10029.35       296.45 o                         
   7   4   5         47.51         23.44        30.19 o                         
   8   4   5      12952.42      12594.92       408.22 o                         
   9   4   5         65.65         82.74        48.36 o                         
  10   4   5       7258.27       7177.83       368.03 o                         
   1   5   5        723.34        665.89        34.57 o                         
   2   5   5       1110.71       1169.52        44.37 o                         
   3   5   5       6313.98       6203.84       172.35 o                         
   4   5   5        360.44        452.25        35.11 o                         
   5   5   5        467.59        542.74        36.69 o                         
   6   5   5        223.14        173.36        32.79 o                         
   7   5   5       2370.04       2611.74       128.96 o                         
   8   5   5         26.71         54.88        43.75 o                         
   9   5   5        189.20        297.08        74.88 o                         
   0   6   5       6018.31       5402.51       213.72 o                         
   1   6   5       1107.14       1276.09        55.62 o                         
   2   6   5      11048.06       9551.95       268.52 o                         
   3   6   5         18.62         -4.32        17.39 o                         
   4   6   5      13530.24      12754.67       357.08 o                         
   5   6   5        112.86        128.08        26.90 o                         
   6   6   5      15099.17      14461.53       424.34 o                         
   7   6   5          3.88         61.47        38.44 o                         
   8   6   5       6723.10       6474.14       247.77 o                         
   9   6   5          5.57        -54.70        54.70 o                         
   1   7   5        774.98        844.97        41.08 o                         
   2   7   5        103.01        127.85        22.78 o                         
   3   7   5        623.24        677.90        45.36 o                         
   4   7   5       1572.10       1644.63        70.68 o                         
   5   7   5       1768.28       1785.93        81.47 o                         
   6   7   5        489.82        412.10        47.02 o                         
   7   7   5        659.74        741.40        62.98 o                         
   8   7   5          9.39        -48.63        48.63 o                         
   9   7   5         56.22         -8.46        64.24 o                         
   0   8   5      10528.88      10064.70       389.31 o                         
   1   8   5          0.07          5.05        19.88 o                         
   2   8   5       4500.49       4504.47       153.09 o                         
   3   8   5         62.82         23.79        23.46 o                         
   4   8   5       6462.05       6581.03       211.44 o                         
   5   8   5          1.40         10.70        32.92 o                         
   6   8   5       5067.16       5144.66       204.93 o                         
   7   8   5         78.60         60.68        51.27 o                         
   8   8   5       2646.64       2490.23       148.74 o                         
   1   9   5         27.16         15.35        24.68 o                         
   2   9   5        433.43        412.66        35.57 o                         
   3   9   5        854.57        876.89        55.29 o                         
   4   9   5         22.65         23.31        32.17 o                         
   5   9   5         14.18         -8.04        37.92 o                         
   6   9   5         15.38         82.84        46.03 o                         
   7   9   5        187.82        154.19        52.60 o                         
   8   9   5        842.07        895.41        87.09 o                         
   0  10   5        104.04         93.23        43.72 o                         
   1  10   5         10.07         31.68        32.90 o                         
   2  10   5        190.84        208.92        37.27 o                         
   3  10   5        271.30        238.44        40.91 o                         
   4  10   5          0.06         19.84        38.39 o                         
   5  10   5         51.16         75.47        43.06 o                         
   6  10   5         14.10         34.12        48.67 o                         
   7  10   5        643.92        671.93        71.72 o                         
   1  11   5          5.23         -3.01        34.69 o                         
   2  11   5          3.22         45.83        38.76 o                         
   3  11   5        547.44        492.66        58.65 o                         
   4  11   5         35.95         38.14        46.14 o                         
   5  11   5         54.31         11.37        59.41 o                         
   6  11   5         80.63         77.50        56.84 o                         
   0  12   5       4514.75       4520.97       268.89 o                         
   1  12   5         19.09          7.42        44.56 o                         
   2  12   5       2350.80       2382.08       122.56 o                         
   3  12   5          0.53         23.57        48.80 o                         
   4  12   5       1278.76       1343.51       100.01 o                         
   5  12   5        197.70         80.63        56.92 o                         
   1  13   5       1709.95       1700.17        99.55 o                         
   2  13   5          3.50        -51.26        51.26 o                         
   3  13   5        320.12        323.86        66.18 o                         
   4  13   5          0.37        -25.48        62.41 o                         
   0  14   5       3534.32       3422.84       259.90 o                         
   1  14   5        124.11         74.14        53.70 o                         
   0   0   6      48644.67      48325.40      2523.83 o                         
   1   0   6        611.10        645.73        40.27 o                         
   2   0   6      18736.39      18906.74       749.43 o                         
   3   0   6       2886.06       3301.60       135.99 o                         
   4   0   6      23731.66      24562.64       921.40 o                         
   5   0   6        397.80        450.31        40.94 o                         
   6   0   6      23046.75      22629.29       851.97 o                         
   7   0   6         45.49         59.60        39.39 o                         
   8   0   6       1460.25       1513.29       116.29 o                         
   9   0   6         21.30         41.46        71.78 o                         
  10   0   6       3683.75       3505.27       272.96 o                         
   1   1   6      50086.98      49596.14      1257.20 o                         
   2   1   6          1.03         -7.47         7.47 o                         
   3   1   6      13606.72      13002.47       345.31 o                         
   4   1   6        721.87        820.19        36.53 o                         
   5   1   6      18832.39      18069.64       480.93 o                         
   6   1   6        948.98        976.91        46.07 o                         
   7   1   6       8176.09       8241.55       249.58 o                         
   8   1   6        314.63        309.83        50.31 o                         
   9   1   6      10173.31      10075.53       421.47 o                         
  10   1   6          0.60        -34.41        58.95 o                         
   0   2   6       5744.44       5039.86       188.91 o                         
   1   2   6       6601.20       5769.56       150.11 o                         
   2   2   6       6696.25       6315.87       177.28 o                         
   3   2   6         65.54         48.55        13.41 o                         
   4   2   6       2634.61       2756.20        86.16 o                         
   5   2   6        594.87        745.42        36.49 o                         
   6   2   6        220.24        219.41        30.81 o                         
   7   2   6         73.34         29.97        27.52 o                         
   8   2   6       4181.52       4071.18       158.78 o                         
   9   2   6        358.87        457.81        64.69 o                         
  10   2   6        563.84        541.46        76.52 o                         
   1   3   6      17501.19      16882.38       456.48 o                         
   2   3   6        187.66        194.25        15.03 o                         
   3   3   6      10038.55       9525.34       257.42 o                         
   4   3   6       1248.05       1442.35        59.68 o                         
   5   3   6       3625.00       3830.24       122.44 o                         
   6   3   6       1335.75       1518.80        64.54 o                         
   7   3   6       3110.40       3248.88       120.76 o                         
   8   3   6        544.06        592.59        72.74 o                         
   9   3   6        946.79       1086.15        84.06 o                         
  10   3   6         15.93         19.23        56.15 o                         
   0   4   6        294.62        291.58        26.30 o                         
   1   4   6        756.23        863.43        34.18 o                         
   2   4   6       2192.51       2058.79        66.39 o                         
   3   4   6        358.90        377.05        23.79 o                         
   4   4   6         10.07         -0.92        18.36 o                         
   5   4   6        243.32        280.22        28.45 o                         
   6   4   6        329.64        331.14        34.05 o                         
   7   4   6         42.70         -1.69        32.47 o                         
   8   4   6        372.10        360.65        52.38 o                         
   9   4   6          0.63        -44.82        45.95 o                         
  10   4   6        364.74        357.27        69.51 o                         
   1   5   6        498.51        547.13        27.52 o                         
   2   5   6        105.52        163.78        18.21 o                         
   3   5   6         58.95        106.30        17.92 o                         
   4   5   6        202.39        266.90        26.47 o                         
   5   5   6        155.80        143.78        25.81 o                         
   6   5   6          0.20         39.58        28.83 o                         
   7   5   6        952.04       1030.44        62.45 o                         
   8   5   6         26.38        -44.16        44.16 o                         
   9   5   6         42.91          8.53        55.55 o                         
   0   6   6        368.23        535.23        42.74 o                         
   1   6   6        465.46        447.34        29.04 o                         
   2   6   6       1574.99       1581.91        60.60 o                         
   3   6   6         16.66         45.10        18.20 o                         
   4   6   6         89.68         79.31        23.07 o                         
   5   6   6         16.04        -13.20        24.12 o                         
   6   6   6         92.22        522.23        47.73 o                         
   7   6   6          1.82        -35.70        35.70 o                         
   8   6   6        396.96        394.71        61.75 o                         
   9   6   6        401.50        385.90        88.58 o                         
   1   7   6       3747.54       4086.48       128.41 o                         
   2   7   6         25.69         48.68        20.67 o                         
   3   7   6       6829.08       7059.17       212.57 o                         
   4   7   6        512.11        621.07        42.95 o                         
   5   7   6       7485.40       7429.15       243.98 o                         
   6   7   6         96.43         13.97        36.37 o                         
   7   7   6       1633.43       1775.73        94.38 o                         
   8   7   6        124.65          0.18        55.07 o                         
   9   7   6       2196.34       2275.97       214.61 o                         
   0   8   6       2848.98       2653.13       124.29 o                         
   1   8   6         20.13         37.33        24.34 o                         
   2   8   6       5649.79       5499.76       168.73 o                         
   3   8   6        367.71        417.68        34.70 o                         
   4   8   6       3449.62       3690.27       129.23 o                         
   5   8   6        370.84        332.05        44.01 o                         
   6   8   6       1736.76       1772.81       108.39 o                         
   7   8   6         27.00         32.25        45.95 o                         
   8   8   6       2133.27       2162.02       142.86 o                         
   1   9   6      12150.80      12501.20       365.68 o                         
   2   9   6         40.70         36.76        27.75 o                         
   3   9   6       3637.99       3965.96       150.87 o                         
   4   9   6        273.91        348.01        46.52 o                         
   5   9   6       5145.86       5305.33       218.49 o                         
   6   9   6         45.13        107.44        48.38 o                         
   7   9   6       1341.33       1898.43       159.31 o                         
   8   9   6        175.22        135.90        65.12 o                         
   0  10   6       3996.47       3981.48       197.78 o                         
   1  10   6        113.45        104.51        33.34 o                         
   2  10   6        365.93        416.93        42.68 o                         
   3  10   6        440.61        470.84        64.39 o                         
   4  10   6       1482.05       1581.78        98.96 o                         
   5  10   6         84.10         36.69        44.37 o                         
   6  10   6       1661.18       1826.41       105.40 o                         
   7  10   6         12.41         -2.62        52.92 o                         
   1  11   6       6691.18       6312.35       225.11 o                         
   2  11   6         25.86         73.74        42.37 o                         
   3  11   6       5306.94       5116.21       206.39 o                         
   4  11   6        142.52        148.26        51.70 o                         
   5  11   6       5849.61       6286.33       390.00 o                         
   6  11   6          7.66         43.78        53.27 o                         
   0  12   6        374.23        382.66        79.75 o                         
   1  12   6        624.34        516.96        58.94 o                         
   2  12   6       3133.73       3267.55       152.96 o                         
   3  12   6        109.68         83.23        52.02 o                         
   4  12   6       1323.31       1418.99       101.64 o                         
   5  12   6          1.25         27.71        52.69 o                         
   1  13   6        532.06        486.14        86.21 o                         
   2  13   6         62.05        146.04        54.69 o                         
   3  13   6       1673.62       1591.23       117.14 o                         
   4  13   6        167.88        -17.50        62.40 o                         
   0  14   6       1294.80       1285.29       125.11 o                         
   1  14   6         12.27        -40.43        52.57 o                         
   1   1   7       4294.04       4074.14       107.24 o                         
   2   1   7        149.52        160.76        13.55 o                         
   3   1   7        507.72        550.46        25.67 o                         
   4   1   7        382.74        445.04        26.97 o                         
   5   1   7       1665.98       1627.74        60.33 o                         
   6   1   7          1.33         -0.23        20.80 o                         
   7   1   7        327.91        304.23        37.64 o                         
   8   1   7        284.66        212.54        45.09 o                         
   9   1   7       1298.03       1254.16        95.18 o                         
  10   1   7         79.63         16.50        57.59 o                         
   0   2   7       7786.87       6891.76       258.42 o                         
   1   2   7        185.64        179.78        14.42 o                         
   2   2   7       5857.77       5476.15       154.33 o                         
   3   2   7         15.14         40.13        13.00 o                         
   4   2   7       5625.91       5463.99       152.05 o                         
   5   2   7         62.77        128.56        21.91 o                         
   6   2   7       2973.40       3144.23       115.17 o                         
   7   2   7         31.20         42.09        29.77 o                         
   8   2   7        424.07        454.93        70.31 o                         
   9   2   7          1.44        -32.16        47.30 o                         
  10   2   7         72.98         86.05        60.47 o                         
   1   3   7      19816.64      18447.99       483.35 o                         
   2   3   7         93.53        157.91        18.04 o                         
   3   3   7       8582.21       7919.61       215.32 o                         
   4   3   7         23.68         30.52        16.61 o                         
   5   3   7      11947.27      11354.82       319.25 o                         
   6   3   7        155.60        148.18        27.86 o                         
   7   3   7       5534.64       5855.75       231.62 o                         
   8   3   7        140.13        228.17        53.35 o                         
   9   3   7       3619.16       3802.09       211.04 o                         
  10   3   7         61.28         61.82        61.00 o                         
   0   4   7       4015.35       3607.81       145.66 o                         
   1   4   7       4652.93       4522.77       125.29 o                         
   2   4   7       5432.15       5035.33       140.62 o                         
   3   4   7         29.39         21.99        15.45 o                         
   4   4   7       6826.56       6534.75       183.88 o                         
   5   4   7         23.09        -15.71        22.06 o                         
   6   4   7       1976.88       2086.85        81.39 o                         
   7   4   7          0.62         17.65        34.48 o                         
   8   4   7       2083.24       2088.33       117.10 o                         
   9   4   7        145.12         87.49        55.07 o                         
   1   5   7      16641.90      15138.00       403.64 o                         
   2   5   7        182.43        239.87        21.83 o                         
   3   5   7      17460.29      16666.49       460.71 o                         
   4   5   7        869.48        950.50        45.17 o                         
   5   5   7      10253.59      10104.71       286.26 o                         
   6   5   7        853.43        885.09        63.43 o                         
   7   5   7       5172.35       5051.91       187.87 o                         
   8   5   7        110.76         12.16        46.29 o                         
   9   5   7       4663.06       4568.41       215.39 o                         
   0   6   7      18631.83      17427.17       647.03 o                         
   1   6   7         31.90         21.40        16.61 o                         
   2   6   7      10659.39       9708.06       264.19 o                         
   3   6   7          0.48          0.40        17.76 o                         
   4   6   7       5774.78       5666.32       172.09 o                         
   5   6   7        175.79        175.25        31.21 o                         
   6   6   7       8985.73       8552.89       302.14 o                         
   7   6   7          0.39         -6.21        39.61 o                         
   8   6   7       3767.32       4156.71       213.42 o                         
   9   6   7         52.49         85.48        57.08 o                         
   1   7   7      21231.63      20508.89       562.77 o                         
   2   7   7        512.86        579.63        35.37 o                         
   3   7   7       5162.44       4985.54       154.99 o                         
   4   7   7        721.72        808.44        54.31 o                         
   5   7   7       9130.62       9225.52       293.28 o                         
   6   7   7         19.33         41.76        36.25 o                         
   7   7   7       2267.86       2552.31       124.60 o                         
   8   7   7         14.68        -50.34        50.34 o                         
   0   8   7        471.23        443.63        49.40 o                         
   1   8   7         30.34         27.65        22.75 o                         
   2   8   7        740.20        840.84        54.83 o                         
   3   8   7         40.93         39.68        29.81 o                         
   4   8   7       5640.22       5620.47       191.52 o                         
   5   8   7        196.73        193.83        40.85 o                         
   6   8   7       2757.68       2653.38       140.82 o                         
   7   8   7         79.27         65.58        50.81 o                         
   8   8   7        923.16        701.52        87.31 o                         
   1   9   7        761.53        839.42        49.05 o                         
   2   9   7        876.29        964.82        53.40 o                         
   3   9   7       1115.07       1127.65        60.98 o                         
   4   9   7        200.99        174.61        39.19 o                         
   5   9   7        156.80        125.90        42.97 o                         
   6   9   7         59.47        105.54        47.27 o                         
   7   9   7        715.69        766.44        78.95 o                         
   0  10   7        747.38        718.99        81.54 o                         
   1  10   7        304.13        332.75        40.57 o                         
   2  10   7        226.23        215.65        40.05 o                         
   3  10   7        480.54        453.16        52.52 o                         
   4  10   7         37.18          6.90        39.94 o                         
   5  10   7          4.52         33.68        46.54 o                         
   6  10   7        101.89        151.37        52.91 o                         
   7  10   7        165.78        226.33        67.02 o                         
   1  11   7       1106.85       1011.45        70.84 o                         
   2  11   7        933.55       1055.85        72.04 o                         
   3  11   7        417.30        459.24        54.59 o                         
   4  11   7         33.31         51.44        46.80 o                         
   5  11   7        733.72        776.11        78.85 o                         
   6  11   7        108.44        133.21        51.93 o                         
   0  12   7         44.00         21.42        65.22 o                         
   1  12   7         41.90        -33.11        42.85 o                         
   2  12   7       1461.58       1452.97       113.70 o                         
   3  12   7         92.68        144.91        54.90 o                         
   4  12   7        890.71        893.85        86.01 o                         
   5  12   7        113.47         85.11        59.94 o                         
   1  13   7       1135.42       1167.69       118.27 o                         
   2  13   7         20.10         40.80        54.05 o                         
   3  13   7       1562.01       1605.33       109.58 o                         
   0  14   7       4028.88       3745.90       251.43 o                         
   0   0   8      40244.46      38251.16      2002.50 o                         
   1   0   8       4787.72       4604.33       178.30 o                         
   2   0   8      35283.28      32881.70      1300.68 o                         
   3   0   8       4100.03       4695.97       200.15 o                         
   4   0   8      17240.21      16478.69       624.65 o                         
   5   0   8       1076.06       1284.07        76.58 o                         
   6   0   8      15734.80      14759.31       566.96 o                         
   7   0   8         12.64         27.07        45.95 o                         
   8   0   8       6896.46       7249.44       456.31 o                         
   9   0   8        196.97        392.45        93.87 o                         
  10   0   8       3668.21       3283.66       258.19 o                         
   1   1   8       3934.73       3901.99       109.03 o                         
   2   1   8       1480.03       1613.89        49.86 o                         
   3   1   8       5474.34       5473.06       157.15 o                         
   4   1   8       1100.97       1357.57        54.61 o                         
   5   1   8       1738.06       1989.95        71.23 o                         
   6   1   8        334.03        377.84        30.84 o                         
   7   1   8       1806.82       1847.60       110.82 o                         
   8   1   8         96.42         79.99        45.48 o                         
   9   1   8       1650.53       1603.60       103.04 o                         
  10   1   8        124.24        117.91        64.90 o                         
   0   2   8      26190.41      24248.82       900.77 o                         
   1   2   8        348.67        442.76        23.16 o                         
   2   2   8      17235.35      15634.15       428.68 o                         
   3   2   8         58.23         63.82        13.39 o                         
   4   2   8      31569.00      30136.32       791.14 o                         
   5   2   8        283.34        319.27        26.29 o                         
   6   2   8      12801.00      11843.80       343.19 o                         
   7   2   8          1.57         -8.93        30.82 o                         
   8   2   8       7076.55       7225.13       283.97 o                         
   9   2   8        108.48         64.07        51.40 o                         
  10   2   8       2784.40       2650.24       169.22 o                         
   1   3   8        696.41        753.01        30.63 o                         
   2   3   8         20.42        -10.06        13.25 o                         
   3   3   8        125.88        156.12        19.04 o                         
   4   3   8         12.41         14.28        18.57 o                         
   5   3   8          7.26         35.88        20.90 o                         
   6   3   8          7.53          6.28        24.37 o                         
   7   3   8       1293.77       1262.28        74.68 o                         
   8   3   8        129.39         97.53        43.95 o                         
   9   3   8        120.52         63.70        49.65 o                         
  10   3   8          0.71         13.03        60.48 o                         
   0   4   8        715.73        740.90        46.83 o                         
   1   4   8        578.38        549.62        27.69 o                         
   2   4   8       1479.56       1618.97        54.65 o                         
   3   4   8        227.91        236.47        20.93 o                         
   4   4   8       3049.54       3121.48        99.03 o                         
   5   4   8         25.84         30.29        22.71 o                         
   6   4   8       4350.33       4502.96       154.36 o                         
   7   4   8         63.55         63.17        36.45 o                         
   8   4   8        706.00        614.90        79.30 o                         
   9   4   8        112.78         59.22        53.95 o                         
   1   5   8         43.01         -0.60        15.46 o                         
   2   5   8         57.88         51.89        16.93 o                         
   3   5   8          0.76        -12.92        16.54 o                         
   4   5   8        131.56        127.09        22.52 o                         
   5   5   8         25.65        -14.55        25.44 o                         
   6   5   8        450.58        499.35        43.90 o                         
   7   5   8       1073.63        919.19        67.43 o                         
   8   5   8         50.89         45.82        45.30 o                         
   9   5   8          0.01        -24.87        54.49 o                         
   0   6   8       6225.29       6466.05       252.60 o                         
   1   6   8        621.43        721.53        35.16 o                         
   2   6   8       2720.26       2715.80        87.44 o                         
   3   6   8         75.82         73.39        20.87 o                         
   4   6   8       1352.87       1314.38        59.75 o                         
   5   6   8        116.09         60.17        28.55 o                         
   6   6   8        819.24        875.83        62.04 o                         
   7   6   8        211.40        123.95        46.45 o                         
   8   6   8        205.21        233.10        58.88 o                         
   9   6   8          7.13         -3.28        58.51 o                         
   1   7   8        228.82        252.99        26.38 o                         
   2   7   8         14.51         26.18        22.72 o                         
   3   7   8        920.47       1087.19        52.16 o                         
   4   7   8         34.78        -26.57        26.57 o                         
   5   7   8        385.18        333.46        41.58 o                         
   6   7   8          1.29          3.64        37.11 o                         
   7   7   8        115.05        147.30        52.19 o                         
   8   7   8        303.18        290.64        69.24 o                         
   0   8   8       7731.86       7213.85       310.76 o                         
   1   8   8         93.38        166.83        27.38 o                         
   2   8   8       5987.34       6011.42       186.21 o                         
   3   8   8          5.85          5.36        27.26 o                         
   4   8   8       6600.29       6699.45       243.86 o                         
   5   8   8        429.81        516.86        52.02 o                         
   6   8   8       5859.62       5654.26       234.35 o                         
   7   8   8         50.65        113.09        54.83 o                         
   8   8   8       2778.02       2594.94       221.65 o                         
   1   9   8        985.59       1073.51        58.36 o                         
   2   9   8        425.72        349.24        37.63 o                         
   3   9   8       2344.23       2528.02       104.89 o                         
   4   9   8        108.33         14.86        42.50 o                         
   5   9   8        131.17        160.69        52.68 o                         
   6   9   8          0.79        -43.49        43.49 o                         
   7   9   8        643.34        615.30        83.03 o                         
   0  10   8      12016.44      11979.10       498.72 o                         
   1  10   8        519.73        492.65        43.55 o                         
   2  10   8      10134.91      10609.78       347.71 o                         
   3  10   8          0.00         27.29        38.80 o                         
   4  10   8       9439.44       9432.27       353.84 o                         
   5  10   8        128.63        137.18        53.47 o                         
   6  10   8       5350.96       5324.75       246.28 o                         
   7  10   8         23.11        122.94        64.47 o                         
   1  11   8        405.44        353.52        50.96 o                         
   2  11   8         53.60         59.53        43.27 o                         
   3  11   8         14.10        -37.02        40.29 o                         
   4  11   8        188.34        119.38        49.79 o                         
   5  11   8         45.35         56.36        52.36 o                         
   6  11   8        205.01        138.22        64.40 o                         
   0  12   8       6061.66       6041.20       314.22 o                         
   1  12   8          3.40         48.89        49.38 o                         
   2  12   8       5119.24       4968.52       279.56 o                         
   3  12   8         23.09        -23.44        49.81 o                         
   4  12   8       2141.09       2293.10       128.97 o                         
   5  12   8          6.27         -5.77        57.30 o                         
   1  13   8         70.23         33.62        54.83 o                         
   2  13   8          2.07        101.94        56.03 o                         
   3  13   8        902.43       1000.00        91.77 o                         
   1   1   9        418.29        391.11        25.44 o                         
   2   1   9        230.35        263.76        18.69 o                         
   3   1   9       7793.90       7410.38       222.65 o                         
   4   1   9          1.40        -16.54        16.54 o                         
   5   1   9       1917.83       2222.51        75.21 o                         
   6   1   9        229.47        217.93        30.34 o                         
   7   1   9       1351.62       1445.82        81.77 o                         
   8   1   9          7.35         -2.49        38.43 o                         
   9   1   9       2060.65       1849.43       116.70 o                         
  10   1   9         44.07        -16.35        56.98 o                         
   0   2   9        285.20        282.28        26.25 o                         
   1   2   9       1786.36       1835.59        65.72 o                         
   2   2   9        265.37        284.41        20.25 o                         
   3   2   9       1148.92       1270.08        49.06 o                         
   4   2   9       1657.20       1929.49        65.60 o                         
   5   2   9         75.50         49.82        20.08 o                         
   6   2   9        406.73        362.14        39.99 o                         
   7   2   9         30.38         11.38        43.83 o                         
   8   2   9        201.84        216.36        50.81 o                         
   9   2   9         98.01         76.62        51.41 o                         
  10   2   9         34.66         82.52        59.42 o                         
   1   3   9      22840.60      20890.95       552.04 o                         
   2   3   9        810.28        878.14        37.71 o                         
   3   3   9      21117.48      20075.70       551.55 o                         
   4   3   9        172.52        208.17        22.04 o                         
   5   3   9      13545.38      12737.34       368.45 o                         
   6   3   9        640.65        760.36        49.67 o                         
   7   3   9      12966.39      12197.81       402.86 o                         
   8   3   9        485.11        445.07        75.35 o                         
   9   3   9       4248.66       4086.56       238.27 o                         
   0   4   9        252.45        349.07        40.15 o                         
   1   4   9       1544.75       1605.71        54.35 o                         
   2   4   9         42.39         71.11        17.72 o                         
   3   4   9        130.99        184.03        22.13 o                         
   4   4   9          1.47         -2.50        17.93 o                         
   5   4   9        351.28        347.62        33.22 o                         
   6   4   9        434.55        336.87        39.62 o                         
   7   4   9        698.90        602.08        55.14 o                         
   8   4   9          9.81         -1.15        42.44 o                         
   9   4   9          1.44        -17.89        47.22 o                         
   1   5   9      43372.18      40372.84      1058.18 o                         
   2   5   9       1606.90       1849.52        68.26 o                         
   3   5   9      19290.98      18306.60       488.32 o                         
   4   5   9          1.42         16.01        21.09 o                         
   5   5   9      17083.28      16476.35       477.12 o                         
   6   5   9          1.32         30.76        31.79 o                         
   7   5   9      10448.35      10491.49       365.81 o                         
   8   5   9        205.43        135.79        51.84 o                         
   9   5   9       6152.22       6091.26       268.36 o                         
   0   6   9       1352.41       1504.24        88.54 o                         
   1   6   9         39.11         41.86        19.28 o                         
   2   6   9          5.26         -5.20        17.82 o                         
   3   6   9         15.14         11.79        20.25 o                         
   4   6   9        510.82        536.71        45.95 o                         
   5   6   9        182.48        199.21        35.59 o                         
   6   6   9        144.52        470.15        51.29 o                         
   7   6   9        248.90        308.51        58.38 o                         
   8   6   9         26.42        -39.04        49.14 o                         
   9   6   9         79.97         35.16        58.37 o                         
   1   7   9      10455.66       9986.08       269.23 o                         
   2   7   9        327.56        361.52        37.06 o                         
   3   7   9      15495.50      15027.99       453.05 o                         
   4   7   9        896.03        845.37        60.43 o                         
   5   7   9       1457.60       1609.48        78.28 o                         
   6   7   9         97.11         70.13        42.91 o                         
   7   7   9       3197.79       3343.06       160.00 o                         
   8   7   9          0.51        -16.35        56.24 o                         
   0   8   9        661.25        669.63        59.81 o                         
   1   8   9        550.67        559.04        43.84 o                         
   2   8   9         83.83         99.08        30.77 o                         
   3   8   9          4.02        -26.28        26.28 o                         
   4   8   9         76.22         83.51        32.62 o                         
   5   8   9         28.81         45.22        36.51 o                         
   6   8   9        363.67        313.53        55.90 o                         
   7   8   9          3.44        -20.70        54.48 o                         
   8   8   9          4.48         55.12        60.36 o                         
   1   9   9       2071.89       2132.55        87.59 o                         
   2   9   9        173.03        142.62        38.25 o                         
   3   9   9        657.48        683.15        50.61 o                         
   4   9   9        315.75        158.86        39.54 o                         
   5   9   9       1836.64       1798.08       106.80 o                         
   6   9   9          9.02         18.43        49.28 o                         
   7   9   9        588.11        546.50        73.62 o                         
   0  10   9        168.70        188.52        49.32 o                         
   1  10   9         74.12        104.38        34.43 o                         
   2  10   9        241.83        269.34        44.44 o                         
   3  10   9       1209.42       1176.38        75.41 o                         
   4  10   9          7.64         43.41        44.18 o                         
   5  10   9        281.32        234.78        53.98 o                         
   6  10   9          1.12        -32.01        51.31 o                         
   1  11   9        375.82        330.77        57.40 o                         
   2  11   9         21.87        -40.52        40.52 o                         
   3  11   9        951.85       1152.57        77.90 o                         
   4  11   9         68.66         71.31        49.58 o                         
   5  11   9        201.82        170.18        69.41 o                         
   6  11   9          0.02        -18.55        55.73 o                         
   0  12   9        447.35        432.95        87.62 o                         
   1  12   9        307.56        371.21        59.70 o                         
   2  12   9        292.33        236.25        56.63 o                         
   3  12   9          8.80         68.02        53.20 o                         
   4  12   9         99.97        117.16        58.04 o                         
   1  13   9       2440.71       2712.01       178.88 o                         
   2  13   9          0.75        -18.84        51.98 o                         
   3  13   9       2631.07       2589.96       146.95 o                         
   0   0  10      10982.92       8880.30       472.29 o                         
   1   0  10        355.68        333.08        28.79 o                         
   2   0  10      53276.21      51818.59      2046.07 o                         
   3   0  10       1861.06       2135.31       107.66 o                         
   4   0  10      13914.83      12333.06       496.74 o                         
   5   0  10         16.98         14.51        30.72 o                         
   6   0  10      12780.03      12108.94       501.32 o                         
   7   0  10          0.10        -29.73        44.03 o                         
   8   0  10       8240.95       8716.52       467.18 o                         
   9   0  10         79.65        133.44        81.88 o                         
  10   0  10        577.19        992.17       193.12 o                         
   1   1  10      15727.67      15291.34       413.21 o                         
   2   1  10        175.26        176.83        18.12 o                         
   3   1  10       5656.77       5527.06       165.15 o                         
   4   1  10         63.23         33.28        19.13 o                         
   5   1  10        947.48       1002.18        46.93 o                         
   6   1  10          0.59        -17.66        23.46 o                         
   7   1  10       2015.64       1984.74        93.22 o                         
   8   1  10         74.41         60.53        44.53 o                         
   9   1  10       1455.75       1515.66       126.51 o                         
   0   2  10      25089.58      24790.61       921.42 o                         
   1   2  10        559.33        670.36        29.71 o                         
   2   2  10      15854.50      14880.86       439.01 o                         
   3   2  10       2471.54       2753.47        91.75 o                         
   4   2  10      14936.57      14337.98       381.59 o                         
   5   2  10         94.84        105.33        24.85 o                         
   6   2  10       7065.27       6842.99       234.00 o                         
   7   2  10        110.00        184.01        37.71 o                         
   8   2  10       3833.06       4002.88       176.59 o                         
   9   2  10         24.59         29.80        53.85 o                         
   1   3  10        360.32        345.72        27.85 o                         
   2   3  10         88.70         78.65        23.27 o                         
   3   3  10       1110.21       1210.49        49.06 o                         
   4   3  10        635.04        719.66        37.13 o                         
   5   3  10       1693.49       1832.35        76.98 o                         
   6   3  10        103.54         92.44        32.54 o                         
   7   3  10        199.44        202.32        41.43 o                         
   8   3  10        708.82        673.37        68.39 o                         
   9   3  10        323.25        376.92        65.58 o                         
   0   4  10        406.32        398.12        35.82 o                         
   1   4  10       1308.82       1520.35        54.42 o                         
   2   4  10       2160.48       2335.43        80.34 o                         
   3   4  10        666.33        767.18        38.18 o                         
   4   4  10       1934.96       2144.77        77.94 o                         
   5   4  10        171.67        261.96        32.09 o                         
   6   4  10       3193.07       3144.59       126.50 o                         
   7   4  10        177.31        118.24        57.83 o                         
   8   4  10       1447.16       1403.80       101.51 o                         
   9   4  10        281.90        178.91        58.31 o                         
   1   5  10        280.64        312.12        24.72 o                         
   2   5  10        110.56        150.86        20.06 o                         
   3   5  10         66.98         81.23        21.62 o                         
   4   5  10        174.80        166.45        27.28 o                         
   5   5  10        156.34        174.08        31.31 o                         
   6   5  10        525.88        432.25        46.18 o                         
   7   5  10        302.23        191.03        48.43 o                         
   8   5  10        356.93        285.69        67.48 o                         
   9   5  10          1.90        -54.82        54.82 o                         
   0   6  10        683.08        584.81        47.59 o                         
   1   6  10         71.08         65.27        20.97 o                         
   2   6  10       1080.75       1251.71        51.24 o                         
   3   6  10          9.22          3.43        21.74 o                         
   4   6  10        557.19        520.61        39.98 o                         
   5   6  10         41.59         62.39        31.47 o                         
   6   6  10        185.79        237.04        44.31 o                         
   7   6  10         94.80         89.64        49.92 o                         
   8   6  10        100.05          8.17        68.82 o                         
   1   7  10        188.57        191.12        26.40 o                         
   2   7  10         11.89        -16.77        23.25 o                         
   3   7  10       1389.07       1481.82        66.68 o                         
   4   7  10        294.45        302.45        46.60 o                         
   5   7  10       1143.15       1248.77        68.90 o                         
   6   7  10         90.06         49.63        46.49 o                         
   7   7  10       1624.98       1587.02       103.88 o                         
   8   7  10        233.28         67.52        53.51 o                         
   0   8  10       8808.18       8824.18       379.44 o                         
   1   8  10         79.70        114.07        28.87 o                         
   2   8  10       8535.18       8349.27       254.66 o                         
   3   8  10         48.99         62.50        30.52 o                         
   4   8  10       5546.19       5965.09       204.31 o                         
   5   8  10         10.17         28.69        36.31 o                         
   6   8  10       7328.03       7093.26       289.93 o                         
   7   8  10          4.58        -46.99        54.35 o                         
   8   8  10       4113.36       4402.49       247.34 o                         
   1   9  10       2666.46       2943.63       110.23 o                         
   2   9  10          0.68         -8.09        31.86 o                         
   3   9  10       2335.16       2320.47       100.90 o                         
   4   9  10          5.70        -10.81        35.64 o                         
   5   9  10       1048.09       1102.23        96.08 o                         
   6   9  10          0.03        -46.84        46.84 o                         
   7   9  10       1273.23       1147.65        97.22 o                         
   0  10  10       5162.48       5567.24       262.35 o                         
   1  10  10          3.44        -10.54        34.36 o                         
   2  10  10      11814.53      11923.14       404.90 o                         
   3  10  10          2.97        -39.71        39.71 o                         
   4  10  10       7317.77       7203.86       289.27 o                         
   5  10  10         83.45         87.01        51.12 o                         
   6  10  10       3401.09       3113.86       160.53 o                         
   1  11  10        495.69        521.56        55.53 o                         
   2  11  10         56.63         18.47        42.58 o                         
   3  11  10        858.53        787.36        69.28 o                         
   4  11  10         31.39          5.16        48.73 o                         
   5  11  10        500.55        413.68        67.51 o                         
   0  12  10       4117.44       4379.86       292.63 o                         
   1  12  10         83.71         72.98        54.78 o                         
   2  12  10       2128.60       1971.52       114.01 o                         
   3  12  10         23.16          5.44        54.76 o                         
   4  12  10       2488.72       2480.98       140.63 o                         
   1  13  10       1019.89       1123.17        92.77 o                         
   2  13  10        189.60        117.27        58.61 o                         
   1   1  11       3235.59       3277.44       122.59 o                         
   2   1  11       1851.37       2211.79        77.62 o                         
   3   1  11       3312.04       3536.21       111.25 o                         
   4   1  11        210.50        211.77        25.93 o                         
   5   1  11       1965.50       2142.13        81.70 o                         
   6   1  11        369.77        385.47        40.50 o                         
   7   1  11        786.19        685.31        55.64 o                         
   8   1  11         97.20         78.25        48.60 o                         
   9   1  11       1379.53       1414.47       102.19 o                         
   0   2  11         73.32         -5.69        19.05 o                         
   1   2  11        309.27        453.45        25.01 o                         
   2   2  11       3771.50       3861.55       122.91 o                         
   3   2  11         31.69         29.12        19.00 o                         
   4   2  11       5717.12       5961.32       172.38 o                         
   5   2  11          4.67        -17.32        23.83 o                         
   6   2  11       2171.46       2188.42        96.58 o                         
   7   2  11        143.14        117.86        37.70 o                         
   8   2  11       1708.72       1835.48       107.49 o                         
   9   2  11        171.87        234.32        61.01 o                         
   1   3  11       7523.41       6986.65       192.31 o                         
   2   3  11        363.25        392.79        26.74 o                         
   3   3  11       9314.99       8550.62       242.58 o                         
   4   3  11          0.35        -14.63        18.87 o                         
   5   3  11       5168.45       5455.21       184.17 o                         
   6   3  11         48.80         61.08        34.40 o                         
   7   3  11       7843.30       7865.52       273.89 o                         
   8   3  11         85.73        135.11        46.96 o                         
   9   3  11       3244.16       2935.10       191.55 o                         
   0   4  11      12903.60      12192.34       456.63 o                         
   1   4  11         81.41         64.41        17.34 o                         
   2   4  11      14118.56      13440.52       372.78 o                         
   3   4  11          4.62        -18.47        18.47 o                         
   4   4  11       3222.66       3197.29       107.04 o                         
   5   4  11        488.78        486.67        60.25 o                         
   6   4  11       6258.32       6544.87       229.57 o                         
   7   4  11         17.68        -35.12        35.12 o                         
   8   4  11       3504.01       3879.11       201.40 o                         
   9   4  11          0.09        -48.47        48.47 o                         
   1   5  11      12291.27      12204.68       327.41 o                         
   2   5  11       1287.88       1381.81        57.06 o                         
   3   5  11       6202.12       6214.06       184.53 o                         
   4   5  11        238.25        259.79        30.81 o                         
   5   5  11      11372.27      11439.50       347.22 o                         
   6   5  11         90.43         55.21        37.92 o                         
   7   5  11       2180.73       1991.26       114.56 o                         
   8   5  11        150.26         70.09        52.93 o                         
   9   5  11       1904.23       1720.48       123.13 o                         
   0   6  11       7333.53       7401.13       293.15 o                         
   1   6  11          8.64         17.13        19.74 o                         
   2   6  11       9238.20       8785.72       240.10 o                         
   3   6  11          0.05        -18.65        22.30 o                         
   4   6  11      12305.94      12086.69       369.33 o                         
   5   6  11        534.50        592.97        51.90 o                         
   6   6  11       6776.32       6445.85       380.25 o                         
   7   6  11          4.79         13.27        46.65 o                         
   8   6  11       3979.45       3875.24       180.97 o                         
   1   7  11       5501.75       5723.71       173.89 o                         
   2   7  11         47.26         23.16        25.83 o                         
   3   7  11      10584.27      10429.85       310.84 o                         
   4   7  11          7.40         12.40        32.01 o                         
   5   7  11       3149.87       3076.93       128.57 o                         
   6   7  11         65.65         -9.18        45.10 o                         
   7   7  11       2131.59       2235.79       149.94 o                         
   8   7  11         72.82          2.28        54.77 o                         
   0   8  11        774.03        940.88        74.17 o                         
   1   8  11         36.75         25.22        27.96 o                         
   2   8  11       3750.34       3564.18       126.10 o                         
   3   8  11        184.82        204.44        37.02 o                         
   4   8  11       1742.42       1978.63        89.82 o                         
   5   8  11        133.44        110.02        43.23 o                         
   6   8  11       1617.38       1735.75       118.43 o                         
   7   8  11        138.33         30.85        63.83 o                         
   1   9  11        617.52        660.35        50.80 o                         
   2   9  11        192.71        118.23        35.58 o                         
   3   9  11         82.56         69.45        37.51 o                         
   4   9  11         58.99          8.94        40.24 o                         
   5   9  11        133.37        161.60        49.88 o                         
   6   9  11        169.51        164.57        60.78 o                         
   7   9  11        258.31        257.88        69.55 o                         
   0  10  11        132.54        154.45        54.53 o                         
   1  10  11        322.31        429.30        60.19 o                         
   2  10  11         17.08        -10.89        38.01 o                         
   3  10  11          1.80        -37.69        37.69 o                         
   4  10  11        294.21        260.46        52.23 o                         
   5  10  11         70.01          7.37        52.00 o                         
   6  10  11        119.58        159.13        60.75 o                         
   1  11  11        765.72        784.27        64.96 o                         
   2  11  11          6.99        -42.26        42.86 o                         
   3  11  11          7.11         24.46        48.63 o                         
   4  11  11         13.26         30.74        52.49 o                         
   5  11  11        149.30         45.61        56.69 o                         
   0  12  11       2013.70       2098.36       165.59 o                         
   1  12  11        357.80        152.05        67.41 o                         
   2  12  11       1923.50       1918.53       114.90 o                         
   3  12  11        171.23        124.37        61.06 o                         
   4  12  11        752.49        696.18        80.87 o                         
   1  13  11       1913.98       1922.24       181.53 o                         
   2  13  11         18.82        -56.55        56.55 o                         
   0   0  12      29848.71      32056.76      1690.35 o                         
   1   0  12          0.51          2.64        19.95 o                         
   2   0  12       6805.00       6727.66       282.61 o                         
   3   0  12          2.69         -0.23        24.21 o                         
   4   0  12       1140.99       1019.77        77.02 o                         
   5   0  12        273.64        393.01        49.12 o                         
   6   0  12       2762.33       2675.48       143.00 o                         
   7   0  12        521.91        391.14        75.91 o                         
   8   0  12        728.90        721.52       102.74 o                         
   9   0  12         53.49        -19.18        80.93 o                         
   1   1  12      27395.14      25527.35       667.95 o                         
   2   1  12         26.27         35.92        13.91 o                         
   3   1  12      19624.38      18515.61       523.81 o                         
   4   1  12          2.75          6.08        19.41 o                         
   5   1  12      15166.31      14500.84       415.02 o                         
   6   1  12         13.58          6.72        29.59 o                         
   7   1  12       9746.88       9548.10       334.17 o                         
   8   1  12        439.21        524.00        64.36 o                         
   9   1  12       5221.83       4798.23       221.27 o                         
   0   2  12       4557.16       4093.59       169.54 o                         
   1   2  12        118.77        199.87        22.85 o                         
   2   2  12        802.57        775.33        36.65 o                         
   3   2  12        299.22        319.54        27.28 o                         
   4   2  12       4347.28       4757.68       155.27 o                         
   5   2  12        366.69        337.33        36.65 o                         
   6   2  12        412.42        358.61        60.70 o                         
   7   2  12         10.05         14.82        35.43 o                         
   8   2  12        197.64        210.58        80.90 o                         
   9   2  12        363.91        306.56        65.07 o                         
   1   3  12      11253.83      10767.66       298.46 o                         
   2   3  12       3471.57       3973.92       122.38 o                         
   3   3  12      11512.80      10739.00       301.87 o                         
   4   3  12         20.93         24.73        21.26 o                         
   5   3  12       3874.49       4209.80       180.94 o                         
   6   3  12          0.53        -33.67        33.67 o                         
   7   3  12       3345.27       3464.63       164.34 o                         
   8   3  12          6.41         33.69        47.92 o                         
   9   3  12       2927.23       2701.05       149.66 o                         
   0   4  12        260.88        192.81        30.96 o                         
   1   4  12          2.67        -16.40        16.40 o                         
   2   4  12       1485.35       1903.00        70.60 o                         
   3   4  12        181.16        224.79        25.48 o                         
   4   4  12        120.88        130.53        26.14 o                         
   5   4  12        242.03        231.03        36.84 o                         
   6   4  12         14.59         51.63        34.58 o                         
   7   4  12         65.93         35.06        42.78 o                         
   8   4  12       1582.02       1427.53       113.79 o                         
   9   4  12        529.14        450.60        75.39 o                         
   1   5  12         35.75         39.69        19.73 o                         
   2   5  12        155.81        212.70        26.44 o                         
   3   5  12       1753.44       1861.93        91.93 o                         
   4   5  12        329.53        348.22        34.58 o                         
   5   5  12        541.41        552.44        49.10 o                         
   6   5  12        468.13        465.11        51.33 o                         
   7   5  12        277.22        274.53        57.09 o                         
   8   5  12         13.95         29.07        52.90 o                         
   0   6  12        113.53         92.66        32.59 o                         
   1   6  12         19.15         36.81        21.66 o                         
   2   6  12       1207.33       1356.68        58.49 o                         
   3   6  12        478.44        548.84        39.90 o                         
   4   6  12       1156.50       1263.40        70.55 o                         
   5   6  12         72.50         58.65        36.08 o                         
   6   6  12         23.52         43.35        40.15 o                         
   7   6  12         11.69         33.68        50.52 o                         
   8   6  12        260.44        187.07        58.64 o                         
   1   7  12       6211.68       6439.87       196.96 o                         
   2   7  12        153.12        144.53        30.11 o                         
   3   7  12       3179.21       3417.77       123.23 o                         
   4   7  12        608.09        633.63        57.43 o                         
   5   7  12       1241.08       1226.58        73.75 o                         
   6   7  12        617.17        595.45        66.82 o                         
   7   7  12       1913.74       2319.74       130.11 o                         
   8   7  12         12.40         12.23        58.39 o                         
   0   8  12       5084.95       5079.33       237.67 o                         
   1   8  12        210.29        269.60        37.51 o                         
   2   8  12        338.41        453.19        42.43 o                         
   3   8  12         32.57         32.50        31.55 o                         
   4   8  12        462.14        490.06        50.19 o                         
   5   8  12          7.99          5.88        40.00 o                         
   6   8  12       1547.11       1814.63       110.32 o                         
   7   8  12          0.53         21.86        54.51 o                         
   1   9  12       6198.14       6415.61       216.16 o                         
   2   9  12          0.09          5.23        33.24 o                         
   3   9  12       4349.72       4526.17       172.22 o                         
   4   9  12         50.14         42.20        41.86 o                         
   5   9  12       7059.88       6883.04       284.11 o                         
   6   9  12        120.20        181.11        59.40 o                         
   7   9  12       1974.12       2069.58       129.60 o                         
   0  10  12        215.18        275.36       100.19 o                         
   1  10  12          0.44        -34.48        34.48 o                         
   2  10  12        569.61        647.57        58.91 o                         
   3  10  12        268.57        339.06        56.20 o                         
   4  10  12       2778.94       2751.60       132.97 o                         
   5  10  12         10.59         16.93        50.63 o                         
   6  10  12       1208.20       1207.21       104.06 o                         
   1  11  12       5238.76       5349.60       210.12 o                         
   2  11  12        465.36        562.03        64.07 o                         
   3  11  12       6874.95       6992.37       387.72 o                         
   4  11  12          8.97          1.90        54.54 o                         
   5  11  12       2732.11       2433.27       142.97 o                         
   0  12  12       2113.10       2086.08       167.99 o                         
   1  12  12        217.66        195.13        61.55 o                         
   2  12  12        664.94        748.52        79.84 o                         
   3  12  12        172.93        145.98        60.16 o                         
   4  12  12        724.58        270.98       217.18 o                         
   1  13  12       1231.19       1215.48       109.43 o                         
   1   1  13       5250.98       5958.58       166.51 o                         
   2   1  13       2054.30       2210.06        71.88 o                         
   3   1  13         45.05         63.29        20.79 o                         
   4   1  13         35.45         12.35        21.58 o                         
   5   1  13        366.81        397.77        37.49 o                         
   6   1  13          1.73        -18.88        30.02 o                         
   7   1  13        110.32          0.03        40.18 o                         
   8   1  13        444.28        471.63        62.30 o                         
   9   1  13          4.10        -53.62        53.62 o                         
   0   2  13      32270.19      31144.76      1158.17 o                         
   1   2  13        802.92        963.49        41.34 o                         
   2   2  13       2470.87       2344.98        80.26 o                         
   3   2  13       1184.21       1379.31        59.06 o                         
   4   2  13       3278.19       3537.31       136.90 o                         
   5   2  13         85.11         49.69        27.64 o                         
   6   2  13       2692.94       2461.63       106.91 o                         
   7   2  13         29.20         -7.16        35.82 o                         
   8   2  13        708.80        654.66        79.33 o                         
   9   2  13         32.35        -15.58        55.36 o                         
   1   3  13        107.26        140.93        22.51 o                         
   2   3  13         15.75         11.41        18.58 o                         
   3   3  13          4.06        -18.97        18.97 o                         
   4   3  13          8.81         13.57        24.25 o                         
   5   3  13         99.74         80.18        39.53 o                         
   6   3  13         41.38         59.17        35.74 o                         
   7   3  13        285.63        188.38        44.76 o                         
   8   3  13         79.64         57.62        51.08 o                         
   9   3  13        122.60         77.96        59.76 o                         
   0   4  13      11428.72      10484.93       394.75 o                         
   1   4  13        826.06        987.76        42.89 o                         
   2   4  13      24085.12      23834.65       654.46 o                         
   3   4  13       1307.59       1261.34        54.93 o                         
   4   4  13      18622.27      18191.57       518.38 o                         
   5   4  13        203.38        150.89        34.01 o                         
   6   4  13      10871.30      10686.68       351.58 o                         
   7   4  13        102.52         56.81        43.72 o                         
   8   4  13       6643.10       6265.89       243.15 o                         
   9   4  13          4.93         -5.37        58.78 o                         
   1   5  13        405.46        513.94        35.49 o                         
   2   5  13       3419.99       3477.00       113.66 o                         
   3   5  13         86.69         78.76        26.18 o                         
   4   5  13        798.80        859.28        53.99 o                         
   5   5  13        416.99        462.48        47.10 o                         
   6   5  13        377.26        282.00        46.75 o                         
   7   5  13         49.99          9.30        47.20 o                         
   8   5  13        195.68         99.32        62.06 o                         
   0   6  13      17696.26      18002.12       681.50 o                         
   1   6  13        195.41        219.23        36.03 o                         
   2   6  13      11194.57      11461.44       323.99 o                         
   3   6  13          0.52        -25.56        25.56 o                         
   4   6  13      14172.07      14047.62       445.40 o                         
   5   6  13        315.44        269.61        46.14 o                         
   6   6  13       6474.95       6601.90       249.44 o                         
   7   6  13         36.49         45.80        49.18 o                         
   8   6  13       6071.12       6192.06       266.03 o                         
   1   7  13        359.13        369.05        36.77 o                         
   2   7  13        275.24        329.60        36.76 o                         
   3   7  13        563.44        585.41        47.41 o                         
   4   7  13        447.50        484.86        49.79 o                         
   5   7  13         10.36        -37.25        37.25 o                         
   6   7  13          3.57        -20.37        45.41 o                         
   7   7  13         37.61         58.67        56.19 o                         
   8   7  13          5.89        512.07       216.19 o                         
   0   8  13      14051.12      14420.58       594.30 o                         
   1   8  13        146.21        131.54        35.32 o                         
   2   8  13       5274.81       5635.45       185.98 o                         
   3   8  13        623.67        582.07        51.74 o                         
   4   8  13       3385.69       3411.67       139.91 o                         
   5   8  13         18.18         -5.65        45.48 o                         
   6   8  13       5742.69       5579.35       233.42 o                         
   7   8  13          1.08        -34.10        57.01 o                         
   1   9  13        586.52        618.66        51.54 o                         
   2   9  13         29.02          3.77        37.13 o                         
   3   9  13         89.60         94.10        41.88 o                         
   4   9  13          6.88         -8.98        43.56 o                         
   5   9  13        376.01        263.72        57.48 o                         
   6   9  13         86.84        102.88        73.16 o                         
   0  10  13        276.76        374.30        76.87 o                         
   1  10  13        229.21        304.82        49.58 o                         
   2  10  13         11.88        -41.31        41.31 o                         
   3  10  13         20.77        -38.70        43.34 o                         
   4  10  13          7.26         -4.92        48.05 o                         
   5  10  13         77.34        127.13        61.98 o                         
   6  10  13        357.14        478.55       113.08 o                         
   1  11  13       1399.21       1207.76       117.08 o                         
   2  11  13         81.18         88.24        50.42 o                         
   3  11  13          0.33        -48.63        48.63 o                         
   4  11  13         38.47         24.98        53.66 o                         
   5  11  13          6.79       -140.47       150.43 o                         
   0  12  13       2232.24       2121.62       213.64 o                         
   1  12  13        179.57        245.94        64.40 o                         
   2  12  13        959.91       1178.79        98.18 o                         
   3  12  13          3.30        -56.56        56.56 o                         
   0   0  14       1505.18       1369.64       105.40 o                         
   1   0  14        129.91        173.59        29.62 o                         
   2   0  14         96.28        145.97        32.86 o                         
   3   0  14        356.92        484.18        47.99 o                         
   4   0  14       4646.73       5055.27       227.02 o                         
   5   0  14        254.18        252.73        50.61 o                         
   6   0  14       2753.67       2671.67       160.03 o                         
   7   0  14       1331.31       1476.57       162.97 o                         
   8   0  14        522.06        569.04        95.80 o                         
   9   0  14         14.11        -55.34       113.13 o                         
   1   1  14      19535.39      18228.39       484.58 o                         
   2   1  14        121.46        110.38        18.16 o                         
   3   1  14      20290.71      19209.93       559.65 o                         
   4   1  14        126.54         99.47        27.93 o                         
   5   1  14      25715.22      24429.46       718.03 o                         
   6   1  14        149.17        104.90        37.08 o                         
   7   1  14      10934.77      10709.42       392.31 o                         
   8   1  14          2.28        -45.13        45.13 o                         
   9   1  14       5175.82       4693.30       221.39 o                         
   0   2  14       1371.18       1324.05        79.70 o                         
   1   2  14        238.04        261.27        24.16 o                         
   2   2  14         86.85         79.48        19.15 o                         
   3   2  14        629.08        773.04        43.77 o                         
   4   2  14        355.35        389.77        40.68 o                         
   5   2  14          8.38         14.36        28.83 o                         
   6   2  14        526.05        503.79        49.96 o                         
   7   2  14       1930.70       1805.63        98.14 o                         
   8   2  14         94.16        142.23        52.09 o                         
   9   2  14         11.04        -39.79        54.31 o                         
   1   3  14       6476.32       6550.17       182.00 o                         
   2   3  14        187.26        174.99        24.87 o                         
   3   3  14       4172.67       4320.37       140.85 o                         
   4   3  14        673.65        750.59        48.10 o                         
   5   3  14       1096.57       1203.67        78.33 o                         
   6   3  14        167.85        115.90        44.92 o                         
   7   3  14       1718.51       1870.35        97.72 o                         
   8   3  14          3.05        -10.19        52.56 o                         
   9   3  14       1780.78       1561.84       125.67 o                         
   0   4  14       1148.01       1224.20        71.61 o                         
   1   4  14         27.92         42.38        20.66 o                         
   2   4  14       2354.53       2515.56        88.99 o                         
   3   4  14        584.35        698.18        46.21 o                         
   4   4  14       1055.42       1242.44        63.79 o                         
   5   4  14         15.88          3.71        31.56 o                         
   6   4  14          4.15        -33.68        33.68 o                         
   7   4  14          1.40          5.37        40.27 o                         
   8   4  14        481.84        482.65        65.83 o                         
   1   5  14          5.95         25.04        22.55 o                         
   2   5  14          0.81        -22.44        22.44 o                         
   3   5  14        913.70        937.03        48.85 o                         
   4   5  14        565.22        532.77        47.26 o                         
   5   5  14        846.46        920.70        61.72 o                         
   6   5  14        103.66         82.77        45.90 o                         
   7   5  14        164.13         91.01        53.52 o                         
   8   5  14         33.45        -23.19        53.33 o                         
   0   6  14         47.01         28.04        33.83 o                         
   1   6  14          8.63         13.27        25.03 o                         
   2   6  14         14.34         -8.50        24.62 o                         
   3   6  14         71.52         46.12        27.72 o                         
   4   6  14          8.87         36.50        35.32 o                         
   5   6  14         64.76         34.41        38.55 o                         
   6   6  14          5.57         45.63        45.79 o                         
   7   6  14         19.59         -6.30        48.96 o                         
   8   6  14        170.65        239.72        64.71 o                         
   1   7  14       5312.14       5838.02       188.86 o                         
   2   7  14        216.74        279.96        37.81 o                         
   3   7  14       6802.97       6752.54       225.06 o                         
   4   7  14        849.23        757.31        58.71 o                         
   5   7  14       3362.74       3368.43       149.83 o                         
   6   7  14         56.87         21.35        48.60 o                         
   7   7  14       3030.16       3157.68       159.25 o                         
   0   8  14       1360.00       1450.71       109.68 o                         
   1   8  14        634.04        646.14        55.52 o                         
   2   8  14       1540.92       1565.40        74.74 o                         
   3   8  14          0.19         13.10        35.46 o                         
   4   8  14        861.64        785.50        62.88 o                         
   5   8  14        209.19        211.28        52.05 o                         
   6   8  14         15.07         22.13        53.98 o                         
   7   8  14        111.12         46.79        52.56 o                         
   1   9  14       9664.56       9900.43       348.01 o                         
   2   9  14        101.54         71.08        39.52 o                         
   3   9  14       6131.19       6253.02       224.81 o                         
   4   9  14        160.60        102.30        48.69 o                         
   5   9  14       5601.18       5950.63       248.60 o                         
   6   9  14         11.48         71.96        60.00 o                         
   0  10  14       2698.58       2651.09       243.26 o                         
   1  10  14        457.26        399.80        55.79 o                         
   2  10  14        150.26        133.35        46.92 o                         
   3  10  14          9.92        -41.19        45.81 o                         
   4  10  14        476.41        367.08        62.93 o                         
   5  10  14         19.68          1.83        58.10 o                         
   1  11  14       5421.88       5199.71       274.25 o                         
   2  11  14          1.11         65.39        57.21 o                         
   3  11  14       2546.48       2641.09       137.53 o                         
   4  11  14         91.87         81.82        61.28 o                         
   0  12  14        168.82        273.26       103.48 o                         
   1  12  14        394.74        413.33        73.07 o                         
   2  12  14        350.95        290.46        68.38 o                         
   1   1  15        212.16        196.02        22.95 o                         
   2   1  15          2.22         16.49        16.86 o                         
   3   1  15         38.36        103.03        24.66 o                         
   4   1  15        879.03        890.80        51.32 o                         
   5   1  15        929.58        995.30        64.97 o                         
   6   1  15          9.43         -1.42        34.72 o                         
   7   1  15        353.81        355.95        56.47 o                         
   8   1  15        118.58         69.75        48.28 o                         
   9   1  15        161.68        100.64        59.28 o                         
   0   2  15       6801.43       6906.61       288.76 o                         
   1   2  15         39.65          7.73        20.65 o                         
   2   2  15      10677.21      10876.99       304.46 o                         
   3   2  15        173.60        144.17        28.40 o                         
   4   2  15       5162.92       5212.71       178.02 o                         
   5   2  15         21.05         19.27        31.40 o                         
   6   2  15        984.11       1121.08        71.03 o                         
   7   2  15        282.41        171.63        45.95 o                         
   8   2  15       2409.76       2178.57       120.47 o                         
   1   3  15      11961.39      11488.36       310.60 o                         
   2   3  15         95.79         67.85        22.41 o                         
   3   3  15       9219.15       8746.82       263.15 o                         
   4   3  15          1.14        -14.44        26.19 o                         
   5   3  15       4300.94       4528.35       177.78 o                         
   6   3  15        347.14        383.01        48.50 o                         
   7   3  15       1810.00       1905.41       103.79 o                         
   8   3  15        119.00        162.41        56.96 o                         
   0   4  15       8450.20       8172.08       325.61 o                         
   1   4  15          0.00        -20.77        20.77 o                         
   2   4  15      10904.56      10825.62       307.30 o                         
   3   4  15        610.96        611.51        42.64 o                         
   4   4  15       5826.52       5941.83       200.25 o                         
   5   4  15        596.92        686.81        53.50 o                         
   6   4  15       6227.19       6219.09       233.84 o                         
   7   4  15         88.40         89.30        43.24 o                         
   8   4  15       1867.31       1685.36       115.67 o                         
   1   5  15       5583.36       5919.09       181.42 o                         
   2   5  15        125.36        128.78        28.18 o                         
   3   5  15       4819.13       4962.72       163.94 o                         
   4   5  15        578.76        659.55        53.64 o                         
   5   5  15       6667.18       6663.30       243.13 o                         
   6   5  15         19.80          6.16        41.71 o                         
   7   5  15       1854.53       2028.58       118.94 o                         
   8   5  15         25.07         54.82        53.50 o                         
   0   6  15      19950.04      20422.59       769.82 o                         
   1   6  15        245.39        322.17        34.15 o                         
   2   6  15       8514.02       8833.60       257.52 o                         
   3   6  15        291.99        288.99        39.65 o                         
   4   6  15       5232.80       5308.24       206.05 o                         
   5   6  15        556.49        504.14        54.80 o                         
   6   6  15       4675.83       4936.98       200.52 o                         
   7   6  15          0.03         40.16        54.50 o                         
   1   7  15        330.77        397.76        40.58 o                         
   2   7  15         25.96         33.43        31.49 o                         
   3   7  15       1202.26       1318.68        74.87 o                         
   4   7  15        518.61        589.70        65.38 o                         
   5   7  15       1366.99       1309.77        84.30 o                         
   6   7  15         34.19        -44.68        44.68 o                         
   7   7  15       1742.74       1596.24       108.81 o                         
   0   8  15         54.63         98.03        53.11 o                         
   1   8  15         10.20         11.32        36.62 o                         
   2   8  15       2552.43       2715.94       124.35 o                         
   3   8  15         68.75         37.47        37.67 o                         
   4   8  15       1030.93       1245.16        80.39 o                         
   5   8  15         21.17         44.89        47.33 o                         
   6   8  15        809.18        873.58        80.02 o                         
   1   9  15       1781.68       1564.98        92.74 o                         
   2   9  15       1874.08       1847.30       130.07 o                         
   3   9  15        427.22        352.01        54.28 o                         
   4   9  15          4.04         57.60        55.11 o                         
   5   9  15        348.64        324.69        61.28 o                         
   6   9  15         35.18        -15.56        65.86 o                         
   0  10  15        443.46        419.80        86.06 o                         
   1  10  15        293.17        333.11        55.07 o                         
   2  10  15         68.21         71.28        49.87 o                         
   3  10  15          4.91        -45.46        45.46 o                         
   4  10  15        103.54         31.25        54.20 o                         
   5  10  15          0.45        -36.79        75.97 o                         
   1  11  15        324.07        296.14        73.84 o                         
   2  11  15        391.51        276.66        64.03 o                         
   3  11  15        138.17        151.17        67.32 o                         
   4  11  15        103.80         26.31        61.44 o                         
   0  12  15         52.05        183.59        97.25 o                         
   1  12  15         22.39        -42.59        59.03 o                         
   2  12  15       1040.36       1150.93       123.79 o                         
   0   0  16       2926.27       3097.21       207.54 o                         
   1   0  16        357.15        391.80        40.82 o                         
   2   0  16      26242.41      25746.89      1034.37 o                         
   3   0  16         78.91         78.77        34.65 o                         
   4   0  16       3845.06       3919.13       208.52 o                         
   5   0  16        301.99        230.89        54.43 o                         
   6   0  16        199.81        169.47        73.79 o                         
   7   0  16       1808.52       1456.73       137.22 o                         
   8   0  16       9108.84       8427.35       710.03 o                         
   1   1  16       2056.83       2139.67        74.93 o                         
   2   1  16        464.67        442.38        34.98 o                         
   3   1  16       4349.04       4567.21       162.45 o                         
   4   1  16        188.82        217.38        33.54 o                         
   5   1  16        910.19        943.74        60.77 o                         
   6   1  16        221.06        217.03        42.70 o                         
   7   1  16       3089.79       2864.42       140.33 o                         
   8   1  16        152.58        101.66        53.04 o                         
   0   2  16      19244.97      18633.38       700.55 o                         
   1   2  16        689.13        752.21        39.79 o                         
   2   2  16       6611.62       6822.63       201.53 o                         
   3   2  16        572.29        542.28        41.19 o                         
   4   2  16       8867.02       9010.55       287.51 o                         
   5   2  16         32.83         23.05        32.87 o                         
   6   2  16      11462.27      10458.18       379.25 o                         
   7   2  16         22.01         17.04        45.86 o                         
   8   2  16       1831.73       1884.79       114.22 o                         
   1   3  16       4797.81       5081.74       152.40 o                         
   2   3  16        121.31        102.91        25.31 o                         
   3   3  16       3172.16       3321.11       121.93 o                         
   4   3  16       4020.02       3837.43       146.39 o                         
   5   3  16       6809.49       6725.37       236.33 o                         
   6   3  16       1217.99       1011.91        71.21 o                         
   7   3  16       1773.04       1683.97        97.03 o                         
   8   3  16        822.83        773.65        81.83 o                         
   0   4  16       3710.68       3947.23       175.57 o                         
   1   4  16         80.97        146.86        27.10 o                         
   2   4  16       1202.76       1233.78        57.27 o                         
   3   4  16         74.07         73.04        30.58 o                         
   4   4  16        740.92        892.26        57.82 o                         
   5   4  16          9.28        -10.47        33.80 o                         
   6   4  16        565.08        584.72        61.31 o                         
   7   4  16        459.47        378.90        59.07 o                         
   8   4  16        144.20         39.08        52.73 o                         
   1   5  16         35.23          5.15        25.61 o                         
   2   5  16         46.35         38.07        27.04 o                         
   3   5  16          0.06        -30.07        30.07 o                         
   4   5  16        777.22        797.21        65.11 o                         
   5   5  16        509.90        471.06        52.71 o                         
   6   5  16        118.43         16.83        46.49 o                         
   7   5  16        303.20        178.98        60.63 o                         
   8   5  16        181.28        200.43        67.76 o                         
   0   6  16        757.72        728.08        67.68 o                         
   1   6  16         31.84         51.60        28.89 o                         
   2   6  16         12.34          5.74        28.85 o                         
   3   6  16        419.55        384.39        44.41 o                         
   4   6  16        762.55        681.30        68.13 o                         
   5   6  16        139.96         65.97        54.97 o                         
   6   6  16       1799.79       1838.78       127.51 o                         
   7   6  16        524.70        668.26        78.73 o                         
   1   7  16        430.88        485.82        48.51 o                         
   2   7  16        451.00        448.69        43.23 o                         
   3   7  16        706.16        762.26        58.69 o                         
   4   7  16          2.79        -11.94        41.22 o                         
   5   7  16        239.93        315.99        57.89 o                         
   6   7  16         98.76        142.03        57.03 o                         
   7   7  16        295.16        278.11        69.28 o                         
   0   8  16       4877.27       5455.49       300.66 o                         
   1   8  16          0.44        -12.41        37.06 o                         
   2   8  16       5376.11       5419.33       205.96 o                         
   3   8  16          8.94         -5.53        40.53 o                         
   4   8  16       2934.47       3137.49       142.97 o                         
   5   8  16        188.55         61.82        51.00 o                         
   6   8  16       1686.48       1634.27       109.10 o                         
   1   9  16       4330.69       4448.85       172.51 o                         
   2   9  16          1.90          9.07        46.48 o                         
   3   9  16       3704.27       3708.26       158.45 o                         
   4   9  16        274.53        257.45        57.08 o                         
   5   9  16       1145.89       1223.28        94.67 o                         
   0  10  16       3186.11       3490.82       392.59 o                         
   1  10  16        262.39        264.81        54.53 o                         
   2  10  16       8282.12       8554.94       347.34 o                         
   3  10  16         19.35        -50.51        50.51 o                         
   4  10  16       5788.60       5580.75       250.19 o                         
   1  11  16       2216.60       2343.88       123.66 o                         
   2  11  16          4.16        -59.34        59.34 o                         
   3  11  16       1976.44       2021.37       158.89 o                         
   0  12  16       2986.00       2114.05       449.31 o                         
   1   1  17       3757.25       3972.24       121.67 o                         
   2   1  17        247.25        351.07        33.66 o                         
   3   1  17       4767.79       4750.95       185.66 o                         
   4   1  17        981.35        932.17        61.07 o                         
   5   1  17       4084.33       4015.40       153.97 o                         
   6   1  17        688.38        685.43        59.67 o                         
   7   1  17       2845.22       2678.79       134.15 o                         
   8   1  17        711.11        496.22        66.98 o                         
   0   2  17       3712.14       3927.64       172.53 o                         
   1   2  17        144.28        136.36        25.88 o                         
   2   2  17         21.83          2.77        25.63 o                         
   3   2  17         13.05         -0.45        25.89 o                         
   4   2  17        644.66        676.84        49.92 o                         
   5   2  17         53.98         11.72        36.25 o                         
   6   2  17       1351.40       1473.77        88.82 o                         
   7   2  17         74.94         73.86        51.91 o                         
   8   2  17        138.65        100.49        62.61 o                         
   1   3  17       5718.07       5589.14       171.75 o                         
   2   3  17        368.02        370.97        34.66 o                         
   3   3  17      12945.32      12723.47       401.92 o                         
   4   3  17        806.60        816.08        61.95 o                         
   5   3  17       3649.36       3534.58       141.49 o                         
   6   3  17         29.34         96.91        44.27 o                         
   7   3  17       5544.08       5343.30       214.10 o                         
   8   3  17          9.62         29.69        54.88 o                         
   0   4  17       1555.50       1532.43        88.25 o                         
   1   4  17        393.79        426.71        36.23 o                         
   2   4  17       4520.62       4657.43       154.52 o                         
   3   4  17          0.86          7.29        30.31 o                         
   4   4  17        812.22        932.38        59.37 o                         
   5   4  17          2.05        -33.91        33.91 o                         
   6   4  17          8.56        -14.88        44.11 o                         
   7   4  17         91.66         13.21        56.34 o                         
   8   4  17        771.44        566.57        87.81 o                         
   1   5  17      17089.65      17660.44       490.98 o                         
   2   5  17        197.42        252.58        36.06 o                         
   3   5  17       8242.30       8751.55       282.43 o                         
   4   5  17         85.34         48.75        37.07 o                         
   5   5  17      10792.35      11422.33       397.41 o                         
   6   5  17        104.84        136.29        53.68 o                         
   7   5  17       5652.60       5396.42       242.63 o                         
   0   6  17        382.92        570.84        65.59 o                         
   1   6  17       1050.69       1070.27        56.95 o                         
   2   6  17        362.77        345.59        45.85 o                         
   3   6  17         22.99         57.80        38.95 o                         
   4   6  17        345.57        305.45        50.54 o                         
   5   6  17         13.01        -14.86        44.89 o                         
   6   6  17        281.05        331.83        61.21 o                         
   7   6  17         31.91         39.07        57.99 o                         
   1   7  17       6473.94       7020.28       233.98 o                         
   2   7  17        201.80        207.91        44.04 o                         
   3   7  17      10750.86      10580.03       368.83 o                         
   4   7  17        658.49        491.92        74.11 o                         
   5   7  17       4447.38       4415.41       245.16 o                         
   6   7  17        235.51        161.30        65.50 o                         
   0   8  17         70.37        149.28       100.62 o                         
   1   8  17        288.91        236.95        46.51 o                         
   2   8  17        113.79        149.79        49.66 o                         
   3   8  17          0.58        -43.45        43.45 o                         
   4   8  17          3.25        -23.29        53.04 o                         
   5   8  17          6.31        -33.18        47.16 o                         
   6   8  17        400.77        326.61        63.44 o                         
   1   9  17         15.89        -30.75        45.12 o                         
   2   9  17        259.04        236.37        58.23 o                         
   3   9  17        464.40        470.24        66.33 o                         
   4   9  17         16.34        -19.78        53.65 o                         
   5   9  17        480.08        540.23        74.96 o                         
   0  10  17        125.95        172.34        78.34 o                         
   1  10  17         31.63        -18.28        48.50 o                         
   2  10  17         52.78         60.24        56.43 o                         
   3  10  17          1.25        -33.48        60.11 o                         
   4  10  17         11.34          6.43        64.32 o                         
   1  11  17         77.74         27.60        57.37 o                         
   2  11  17          0.02        -31.24        63.34 o                         
   0   0  18      26034.29      27840.89      1481.79 o                         
   1   0  18       2469.99       2498.34       121.05 o                         
   2   0  18      21460.82      20614.11       832.27 o                         
   3   0  18        124.87        101.66        49.71 o                         
   4   0  18      17661.78      16896.11       748.49 o                         
   5   0  18        235.91        202.85        57.36 o                         
   6   0  18      14684.11      15302.60       738.34 o                         
   7   0  18         73.50        -60.79        60.79 o                         
   8   0  18       5231.25       5082.87       442.84 o                         
   1   1  18        375.23        433.00        32.47 o                         
   2   1  18         25.89         52.36        32.84 o                         
   3   1  18        852.36        889.37        53.85 o                         
   4   1  18        145.17        137.02        36.87 o                         
   5   1  18        142.98        149.25        41.69 o                         
   6   1  18        150.26         89.13        46.96 o                         
   7   1  18        286.72        370.54        81.92 o                         
   8   1  18         92.39         50.96        53.06 o                         
   0   2  18      14988.18      15404.49       587.59 o                         
   1   2  18         53.35         40.78        23.74 o                         
   2   2  18       9224.43       9287.85       291.82 o                         
   3   2  18        913.27        905.90        55.06 o                         
   4   2  18       5237.49       5589.75       198.91 o                         
   5   2  18        191.85        157.88        42.06 o                         
   6   2  18       3172.04       3233.56       144.27 o                         
   7   2  18         56.48         81.82        52.70 o                         
   8   2  18       2877.37       2507.84       145.07 o                         
   1   3  18        198.59        184.78        30.81 o                         
   2   3  18        171.35        255.31        36.49 o                         
   3   3  18       1425.21       1670.86        81.85 o                         
   4   3  18        146.34        150.04        35.84 o                         
   5   3  18        213.41        315.71        48.11 o                         
   6   3  18        275.12        248.08        50.61 o                         
   7   3  18        803.59        759.51        70.26 o                         
   8   3  18        189.70        346.25        83.76 o                         
   0   4  18         26.04         28.24        39.55 o                         
   1   4  18        297.87        364.07        35.74 o                         
   2   4  18       2798.36       3063.24       118.42 o                         
   3   4  18        814.82        745.27        53.39 o                         
   4   4  18       1570.48       1507.95        95.62 o                         
   5   4  18        277.14        165.85        45.38 o                         
   6   4  18        344.46        304.84        55.14 o                         
   7   4  18          5.38          6.68        53.98 o                         
   1   5  18       2394.45       2528.83        98.87 o                         
   2   5  18        748.33        894.39        56.68 o                         
   3   5  18       2445.42       2560.29       105.11 o                         
   4   5  18        266.90        248.64        44.93 o                         
   5   5  18        204.99        169.61        51.68 o                         
   6   5  18          7.41         49.03        56.74 o                         
   7   5  18         54.92        110.70        57.46 o                         
   0   6  18        176.32        154.66        50.56 o                         
   1   6  18         77.07         64.81        34.99 o                         
   2   6  18       2518.90       2601.01       117.50 o                         
   3   6  18          1.78        -27.35        38.10 o                         
   4   6  18        994.76        975.98        72.39 o                         
   5   6  18        132.48        152.27        52.60 o                         
   6   6  18        107.94         77.07        54.09 o                         
   7   6  18        189.38        155.45        76.88 o                         
   1   7  18        113.32         92.04        45.17 o                         
   2   7  18        699.58        737.94        61.01 o                         
   3   7  18        344.22        281.57        51.79 o                         
   4   7  18        288.62        209.12        64.44 o                         
   5   7  18        105.61         96.79        52.54 o                         
   6   7  18          1.31        -46.47        52.95 o                         
   0   8  18       3509.51       3946.32       261.61 o                         
   1   8  18         18.92         33.16        45.21 o                         
   2   8  18       4715.00       4779.93       226.62 o                         
   3   8  18       1127.87       1024.94        82.01 o                         
   4   8  18       6164.93       6568.23       252.84 o                         
   5   8  18        336.97        280.67        62.25 o                         
   1   9  18          5.90        133.09        51.51 o                         
   2   9  18        139.45        102.91        55.30 o                         
   3   9  18        179.00        184.78        68.67 o                         
   4   9  18        199.53        207.43        64.91 o                         
   5   9  18          8.94         46.62       134.75 o                         
   0  10  18       7705.63       8107.39       512.52 o                         
   1  10  18          0.01        -51.45        51.45 o                         
   2  10  18       3608.17       3703.47       189.28 o                         
   3  10  18          5.02          2.37        60.95 o                         
   1  11  18        171.99        151.22        69.70 o                         
   1   1  19        692.07        625.32        40.09 o                         
   2   1  19        459.57        438.92        44.15 o                         
   3   1  19        816.22        978.99        71.35 o                         
   4   1  19        369.33        347.60        43.85 o                         
   5   1  19         40.45         44.25        39.80 o                         
   6   1  19         27.08          7.30        44.02 o                         
   7   1  19         88.89         59.10        51.07 o                         
   0   2  19        423.18        514.41        53.48 o                         
   1   2  19        311.50        273.90        32.11 o                         
   2   2  19         17.67         35.06        29.56 o                         
   3   2  19          3.22        -14.08        29.89 o                         
   4   2  19        690.34        729.04        55.33 o                         
   5   2  19        490.28        544.42        57.39 o                         
   6   2  19       1365.42       1232.62        82.20 o                         
   7   2  19        232.43        172.75        55.06 o                         
   1   3  19       6839.75       6856.83       213.08 o                         
   2   3  19        148.96         71.89        32.17 o                         
   3   3  19       6195.73       6216.70       211.50 o                         
   4   3  19       1204.07       1275.95        71.43 o                         
   5   3  19       7503.12       7485.50       274.14 o                         
   6   3  19         96.98         90.72        46.41 o                         
   7   3  19       4007.36       3896.29       172.18 o                         
   0   4  19       5477.18       5097.74       266.24 o                         
   1   4  19       1482.33       1428.44        68.81 o                         
   2   4  19       4210.25       4646.70       165.18 o                         
   3   4  19         42.13        -12.87        32.79 o                         
   4   4  19       1479.51       1540.82        91.92 o                         
   5   4  19          0.33        -35.20        41.11 o                         
   6   4  19       1051.87       1076.94        79.92 o                         
   7   4  19         27.04         54.00        53.71 o                         
   1   5  19       8540.41       8816.06       282.51 o                         
   2   5  19        480.20        374.96        46.63 o                         
   3   5  19       9959.21      10688.07       334.15 o                         
   4   5  19       1151.05       1140.44        80.49 o                         
   5   5  19       7097.39       6919.51       262.27 o                         
   6   5  19        317.59        291.44        64.14 o                         
   7   5  19       3338.83       3302.35       168.87 o                         
   0   6  19        636.01        831.56        90.51 o                         
   1   6  19          6.87        -19.81        34.63 o                         
   2   6  19       5249.46       5348.27       206.16 o                         
   3   6  19        212.05        182.18        48.23 o                         
   4   6  19       1119.15       1197.68       117.51 o                         
   5   6  19         21.04         82.24        51.93 o                         
   6   6  19        181.87        273.64        66.64 o                         
   1   7  19       7538.78       7603.36       263.41 o                         
   2   7  19         31.62         19.35        44.24 o                         
   3   7  19       2886.12       2875.29       134.64 o                         
   4   7  19        133.38        101.02        50.86 o                         
   5   7  19       2548.01       2704.24       136.77 o                         
   6   7  19        663.10        647.65        79.39 o                         
   0   8  19       7033.92       7354.51       367.12 o                         
   1   8  19         50.79        -40.38        45.80 o                         
   2   8  19        342.24        336.10        65.02 o                         
   3   8  19          3.77        -30.19        53.98 o                         
   4   8  19        990.96       1150.77       100.38 o                         
   5   8  19         10.28         39.71        57.18 o                         
   1   9  19       1274.90       1182.92        86.88 o                         
   2   9  19          3.36          1.66        55.19 o                         
   3   9  19        940.29        771.88        85.45 o                         
   4   9  19        264.71        287.11        69.91 o                         
   0  10  19        289.35        303.15        93.15 o                         
   1  10  19         13.22        -49.87        57.71 o                         
   2  10  19         68.32        -31.24        62.15 o                         
   3  10  19        137.16         -7.14       108.93 o                         
   0   0  20       3983.05       4668.26       501.85 o                         
   1   0  20       3706.16       3588.80       179.26 o                         
   2   0  20       6987.56       6936.11       341.47 o                         
   3   0  20        306.99        402.33        64.53 o                         
   4   0  20       7990.31       7222.22       388.87 o                         
   5   0  20          8.57        -49.21        49.21 o                         
   6   0  20       4181.22       3849.64       244.43 o                         
   7   0  20        146.11        -43.20        79.14 o                         
   1   1  20      11969.36      12280.71       373.56 o                         
   2   1  20          0.36        -27.35        28.30 o                         
   3   1  20       4691.66       4627.96       183.82 o                         
   4   1  20        412.88        325.64        44.50 o                         
   5   1  20       8663.18       8345.89       287.65 o                         
   6   1  20          9.21         98.90        55.54 o                         
   7   1  20       2698.61       2521.45       154.00 o                         
   0   2  20       6340.68       6417.78       266.78 o                         
   1   2  20       2508.86       2609.91       104.72 o                         
   2   2  20       4503.01       4635.17       171.01 o                         
   3   2  20         85.74         99.65        35.91 o                         
   4   2  20       5010.39       4848.17       180.79 o                         
   5   2  20          2.62        -44.36        44.36 o                         
   6   2  20       2835.85       2803.71       132.61 o                         
   7   2  20        159.09        178.68        53.39 o                         
   1   3  20         43.59         55.42        34.92 o                         
   2   3  20        406.96        394.44        42.52 o                         
   3   3  20       3830.25       3880.28       144.06 o                         
   4   3  20          2.75         31.95        42.13 o                         
   5   3  20        752.52        630.31        62.29 o                         
   6   3  20        232.80        172.14        52.80 o                         
   7   3  20        887.59        803.24        79.16 o                         
   0   4  20        299.12        339.56        56.85 o                         
   1   4  20         44.50        113.47        37.85 o                         
   2   4  20         35.98         66.70        36.25 o                         
   3   4  20          0.15        -14.06        36.54 o                         
   4   4  20          6.68          5.02        42.04 o                         
   5   4  20          2.26        -43.44        43.44 o                         
   6   4  20        455.37        392.62        67.05 o                         
   7   4  20        162.89        181.23        66.82 o                         
   1   5  20       1301.22       1387.27        74.08 o                         
   2   5  20          2.36         64.58        38.97 o                         
   3   5  20         10.61         28.24        38.86 o                         
   4   5  20        335.93        343.85        56.52 o                         
   5   5  20        359.32        297.25        68.36 o                         
   6   5  20        215.38        221.80        67.46 o                         
   0   6  20       3523.74       3720.24       193.77 o                         
   1   6  20        205.26        233.18        43.32 o                         
   2   6  20       1091.08       1124.32        76.91 o                         
   3   6  20         10.59         12.75        44.58 o                         
   4   6  20        140.94         98.26        50.96 o                         
   5   6  20        140.08        215.18        57.60 o                         
   6   6  20        234.82        236.83        71.26 o                         
   1   7  20       4405.01       4681.48       198.79 o                         
   2   7  20        191.39        165.68        53.17 o                         
   3   7  20       1542.68       1658.90       102.61 o                         
   4   7  20         41.17        -49.83        50.09 o                         
   5   7  20       1417.83       1407.91        95.04 o                         
   0   8  20       1929.15       2023.94       146.68 o                         
   1   8  20          3.40         40.39        52.88 o                         
   2   8  20        566.55        699.81        86.51 o                         
   3   8  20        238.54        216.62        69.01 o                         
   4   8  20        881.67        967.28        92.35 o                         
   1   9  20       2148.25       2382.89       125.71 o                         
   2   9  20        355.41        448.10        76.79 o                         
   3   9  20       1449.08       1245.85       114.42 o                         
   0  10  20        891.26        774.21       126.81 o                         
   1  10  20         95.47        126.25        67.16 o                         
   2  10  20       1492.84       1207.03       187.67 o                         
   1   1  21         53.59         78.74        33.34 o                         
   2   1  21        942.85        851.80        62.58 o                         
   3   1  21       1629.94       1793.21        88.21 o                         
   4   1  21       1170.94       1062.61        72.84 o                         
   5   1  21        494.42        436.75        54.13 o                         
   6   1  21        168.03        159.54        56.80 o                         
   7   1  21        407.29        290.30        68.13 o                         
   0   2  21       2128.39       2213.10       137.74 o                         
   1   2  21         97.25        105.34        34.37 o                         
   2   2  21       7161.58       7114.89       235.36 o                         
   3   2  21        495.71        528.42        57.91 o                         
   4   2  21       4525.46       4431.50       170.71 o                         
   5   2  21          3.24        -47.09        47.09 o                         
   6   2  21       1528.32       1675.77       101.72 o                         
   7   2  21        127.69        185.72        57.63 o                         
   1   3  21        150.35        268.08        43.19 o                         
   2   3  21        132.62        120.76        38.19 o                         
   3   3  21         21.20         35.56        35.19 o                         
   4   3  21          0.06         35.09        41.11 o                         
   5   3  21         19.73         75.38        46.84 o                         
   6   3  21          3.86        -44.55        44.96 o                         
   0   4  21      16752.91      17591.56       773.77 o                         
   1   4  21         55.60        -32.84        39.27 o                         
   2   4  21       4116.17       4327.64       166.82 o                         
   3   4  21         25.07         25.66        37.09 o                         
   4   4  21       5629.90       5592.46       217.97 o                         
   5   4  21        341.76        281.93        54.76 o                         
   6   4  21       5586.79       5369.75       258.03 o                         
   1   5  21       1713.81       1924.24        98.73 o                         
   2   5  21          5.53          7.94        40.09 o                         
   3   5  21       1502.42       1574.28        85.13 o                         
   4   5  21         11.08          1.41        52.86 o                         
   5   5  21        480.66        396.40        69.01 o                         
   6   5  21          0.86          0.20        60.76 o                         
   0   6  21       5383.23       5896.32       449.85 o                         
   1   6  21          4.10         36.13        44.31 o                         
   2   6  21       7336.95       7285.03       285.36 o                         
   3   6  21        177.93        282.51        61.11 o                         
   4   6  21       7501.16       7709.47       288.93 o                         
   5   6  21        269.06        263.01        65.49 o                         
   1   7  21       2565.61       2692.10       137.34 o                         
   2   7  21        211.19        106.46        55.55 o                         
   3   7  21       1511.84       1750.15       107.98 o                         
   4   7  21          1.99        105.79        57.26 o                         
   5   7  21        796.62        698.96        77.99 o                         
   0   8  21       2192.09       2317.64       181.22 o                         
   1   8  21          4.67         16.85        53.90 o                         
   2   8  21       1368.03       1367.75       102.91 o                         
   3   8  21         42.27          1.21        58.94 o                         
   4   8  21       1354.24       1421.74       109.78 o                         
   1   9  21         50.52        115.74        68.07 o                         
   2   9  21         72.08        -18.12        62.07 o                         
   0   0  22       3318.04       3450.42       276.01 o                         
   1   0  22         43.65         37.88        50.50 o                         
   2   0  22         97.22         42.45        62.38 o                         
   3   0  22        660.71        535.15        72.98 o                         
   4   0  22        108.15         75.34        58.17 o                         
   5   0  22         30.69         63.31        71.66 o                         
   6   0  22        349.87        217.80        92.03 o                         
   1   1  22       8152.87       8138.98       276.22 o                         
   2   1  22       1043.42       1043.32        67.79 o                         
   3   1  22       8394.81       8780.60       299.81 o                         
   4   1  22          4.76        -33.69        40.87 o                         
   5   1  22       3678.56       3525.20       173.63 o                         
   6   1  22        175.47        163.72        55.56 o                         
   0   2  22       1727.12       1669.81       131.89 o                         
   1   2  22         28.87         19.59        33.79 o                         
   2   2  22         33.21         51.68        35.94 o                         
   3   2  22          2.41         72.76        39.91 o                         
   4   2  22         74.61         90.79        44.90 o                         
   5   2  22          0.89        -37.51        45.33 o                         
   6   2  22        121.10          9.48        53.19 o                         
   1   3  22       8487.44       8340.80       284.43 o                         
   2   3  22        974.11        945.05        64.18 o                         
   3   3  22       4185.73       4264.00       162.92 o                         
   4   3  22         47.43        -13.42        40.68 o                         
   5   3  22       3773.03       3372.95       151.46 o                         
   6   3  22         47.17         89.22        55.13 o                         
   0   4  22       1060.87       1178.98       103.38 o                         
   1   4  22        251.49        220.19        46.98 o                         
   2   4  22         34.42        118.31        42.82 o                         
   3   4  22        212.41        259.41        48.61 o                         
   4   4  22          5.57        -38.58        44.04 o                         
   5   4  22         15.34        -49.00        49.00 o                         
   6   4  22         89.31         93.45        58.26 o                         
   1   5  22          0.32        -41.17        41.17 o                         
   2   5  22        116.53         60.32        45.38 o                         
   3   5  22        170.66        128.05        55.83 o                         
   4   5  22         79.40        104.35        56.64 o                         
   5   5  22         68.36         76.75        58.38 o                         
   0   6  22        210.54        226.04        77.55 o                         
   1   6  22        387.29        481.58        63.21 o                         
   2   6  22        146.61        121.94        51.65 o                         
   3   6  22         28.34        -50.12        50.12 o                         
   4   6  22         16.62         77.10        60.29 o                         
   5   6  22          2.61        -14.85        64.51 o                         
   1   7  22       1445.20       1510.89       131.61 o                         
   2   7  22         47.13         39.46        56.65 o                         
   3   7  22        364.87        281.64       102.15 o                         
   4   7  22          0.01         72.84        59.94 o                         
   0   8  22         39.85        116.75        91.90 o                         
   1   8  22         72.02         53.79        62.65 o                         
   2   8  22         89.65        132.45        74.75 o                         
   3   8  22         72.43          3.70        61.08 o                         
   1   9  22       5540.91       5860.29       278.29 o                         
   1   1  23       1602.65       1573.80        83.35 o                         
   2   1  23         11.23        -35.76        35.76 o                         
   3   1  23        413.97        290.01        46.76 o                         
   4   1  23         48.10         13.10        41.55 o                         
   5   1  23         75.66         49.70        52.23 o                         
   6   1  23         19.36         32.84        54.76 o                         
   0   2  23       2682.66       2735.95       183.03 o                         
   1   2  23          8.65         15.81        39.90 o                         
   2   2  23       4582.61       4371.27       167.86 o                         
   3   2  23        620.51        590.08        64.97 o                         
   4   2  23       2654.87       2667.95       146.71 o                         
   5   2  23         52.31         10.86        48.54 o                         
   6   2  23       2152.24       1980.66       115.31 o                         
   1   3  23        466.50        541.41        57.70 o                         
   2   3  23        147.75        140.65        44.27 o                         
   3   3  23        832.04        900.19        73.77 o                         
   4   3  23         37.47         78.80        49.10 o                         
   5   3  23         13.74         11.27        48.95 o                         
   0   4  23       8928.21       9791.43       541.34 o                         
   1   4  23          4.25         14.22        40.87 o                         
   2   4  23       7641.37       7637.85       267.67 o                         
   3   4  23        172.19        195.55        50.81 o                         
   4   4  23       7370.69       6940.69       260.46 o                         
   5   4  23         71.82         86.55        55.16 o                         
   1   5  23        638.97        545.64        62.09 o                         
   2   5  23        105.82         91.88        50.56 o                         
   3   5  23        429.60        378.00        70.76 o                         
   4   5  23          3.61         88.50        57.91 o                         
   5   5  23       2367.28       2314.26       129.96 o                         
   0   6  23       1859.85       2371.60       231.08 o                         
   1   6  23          1.05         17.86        52.92 o                         
   2   6  23       6527.46       6943.54       265.02 o                         
   3   6  23         69.33         69.73        58.71 o                         
   4   6  23       2834.11       2633.67       159.25 o                         
   1   7  23        739.72        980.70        93.04 o                         
   2   7  23         22.12        -38.11        59.08 o                         
   3   7  23        925.35        936.30        90.43 o                         
   0   8  23        679.36        652.55       133.21 o                         
   1   8  23         13.65         38.21        69.08 o                         
   2   8  23        604.41        684.83        87.37 o                         
   0   0  24       3092.31       2778.04       303.19 o                         
   1   0  24         20.58        -21.62        63.95 o                         
   2   0  24       4606.20       4589.28       248.18 o                         
   3   0  24         21.60        -13.26        58.53 o                         
   4   0  24       6220.52       5781.25       305.31 o                         
   5   0  24         76.01        116.91        89.06 o                         
   1   1  24       5487.49       5355.15       227.89 o                         
   2   1  24         58.12         99.14        41.25 o                         
   3   1  24       3353.81       3679.19       150.25 o                         
   4   1  24         90.90         62.27        48.54 o                         
   5   1  24       2383.25       2433.49       200.20 o                         
   0   2  24       1374.79       1382.69       125.62 o                         
   1   2  24         56.84        106.75        47.21 o                         
   2   2  24       2815.11       2795.58       139.37 o                         
   3   2  24        102.32        116.75        46.52 o                         
   4   2  24       1298.40       1221.81        87.73 o                         
   5   2  24         77.81         -6.70        47.69 o                         
   1   3  24        989.51        919.07        73.57 o                         
   2   3  24        122.48         75.46        46.05 o                         
   3   3  24       1494.60       1480.08        89.64 o                         
   4   3  24         38.01         36.33        49.26 o                         
   5   3  24        680.17        683.60        80.73 o                         
   0   4  24         69.94        117.52        71.98 o                         
   1   4  24         35.07         67.80        50.96 o                         
   2   4  24        584.76        617.36        65.10 o                         
   3   4  24         29.65        -17.05        48.83 o                         
   4   4  24        238.92        178.48        54.52 o                         
   5   4  24        143.79        226.73        73.18 o                         
   1   5  24        592.58        663.47        72.21 o                         
   2   5  24          0.02          5.29        46.05 o                         
   3   5  24        209.04        224.00        63.19 o                         
   4   5  24        176.84        113.62        58.78 o                         
   0   6  24        118.64        141.04       100.94 o                         
   1   6  24         29.57         19.82        61.79 o                         
   2   6  24        530.05        416.32        67.36 o                         
   3   6  24          4.31         78.27        63.18 o                         
   1   7  24       1240.31       1278.02       111.13 o                         
   2   7  24          4.02         34.99        63.01 o                         
   1   1  25        440.77        521.54        64.35 o                         
   2   1  25          2.20        -12.28        41.63 o                         
   3   1  25         51.90         86.08        45.07 o                         
   4   1  25         49.66          1.18        45.61 o                         
   5   1  25        262.83        295.47        58.74 o                         
   0   2  25        904.54        732.47       105.02 o                         
   1   2  25        159.68        149.05        54.15 o                         
   2   2  25       1371.65       1284.48        92.41 o                         
   3   2  25         38.11        -31.87        42.97 o                         
   4   2  25        749.12        621.71        79.90 o                         
   5   2  25        114.07        142.96       113.89 o                         
   1   3  25       3722.25       3358.85       164.16 o                         
   2   3  25         18.40        -16.28        45.90 o                         
   3   3  25       4032.80       4049.01       189.36 o                         
   4   3  25        381.69        282.34        60.59 o                         
   0   4  25       2810.17       2957.02       249.30 o                         
   1   4  25        162.45        156.96        59.23 o                         
   2   4  25        584.45        552.41        65.31 o                         
   3   4  25          9.38         21.16        51.57 o                         
   4   4  25       1410.23       1464.59       152.40 o                         
   1   5  25       5105.07       5048.60       244.58 o                         
   2   5  25          6.74         37.63        61.24 o                         
   3   5  25       5705.65       5417.48       279.89 o                         
   0   6  25       1375.56       1326.53       176.15 o                         
   1   6  25          6.80        -64.07        64.07 o                         
   2   6  25        604.98        774.07       104.47 o                         
   0   0  26       9797.45      10135.05       848.85 o                         
   1   0  26        247.74        151.77        77.97 o                         
   2   0  26       4395.34       4198.16       288.87 o                         
   3   0  26         55.39        148.71        64.63 o                         
   4   0  26       8878.65       8756.01       436.88 o                         
   1   1  26          6.90        -46.92        46.92 o                         
   2   1  26         10.51        -46.84        46.84 o                         
   3   1  26        103.04         60.11        48.21 o                         
   4   1  26         72.98         22.13        50.68 o                         
   0   2  26       4358.44       3899.85       276.76 o                         
   1   2  26         39.35         18.08        46.38 o                         
   2   2  26       5351.19       5398.82       234.28 o                         
   3   2  26        101.34          4.62        53.06 o                         
   4   2  26       3217.98       3285.51       151.22 o                         
   1   3  26        331.33        294.07        58.21 o                         
   2   3  26          0.47        -49.46        49.46 o                         
   3   3  26         10.91         -2.85        48.69 o                         
   0   4  26        328.41        560.81       116.06 o                         
   1   4  26         26.83         19.77        52.39 o                         
   2   4  26        157.00        109.49        71.25 o                         
   3   4  26        162.11        161.17        58.59 o                         
   1   5  26        141.49        234.57        64.92 o                         
   2   5  26          6.80         51.42        70.53 o                         
   0   6  26        857.05        901.24       206.78 o                         
   1   1  27        770.46        754.32        81.97 o                         
   2   1  27        364.23        261.15        85.85 o                         
   3   1  27        584.14        601.54        68.32 o                         
   0   2  27          8.48        -53.62        63.08 o                         
   1   2  27          1.38         46.61        50.92 o                         
   2   2  27         74.59         78.83        54.41 o                         
   3   2  27          2.48         61.65        53.58 o                         
   1   3  27       3563.47       3831.31       231.76 o                         
   2   3  27          2.07        -13.84        49.24 o                         
   0   4  27        665.45        513.75       107.77 o                         
   1   4  27         28.09        -53.32        53.32 o                         
   2   4  27         79.74        -24.38        92.61 o                         
   0   0  28       6139.30       6163.82       793.02 o                         
   1   0  28         99.22         52.55       100.37 o                         
   2   0  28       3611.07       3485.66       374.06 o                         
   1   1  28       2108.18       2072.67       128.83 o                         
   2   1  28         38.17        170.29        75.94 o                         
   0   2  28       1548.61       1356.88       146.91 o                         
   1   2  28         19.52         32.11        51.69 o                         
                                                                                
