# Supplementary material for: Weaving a 2D net of hydrogen and halogen bonds: cocrystal of a pyrazolium bromide with tetra­fluoro­diiodo­benzene
Source: Acta Crystallogr C Struct Chem. 2022 May 9;78(Pt 6):324–31. doi: 10.1107/S2053229622004648 (PMC9167629; doi:10.1107/S2053229622004648)
Supplement: Supplementary file 4 [file c-78-00324-3sup4.hkl]

data_3                                                                          
_shelx_title ' s21_32_a.res in P2(1)/c'                                         
_shelx_refln_list_code          4                                               
_shelx_F_calc_maximum      360.50                                               
_exptl_crystal_F_000       988.00                                               
_reflns_d_resolution_high  0.5008                                               
                                                                                
loop_                                                                           
 _space_group_symop_operation_xyz                                               
 'x, y, z'                                                                      
 '-x, y+1/2, -z+1/2'                                                            
 '-x, -y, -z'                                                                   
 'x, -y-1/2, z-1/2'                                                             
                                                                                
_cell_length_a    12.9151                                                       
_cell_length_b    11.3061                                                       
_cell_length_c    12.5239                                                       
_cell_angle_alpha  90.000                                                       
_cell_angle_beta   90.628                                                       
_cell_angle_gamma  90.000                                                       
                                                                                
_shelx_F_squared_multiplier     1.000                                           
                                                                                
loop_                                                                           
 _refln_index_h                                                                 
 _refln_index_k                                                                 
 _refln_index_l                                                                 
 _refln_F_squared_calc                                                          
 _refln_F_squared_meas                                                          
 _refln_F_squared_sigma                                                         
 _refln_observed_status                                                         
   1   0   0        279.29        259.58        30.37 o                         
   2   0   0       2101.32       1926.85        43.06 o                         
   3   0   0       5717.42       6553.61       130.40 o                         
   4   0   0     119516.38     133080.39      2667.87 o                         
   5   0   0        128.99        230.41        19.06 o                         
   6   0   0       1505.10       1774.19        77.19 o                         
   7   0   0       6448.73       6535.36       155.50 o                         
   8   0   0      24909.19      25922.41       463.13 o                         
   9   0   0       2227.27       2100.85        84.45 o                         
  10   0   0       4326.43       4396.44        94.47 o                         
  11   0   0        294.84        452.20        25.77 o                         
  12   0   0       3288.47       3138.40        82.41 o                         
  13   0   0       6177.53       5893.77       128.52 o                         
  14   0   0       1041.73       1062.70        55.87 o                         
  15   0   0       2271.16       2167.60       105.43 o                         
  16   0   0        887.96        914.03        69.35 o                         
  17   0   0       5179.72       5041.28       190.27 o                         
  18   0   0        484.79        548.44        68.38 o                         
  19   0   0        296.20        297.33        54.78 o                         
  20   0   0        260.50        269.78        52.54 o                         
  21   0   0       1934.95       1864.76       121.07 o                         
  22   0   0         30.21         63.44        23.72 o                         
  23   0   0         66.23         85.11        32.10 o                         
  24   0   0        166.70        196.09        39.46 o                         
  25   0   0        430.32        452.60        64.17 o                         
   1   1   0       1110.90       1202.75        17.73 o                         
   2   1   0       1836.15       1810.79        32.53 o                         
   3   1   0       2722.32       2519.31        36.92 o                         
   4   1   0       2831.00       2723.24        42.27 o                         
   5   1   0      18110.35      18436.56       230.41 o                         
   6   1   0       2013.84       2066.79        40.48 o                         
   7   1   0        173.18        193.87        15.66 o                         
   8   1   0       9196.85       9024.22       142.65 o                         
   9   1   0       5342.62       4973.86        83.97 o                         
  10   1   0         22.05         36.34         5.12 o                         
  11   1   0        742.25        753.94        24.20 o                         
  12   1   0       6108.21       5975.85        90.25 o                         
  13   1   0       2100.42       2088.14        49.38 o                         
  14   1   0        126.84        162.42        16.43 o                         
  15   1   0          7.62         20.29         9.21 o                         
  16   1   0        548.68        555.05        39.54 o                         
  17   1   0         46.11         32.94        18.61 o                         
  18   1   0        123.60        106.52        27.20 o                         
  19   1   0         18.07         20.26        20.01 o                         
  20   1   0        197.08        210.14        31.60 o                         
  21   1   0         10.13         22.23        18.70 o                         
  22   1   0        262.55        270.11        37.90 o                         
  23   1   0          0.23        -16.01        25.53 o                         
  24   1   0         17.25         -5.31        16.53 o                         
  25   1   0         29.10         44.26        19.35 o                         
   0   2   0      28513.61      30792.99       519.77 o                         
   1   2   0       4752.61       4698.48        70.07 o                         
   2   2   0       3540.26       3479.06        90.90 o                         
   3   2   0       3499.50       3648.75        87.57 o                         
   4   2   0       6454.25       6746.85       133.29 o                         
   5   2   0        295.31        389.85        19.22 o                         
   6   2   0       3704.58       3738.30        69.05 o                         
   7   2   0       2117.90       1977.46        46.35 o                         
   8   2   0       1106.69       1139.92        42.10 o                         
   9   2   0         56.99         53.79         6.37 o                         
  10   2   0       1161.27       1128.42        30.36 o                         
  11   2   0       2187.26       2086.73        42.24 o                         
  12   2   0         24.80         44.28         6.28 o                         
  13   2   0       1264.24       1272.81        34.16 o                         
  14   2   0        508.71        508.96        21.58 o                         
  15   2   0       1191.92       1284.41        43.30 o                         
  16   2   0        115.94        147.13        19.16 o                         
  17   2   0        211.70        211.91        27.71 o                         
  18   2   0         31.09         23.74        17.47 o                         
  19   2   0        294.21        306.04        35.52 o                         
  20   2   0          3.26         23.79        22.78 o                         
  21   2   0        442.78        391.11        45.40 o                         
  22   2   0         20.23         42.32        19.94 o                         
  23   2   0         73.55        124.15        18.00 o                         
  24   2   0          4.85         22.46        29.72 o                         
  25   2   0         65.73         41.61        23.69 o                         
   1   3   0      52442.89      55461.77       853.79 o                         
   2   3   0        456.61        485.97        19.21 o                         
   3   3   0      21131.90      21436.83       358.95 o                         
   4   3   0       9085.85       9146.50       152.96 o                         
   5   3   0      39373.54      42584.80       668.95 o                         
   6   3   0       1408.83       1632.62        40.68 o                         
   7   3   0       4029.95       4025.68        77.91 o                         
   8   3   0      17696.44      17898.81       267.28 o                         
   9   3   0      16652.26      16322.11       217.54 o                         
  10   3   0         16.64         40.18         4.76 o                         
  11   3   0        229.27        279.85        12.33 o                         
  12   3   0       9265.18       9309.40       128.91 o                         
  13   3   0       4521.02       4220.71        74.72 o                         
  14   3   0        326.20        377.25        21.12 o                         
  15   3   0         28.67         44.10        10.63 o                         
  16   3   0       3007.07       2976.37        77.68 o                         
  17   3   0        195.74        163.27        19.88 o                         
  18   3   0        653.20        678.42        42.90 o                         
  19   3   0         25.02         23.13        21.55 o                         
  20   3   0        606.79        562.98        57.31 o                         
  21   3   0          9.60        -16.14        16.14 o                         
  22   3   0        553.56        541.98        62.74 o                         
  23   3   0          5.94         39.72        17.64 o                         
  24   3   0         98.57        106.68        20.38 o                         
  25   3   0        143.31        148.00        23.42 o                         
   0   4   0      65931.23      72031.80      1212.20 o                         
   1   4   0      12643.25      13357.98       198.47 o                         
   2   4   0        308.61        419.35        18.22 o                         
   3   4   0      17731.52      17483.66       261.62 o                         
   4   4   0      22087.81      24184.11       326.01 o                         
   5   4   0        674.17        647.11        27.72 o                         
   6   4   0         40.11         92.62        14.71 o                         
   7   4   0       6246.71       6076.46       118.46 o                         
   8   4   0       4900.54       4626.71        85.11 o                         
   9   4   0        571.66        592.53        21.07 o                         
  10   4   0        265.06        339.63        13.49 o                         
  11   4   0          0.73         32.97         6.88 o                         
  12   4   0        540.56        528.98        20.98 o                         
  13   4   0       3156.96       3215.79        68.05 o                         
  14   4   0        735.77        758.56        27.80 o                         
  15   4   0         40.76         49.19         9.83 o                         
  16   4   0        162.27        131.32        14.42 o                         
  17   4   0       2539.25       2571.23        73.43 o                         
  18   4   0        140.16        154.12        26.89 o                         
  19   4   0          3.22         14.41        16.45 o                         
  20   4   0        526.40        462.44        46.59 o                         
  21   4   0        307.99        194.09        36.63 o                         
  22   4   0          3.68         27.41        21.98 o                         
  23   4   0          5.86          5.23        20.51 o                         
  24   4   0        103.12         71.14        18.89 o                         
  25   4   0        101.15         74.63        57.08 o                         
   1   5   0       2488.75       2360.66        48.93 o                         
   2   5   0        112.13         78.79        11.20 o                         
   3   5   0       6522.84       6560.81       105.16 o                         
   4   5   0       1221.35       1327.03        42.69 o                         
   5   5   0        201.53        304.39        21.99 o                         
   6   5   0       2492.88       2512.95        56.81 o                         
   7   5   0       2959.98       2841.34        84.38 o                         
   8   5   0        190.29        242.29        11.58 o                         
   9   5   0         11.77         14.73         5.18 o                         
  10   5   0       1404.43       1418.94        32.66 o                         
  11   5   0       1958.53       2080.65        43.63 o                         
  12   5   0          8.22          1.63         7.82 o                         
  13   5   0         72.15         71.73         8.35 o                         
  14   5   0        955.45        994.99        36.44 o                         
  15   5   0        159.25        159.99        15.72 o                         
  16   5   0        189.12        201.51        22.43 o                         
  17   5   0         16.84         38.30        11.99 o                         
  18   5   0        278.29        317.40        22.78 o                         
  19   5   0         65.46         82.38        22.01 o                         
  20   5   0         20.53         22.14        14.71 o                         
  21   5   0          5.13        -12.77        16.51 o                         
  22   5   0         34.15         20.25        18.25 o                         
  23   5   0         41.69         24.77        23.62 o                         
  24   5   0         62.48         69.06        23.95 o                         
  25   5   0          0.45         -3.60        17.12 o                         
   0   6   0      31144.56      32101.25       566.66 o                         
   1   6   0       2378.28       2339.61        68.65 o                         
   2   6   0      15455.89      15223.49       214.02 o                         
   3   6   0       5982.99       5537.47       110.67 o                         
   4   6   0      26112.71      26261.64       346.82 o                         
   5   6   0        272.04        321.31        24.63 o                         
   6   6   0       6976.32       7136.33       126.45 o                         
   7   6   0       8138.17       8101.35       113.17 o                         
   8   6   0       9260.30       9115.73       130.89 o                         
   9   6   0       2900.78       2683.05        56.28 o                         
  10   6   0       2748.62       2861.47        55.13 o                         
  11   6   0       2544.92       2583.35        55.72 o                         
  12   6   0       1888.54       1860.05        48.67 o                         
  13   6   0       4129.37       4004.08        79.34 o                         
  14   6   0        833.39        867.40        36.46 o                         
  15   6   0       1399.31       1308.98        43.74 o                         
  16   6   0         77.12         65.08        14.35 o                         
  17   6   0       2458.61       2525.51        82.25 o                         
  18   6   0         59.92         61.66        14.41 o                         
  19   6   0        582.93        676.04        43.24 o                         
  20   6   0         64.91         27.77        15.35 o                         
  21   6   0        697.04        851.83        61.88 o                         
  22   6   0          6.94         59.26        27.20 o                         
  23   6   0        123.08         69.58        28.80 o                         
  24   6   0         68.18         28.15        28.63 o                         
   1   7   0       8971.72       8647.70       132.88 o                         
   2   7   0        176.14        184.73        18.15 o                         
   3   7   0        752.26        796.05        35.43 o                         
   4   7   0       2102.66       2087.02        79.52 o                         
   5   7   0      16726.28      16216.11       226.42 o                         
   6   7   0       1177.55       1165.93        28.67 o                         
   7   7   0        460.50        518.50        18.78 o                         
   8   7   0       3346.38       3486.31        70.79 o                         
   9   7   0       6813.83       6428.37       116.17 o                         
  10   7   0        178.57        233.50        15.04 o                         
  11   7   0        697.07        788.26        28.29 o                         
  12   7   0       4568.00       4125.33        83.32 o                         
  13   7   0        929.60        976.80        34.95 o                         
  14   7   0         17.87         30.69         9.15 o                         
  15   7   0        518.14        508.77        29.67 o                         
  16   7   0       1309.69       1257.32        49.65 o                         
  17   7   0          5.87         11.39        13.42 o                         
  18   7   0        120.76         98.33        20.32 o                         
  19   7   0         63.51         45.21        17.56 o                         
  20   7   0        367.90        316.68        24.37 o                         
  21   7   0         66.49         42.01        21.91 o                         
  22   7   0        225.77        182.93        35.53 o                         
  23   7   0          1.67         -0.55        24.93 o                         
  24   7   0         26.54         35.62        21.43 o                         
   0   8   0        629.89        616.72        45.75 o                         
   1   8   0       3515.18       3514.72        72.65 o                         
   2   8   0      10338.11       9866.71       144.94 o                         
   3   8   0       3698.71       3625.44        72.78 o                         
   4   8   0         75.08         93.43         7.75 o                         
   5   8   0       2514.58       2507.47        60.93 o                         
   6   8   0       6230.71       6195.05       102.75 o                         
   7   8   0        188.92        238.02        15.04 o                         
   8   8   0        236.73        210.74        12.08 o                         
   9   8   0       1094.77       1064.42        34.89 o                         
  10   8   0         85.54        110.06         9.62 o                         
  11   8   0        554.77        595.48        27.56 o                         
  12   8   0        800.53        796.00        32.01 o                         
  13   8   0         14.67          2.18        11.18 o                         
  14   8   0        168.88        175.04        21.42 o                         
  15   8   0        819.26        792.17        46.70 o                         
  16   8   0        319.09        343.83        36.64 o                         
  17   8   0          6.16         13.00        15.31 o                         
  18   8   0        199.04        261.72        37.15 o                         
  19   8   0        479.29        469.22        46.48 o                         
  20   8   0         70.24        108.12        18.89 o                         
  21   8   0         56.94         47.50        17.20 o                         
  22   8   0         50.25         35.81        25.56 o                         
  23   8   0        114.26         93.18        21.05 o                         
  24   8   0          8.02         10.01        30.12 o                         
   1   9   0      11073.90      10876.48       179.05 o                         
   2   9   0        880.10        858.77        31.87 o                         
   3   9   0      11857.80      11239.10       162.93 o                         
   4   9   0        821.55        851.38        25.65 o                         
   5   9   0       4554.47       4379.31        74.14 o                         
   6   9   0       3124.28       3020.00        77.54 o                         
   7   9   0       1448.98       1395.77        36.96 o                         
   8   9   0          6.71          9.78         6.61 o                         
   9   9   0       4305.77       4329.07        95.00 o                         
  10   9   0       2211.43       2086.22        55.76 o                         
  11   9   0        933.28        920.22        40.18 o                         
  12   9   0       1642.65       1538.04        50.38 o                         
  13   9   0        606.49        639.51        38.63 o                         
  14   9   0       1604.50       1617.74        57.00 o                         
  15   9   0        187.02        236.89        40.44 o                         
  16   9   0       1157.48       1276.32        76.16 o                         
  17   9   0         61.64         37.58        18.48 o                         
  18   9   0        801.48        861.52        61.81 o                         
  19   9   0         45.56         60.02        19.39 o                         
  20   9   0        382.99        403.28        44.77 o                         
  21   9   0          4.84        -19.23        19.23 o                         
  22   9   0        175.31        122.93        28.04 o                         
  23   9   0         21.43          0.80        28.00 o                         
   0  10   0      11229.09      11647.72       313.23 o                         
   1  10   0       1843.52       1764.44        40.81 o                         
   2  10   0          3.03          9.21         5.03 o                         
   3  10   0       1181.87       1109.88        33.20 o                         
   4  10   0       6849.18       6746.77        97.71 o                         
   5  10   0        226.12        204.26        12.53 o                         
   6  10   0         89.17         94.67        11.78 o                         
   7  10   0        856.07        898.41        35.14 o                         
   8  10   0       2660.78       2527.74        67.43 o                         
   9  10   0        701.16        793.35        36.49 o                         
  10  10   0        426.63        454.08        30.14 o                         
  11  10   0        550.61        586.65        35.57 o                         
  12  10   0        137.42        129.58        18.27 o                         
  13  10   0        836.46        848.51        47.50 o                         
  14  10   0          9.35         14.04        14.72 o                         
  15  10   0         42.74         60.80        18.58 o                         
  16  10   0         11.42          9.84        14.01 o                         
  17  10   0        995.40        933.07        63.52 o                         
  18  10   0         25.05         55.99        18.15 o                         
  19  10   0          7.80         -6.37        21.03 o                         
  20  10   0         79.78        104.28        21.50 o                         
  21  10   0        251.23        289.65        29.98 o                         
  22  10   0          1.10         -7.86        26.71 o                         
  23  10   0          5.22          7.17        16.84 o                         
   1  11   0        804.28        849.65        21.61 o                         
   2  11   0         52.97         58.47         4.80 o                         
   3  11   0       1712.78       1672.69        38.15 o                         
   4  11   0        354.96        436.30        21.75 o                         
   5  11   0        786.93        746.96        30.90 o                         
   6  11   0       2338.52       2301.91        60.18 o                         
   7  11   0       1604.74       1565.55        46.20 o                         
   8  11   0       1487.60       1549.65        47.83 o                         
   9  11   0        103.51         97.62        14.45 o                         
  10  11   0       1710.66       1672.47        55.09 o                         
  11  11   0       2008.36       2108.12        62.83 o                         
  12  11   0        434.84        475.19        35.83 o                         
  13  11   0        527.39        607.11        46.47 o                         
  14  11   0        414.22        468.77        44.39 o                         
  15  11   0        286.90        307.52        34.84 o                         
  16  11   0         71.43         52.02        15.75 o                         
  17  11   0         10.02         44.84        18.32 o                         
  18  11   0        139.22        169.50        21.70 o                         
  19  11   0         40.31         69.75        15.63 o                         
  20  11   0         37.71         47.26        18.62 o                         
  21  11   0         12.12         14.83        18.63 o                         
  22  11   0          0.74         27.17        31.39 o                         
   0  12   0        360.16        456.80        29.80 o                         
   1  12   0        996.22        994.60        26.53 o                         
   2  12   0      10929.84      10351.71       142.33 o                         
   3  12   0         60.85         89.68        11.65 o                         
   4  12   0       2055.25       1995.84        57.29 o                         
   5  12   0       1712.60       1626.09        46.70 o                         
   6  12   0       4683.75       4514.35       106.66 o                         
   7  12   0        165.23        157.60        18.56 o                         
   8  12   0       1553.67       1618.31        52.23 o                         
   9  12   0        795.67        842.09        45.58 o                         
  10  12   0       1069.67       1164.33        50.51 o                         
  11  12   0       2498.11       2509.59        73.22 o                         
  12  12   0        844.99        902.36        51.12 o                         
  13  12   0        868.69        953.10        58.17 o                         
  14  12   0         72.53         87.12        20.22 o                         
  15  12   0        996.76       1014.71        59.68 o                         
  16  12   0        283.91        229.11        24.00 o                         
  17  12   0        127.86        115.26        16.70 o                         
  18  12   0         46.53         63.63        21.34 o                         
  19  12   0        557.17        593.09        51.98 o                         
  20  12   0          2.23        -15.83        15.83 o                         
  21  12   0        149.86        147.16        33.38 o                         
   1  13   0       1447.49       1441.17        46.56 o                         
   2  13   0         11.06         10.37         7.93 o                         
   3  13   0        810.81        875.29        35.61 o                         
   4  13   0        403.07        433.94        24.90 o                         
   5  13   0        523.94        602.95        31.81 o                         
   6  13   0        506.56        509.58        31.93 o                         
   7  13   0        194.99        238.74        23.08 o                         
   8  13   0       1103.01       1178.88        50.11 o                         
   9  13   0        491.92        544.81        38.25 o                         
  10  13   0        226.39        243.07        32.21 o                         
  11  13   0         76.08        105.21        17.52 o                         
  12  13   0        453.34        498.19        36.95 o                         
  13  13   0        259.63        329.86        30.15 o                         
  14  13   0        310.78        289.43        41.01 o                         
  15  13   0         16.91         -7.60        16.30 o                         
  16  13   0        596.35        639.54        52.45 o                         
  17  13   0         21.45          8.20        15.70 o                         
  18  13   0        188.67        166.69        30.33 o                         
  19  13   0         47.59         34.21        17.39 o                         
  20  13   0         98.57         89.48        18.75 o                         
  21  13   0          0.18         10.84        27.33 o                         
   0  14   0        175.48        195.21        33.06 o                         
   1  14   0       1271.52       1280.58        47.30 o                         
   2  14   0       2170.65       2220.12        70.00 o                         
   3  14   0        148.13        163.56        20.14 o                         
   4  14   0        340.59        356.63        28.90 o                         
   5  14   0        817.43        883.19        49.59 o                         
   6  14   0        652.45        667.27        34.44 o                         
   7  14   0          2.50        -10.78        10.78 o                         
   8  14   0         10.83         -2.25        17.44 o                         
   9  14   0        241.42        243.83        31.75 o                         
  10  14   0        356.93        324.92        36.05 o                         
  11  14   0        110.39        118.44        25.26 o                         
  12  14   0        332.46        339.98        40.13 o                         
  13  14   0         70.37         77.50        26.67 o                         
  14  14   0          9.97         44.06        23.29 o                         
  15  14   0        291.33        295.91        35.80 o                         
  16  14   0        100.21         87.41        22.26 o                         
  17  14   0          4.75          4.80        15.07 o                         
  18  14   0          4.56         -7.75        16.13 o                         
  19  14   0        194.79        164.49        27.26 o                         
  20  14   0         52.92         44.35        14.04 o                         
   1  15   0       1882.09       1817.43        71.32 o                         
   2  15   0        143.74        155.31        26.66 o                         
   3  15   0       2882.09       2605.85       100.03 o                         
   4  15   0          4.07         23.90        22.38 o                         
   5  15   0        342.45        344.27        32.38 o                         
   6  15   0       1161.74       1203.42        66.03 o                         
   7  15   0       2684.51       2677.14        97.69 o                         
   8  15   0          6.15         -5.07        16.91 o                         
   9  15   0          2.01          7.11        14.82 o                         
  10  15   0       1097.75       1064.26        62.94 o                         
  11  15   0       1122.31       1174.04        69.21 o                         
  12  15   0          9.96         18.75        19.59 o                         
  13  15   0          1.45         -6.93        16.32 o                         
  14  15   0        723.52        703.09        55.96 o                         
  15  15   0        203.89        198.43        27.87 o                         
  16  15   0        286.23        267.65        32.98 o                         
  17  15   0          0.09        -10.64        16.53 o                         
  18  15   0        241.71        247.78        21.65 o                         
  19  15   0          1.32         41.47        25.81 o                         
   0  16   0         38.27         58.54        17.85 o                         
   1  16   0        166.63        207.59        36.74 o                         
   2  16   0        777.92        787.18        74.74 o                         
   3  16   0          9.12         -4.68        20.38 o                         
   4  16   0        238.15        285.01        33.12 o                         
   5  16   0        189.37        252.93        26.43 o                         
   6  16   0        280.57        286.77        30.60 o                         
   7  16   0        184.55        226.15        28.99 o                         
   8  16   0        175.15        208.07        27.64 o                         
   9  16   0        242.12        302.88        39.00 o                         
  10  16   0         20.83         31.27        18.54 o                         
  11  16   0        455.18        530.46        50.85 o                         
  12  16   0         26.55         -7.45        18.01 o                         
  13  16   0         99.86        119.73        25.96 o                         
  14  16   0          1.59        -13.71        13.71 o                         
  15  16   0        287.80        320.24        28.32 o                         
  16  16   0         12.81         50.32        14.85 o                         
  17  16   0         68.58         53.22        14.98 o                         
  18  16   0         30.56         27.46        14.21 o                         
   1  17   0          4.98          6.46        16.16 o                         
   2  17   0          1.00         -1.82        21.55 o                         
   3  17   0        166.56        116.88        40.34 o                         
   4  17   0         44.42         38.12        36.29 o                         
   5  17   0          0.74        -11.15        29.39 o                         
   6  17   0         60.36         64.98        18.07 o                         
   7  17   0        149.26        191.11        25.33 o                         
   8  17   0          8.01         13.46        12.49 o                         
   9  17   0          3.53        -13.30        13.30 o                         
  10  17   0         38.94         69.14        18.29 o                         
  11  17   0        120.48         93.12        21.83 o                         
  12  17   0          6.07         30.23        17.91 o                         
  13  17   0         14.19         19.42        18.47 o                         
  14  17   0         39.23         77.03        19.04 o                         
  15  17   0        127.30        124.65        22.05 o                         
  16  17   0          0.47         10.12        20.34 o                         
   0  18   0        436.17        424.56        43.68 o                         
   1  18   0        628.85        491.51       106.73 o                         
   2  18   0       1631.79       1857.68       134.20 o                         
   3  18   0         82.00         73.67        52.84 o                         
   4  18   0        189.46        165.69        46.42 o                         
   5  18   0        555.50        554.34        86.48 o                         
   6  18   0        948.68        965.72       115.90 o                         
   7  18   0          0.22          1.54        20.70 o                         
   8  18   0        142.12        200.43        38.25 o                         
   9  18   0        319.03        275.57        33.32 o                         
  10  18   0        128.95         90.66        26.22 o                         
  11  18   0        178.20        212.03        27.41 o                         
  12  18   0        257.50        261.51        34.68 o                         
  13  18   0        135.45        122.77        22.98 o                         
  14  18   0          7.97         21.66        19.39 o                         
  15  18   0        404.41        452.23        36.75 o                         
   1  19   0        278.99        289.03        91.01 o                         
   2  19   0        189.86        136.88        32.60 o                         
   3  19   0        263.31        229.70        54.53 o                         
   4  19   0          1.85         42.98        22.50 o                         
   5  19   0          3.22         78.07        41.12 o                         
   6  19   0        350.47        360.91        64.29 o                         
   7  19   0        505.53        474.07        79.11 o                         
   8  19   0         51.56          5.42        21.29 o                         
   9  19   0          1.72        -23.09        23.09 o                         
  10  19   0        331.42        268.81        50.18 o                         
  11  19   0        140.82        157.33        32.59 o                         
  12  19   0         22.94         47.05        17.61 o                         
  13  19   0          3.15         63.44        33.34 o                         
   2  20   0        129.87         99.28        41.37 o                         
   3  20   0         20.20        -41.64        67.84 o                         
   4  20   0         17.36        -20.06        20.06 o                         
   5  20   0          6.33          5.61        25.24 o                         
   6  20   0         86.68         60.30        41.91 o                         
   7  20   0          9.24        -18.17        48.81 o                         
   8  20   0          1.96         27.13        32.70 o                         
   9  20   0          2.30         13.55        38.93 o                         
  10  20   0         55.43         33.29        21.07 o                         
  11  20   0          0.41         30.29        21.59 o                         
   3  21   0        142.69         94.32        33.09 o                         
   4  21   0          6.06        -26.64        52.95 o                         
   5  21   0         35.75         34.75        86.05 o                         
   6  21   0        129.74        165.95        43.73 o                         
   7  21   0        341.43        336.79        98.86 o                         
   8  21   0         66.53        170.75        34.79 o                         
   9  21   0         18.12         80.21        44.26 o                         
   4  22   0         14.56         -3.31        34.75 o                         
   5  22   0         97.12         16.34        29.80 o                         
 -25   1   1          3.83        -14.97        14.97 o                         
 -24   1   1         39.30         23.25        15.92 o                         
 -23   1   1         56.57         80.51        20.13 o                         
 -22   1   1        276.05        249.43        28.01 o                         
 -21   1   1        193.20        177.74        31.23 o                         
 -20   1   1        330.08        311.02        39.51 o                         
 -19   1   1        190.46        172.30        29.82 o                         
 -18   1   1        172.29        214.85        32.69 o                         
 -17   1   1       1828.59       1735.36        66.71 o                         
 -16   1   1        712.31        723.80        43.94 o                         
 -15   1   1        720.08        749.12        40.95 o                         
 -14   1   1        447.65        452.14        24.49 o                         
 -13   1   1      11244.37      10373.96       141.84 o                         
 -12   1   1        165.17        201.48        12.51 o                         
 -11   1   1         16.97         52.05         6.12 o                         
 -10   1   1         44.33         63.46         6.09 o                         
  -9   1   1      25594.06      24600.24       339.97 o                         
  -8   1   1       2611.86       2727.13        54.89 o                         
  -7   1   1       2657.85       2760.56        51.85 o                         
  -6   1   1       5614.66       5749.00        88.01 o                         
  -5   1   1      35895.54      38597.95       687.38 o                         
  -4   1   1         43.89         84.23         7.07 o                         
  -3   1   1      20118.26      22218.14       260.53 o                         
  -2   1   1      11636.15      12311.73       212.71 o                         
  -1   1   1       8796.22       9328.96       149.72 o                         
   0   1   1      10272.67      11632.67       138.44 o                         
   1   1   1         43.06         46.56         4.23 o                         
   2   1   1         86.88         76.83         5.81 o                         
   3   1   1       2502.34       2756.77        42.39 o                         
   4   1   1      21480.46      23543.24       294.18 o                         
   5   1   1      12416.80      13334.84       178.85 o                         
   6   1   1       7838.23       8063.05       121.02 o                         
   7   1   1       1965.58       2201.71        45.22 o                         
   8   1   1      21308.19      21610.17       317.78 o                         
   9   1   1        957.13        945.79        36.88 o                         
  10   1   1       1186.91       1275.27        32.45 o                         
  11   1   1       1939.40       1952.27        40.41 o                         
  12   1   1      13743.33      13080.61       167.06 o                         
  13   1   1         81.02        108.79        10.03 o                         
  14   1   1       1738.33       1670.54        45.87 o                         
  15   1   1        796.03        762.77        32.07 o                         
  16   1   1       1939.22       1780.87        59.10 o                         
  17   1   1        196.81        202.67        29.29 o                         
  18   1   1        619.00        662.91        51.09 o                         
  19   1   1        166.96        158.33        22.05 o                         
  20   1   1        111.73         81.96        27.87 o                         
  21   1   1        687.87        719.74        64.85 o                         
  22   1   1        124.39        154.52        33.85 o                         
  23   1   1          2.78         20.80        15.36 o                         
  24   1   1          7.31         49.03        19.68 o                         
  25   1   1        215.50        194.49        29.97 o                         
 -25   2   1        362.73        240.44        48.60 o                         
 -24   2   1          1.68         27.66        16.38 o                         
 -23   2   1        132.18        178.32        25.49 o                         
 -22   2   1        476.64        437.39        51.12 o                         
 -21   2   1        880.71        798.31        53.86 o                         
 -20   2   1          2.41        -17.38        17.38 o                         
 -19   2   1          2.99          2.22        18.11 o                         
 -18   2   1       2509.05       2399.58        87.36 o                         
 -17   2   1       2215.40       2161.22        74.96 o                         
 -16   2   1        237.52        189.86        17.01 o                         
 -15   2   1         19.37         18.33        10.30 o                         
 -14   2   1       5282.55       5311.81        94.92 o                         
 -13   2   1       2013.37       1996.86        45.29 o                         
 -12   2   1       1769.48       1766.90        38.97 o                         
 -11   2   1        146.18        157.12        10.00 o                         
 -10   2   1       9428.22       9185.27       176.82 o                         
  -9   2   1       1411.10       1460.17        41.25 o                         
  -8   2   1      23631.59      23307.88       329.07 o                         
  -7   2   1         57.20         78.38        12.68 o                         
  -6   2   1       3387.41       3525.75        67.81 o                         
  -5   2   1       8285.71       8357.51       168.06 o                         
  -4   2   1      30785.28      33441.17       566.76 o                         
  -3   2   1        630.66        615.52        16.60 o                         
  -2   2   1        404.97        440.90        19.11 o                         
  -1   2   1      44942.47      50746.69       619.63 o                         
   0   2   1      44646.74      48828.68       663.83 o                         
   1   2   1       4883.07       4871.75        69.73 o                         
   2   2   1        561.80        538.34        16.38 o                         
   3   2   1      25123.67      28345.33       433.09 o                         
   4   2   1      38470.82      42487.18       522.49 o                         
   5   2   1      16774.50      17963.73       272.24 o                         
   6   2   1       1996.27       1842.74        39.41 o                         
   7   2   1      15838.16      16551.38       273.06 o                         
   8   2   1         24.02         54.81        13.07 o                         
   9   2   1      21517.52      21772.32       364.78 o                         
  10   2   1         19.89         17.57         6.43 o                         
  11   2   1       1394.90       1441.76        33.58 o                         
  12   2   1       1828.91       1859.05        42.32 o                         
  13   2   1       7252.40       6772.40       107.01 o                         
  14   2   1         27.05         44.72         6.73 o                         
  15   2   1          2.28         18.11         8.39 o                         
  16   2   1       2479.08       2503.63        71.52 o                         
  17   2   1       4030.21       3975.92        96.72 o                         
  18   2   1        157.47        168.98        32.07 o                         
  19   2   1         50.97         49.59        25.64 o                         
  20   2   1        975.01       1035.17        91.75 o                         
  21   2   1        874.75        718.10        59.84 o                         
  22   2   1        250.06        226.31        36.24 o                         
  23   2   1         18.40          5.16        23.25 o                         
  24   2   1        429.56        398.17        48.19 o                         
  25   2   1         24.20         49.15        20.14 o                         
 -25   3   1          6.03         20.03        17.97 o                         
 -24   3   1         57.58        101.48        34.04 o                         
 -23   3   1          3.05         22.56        17.43 o                         
 -22   3   1         35.01         42.70        16.55 o                         
 -21   3   1         38.96         11.25        18.46 o                         
 -20   3   1         12.48          2.06        20.75 o                         
 -19   3   1          1.76         10.55        16.56 o                         
 -18   3   1         19.69         42.32        17.73 o                         
 -17   3   1        195.44        202.82        17.29 o                         
 -16   3   1         63.42         54.20        12.88 o                         
 -15   3   1         41.94         43.95        11.20 o                         
 -14   3   1        235.80        260.86        15.20 o                         
 -13   3   1        407.66        490.66        21.42 o                         
 -12   3   1       1720.02       1719.11        40.15 o                         
 -11   3   1         61.84         85.20         5.15 o                         
 -10   3   1        218.98        256.01        13.57 o                         
  -9   3   1        653.78        551.95        22.45 o                         
  -8   3   1       2128.27       2116.55        56.48 o                         
  -7   3   1       5165.66       5902.03       128.46 o                         
  -6   3   1        582.85        548.66        23.79 o                         
  -5   3   1       2548.94       2516.20        52.66 o                         
  -4   3   1       1362.38       1504.48        55.89 o                         
  -3   3   1        293.05        346.99        14.70 o                         
  -2   3   1        313.05        324.33        14.17 o                         
  -1   3   1        108.92        124.80         9.66 o                         
   0   3   1       2407.94       2336.43        39.69 o                         
   1   3   1        977.26       1014.01        28.83 o                         
   2   3   1        808.53        810.28        25.45 o                         
   3   3   1       2461.38       2685.16        44.81 o                         
   4   3   1      12685.33      13979.59       248.44 o                         
   5   3   1         74.45        135.98        11.64 o                         
   6   3   1       2442.81       2494.07        75.41 o                         
   7   3   1         24.76         35.14         8.02 o                         
   8   3   1        437.61        545.01        28.88 o                         
   9   3   1       1945.58       1744.52        43.91 o                         
  10   3   1        259.58        321.08        14.12 o                         
  11   3   1        548.98        575.35        20.70 o                         
  12   3   1       1715.24       1671.39        38.14 o                         
  13   3   1          3.42          9.27         6.92 o                         
  14   3   1         30.65         29.78         9.49 o                         
  15   3   1         18.49         13.37         8.50 o                         
  16   3   1         60.70         69.03        12.85 o                         
  17   3   1          9.94         27.19        13.08 o                         
  18   3   1         20.68         13.19        17.47 o                         
  19   3   1         21.85         24.06        18.83 o                         
  20   3   1         64.06         71.41        18.49 o                         
  21   3   1         53.42         61.65        24.92 o                         
  22   3   1         77.40         68.20        29.75 o                         
  23   3   1         18.21         60.67        21.62 o                         
  24   3   1          2.79         18.94        20.84 o                         
  25   3   1         11.05          1.00        17.40 o                         
 -25   4   1        112.84        112.71        29.14 o                         
 -24   4   1         19.05         47.68        20.04 o                         
 -23   4   1         61.24         54.06        27.04 o                         
 -22   4   1        254.81        152.50        19.15 o                         
 -21   4   1        579.64        688.43        51.18 o                         
 -20   4   1        267.84        248.74        34.59 o                         
 -19   4   1        138.17        131.84        17.53 o                         
 -18   4   1        959.88       1088.57        60.35 o                         
 -17   4   1        501.78        570.29        31.24 o                         
 -16   4   1       1866.07       1902.68        67.23 o                         
 -15   4   1        110.72        129.17        10.73 o                         
 -14   4   1       3531.07       3415.01        72.78 o                         
 -13   4   1        267.96        327.89        18.76 o                         
 -12   4   1       4652.29       4612.56        78.53 o                         
 -11   4   1        390.26        416.98        16.65 o                         
 -10   4   1       7702.47       7504.98       140.51 o                         
  -9   4   1         36.43         42.11         9.26 o                         
  -8   4   1       6949.02       6554.80       104.95 o                         
  -7   4   1        105.32        100.48        15.68 o                         
  -6   4   1      14905.05      15178.89       300.36 o                         
  -5   4   1       9094.72       8459.99       147.10 o                         
  -4   4   1      20480.30      21762.53       455.72 o                         
  -3   4   1        170.60        191.82        13.03 o                         
  -2   4   1       8432.86       8195.88       135.09 o                         
  -1   4   1      18321.95      19017.69       238.51 o                         
   0   4   1      11129.74      11219.87       151.24 o                         
   1   4   1       4540.61       4630.07        78.43 o                         
   2   4   1       2698.46       2576.49        65.91 o                         
   3   4   1      22618.94      23425.86       345.98 o                         
   4   4   1        775.06        789.80        26.15 o                         
   5   4   1       7828.20       8200.79       127.19 o                         
   6   4   1       3012.72       2927.53        59.70 o                         
   7   4   1      14259.68      13586.77       251.31 o                         
   8   4   1        110.67        119.82        11.56 o                         
   9   4   1       6981.98       6943.86       101.55 o                         
  10   4   1        157.32        214.13        11.60 o                         
  11   4   1       6537.29       6265.57        93.57 o                         
  12   4   1       1138.57       1197.44        33.06 o                         
  13   4   1       3665.48       3602.16        71.55 o                         
  14   4   1        163.48        186.82        12.91 o                         
  15   4   1       1851.72       1899.07        53.71 o                         
  16   4   1       1340.98       1441.32        49.69 o                         
  17   4   1       1153.76       1094.81        49.30 o                         
  18   4   1         94.46        106.78        15.58 o                         
  19   4   1        190.84        223.47        29.43 o                         
  20   4   1        564.78        587.36        51.54 o                         
  21   4   1        436.46        417.23        52.40 o                         
  22   4   1        306.30        282.02        41.82 o                         
  23   4   1         40.85         26.46        19.18 o                         
  24   4   1        196.70        176.55        27.83 o                         
  25   4   1         23.59         -6.48        19.51 o                         
 -25   5   1          0.45        -27.39        27.39 o                         
 -24   5   1         67.11         88.60        25.59 o                         
 -23   5   1         19.93         -8.37        30.60 o                         
 -22   5   1        355.64        442.03        64.05 o                         
 -21   5   1        204.65        269.10        48.61 o                         
 -20   5   1        320.82        336.30        23.08 o                         
 -19   5   1        414.92        495.81        39.08 o                         
 -18   5   1        200.09        271.56        28.25 o                         
 -17   5   1       1470.52       1554.75        56.49 o                         
 -16   5   1       1426.75       1524.30        54.94 o                         
 -15   5   1        158.75        159.16        14.50 o                         
 -14   5   1        428.21        448.36        25.56 o                         
 -13   5   1       5390.99       5193.76        96.90 o                         
 -12   5   1       3322.90       3336.94        65.63 o                         
 -11   5   1        443.62        529.28        19.08 o                         
 -10   5   1       3119.11       3140.14        56.40 o                         
  -9   5   1      14179.16      14029.19       176.11 o                         
  -8   5   1       2981.50       2965.06        56.14 o                         
  -7   5   1       2272.79       2191.93        64.93 o                         
  -6   5   1       6852.30       7007.81       156.47 o                         
  -5   5   1      11944.95      11057.35       207.02 o                         
  -4   5   1        113.41        106.79        14.34 o                         
  -3   5   1       8810.58       8506.38       125.73 o                         
  -2   5   1      16952.33      16579.35       255.78 o                         
  -1   5   1      10770.22      10487.81       156.94 o                         
   0   5   1      13177.00      12970.34       181.71 o                         
   1   5   1       5138.37       4530.04       105.07 o                         
   2   5   1       4759.54       4915.92        79.81 o                         
   3   5   1         65.11         93.07        12.19 o                         
   4   5   1      23797.15      23181.99       321.52 o                         
   5   5   1       5770.48       5492.97       146.93 o                         
   6   5   1        372.82        364.42        24.53 o                         
   7   5   1       1804.43       1595.31        74.63 o                         
   8   5   1      19658.83      18958.95       311.92 o                         
   9   5   1       4025.78       3881.45        82.54 o                         
  10   5   1       1058.84       1054.76        27.09 o                         
  11   5   1       2207.22       2037.89        44.36 o                         
  12   5   1       8848.27       8217.98       122.71 o                         
  13   5   1        108.66        139.38        13.33 o                         
  14   5   1        569.64        593.05        28.31 o                         
  15   5   1       1200.16       1195.01        40.45 o                         
  16   5   1        970.12       1042.31        48.42 o                         
  17   5   1        557.52        621.45        38.57 o                         
  18   5   1        449.49        529.21        35.18 o                         
  19   5   1        378.33        410.04        35.05 o                         
  20   5   1        108.31        122.27        20.48 o                         
  21   5   1        488.78        463.46        36.34 o                         
  22   5   1        228.10        189.74        30.77 o                         
  23   5   1         77.96         58.63        18.86 o                         
  24   5   1          1.09        -16.85        21.26 o                         
  25   5   1        332.02        269.88        38.69 o                         
 -24   6   1         28.77         68.35        22.97 o                         
 -23   6   1          8.84         24.01        23.89 o                         
 -22   6   1        157.92        153.14        37.50 o                         
 -21   6   1        103.81         93.08        22.14 o                         
 -20   6   1        497.66        525.03        57.42 o                         
 -19   6   1        102.57        105.99        23.06 o                         
 -18   6   1        289.98        335.59        27.76 o                         
 -17   6   1        137.71        175.19        14.96 o                         
 -16   6   1        425.79        497.80        26.79 o                         
 -15   6   1         61.58         54.13        12.82 o                         
 -14   6   1        758.96        793.75        33.89 o                         
 -13   6   1        467.94        515.30        22.66 o                         
 -12   6   1         69.07         76.14         7.96 o                         
 -11   6   1         53.41         65.26         7.75 o                         
 -10   6   1        283.51        347.22        15.64 o                         
  -9   6   1         24.29         35.02         7.15 o                         
  -8   6   1        900.95        916.22        25.25 o                         
  -7   6   1         95.44         95.02         8.16 o                         
  -6   6   1       1595.98       1646.65        63.60 o                         
  -5   6   1       1331.25       1390.21        47.68 o                         
  -4   6   1       4321.37       4154.61        80.46 o                         
  -3   6   1       7275.70       7075.53       161.42 o                         
  -2   6   1       6835.85       6844.16       103.98 o                         
  -1   6   1       4653.94       4305.58        75.57 o                         
   0   6   1       1241.16       1152.89        39.48 o                         
   1   6   1       9320.46       9095.03       164.07 o                         
   2   6   1       1313.39       1326.68        51.07 o                         
   3   6   1       3574.66       3641.02        69.91 o                         
   4   6   1       1581.61       1529.39        41.86 o                         
   5   6   1        120.92        185.34        19.29 o                         
   6   6   1        872.69        740.31        41.44 o                         
   7   6   1        904.10        810.60        30.74 o                         
   8   6   1        465.34        477.49        16.79 o                         
   9   6   1        341.68        423.19        17.58 o                         
  10   6   1         47.62         73.20         6.10 o                         
  11   6   1         22.15         32.36         7.50 o                         
  12   6   1        703.50        689.74        25.74 o                         
  13   6   1        659.58        731.79        32.81 o                         
  14   6   1        701.37        703.49        37.49 o                         
  15   6   1        469.35        506.70        33.38 o                         
  16   6   1        164.56        157.75        19.11 o                         
  17   6   1        834.48        878.40        54.80 o                         
  18   6   1        349.06        388.03        37.70 o                         
  19   6   1        188.99        166.72        23.16 o                         
  20   6   1        143.03        151.98        27.00 o                         
  21   6   1         12.08          4.86        16.20 o                         
  22   6   1         53.55         79.40        16.02 o                         
  23   6   1         23.39         29.28        23.29 o                         
  24   6   1         16.23         -1.15        34.70 o                         
 -24   7   1         80.19         28.46        28.43 o                         
 -23   7   1         15.83         48.11        26.63 o                         
 -22   7   1        143.75        124.96        22.44 o                         
 -21   7   1        325.37        265.50        36.67 o                         
 -20   7   1        130.71         77.55        18.62 o                         
 -19   7   1        162.44        171.88        23.47 o                         
 -18   7   1         25.17         31.35        12.34 o                         
 -17   7   1        551.60        645.28        48.82 o                         
 -16   7   1          0.77        -10.26        10.26 o                         
 -15   7   1        907.37        917.79        44.47 o                         
 -14   7   1        501.66        519.42        28.29 o                         
 -13   7   1       2109.32       2014.43        54.53 o                         
 -12   7   1         63.36         73.09         9.16 o                         
 -11   7   1       4170.06       4065.37        78.24 o                         
 -10   7   1        308.48        323.09        17.48 o                         
  -9   7   1       3448.95       3310.90        68.37 o                         
  -8   7   1       1280.77       1370.61        33.39 o                         
  -7   7   1       7951.17       7626.11       123.99 o                         
  -6   7   1        802.28        829.80        23.77 o                         
  -5   7   1       5492.23       5363.60        85.07 o                         
  -4   7   1       4406.37       4342.05        97.94 o                         
  -3   7   1       3340.18       2940.29        73.26 o                         
  -2   7   1         11.70         11.19        10.72 o                         
  -1   7   1       8466.14       7845.63       126.52 o                         
   0   7   1       5043.68       4983.09        90.16 o                         
   1   7   1       1372.87       1344.71        74.74 o                         
   2   7   1       3251.06       2963.21        75.60 o                         
   3   7   1       4599.39       4265.78        92.90 o                         
   4   7   1       5446.11       5351.84       118.10 o                         
   5   7   1         57.28         33.29         6.54 o                         
   6   7   1       5856.68       5571.00        89.42 o                         
   7   7   1       2075.91       2080.42        45.91 o                         
   8   7   1       4281.88       4243.60        76.07 o                         
   9   7   1        846.13        793.35        25.07 o                         
  10   7   1       3222.69       3224.20        63.79 o                         
  11   7   1         10.18          4.77         7.79 o                         
  12   7   1       2022.40       2029.69        52.23 o                         
  13   7   1        390.92        453.74        25.60 o                         
  14   7   1       1186.33       1119.07        41.08 o                         
  15   7   1        330.04        360.77        29.52 o                         
  16   7   1        633.47        611.43        36.93 o                         
  17   7   1          7.26          8.69        13.16 o                         
  18   7   1        416.16        448.08        40.82 o                         
  19   7   1        329.16        310.01        35.71 o                         
  20   7   1        284.53        253.13        26.53 o                         
  21   7   1        107.65         97.34        21.06 o                         
  22   7   1         70.74         85.06        24.69 o                         
  23   7   1        254.50        257.67        28.12 o                         
  24   7   1         38.51         42.90        20.47 o                         
 -24   8   1          0.71         28.68        20.70 o                         
 -23   8   1         83.33         76.50        29.04 o                         
 -22   8   1         99.71         84.29        23.50 o                         
 -21   8   1        331.76        412.55        37.76 o                         
 -20   8   1          0.12        -14.81        14.81 o                         
 -19   8   1        160.89        184.66        23.44 o                         
 -18   8   1       1202.28       1321.19        69.72 o                         
 -17   8   1        548.70        560.20        47.51 o                         
 -16   8   1        552.70        551.62        44.89 o                         
 -15   8   1         64.39         80.06        18.64 o                         
 -14   8   1       1840.60       1763.35        52.62 o                         
 -13   8   1        261.96        273.64        22.95 o                         
 -12   8   1       2710.35       2646.53        69.67 o                         
 -11   8   1         14.96         10.36         6.27 o                         
 -10   8   1       2571.92       2623.83        60.26 o                         
  -9   8   1         79.96         73.94        11.40 o                         
  -8   8   1      10286.20       9629.96       142.21 o                         
  -7   8   1        126.88        138.90         8.88 o                         
  -6   8   1       4039.56       3788.54        69.90 o                         
  -5   8   1       1465.07       1432.88        38.36 o                         
  -4   8   1      17108.51      15880.86       249.27 o                         
  -3   8   1       1635.48       1604.42        62.51 o                         
  -2   8   1        164.96        147.09        14.47 o                         
  -1   8   1       9072.23       8989.45       141.10 o                         
   0   8   1      10337.88       9316.59       149.99 o                         
   1   8   1       2005.89       2066.55        62.01 o                         
   2   8   1        360.32        349.81        24.13 o                         
   3   8   1      10294.23       9812.20       152.94 o                         
   4   8   1       1871.33       1947.74        53.89 o                         
   5   8   1       3058.36       2948.18        55.01 o                         
   6   8   1        159.44        190.59        12.40 o                         
   7   8   1       8230.55       8003.81       119.86 o                         
   8   8   1         19.04         30.23         5.48 o                         
   9   8   1       8996.72       8524.86       130.42 o                         
  10   8   1        185.70        191.52        15.19 o                         
  11   8   1       3243.52       3304.69        72.47 o                         
  12   8   1        631.00        636.78        30.68 o                         
  13   8   1       3154.53       3139.23        73.29 o                         
  14   8   1         80.20         91.98        12.32 o                         
  15   8   1        546.25        467.64        29.60 o                         
  16   8   1       1032.70       1104.72        55.46 o                         
  17   8   1       1535.99       1496.73        63.96 o                         
  18   8   1        179.31        230.29        33.35 o                         
  19   8   1         61.86         89.14        20.97 o                         
  20   8   1        361.08        382.35        36.63 o                         
  21   8   1        220.11        168.44        37.42 o                         
  22   8   1         55.03        105.15        22.46 o                         
  23   8   1          0.60         -0.65        19.27 o                         
  24   8   1        244.39        193.19        22.30 o                         
 -23   9   1         11.58         23.96        19.62 o                         
 -22   9   1         21.65          8.41        19.03 o                         
 -21   9   1          0.07          7.78        17.68 o                         
 -20   9   1        124.71        163.88        24.63 o                         
 -19   9   1         10.35        -13.24        15.80 o                         
 -18   9   1         53.67         80.54        18.04 o                         
 -17   9   1        120.22        113.76        28.23 o                         
 -16   9   1        333.60        377.41        41.02 o                         
 -15   9   1        226.92        308.45        24.15 o                         
 -14   9   1        323.69        374.58        29.72 o                         
 -13   9   1       1142.15       1152.18        48.09 o                         
 -12   9   1       1523.35       1484.35        52.30 o                         
 -11   9   1        983.51        993.70        37.78 o                         
 -10   9   1        448.23        539.29        26.38 o                         
  -9   9   1       1896.03       1927.76        49.21 o                         
  -8   9   1       1775.80       1717.48        44.17 o                         
  -7   9   1       2463.02       2338.61        51.15 o                         
  -6   9   1        837.85        835.70        26.66 o                         
  -5   9   1       3811.22       3639.56        66.19 o                         
  -4   9   1         86.27         85.54         6.81 o                         
  -3   9   1         10.35         27.07         5.37 o                         
  -2   9   1        510.81        561.79        22.04 o                         
  -1   9   1        171.30        168.80        11.84 o                         
   0   9   1        305.05        306.15        17.20 o                         
   1   9   1        336.54        327.14        17.06 o                         
   2   9   1         64.15         92.14         9.20 o                         
   3   9   1       1008.09        938.85        32.58 o                         
   4   9   1       5438.54       5186.92       107.82 o                         
   5   9   1       2787.00       2757.26        52.59 o                         
   6   9   1        782.11        767.29        23.11 o                         
   7   9   1       1023.36       1061.22        30.96 o                         
   8   9   1       2224.77       2207.24        51.78 o                         
   9   9   1       2012.12       1946.11        49.79 o                         
  10   9   1        745.60        816.04        33.61 o                         
  11   9   1       1554.91       1504.82        44.51 o                         
  12   9   1        747.63        766.71        35.76 o                         
  13   9   1        194.43        199.68        20.25 o                         
  14   9   1         40.96         48.61        13.04 o                         
  15   9   1         20.51         28.06        13.14 o                         
  16   9   1        176.19        203.40        34.06 o                         
  17   9   1         70.31         55.08        20.88 o                         
  18   9   1         49.01         53.43        17.83 o                         
  19   9   1          6.94          8.66        15.61 o                         
  20   9   1         56.36         76.14        18.80 o                         
  21   9   1        150.50        173.35        28.85 o                         
  22   9   1         21.72         -1.63        16.78 o                         
  23   9   1          8.90         -6.04        36.96 o                         
 -23  10   1        155.40        148.39        21.32 o                         
 -22  10   1          1.50         28.80        17.38 o                         
 -21  10   1         20.51         57.95        17.22 o                         
 -20  10   1        275.05        220.97        28.42 o                         
 -19  10   1        862.97        839.05        52.62 o                         
 -18  10   1         84.51         43.66        17.72 o                         
 -17  10   1         11.65          8.41        16.34 o                         
 -16  10   1       1288.48       1266.29        59.78 o                         
 -15  10   1         73.75         94.49        17.97 o                         
 -14  10   1        318.91        337.06        31.82 o                         
 -13  10   1        122.11        145.72        20.42 o                         
 -12  10   1       3131.41       3116.01        81.83 o                         
 -11  10   1          0.85         15.14        11.52 o                         
 -10  10   1       1699.56       1700.29        51.63 o                         
  -9  10   1          0.76          5.99         8.25 o                         
  -8  10   1       2217.25       2056.58        53.55 o                         
  -7  10   1        492.70        556.73        25.75 o                         
  -6  10   1       8722.12       8046.27       130.87 o                         
  -5  10   1         44.12         47.89         9.78 o                         
  -4  10   1       4728.43       4447.77        77.50 o                         
  -3  10   1      10115.34       9731.18       135.82 o                         
  -2  10   1       9639.91       8862.35       115.18 o                         
  -1  10   1          7.75         11.84         4.84 o                         
   0  10   1        364.25        396.75        16.30 o                         
   1  10   1       6272.17       5994.10        85.48 o                         
   2  10   1       4129.24       4026.18        66.52 o                         
   3  10   1       1556.46       1527.98        36.31 o                         
   4  10   1          5.44          4.93         7.15 o                         
   5  10   1       3705.56       3498.89        66.18 o                         
   6  10   1       1472.48       1380.23        39.99 o                         
   7  10   1       2412.42       2309.14        54.16 o                         
   8  10   1        376.62        377.25        25.43 o                         
   9  10   1       1873.03       1726.76        54.76 o                         
  10  10   1        336.11        331.30        27.07 o                         
  11  10   1       3076.89       2925.56        75.76 o                         
  12  10   1         19.90         19.67        13.37 o                         
  13  10   1        416.30        435.08        33.71 o                         
  14  10   1        546.65        541.26        43.14 o                         
  15  10   1       2520.80       2566.25        88.16 o                         
  16  10   1          5.59         16.53        16.49 o                         
  17  10   1         25.91         19.30        19.94 o                         
  18  10   1        599.64        660.26        53.68 o                         
  19  10   1        321.92        343.64        38.78 o                         
  20  10   1         73.34         61.39        20.09 o                         
  21  10   1         21.53         16.47        17.80 o                         
  22  10   1        192.74        161.67        30.02 o                         
  23  10   1         91.23         95.10        22.32 o                         
 -22  11   1         49.30         49.62        25.53 o                         
 -21  11   1        106.38        101.09        21.87 o                         
 -20  11   1        205.41        211.58        23.86 o                         
 -19  11   1        102.52        127.95        24.06 o                         
 -18  11   1         92.12         45.77        21.54 o                         
 -17  11   1        785.59        748.78        62.69 o                         
 -16  11   1        217.33        202.55        27.71 o                         
 -15  11   1        405.43        426.25        34.19 o                         
 -14  11   1        272.84        327.15        27.45 o                         
 -13  11   1       1348.40       1345.88        64.27 o                         
 -12  11   1         69.86         82.08        15.60 o                         
 -11  11   1       1417.42       1506.55        54.64 o                         
 -10  11   1         72.75         83.01        13.75 o                         
  -9  11   1       2866.21       2857.38        72.35 o                         
  -8  11   1        112.64        130.61        16.32 o                         
  -7  11   1       1866.78       1834.54        48.07 o                         
  -6  11   1          2.42         20.06         7.45 o                         
  -5  11   1       5642.88       5455.81       100.35 o                         
  -4  11   1       3009.39       2884.19        58.63 o                         
  -3  11   1        408.08        456.43        18.75 o                         
  -2  11   1        656.65        715.21        20.31 o                         
  -1  11   1       1817.41       1718.93        35.88 o                         
   0  11   1       3060.13       2992.39        60.25 o                         
   1  11   1       1387.35       1328.96        31.47 o                         
   2  11   1       2067.26       2084.21        48.81 o                         
   3  11   1       1322.56       1342.66        32.59 o                         
   4  11   1       4152.59       4043.49        90.97 o                         
   5  11   1        149.63        181.98        14.77 o                         
   6  11   1       3613.92       3363.76        77.81 o                         
   7  11   1         64.92        104.42        13.58 o                         
   8  11   1       4317.36       4109.68        91.41 o                         
   9  11   1        150.20        158.65        21.19 o                         
  10  11   1       2165.27       2091.70        70.08 o                         
  11  11   1        382.58        412.29        32.78 o                         
  12  11   1       1314.03       1350.00        57.25 o                         
  13  11   1         62.10         48.97        18.20 o                         
  14  11   1        319.05        330.19        35.95 o                         
  15  11   1        246.20        241.06        32.31 o                         
  16  11   1       1008.89       1066.15        60.17 o                         
  17  11   1        259.15        273.54        34.77 o                         
  18  11   1        158.27        173.24        27.72 o                         
  19  11   1        248.56        224.02        24.92 o                         
  20  11   1        183.14        186.08        24.31 o                         
  21  11   1        142.37        150.56        21.81 o                         
  22  11   1         16.99         56.11        15.36 o                         
 -21  12   1        156.11        139.10        31.35 o                         
 -20  12   1         11.95        -14.75        14.75 o                         
 -19  12   1         40.77         48.82        19.18 o                         
 -18  12   1         24.91         41.05        20.00 o                         
 -17  12   1        293.62        239.53        35.96 o                         
 -16  12   1         48.40         48.32        18.02 o                         
 -15  12   1          0.56         -8.57        17.04 o                         
 -14  12   1         47.62         50.53        19.54 o                         
 -13  12   1        216.52        268.20        38.80 o                         
 -12  12   1          2.30        -13.65        20.29 o                         
 -11  12   1          2.96         -8.56        16.75 o                         
 -10  12   1        151.04        170.12        25.56 o                         
  -9  12   1         21.33          9.59        11.85 o                         
  -8  12   1        535.51        587.86        34.22 o                         
  -7  12   1        185.23        238.53        20.62 o                         
  -6  12   1        356.81        427.93        27.91 o                         
  -5  12   1        735.80        857.50        33.29 o                         
  -4  12   1        555.13        626.93        30.38 o                         
  -3  12   1        690.78        681.51        22.60 o                         
  -2  12   1        261.05        320.62        16.29 o                         
  -1  12   1       1792.91       1685.53        44.81 o                         
   0  12   1       2078.95       2026.04        59.36 o                         
   1  12   1         15.80         26.87        10.40 o                         
   2  12   1        732.18        781.94        25.94 o                         
   3  12   1       1118.14       1068.27        33.12 o                         
   4  12   1        859.18        902.46        34.86 o                         
   5  12   1        139.09        173.67        13.54 o                         
   6  12   1         94.21        102.73        13.23 o                         
   7  12   1        138.18        177.58        20.08 o                         
   8  12   1         72.40         77.52        17.26 o                         
   9  12   1        106.67         78.11        17.09 o                         
  10  12   1         69.27         94.71        19.24 o                         
  11  12   1         72.33         94.14        20.12 o                         
  12  12   1         21.04         37.99        16.38 o                         
  13  12   1        302.35        351.57        37.33 o                         
  14  12   1          3.41         25.66        18.54 o                         
  15  12   1        288.05        335.80        38.26 o                         
  16  12   1        152.50        187.70        26.04 o                         
  17  12   1         51.10         36.54        17.37 o                         
  18  12   1         11.96         22.07        16.77 o                         
  19  12   1         90.28         89.97        22.50 o                         
  20  12   1         53.61         31.61        20.09 o                         
  21  12   1         29.52         26.41        23.45 o                         
 -21  13   1         23.60         16.62        15.40 o                         
 -20  13   1         40.22         30.67        21.81 o                         
 -19  13   1        213.23        148.33        24.17 o                         
 -18  13   1         68.16         42.57        21.97 o                         
 -17  13   1         86.28         64.51        18.85 o                         
 -16  13   1          1.48         -1.50        21.97 o                         
 -15  13   1       1120.02       1132.80        71.08 o                         
 -14  13   1        147.41        179.55        31.86 o                         
 -13  13   1          1.21         25.14        22.47 o                         
 -12  13   1        174.87        198.04        34.06 o                         
 -11  13   1       2136.43       2174.60        80.97 o                         
 -10  13   1         96.76        117.73        25.08 o                         
  -9  13   1         12.25         13.64        17.03 o                         
  -8  13   1       1179.78       1288.81        54.93 o                         
  -7  13   1       4654.98       4460.25       122.07 o                         
  -6  13   1        114.46        139.00        18.76 o                         
  -5  13   1        356.97        393.44        27.45 o                         
  -4  13   1       1822.16       1759.27        51.10 o                         
  -3  13   1       2282.92       2157.77        57.70 o                         
  -2  13   1       1187.84       1180.54        33.03 o                         
  -1  13   1        710.06        731.15        27.77 o                         
   0  13   1        494.73        598.49        31.02 o                         
   1  13   1        578.64        647.05        31.23 o                         
   2  13   1       2519.35       2327.03        72.86 o                         
   3  13   1       2982.61       2803.55        69.07 o                         
   4  13   1         19.35         25.18         8.49 o                         
   5  13   1         38.45         32.51        11.48 o                         
   6  13   1       3776.30       3591.01        94.36 o                         
   7  13   1        767.91        779.57        39.10 o                         
   8  13   1         22.86         42.09        14.68 o                         
   9  13   1        165.47        150.41        21.37 o                         
  10  13   1       2538.59       2579.83        87.16 o                         
  11  13   1        189.67        181.22        27.78 o                         
  12  13   1          1.58         14.78        16.48 o                         
  13  13   1        336.83        367.08        38.55 o                         
  14  13   1        333.15        401.34        41.48 o                         
  15  13   1          3.50        -15.01        15.01 o                         
  16  13   1        146.13        149.51        19.61 o                         
  17  13   1        132.33        136.05        24.45 o                         
  18  13   1        133.27        148.08        21.38 o                         
  19  13   1        144.82         99.43        23.20 o                         
  20  13   1        215.00        204.98        22.69 o                         
  21  13   1          6.34        -15.35        24.65 o                         
 -20  14   1        180.81        156.90        38.49 o                         
 -19  14   1        254.31        250.61        31.08 o                         
 -18  14   1         24.67         37.51        20.22 o                         
 -17  14   1          8.50         13.60        17.15 o                         
 -16  14   1        559.71        522.80        47.09 o                         
 -15  14   1        159.78        176.26        29.29 o                         
 -14  14   1        152.06        123.93        25.29 o                         
 -13  14   1          0.55         -6.85        20.38 o                         
 -12  14   1       1268.86       1272.18        73.35 o                         
 -11  14   1         81.19         75.92        23.21 o                         
 -10  14   1        865.60        911.58        62.89 o                         
  -9  14   1         14.59         22.25        17.89 o                         
  -8  14   1        850.69        980.92        55.27 o                         
  -7  14   1        126.68        139.42        21.30 o                         
  -6  14   1       2227.12       2251.10        70.08 o                         
  -5  14   1        304.50        343.57        28.60 o                         
  -4  14   1        868.00        918.94        45.09 o                         
  -3  14   1        840.14        865.92        34.71 o                         
  -2  14   1       3418.32       3281.37       106.09 o                         
  -1  14   1        611.54        625.95        36.90 o                         
   0  14   1        138.08        168.86        13.06 o                         
   1  14   1       2175.01       2079.89        67.48 o                         
   2  14   1        812.56        847.46        35.70 o                         
   3  14   1       1326.81       1336.13        48.29 o                         
   4  14   1         24.76         15.15        14.45 o                         
   5  14   1       1780.23       1725.42        58.62 o                         
   6  14   1        386.02        408.00        35.99 o                         
   7  14   1       1642.62       1630.92        62.49 o                         
   8  14   1         32.52         30.43        16.83 o                         
   9  14   1        617.43        617.82        39.07 o                         
  10  14   1        184.03        211.79        23.72 o                         
  11  14   1       1778.80       1824.61        75.18 o                         
  12  14   1         14.03          4.22        17.58 o                         
  13  14   1        517.96        613.62        42.17 o                         
  14  14   1        578.96        566.48        39.23 o                         
  15  14   1        663.92        680.14        48.11 o                         
  16  14   1         39.61         -6.94        16.69 o                         
  17  14   1         39.41         66.82        20.21 o                         
  18  14   1        174.08        126.85        25.03 o                         
  19  14   1        102.82         57.28        19.11 o                         
  20  14   1        118.02        144.51        19.27 o                         
 -19  15   1          5.49         21.54        20.64 o                         
 -18  15   1          4.26          0.08        18.20 o                         
 -17  15   1         40.93         52.35        25.93 o                         
 -16  15   1         82.29         77.36        17.37 o                         
 -15  15   1         48.99         59.73        21.52 o                         
 -14  15   1         39.20         46.31        18.65 o                         
 -13  15   1        209.20        212.85        29.44 o                         
 -12  15   1        104.52        108.66        23.91 o                         
 -11  15   1          8.22         33.60        21.49 o                         
 -10  15   1         17.52         36.09        18.64 o                         
  -9  15   1        421.71        459.93        43.65 o                         
  -8  15   1         11.21         23.47        14.52 o                         
  -7  15   1        114.54        136.51        22.80 o                         
  -6  15   1          0.62         20.93        10.30 o                         
  -5  15   1        110.46        127.20        20.83 o                         
  -4  15   1          0.75        -12.59        26.34 o                         
  -3  15   1          2.58         48.40        23.34 o                         
  -2  15   1          0.17         -6.02        17.29 o                         
  -1  15   1        159.73        172.75        20.63 o                         
   0  15   1         66.97         85.90        12.52 o                         
   1  15   1        203.59        223.02        21.23 o                         
   2  15   1        126.94        133.93        22.25 o                         
   3  15   1          5.83         15.71        10.97 o                         
   4  15   1        267.54        319.36        29.42 o                         
   5  15   1          4.25         15.02        17.62 o                         
   6  15   1          0.42         24.94        14.41 o                         
   7  15   1         48.46         69.11        17.23 o                         
   8  15   1        844.35        928.69        60.26 o                         
   9  15   1          1.30         -4.82        17.44 o                         
  10  15   1          2.53         28.69        17.66 o                         
  11  15   1         50.81         58.67        22.81 o                         
  12  15   1        127.80         99.43        27.13 o                         
  13  15   1         27.70         33.79        17.21 o                         
  14  15   1          6.12         -3.96        17.83 o                         
  15  15   1         91.14        116.00        20.87 o                         
  16  15   1         13.40         15.61        15.52 o                         
  17  15   1          1.32         24.10        14.74 o                         
  18  15   1          0.81         28.22        16.16 o                         
  19  15   1         12.15         40.33        26.19 o                         
 -18  16   1         41.24         10.23        12.98 o                         
 -17  16   1          3.38         31.07        14.37 o                         
 -16  16   1        348.48        328.96        29.43 o                         
 -15  16   1         34.36         66.03        16.99 o                         
 -14  16   1         70.95         70.54        18.26 o                         
 -13  16   1          2.31         -7.81        15.27 o                         
 -12  16   1        560.13        621.24        53.30 o                         
 -11  16   1          0.14        -11.97        14.04 o                         
 -10  16   1        990.73       1117.27        64.78 o                         
  -9  16   1          2.46          5.71        12.14 o                         
  -8  16   1        645.54        632.90        58.35 o                         
  -7  16   1        353.04        352.79        29.29 o                         
  -6  16   1       1602.80       1525.73        76.53 o                         
  -5  16   1         46.53         54.70        19.36 o                         
  -4  16   1        134.82        125.13        35.36 o                         
  -3  16   1       1283.06       1239.24       109.17 o                         
  -2  16   1       2306.44       2092.56       124.05 o                         
  -1  16   1          5.56          7.66        19.58 o                         
   0  16   1          6.44         -9.37        17.02 o                         
   1  16   1       1239.38       1191.40        70.67 o                         
   2  16   1       1382.47       1378.83        71.60 o                         
   3  16   1         61.69         74.42        20.47 o                         
   4  16   1          7.94         13.90        12.80 o                         
   5  16   1       1115.48       1194.86        74.07 o                         
   6  16   1         81.73        127.18        16.54 o                         
   7  16   1        322.00        298.31        32.90 o                         
   8  16   1         37.00         44.08        19.29 o                         
   9  16   1        796.18        899.83        63.53 o                         
  10  16   1         42.34         44.22        20.77 o                         
  11  16   1        622.94        674.27        50.51 o                         
  12  16   1         12.16         12.48        19.10 o                         
  13  16   1        191.07        225.71        32.50 o                         
  14  16   1        242.40        289.31        36.96 o                         
  15  16   1        314.65        300.37        42.13 o                         
  16  16   1         23.99         23.25        20.66 o                         
  17  16   1         42.30         71.32        17.71 o                         
  18  16   1        171.77        149.06        25.88 o                         
 -16  17   1          0.02         10.93        20.91 o                         
 -15  17   1        255.83        256.52        30.37 o                         
 -14  17   1        178.18        202.40        39.56 o                         
 -13  17   1         89.10         97.21        24.77 o                         
 -12  17   1         54.58         45.95        17.80 o                         
 -11  17   1        747.52        823.57        54.95 o                         
 -10  17   1        137.75        117.47        26.63 o                         
  -9  17   1        156.93        155.71        29.83 o                         
  -8  17   1        479.15        534.97        47.37 o                         
  -7  17   1       1326.35       1295.23        85.79 o                         
  -6  17   1          1.99        -19.27        19.27 o                         
  -5  17   1        391.92        458.14        66.60 o                         
  -4  17   1        508.17        537.07        72.79 o                         
  -3  17   1       1059.78        973.19        93.78 o                         
  -2  17   1        214.40        297.47        40.98 o                         
  -1  17   1        519.23        510.63        57.19 o                         
   0  17   1        468.45        561.91        46.35 o                         
   1  17   1        124.05        105.10        19.81 o                         
   2  17   1       1007.68        974.77        79.10 o                         
   3  17   1        572.17        600.70        85.14 o                         
   4  17   1        228.69        281.25        37.60 o                         
   5  17   1         21.07         44.01        15.23 o                         
   6  17   1       1340.62       1525.59        82.99 o                         
   7  17   1        328.61        384.61        47.27 o                         
   8  17   1        211.19        290.20        37.32 o                         
   9  17   1        227.57        236.00        32.57 o                         
  10  17   1        969.16       1065.62        74.24 o                         
  11  17   1          8.41          7.81        19.90 o                         
  12  17   1        174.65        229.36        36.95 o                         
  13  17   1        190.72        195.56        31.78 o                         
  14  17   1        302.38        285.32        41.02 o                         
  15  17   1         87.16         94.30        29.82 o                         
  16  17   1         91.10         86.65        24.38 o                         
 -15  18   1         91.74         40.02        24.47 o                         
 -14  18   1          1.00        -14.94        14.94 o                         
 -13  18   1         12.47          3.00        15.12 o                         
 -12  18   1         18.15         55.20        18.80 o                         
 -11  18   1         48.99         35.84        22.01 o                         
 -10  18   1          0.01        -13.99        23.55 o                         
  -9  18   1         20.00         10.12        22.19 o                         
  -8  18   1         43.33         82.82        28.95 o                         
  -7  18   1         31.65         13.08        17.74 o                         
  -6  18   1         25.78         95.74        30.20 o                         
  -5  18   1          1.20         13.77        22.19 o                         
  -4  18   1          2.44         -7.11        21.26 o                         
  -3  18   1         26.26         21.93        23.17 o                         
  -2  18   1         22.46         29.24        18.79 o                         
  -1  18   1          3.29        -21.70        21.70 o                         
   0  18   1         21.30         50.68        16.35 o                         
   1  18   1        160.63        151.87        23.42 o                         
   2  18   1          3.18         49.20        23.99 o                         
   3  18   1         12.99         11.08        26.01 o                         
   4  18   1         33.30         52.48        31.58 o                         
   5  18   1         68.60         25.34        27.95 o                         
   6  18   1          1.37        -21.62        21.62 o                         
   7  18   1         91.01        107.91        25.28 o                         
   8  18   1          0.48          2.10        18.68 o                         
   9  18   1          1.92          5.96        16.29 o                         
  10  18   1          9.14         -6.95        17.91 o                         
  11  18   1         31.88          8.57        27.52 o                         
  12  18   1         21.33         35.26        17.52 o                         
  13  18   1          0.30          4.57        18.80 o                         
  14  18   1         27.70         31.57        20.05 o                         
  15  18   1          8.52         60.73        18.15 o                         
 -13  19   1         14.38         15.80        21.95 o                         
 -12  19   1         64.43         50.08        24.51 o                         
 -11  19   1        310.00        308.02        43.74 o                         
 -10  19   1          9.70         86.30        19.88 o                         
  -9  19   1        100.51         92.89        26.70 o                         
  -8  19   1         32.59         98.33        38.39 o                         
  -7  19   1        553.42        408.79        90.18 o                         
  -6  19   1          1.81          9.26        28.24 o                         
  -5  19   1        115.75        109.05        67.43 o                         
  -4  19   1         17.99        -14.53        37.75 o                         
  -3  19   1        331.23        390.80        57.32 o                         
  -2  19   1        163.47        142.31        40.95 o                         
  -1  19   1         92.35         77.00        58.74 o                         
   0  19   1        115.83         79.43        43.02 o                         
   1  19   1         70.89        178.71        34.75 o                         
   2  19   1        167.82        169.32        27.73 o                         
   3  19   1         83.75         88.19        28.07 o                         
   4  19   1          3.92         18.78        27.05 o                         
   5  19   1          0.63         42.13        33.52 o                         
   6  19   1        409.11        393.25        64.43 o                         
   7  19   1         45.08         59.16        44.05 o                         
   8  19   1         37.95         58.81        19.65 o                         
   9  19   1          7.04         60.62        27.69 o                         
  10  19   1        509.94        505.13        54.32 o                         
  11  19   1         27.27          6.63        22.94 o                         
  12  19   1         60.97         77.76        21.34 o                         
  13  19   1         23.43         71.64        15.10 o                         
 -11  20   1         28.31         21.90        18.80 o                         
 -10  20   1        121.37        143.56        28.84 o                         
  -9  20   1         10.76         41.93        25.06 o                         
  -8  20   1        135.86        165.62        35.92 o                         
  -7  20   1        147.42        185.62        51.55 o                         
  -6  20   1        386.41        405.89        61.99 o                         
  -5  20   1         27.36         44.80        38.01 o                         
  -4  20   1         55.99         14.36        30.20 o                         
  -3  20   1        587.37        584.72       153.89 o                         
  -2  20   1        739.37        863.29       249.04 o                         
  -1  20   1          8.75         41.37        51.30 o                         
   2  20   1        157.51        230.01        43.02 o                         
   3  20   1         24.42         34.75        31.44 o                         
   4  20   1        124.41        119.61        33.43 o                         
   5  20   1        699.83        692.03        87.88 o                         
   6  20   1         88.61        104.72        57.22 o                         
   7  20   1        245.07        153.87        75.67 o                         
   8  20   1          0.12         13.30        25.53 o                         
   9  20   1         78.67         73.27        35.33 o                         
  10  20   1         21.51          4.43        21.82 o                         
  11  20   1        150.25        138.75        41.56 o                         
  -9  21   1          8.64         20.39        20.02 o                         
  -8  21   1         35.12         18.71        49.80 o                         
  -7  21   1        101.92        177.41        53.78 o                         
  -6  21   1         53.85         81.46        23.84 o                         
  -5  21   1         21.65         19.50        21.37 o                         
  -4  21   1         11.68         30.12        26.56 o                         
  -3  21   1         35.27         33.97        27.03 o                         
   3  21   1        107.52         51.30        34.75 o                         
   4  21   1          6.89         82.50        38.89 o                         
   5  21   1         48.93         52.49        22.35 o                         
   6  21   1         73.96         95.66        27.35 o                         
   7  21   1         36.58         88.51        45.50 o                         
   8  21   1         11.32         39.74        39.71 o                         
   9  21   1         53.81         80.81        24.74 o                         
  -5  22   1         32.28         -4.00        29.56 o                         
  -4  22   1         42.39         25.65        29.80 o                         
  -3  22   1         45.78        -38.06        38.06 o                         
   4  22   1         38.37         36.40        34.75 o                         
   5  22   1         93.45         43.02        39.71 o                         
 -25   0   2        104.84        142.72        33.97 o                         
 -24   0   2         72.20         44.13        19.89 o                         
 -23   0   2         26.74         40.28        27.94 o                         
 -22   0   2       1700.39       1798.92       125.04 o                         
 -21   0   2         70.69        106.62        35.09 o                         
 -20   0   2        294.95        285.25        55.14 o                         
 -19   0   2        338.68        311.01        56.44 o                         
 -18   0   2       3139.31       3048.53       153.61 o                         
 -17   0   2        143.38        136.42        36.29 o                         
 -16   0   2       1560.58       1589.48        83.66 o                         
 -15   0   2        559.98        572.88        52.12 o                         
 -14   0   2       6254.68       5747.67       172.54 o                         
 -13   0   2       1045.46       1052.11        51.51 o                         
 -12   0   2       3439.24       3146.77       100.47 o                         
 -11   0   2        205.59        255.42        22.76 o                         
 -10   0   2       4833.54       4843.93       128.65 o                         
  -9   0   2      25990.54      25778.52       691.81 o                         
  -8   0   2      13849.96      14059.04       296.84 o                         
  -7   0   2       3211.68       3653.12        91.24 o                         
  -6   0   2         31.32         37.50        13.78 o                         
  -5   0   2      71829.77      77249.41      1455.96 o                         
  -4   0   2      32054.23      34070.26       644.20 o                         
  -3   0   2         86.48         32.99        11.81 o                         
  -2   0   2      15780.24      17794.59       307.16 o                         
  -1   0   2     114230.20     118957.70      2289.61 o                         
   0   0   2       2152.60       2305.71        47.75 o                         
   1   0   2      29415.66      32817.99       844.71 o                         
   2   0   2       7321.62       7973.65       156.29 o                         
   3   0   2      61919.20      71028.14      1319.65 o                         
   4   0   2        250.58        241.57        20.80 o                         
   5   0   2      11437.60      12770.50       283.84 o                         
   6   0   2       6309.42       6946.10       210.18 o                         
   7   0   2       7345.15       7539.31       156.44 o                         
   8   0   2       9458.72       9185.60       205.53 o                         
   9   0   2      12712.83      13458.43       245.73 o                         
  10   0   2       1982.35       2043.51        56.87 o                         
  11   0   2       1447.51       1391.50        43.59 o                         
  12   0   2      14205.14      13531.12       247.71 o                         
  13   0   2       3997.43       4076.34       105.31 o                         
  14   0   2        133.76        184.76        19.22 o                         
  15   0   2       2047.31       2043.97        80.20 o                         
  16   0   2       7089.24       6790.05       192.04 o                         
  17   0   2        473.11        401.86        49.26 o                         
  18   0   2        473.18        478.02        58.97 o                         
  19   0   2        621.83        677.91        66.01 o                         
  20   0   2       2029.85       2073.70       152.65 o                         
  21   0   2         50.46         71.36        38.06 o                         
  22   0   2        283.13        327.10        53.49 o                         
  23   0   2        288.27        245.36        39.09 o                         
  24   0   2        286.38        335.22        80.12 o                         
  25   0   2         67.39         54.43        50.03 o                         
 -25   1   2         17.45         36.94        28.40 o                         
 -24   1   2         11.78         -0.20        14.54 o                         
 -23   1   2         57.34         60.66        21.32 o                         
 -22   1   2          0.56         36.21        17.95 o                         
 -21   1   2        158.39        134.41        26.09 o                         
 -20   1   2          5.00        -18.61        18.61 o                         
 -19   1   2         80.83         76.51        23.72 o                         
 -18   1   2         21.83          8.55        20.57 o                         
 -17   1   2       1043.91       1089.11        58.47 o                         
 -16   1   2         20.67         11.67        14.21 o                         
 -15   1   2         39.31         36.58        12.44 o                         
 -14   1   2       1237.07       1183.00        42.99 o                         
 -13   1   2       5329.50       5218.14        85.89 o                         
 -12   1   2        212.95        237.22        10.58 o                         
 -11   1   2         48.14         56.56         6.60 o                         
 -10   1   2       4079.60       3847.06        65.87 o                         
  -9   1   2       4065.72       4218.05        79.66 o                         
  -8   1   2        320.13        363.64        22.64 o                         
  -7   1   2        783.71        965.43        36.91 o                         
  -6   1   2       1474.93       1359.85        34.51 o                         
  -5   1   2        775.29        916.88        29.17 o                         
  -4   1   2       8121.60       8409.58       128.86 o                         
  -3   1   2        450.89        522.05        16.54 o                         
  -2   1   2        239.34        231.57        13.50 o                         
  -1   1   2       2068.27       2078.76        31.11 o                         
   0   1   2       8385.17       8918.23       143.77 o                         
   1   1   2       1456.41       1672.80        24.76 o                         
   2   1   2        549.06        616.67        17.20 o                         
   3   1   2      32553.36      37420.43       460.03 o                         
   4   1   2      31261.77      35630.55       439.53 o                         
   5   1   2       1173.47       1357.97        32.92 o                         
   6   1   2       1551.61       1538.32        36.11 o                         
   7   1   2      11177.86      11244.43       154.53 o                         
   8   1   2      11814.70      12337.97       171.12 o                         
   9   1   2        216.95        225.45        14.44 o                         
  10   1   2       1530.07       1559.76        37.18 o                         
  11   1   2       3623.76       3539.77        58.20 o                         
  12   1   2       1468.94       1531.05        41.24 o                         
  13   1   2        972.20        987.79        30.24 o                         
  14   1   2        110.28        137.01        10.02 o                         
  15   1   2       1392.43       1363.24        41.57 o                         
  16   1   2        469.64        482.12        27.08 o                         
  17   1   2        582.14        553.92        31.94 o                         
  18   1   2          3.22         19.17        19.68 o                         
  19   1   2         94.08         92.69        26.38 o                         
  20   1   2         71.17         76.73        23.12 o                         
  21   1   2        421.97        376.75        43.50 o                         
  22   1   2          7.09         -4.97        23.78 o                         
  23   1   2          6.43         -3.45        19.06 o                         
  24   1   2         50.42         47.99        19.54 o                         
  25   1   2         89.72         62.55        27.41 o                         
 -25   2   2          0.82         -6.43        15.32 o                         
 -24   2   2         19.93         27.32        14.30 o                         
 -23   2   2          1.01          9.16        17.61 o                         
 -22   2   2        301.15        288.47        27.80 o                         
 -21   2   2         12.46          2.56        20.01 o                         
 -20   2   2        207.37        176.21        29.29 o                         
 -19   2   2         82.30         82.58        24.56 o                         
 -18   2   2        306.66        293.70        39.93 o                         
 -17   2   2          2.14         -3.26        15.06 o                         
 -16   2   2        501.59        537.39        39.60 o                         
 -15   2   2        235.84        241.16        17.16 o                         
 -14   2   2        963.80       1041.58        32.98 o                         
 -13   2   2        555.77        595.03        22.39 o                         
 -12   2   2       1971.36       1893.69        42.06 o                         
 -11   2   2         47.60         75.28         7.36 o                         
 -10   2   2       1706.91       1765.20        37.78 o                         
  -9   2   2       2056.90       1916.42        44.45 o                         
  -8   2   2       1175.81       1265.22        43.57 o                         
  -7   2   2       3034.95       2852.57        79.15 o                         
  -6   2   2       1885.57       2157.19        53.61 o                         
  -5   2   2        854.21        770.20        23.29 o                         
  -4   2   2        491.47        487.51        17.53 o                         
  -3   2   2       3656.66       3533.80        53.70 o                         
  -2   2   2        202.24        207.49        10.22 o                         
  -1   2   2       9143.27       9858.57       144.64 o                         
   0   2   2        127.31        180.65         8.48 o                         
   1   2   2       5315.64       5755.19        78.43 o                         
   2   2   2      17764.57      19915.78       263.52 o                         
   3   2   2       9537.74      10147.85       178.49 o                         
   4   2   2       2959.02       3386.03        67.35 o                         
   5   2   2       8873.26       9694.53       150.38 o                         
   6   2   2       4928.41       5198.18        83.04 o                         
   7   2   2       3065.13       3253.46        61.38 o                         
   8   2   2       2881.29       2905.94        63.79 o                         
   9   2   2        751.63        844.24        31.09 o                         
  10   2   2        109.77        123.75         7.38 o                         
  11   2   2       1637.32       1649.17        37.23 o                         
  12   2   2       3778.46       3758.12        64.57 o                         
  13   2   2        168.99        188.10        11.02 o                         
  14   2   2        734.70        765.68        29.66 o                         
  15   2   2        113.94        106.96        12.44 o                         
  16   2   2        904.73        933.42        42.06 o                         
  17   2   2          8.65          7.91         9.74 o                         
  18   2   2        121.82        108.24        19.02 o                         
  19   2   2          7.93         15.33        16.57 o                         
  20   2   2        451.76        456.79        56.00 o                         
  21   2   2         15.74         65.62        25.04 o                         
  22   2   2         99.70        124.60        26.62 o                         
  23   2   2         38.25         46.16        21.15 o                         
  24   2   2         98.29         93.61        30.19 o                         
  25   2   2          1.97         11.36        17.62 o                         
 -25   3   2        152.48        136.14        22.44 o                         
 -24   3   2         12.54         62.66        18.01 o                         
 -23   3   2        271.62        287.08        37.37 o                         
 -22   3   2          1.69        -12.13        18.11 o                         
 -21   3   2        494.77        465.56        35.74 o                         
 -20   3   2          3.38         16.32        15.96 o                         
 -19   3   2        552.65        625.49        53.65 o                         
 -18   3   2        264.04        273.57        35.74 o                         
 -17   3   2       2931.31       2775.27        84.84 o                         
 -16   3   2         38.73         48.17        10.45 o                         
 -15   3   2        558.35        603.71        26.23 o                         
 -14   3   2       2169.27       2036.81        48.98 o                         
 -13   3   2       7708.82       7429.56       117.52 o                         
 -12   3   2        460.86        461.25        18.45 o                         
 -11   3   2        606.26        661.57        20.26 o                         
 -10   3   2      16798.76      16547.91       204.91 o                         
  -9   3   2       8827.93       8443.82       130.35 o                         
  -8   3   2       2522.23       2499.12        61.34 o                         
  -7   3   2        893.48        984.97        37.22 o                         
  -6   3   2      18323.50      17895.19       256.28 o                         
  -5   3   2       1789.90       1819.89        50.86 o                         
  -4   3   2      11327.94      11115.37       213.27 o                         
  -3   3   2       3349.09       3286.99        53.13 o                         
  -2   3   2       8714.74       8015.14       149.10 o                         
  -1   3   2        128.19        132.10         9.54 o                         
   0   3   2      42595.74      44708.29       616.09 o                         
   1   3   2      16913.29      18867.20       311.15 o                         
   2   3   2       7019.70       6840.65        94.59 o                         
   3   3   2      22382.56      24297.69       311.49 o                         
   4   3   2      40096.25      42311.01       570.90 o                         
   5   3   2         26.06         52.15        10.43 o                         
   6   3   2        134.85        201.32        16.74 o                         
   7   3   2      24919.76      25970.65       329.03 o                         
   8   3   2      19185.67      18932.74       330.15 o                         
   9   3   2        683.11        575.90        27.52 o                         
  10   3   2        316.03        308.30        14.48 o                         
  11   3   2       8971.25       8694.09       119.74 o                         
  12   3   2       4351.95       4093.09        70.09 o                         
  13   3   2        783.43        806.33        28.01 o                         
  14   3   2        114.74        121.83        10.90 o                         
  15   3   2       3996.47       3753.83        82.01 o                         
  16   3   2        190.53        211.07        23.92 o                         
  17   3   2       1632.70       1699.58        58.66 o                         
  18   3   2         43.15         41.67        16.63 o                         
  19   3   2        687.60        688.90        41.39 o                         
  20   3   2        134.42        116.93        34.53 o                         
  21   3   2        912.86        854.22        76.70 o                         
  22   3   2          9.23        -10.26        18.94 o                         
  23   3   2         53.50         87.02        21.30 o                         
  24   3   2        182.48        145.07        37.45 o                         
  25   3   2        181.68        131.21        28.49 o                         
 -25   4   2         47.68        101.34        45.13 o                         
 -24   4   2         20.32        111.31        38.84 o                         
 -23   4   2         11.76         53.50        18.12 o                         
 -22   4   2        399.42        436.64        54.60 o                         
 -21   4   2        257.64        226.99        41.47 o                         
 -20   4   2          3.25         -4.65        17.46 o                         
 -19   4   2         56.13         56.15        16.57 o                         
 -18   4   2        967.26       1059.17        53.43 o                         
 -17   4   2          4.91         32.07        10.28 o                         
 -16   4   2         16.42         32.22        11.80 o                         
 -15   4   2        544.51        591.35        27.74 o                         
 -14   4   2       1029.68       1038.10        35.29 o                         
 -13   4   2        371.07        397.89        22.41 o                         
 -12   4   2       1185.69       1116.50        30.90 o                         
 -11   4   2         28.58         47.77         5.21 o                         
 -10   4   2         30.31         37.02         6.73 o                         
  -9   4   2       6088.42       5981.35        88.05 o                         
  -8   4   2       4454.65       3968.90        71.66 o                         
  -7   4   2        226.95        269.08        23.56 o                         
  -6   4   2        265.41        413.23        27.16 o                         
  -5   4   2      46448.53      49089.27       616.30 o                         
  -4   4   2       8795.07       8725.96       133.41 o                         
  -3   4   2        191.54        204.19        14.19 o                         
  -2   4   2      10498.03      10850.46       176.33 o                         
  -1   4   2      27489.49      27027.58       483.32 o                         
   0   4   2        811.46        835.82        29.05 o                         
   1   4   2       1951.17       2165.93        50.09 o                         
   2   4   2       3615.32       3585.95        58.90 o                         
   3   4   2      20769.11      21427.78       306.04 o                         
   4   4   2         92.34        215.89        16.77 o                         
   5   4   2        110.42         83.61        12.34 o                         
   6   4   2        539.30        597.53        27.16 o                         
   7   4   2       1594.74       1713.96        49.51 o                         
   8   4   2       4188.82       4089.34        73.85 o                         
   9   4   2       5499.08       5574.67        88.43 o                         
  10   4   2       1850.35       2023.26        45.51 o                         
  11   4   2        750.80        788.90        22.84 o                         
  12   4   2       5928.58       5709.69       105.31 o                         
  13   4   2       2711.93       2600.13        60.37 o                         
  14   4   2         13.17          5.07         7.12 o                         
  15   4   2        885.30        874.96        36.60 o                         
  16   4   2       3208.43       3079.49        82.22 o                         
  17   4   2        626.91        624.62        44.85 o                         
  18   4   2         43.72         38.83        15.05 o                         
  19   4   2        498.60        615.40        51.17 o                         
  20   4   2        660.86        681.43        51.01 o                         
  21   4   2         64.48         82.72        26.56 o                         
  22   4   2          8.77        -13.08        23.93 o                         
  23   4   2         75.25         68.85        34.04 o                         
  24   4   2        116.89        112.59        25.64 o                         
  25   4   2         26.91         55.64        19.06 o                         
 -25   5   2         38.77         45.26        29.51 o                         
 -24   5   2         21.14         31.38        25.67 o                         
 -23   5   2         88.46        128.79        27.19 o                         
 -22   5   2          2.17         19.07        17.46 o                         
 -21   5   2         90.39         93.64        27.71 o                         
 -20   5   2         10.61         37.70        23.54 o                         
 -19   5   2        142.79        119.33        18.37 o                         
 -18   5   2         13.87         12.44        14.35 o                         
 -17   5   2          4.63         -0.63         9.95 o                         
 -16   5   2        167.51        215.31        15.17 o                         
 -15   5   2        526.06        608.27        27.89 o                         
 -14   5   2         24.97         34.58         9.90 o                         
 -13   5   2         33.99         38.28         8.12 o                         
 -12   5   2        855.59        835.97        25.71 o                         
 -11   5   2        547.60        649.18        21.91 o                         
 -10   5   2         14.72         32.16         8.35 o                         
  -9   5   2          1.66          7.69         4.24 o                         
  -8   5   2       3068.40       3108.29        60.81 o                         
  -7   5   2       1054.55        828.43        35.40 o                         
  -6   5   2       3346.45       3056.34        67.51 o                         
  -5   5   2        217.72        244.50        19.34 o                         
  -4   5   2       2309.70       2229.27        57.95 o                         
  -3   5   2         43.56         50.31        11.06 o                         
  -2   5   2       4658.96       4709.62       106.99 o                         
  -1   5   2        241.50        187.11        15.18 o                         
   0   5   2       1607.50       1540.23        38.07 o                         
   1   5   2       8051.57       8130.61       122.74 o                         
   2   5   2       2620.82       2349.58        51.91 o                         
   3   5   2       1466.76       1617.85        43.16 o                         
   4   5   2        162.16        175.26        15.00 o                         
   5   5   2       3380.10       3550.23        75.61 o                         
   6   5   2       6068.35       5893.85       120.56 o                         
   7   5   2         29.02         11.22         6.41 o                         
   8   5   2        194.33        256.52        12.98 o                         
   9   5   2       4957.43       5074.08        80.53 o                         
  10   5   2        945.07       1027.42        27.01 o                         
  11   5   2         39.66         71.06         8.22 o                         
  12   5   2        455.88        519.86        22.00 o                         
  13   5   2       1604.48       1570.60        42.71 o                         
  14   5   2        134.21        143.92        14.23 o                         
  15   5   2        437.63        440.60        31.99 o                         
  16   5   2          4.38         30.38        12.80 o                         
  17   5   2         84.76         87.71        15.08 o                         
  18   5   2         18.94         -1.22        15.95 o                         
  19   5   2        327.94        362.34        40.14 o                         
  20   5   2         26.87         36.78        15.99 o                         
  21   5   2         13.73         33.14        19.39 o                         
  22   5   2         12.91         26.10        19.04 o                         
  23   5   2         97.52         99.45        23.76 o                         
  24   5   2          0.57         32.99        17.51 o                         
  25   5   2          1.65         56.23        20.10 o                         
 -24   6   2        157.52        188.46        33.08 o                         
 -23   6   2          0.23         19.94        23.84 o                         
 -22   6   2        596.97        664.31        86.29 o                         
 -21   6   2          6.73          4.51        25.62 o                         
 -20   6   2        449.62        379.66        44.11 o                         
 -19   6   2         87.37         64.99        16.12 o                         
 -18   6   2       1337.32       1366.57        72.14 o                         
 -17   6   2          5.47         -0.73        11.80 o                         
 -16   6   2       2159.22       2058.90        59.46 o                         
 -15   6   2        608.37        643.03        35.38 o                         
 -14   6   2       3054.48       2967.73        72.81 o                         
 -13   6   2       1641.89       1627.39        43.76 o                         
 -12   6   2       4706.28       4520.78        84.39 o                         
 -11   6   2       1248.61       1275.40        36.95 o                         
 -10   6   2       2754.05       2704.63        56.01 o                         
  -9   6   2       9011.29       9073.60       138.49 o                         
  -8   6   2       6270.31       5995.51        98.01 o                         
  -7   6   2       4465.57       4212.09        87.42 o                         
  -6   6   2        740.78        752.79        29.84 o                         
  -5   6   2      17943.14      17294.09       291.29 o                         
  -4   6   2       3893.60       3595.25        73.78 o                         
  -3   6   2       4306.35       3887.24        76.13 o                         
  -2   6   2         13.99         13.71        10.64 o                         
  -1   6   2      28954.53      30693.86       529.44 o                         
   0   6   2         88.68         74.31        13.33 o                         
   1   6   2       5065.81       4622.13        88.28 o                         
   2   6   2       2264.99       2188.65        51.23 o                         
   3   6   2      25564.45      25520.18       472.91 o                         
   4   6   2       1342.20       1379.28        40.18 o                         
   5   6   2      10875.51      10258.71       165.06 o                         
   6   6   2       7763.91       7441.58       114.85 o                         
   7   6   2       5567.87       5547.06        83.95 o                         
   8   6   2       7567.52       7533.61       115.03 o                         
   9   6   2       3948.27       4004.25        69.76 o                         
  10   6   2       3334.46       3204.15        72.33 o                         
  11   6   2        853.76        873.28        28.28 o                         
  12   6   2       4944.73       4943.50        86.36 o                         
  13   6   2       1633.28       1573.91        44.26 o                         
  14   6   2       1354.29       1345.06        51.02 o                         
  15   6   2         80.96         77.92        16.04 o                         
  16   6   2       3100.33       2967.92        90.39 o                         
  17   6   2        290.40        275.57        30.27 o                         
  18   6   2        825.44        868.68        53.36 o                         
  19   6   2        122.12        152.82        27.58 o                         
  20   6   2       1174.91       1272.54        69.69 o                         
  21   6   2         18.84         30.28        22.20 o                         
  22   6   2         71.65         73.80        18.20 o                         
  23   6   2         88.80         85.82        20.00 o                         
  24   6   2        230.23        169.72        32.36 o                         
 -24   7   2          5.40        -22.64        22.64 o                         
 -23   7   2         28.91         74.13        23.49 o                         
 -22   7   2          1.17         74.64        40.36 o                         
 -21   7   2        157.37        177.39        27.03 o                         
 -20   7   2         27.32        -12.22        14.58 o                         
 -19   7   2         91.11        112.04        16.62 o                         
 -18   7   2        110.60        116.19        16.49 o                         
 -17   7   2       1076.10       1132.10        60.66 o                         
 -16   7   2        196.53        192.11        23.65 o                         
 -15   7   2          5.03         -6.06        11.65 o                         
 -14   7   2        870.29        987.48        42.21 o                         
 -13   7   2       2652.55       2595.33        61.49 o                         
 -12   7   2        139.23        177.67        15.26 o                         
 -11   7   2         12.13          0.80         6.84 o                         
 -10   7   2       6485.80       6304.86       108.41 o                         
  -9   7   2       3414.06       3287.94        75.73 o                         
  -8   7   2         13.07         20.21         5.70 o                         
  -7   7   2        267.79        318.84        16.40 o                         
  -6   7   2       4196.81       3904.82        67.90 o                         
  -5   7   2        482.22        464.62        16.92 o                         
  -4   7   2       3364.44       3178.72        89.48 o                         
  -3   7   2         86.59         94.51        15.40 o                         
  -2   7   2       2211.64       2232.59        74.22 o                         
  -1   7   2       1245.66       1206.63        49.90 o                         
   0   7   2      14490.31      14014.69       223.24 o                         
   1   7   2       4702.14       4603.82        93.87 o                         
   2   7   2       1311.94       1356.63        45.85 o                         
   3   7   2      12539.91      12647.89       205.77 o                         
   4   7   2      14411.63      14256.20       194.78 o                         
   5   7   2       1039.26       1104.23        28.02 o                         
   6   7   2         88.57         98.77         9.16 o                         
   7   7   2       9773.98      10162.74       147.17 o                         
   8   7   2       6616.99       6196.82        97.96 o                         
   9   7   2       1037.97       1016.76        30.98 o                         
  10   7   2        454.77        506.68        23.72 o                         
  11   7   2       5510.38       5606.74        96.33 o                         
  12   7   2        748.12        792.61        32.33 o                         
  13   7   2          1.71         11.15         7.40 o                         
  14   7   2        129.93        184.23        16.63 o                         
  15   7   2       1177.80       1151.74        49.19 o                         
  16   7   2         14.99          3.46        16.00 o                         
  17   7   2        750.90        713.16        52.88 o                         
  18   7   2         47.77         69.56        18.83 o                         
  19   7   2         78.11         58.74        14.65 o                         
  20   7   2        161.00        150.81        22.75 o                         
  21   7   2        577.38        669.29        42.75 o                         
  22   7   2          9.57         25.39        15.44 o                         
  23   7   2         27.89         29.22        20.19 o                         
  24   7   2        108.90        154.65        23.13 o                         
 -24   8   2         70.61         85.47        25.82 o                         
 -23   8   2         18.02         22.46        26.38 o                         
 -22   8   2          2.54        -24.83        24.83 o                         
 -21   8   2         93.46         59.70        31.16 o                         
 -20   8   2        350.23        407.02        38.77 o                         
 -19   8   2         28.43         23.34        13.33 o                         
 -18   8   2          4.88          9.75        13.88 o                         
 -17   8   2         11.35         45.07        15.03 o                         
 -16   8   2       1222.48       1305.96        61.99 o                         
 -15   8   2          1.60        -10.82        13.78 o                         
 -14   8   2         71.33         66.54        11.21 o                         
 -13   8   2        251.00        267.22        22.49 o                         
 -12   8   2         21.05         31.44         7.40 o                         
 -11   8   2       1010.53       1076.92        36.23 o                         
 -10   8   2        904.43        884.08        32.53 o                         
  -9   8   2         37.84         64.45         6.67 o                         
  -8   8   2        306.23        336.24        17.58 o                         
  -7   8   2       4316.71       4138.46        99.37 o                         
  -6   8   2        467.58        469.24        17.68 o                         
  -5   8   2        393.51        416.22        15.85 o                         
  -4   8   2       3353.13       3204.47        65.52 o                         
  -3   8   2       7981.46       7648.81       120.55 o                         
  -2   8   2       2894.19       2931.61        63.87 o                         
  -1   8   2        309.78        362.54        23.83 o                         
   0   8   2       4793.24       4449.14        82.92 o                         
   1   8   2      10315.24       9932.52       187.82 o                         
   2   8   2        745.53        681.99        26.96 o                         
   3   8   2        269.05        310.25        14.35 o                         
   4   8   2       1376.45       1387.78        49.16 o                         
   5   8   2       7529.85       7525.22       114.19 o                         
   6   8   2       3298.93       3347.84        64.73 o                         
   7   8   2       1237.40       1176.33        30.34 o                         
   8   8   2         52.31         71.40         9.45 o                         
   9   8   2          0.82         11.26         5.93 o                         
  10   8   2       1640.61       1694.74        44.80 o                         
  11   8   2       1717.18       1768.83        47.78 o                         
  12   8   2        115.27        127.10        15.77 o                         
  13   8   2        138.20        150.12        18.72 o                         
  14   8   2       1455.17       1449.24        50.00 o                         
  15   8   2        961.56       1035.81        46.86 o                         
  16   8   2          6.19         22.85        15.16 o                         
  17   8   2         47.46         76.73        14.27 o                         
  18   8   2        999.00        933.73        55.96 o                         
  19   8   2         90.57         83.78        22.06 o                         
  20   8   2         36.51         39.63        15.03 o                         
  21   8   2        203.66        206.24        28.84 o                         
  22   8   2        127.05        108.89        20.54 o                         
  23   8   2          4.01         20.67        19.12 o                         
 -23   9   2        147.86        153.59        26.22 o                         
 -22   9   2          1.96          5.86        21.74 o                         
 -21   9   2        469.91        532.80        57.13 o                         
 -20   9   2          4.34        -11.02        23.60 o                         
 -19   9   2        596.12        619.14        52.42 o                         
 -18   9   2        151.38        112.45        19.42 o                         
 -17   9   2        885.56        922.55        57.36 o                         
 -16   9   2        265.78        322.82        27.72 o                         
 -15   9   2        832.60        875.23        40.78 o                         
 -14   9   2        279.59        296.04        24.62 o                         
 -13   9   2       2450.48       2473.85        66.91 o                         
 -12   9   2        962.03       1012.43        39.70 o                         
 -11   9   2       2438.11       2322.28        61.29 o                         
 -10   9   2        437.40        436.19        21.71 o                         
  -9   9   2       1913.51       1807.09        45.46 o                         
  -8   9   2       4781.49       4542.45        84.86 o                         
  -7   9   2       1013.87        960.94        29.39 o                         
  -6   9   2       2247.54       2309.13        48.86 o                         
  -5   9   2        914.50        954.14        26.19 o                         
  -4   9   2       8833.10       8134.31       117.14 o                         
  -3   9   2         89.63         96.55         8.12 o                         
  -2   9   2       3728.73       3475.23        59.99 o                         
  -1   9   2        454.75        512.68        22.57 o                         
   0   9   2       8641.72       8341.77       121.76 o                         
   1   9   2       2751.54       2716.31        52.19 o                         
   2   9   2       5549.57       5280.74        98.12 o                         
   3   9   2        460.92        523.90        17.64 o                         
   4   9   2       7777.73       7511.40       115.27 o                         
   5   9   2       2727.33       2683.40        62.00 o                         
   6   9   2       4141.06       4270.64        74.21 o                         
   7   9   2        902.54        933.14        26.95 o                         
   8   9   2       3650.23       3660.72        69.81 o                         
   9   9   2       2849.42       2684.28        63.68 o                         
  10   9   2       1384.80       1344.38        41.15 o                         
  11   9   2       1332.67       1373.92        44.27 o                         
  12   9   2        859.42        885.33        38.91 o                         
  13   9   2       2162.80       2127.57        60.00 o                         
  14   9   2         62.82         71.16        11.98 o                         
  15   9   2        877.38        922.15        55.48 o                         
  16   9   2        191.02        231.48        26.32 o                         
  17   9   2        654.61        676.43        42.56 o                         
  18   9   2        131.32        108.80        27.14 o                         
  19   9   2        329.67        308.70        37.88 o                         
  20   9   2         20.86         34.79        17.17 o                         
  21   9   2        297.17        298.62        28.87 o                         
  22   9   2         80.88         84.48        30.02 o                         
  23   9   2        169.15        197.24        21.77 o                         
 -22  10   2        171.87        144.27        27.91 o                         
 -21  10   2         43.43         71.01        20.99 o                         
 -20  10   2          2.76        -15.71        15.71 o                         
 -19  10   2          1.27        -16.48        16.48 o                         
 -18  10   2        358.26        414.44        40.44 o                         
 -17  10   2         28.18         37.98        22.30 o                         
 -16  10   2         49.80         72.20        25.26 o                         
 -15  10   2          7.94          5.07        13.14 o                         
 -14  10   2        557.93        530.94        43.20 o                         
 -13  10   2        135.53        126.89        24.58 o                         
 -12  10   2        561.78        581.67        32.16 o                         
 -11  10   2        237.48        237.55        17.89 o                         
 -10  10   2         66.27         59.84        10.82 o                         
  -9  10   2       3301.69       3166.03        71.82 o                         
  -8  10   2       1761.76       1647.80        47.80 o                         
  -7  10   2        353.34        332.24        17.52 o                         
  -6  10   2        255.16        314.58        17.35 o                         
  -5  10   2       5293.89       5117.18        93.60 o                         
  -4  10   2       2916.60       2673.43        57.04 o                         
  -3  10   2          4.74          2.23         7.88 o                         
  -2  10   2        992.53        926.22        25.00 o                         
  -1  10   2       7441.59       6863.79       106.71 o                         
   0  10   2        992.35        978.30        24.88 o                         
   1  10   2       1356.06       1339.70        38.30 o                         
   2  10   2        863.52        773.47        24.44 o                         
   3  10   2       5290.91       4802.87        77.43 o                         
   4  10   2        166.15        171.92        11.30 o                         
   5  10   2         87.54        104.58         9.67 o                         
   6  10   2        797.76        809.47        27.85 o                         
   7  10   2        705.28        772.32        30.85 o                         
   8  10   2       1742.54       1740.17        46.51 o                         
   9  10   2        340.13        396.68        23.09 o                         
  10  10   2        458.30        521.42        28.18 o                         
  11  10   2         34.48         21.39        12.54 o                         
  12  10   2       1539.23       1585.52        53.42 o                         
  13  10   2        530.40        508.59        30.03 o                         
  14  10   2         70.89         90.77        20.65 o                         
  15  10   2        312.93        331.37        40.59 o                         
  16  10   2       1491.90       1591.97        72.61 o                         
  17  10   2         70.94         72.62        22.63 o                         
  18  10   2         71.87         88.35        19.30 o                         
  19  10   2        147.14        144.60        28.26 o                         
  20  10   2        350.85        369.73        41.30 o                         
  21  10   2         13.41         14.95        15.91 o                         
  22  10   2         16.97         -7.65        18.27 o                         
 -22  11   2          6.12        -20.12        20.12 o                         
 -21  11   2         12.97         23.72        18.18 o                         
 -20  11   2         28.45         28.41        16.30 o                         
 -19  11   2        141.48        117.70        25.78 o                         
 -18  11   2         33.81         58.88        21.29 o                         
 -17  11   2         18.57          7.64        20.93 o                         
 -16  11   2        423.24        404.51        33.87 o                         
 -15  11   2        521.66        578.62        50.66 o                         
 -14  11   2        483.62        523.30        48.33 o                         
 -13  11   2         84.34        116.27        24.83 o                         
 -12  11   2        615.61        634.00        44.64 o                         
 -11  11   2        923.47        948.26        51.81 o                         
 -10  11   2         60.58         51.62        17.25 o                         
  -9  11   2        849.06        854.23        39.03 o                         
  -8  11   2       1161.11       1160.77        44.74 o                         
  -7  11   2        653.34        733.68        34.74 o                         
  -6  11   2         44.86         47.93         9.43 o                         
  -5  11   2        306.87        365.98        20.32 o                         
  -4  11   2        125.15        156.68        11.75 o                         
  -3  11   2        315.61        349.60        15.79 o                         
  -2  11   2        472.77        496.83        15.91 o                         
  -1  11   2        115.20        128.71         8.74 o                         
   0  11   2         12.12         26.13         7.49 o                         
   1  11   2       1295.04       1290.51        34.21 o                         
   2  11   2       9006.06       8314.29       135.50 o                         
   3  11   2        208.62        285.19        16.54 o                         
   4  11   2       1413.18       1385.01        39.45 o                         
   5  11   2       2298.24       2265.71        53.46 o                         
   6  11   2       4803.70       4788.77       102.17 o                         
   7  11   2        474.64        476.56        25.29 o                         
   8  11   2        718.11        757.26        32.78 o                         
   9  11   2       2003.83       1907.37        53.52 o                         
  10  11   2       3452.37       3387.57        84.34 o                         
  11  11   2         47.93         38.75        15.38 o                         
  12  11   2         25.45         38.62        16.70 o                         
  13  11   2        112.63        154.07        25.66 o                         
  14  11   2        348.34        350.09        36.97 o                         
  15  11   2         25.43          6.98        16.17 o                         
  16  11   2          8.13         16.08        14.98 o                         
  17  11   2        102.86         87.78        17.19 o                         
  18  11   2          1.88         22.83        17.86 o                         
  19  11   2         93.20         58.95        19.98 o                         
  20  11   2        103.98         98.97        22.91 o                         
  21  11   2          0.63          0.71        16.09 o                         
  22  11   2          8.99         24.97        15.26 o                         
 -21  12   2          7.56         -3.09        19.00 o                         
 -20  12   2        509.74        528.86        46.18 o                         
 -19  12   2         27.49         33.01        19.01 o                         
 -18  12   2        238.47        249.78        36.34 o                         
 -17  12   2         79.16         65.06        23.85 o                         
 -16  12   2        596.00        574.37        48.84 o                         
 -15  12   2          1.72         15.94        19.45 o                         
 -14  12   2        548.58        523.26        48.61 o                         
 -13  12   2        709.99        763.74        56.94 o                         
 -12  12   2       1608.63       1660.04        81.12 o                         
 -11  12   2       1452.25       1501.42        65.92 o                         
 -10  12   2       1301.04       1213.56        55.06 o                         
  -9  12   2        965.77       1004.31        49.62 o                         
  -8  12   2        248.18        269.03        24.20 o                         
  -7  12   2       4837.49       4682.42       109.26 o                         
  -6  12   2        491.68        537.67        30.04 o                         
  -5  12   2        811.91        833.65        32.26 o                         
  -4  12   2         64.51         94.57        10.23 o                         
  -3  12   2       8536.52       8161.63       125.37 o                         
  -2  12   2       1996.87       1876.27        43.39 o                         
  -1  12   2       1699.54       1637.87        40.86 o                         
   0  12   2        106.47        137.87        12.93 o                         
   1  12   2       7023.73       6360.13       104.46 o                         
   2  12   2          4.50         19.84         7.07 o                         
   3  12   2       3690.02       3589.81        73.14 o                         
   4  12   2       2743.71       2626.01        81.62 o                         
   5  12   2       3363.86       3303.84        72.89 o                         
   6  12   2       1390.42       1378.53        44.92 o                         
   7  12   2       2641.59       2546.52        69.56 o                         
   8  12   2        670.51        696.81        38.64 o                         
   9  12   2        222.16        217.31        24.29 o                         
  10  12   2       1585.43       1607.58        59.16 o                         
  11  12   2       1062.62       1080.73        54.99 o                         
  12  12   2        594.85        614.15        46.86 o                         
  13  12   2          1.78          2.81        14.91 o                         
  14  12   2       2047.20       2078.13        82.65 o                         
  15  12   2        723.31        760.65        58.39 o                         
  16  12   2        248.61        284.18        33.59 o                         
  17  12   2          7.11         18.93        17.60 o                         
  18  12   2        729.84        743.06        57.02 o                         
  19  12   2          1.14        -14.34        14.60 o                         
  20  12   2        133.96        154.04        20.59 o                         
  21  12   2         80.78         88.14        30.18 o                         
 -20  13   2          8.81         38.45        19.47 o                         
 -19  13   2         40.96         47.19        18.57 o                         
 -18  13   2         19.77         12.15        31.66 o                         
 -17  13   2        310.35        324.42        29.40 o                         
 -16  13   2          5.34         23.50        16.79 o                         
 -15  13   2        352.31        327.86        37.38 o                         
 -14  13   2        242.03        228.17        33.79 o                         
 -13  13   2        212.04        195.04        33.25 o                         
 -12  13   2         11.18         -8.75        20.65 o                         
 -11  13   2        143.97        142.29        28.18 o                         
 -10  13   2        296.28        350.41        38.84 o                         
  -9  13   2        705.43        752.32        47.27 o                         
  -8  13   2        734.30        803.97        45.63 o                         
  -7  13   2        545.49        593.54        38.67 o                         
  -6  13   2        878.28        957.57        40.90 o                         
  -5  13   2        248.59        282.26        21.09 o                         
  -4  13   2        991.46       1002.68        39.50 o                         
  -3  13   2         78.17         96.91         9.01 o                         
  -2  13   2       1129.00       1114.77        37.75 o                         
  -1  13   2        140.48        191.18        16.97 o                         
   0  13   2       2213.18       2065.94        55.17 o                         
   1  13   2        326.26        330.38        21.13 o                         
   2  13   2        127.97        178.89        13.44 o                         
   3  13   2          3.34         11.36        10.33 o                         
   4  13   2       1964.21       1832.17        59.32 o                         
   5  13   2        271.80        298.39        22.50 o                         
   6  13   2        189.83        206.96        24.72 o                         
   7  13   2       1125.19       1187.54        54.59 o                         
   8  13   2        735.01        772.13        46.02 o                         
   9  13   2        756.49        751.52        40.60 o                         
  10  13   2         61.31         78.63        17.32 o                         
  11  13   2        799.95        872.83        57.55 o                         
  12  13   2        392.97        492.98        43.80 o                         
  13  13   2        377.13        381.86        39.54 o                         
  14  13   2         50.09         30.55        16.99 o                         
  15  13   2        381.80        437.66        43.42 o                         
  16  13   2          9.80          6.48        14.98 o                         
  17  13   2        171.83        167.94        21.76 o                         
  18  13   2         13.09         50.61        17.41 o                         
  19  13   2        236.99        184.59        21.09 o                         
  20  13   2          4.55         46.26        25.25 o                         
 -20  14   2        108.35        130.78        26.54 o                         
 -19  14   2          1.15        -15.74        15.74 o                         
 -18  14   2         28.42         29.96        20.48 o                         
 -17  14   2        108.63         64.97        17.52 o                         
 -16  14   2         50.87         30.46        16.10 o                         
 -15  14   2          0.83        -15.34        15.34 o                         
 -14  14   2         44.05         29.00        19.12 o                         
 -13  14   2         12.93        -17.15        17.15 o                         
 -12  14   2         17.34         23.33        21.34 o                         
 -11  14   2        398.15        447.25        44.15 o                         
 -10  14   2        271.38        288.73        37.05 o                         
  -9  14   2         13.72         19.31        16.35 o                         
  -8  14   2         74.66         75.67        15.50 o                         
  -7  14   2       1038.40       1065.60        52.96 o                         
  -6  14   2        690.02        722.35        39.15 o                         
  -5  14   2        208.35        240.84        24.72 o                         
  -4  14   2        695.59        764.73        41.93 o                         
  -3  14   2       1958.48       1928.64        62.09 o                         
  -2  14   2        319.67        332.69        19.94 o                         
  -1  14   2        161.10        184.31        20.13 o                         
   0  14   2        714.57        765.16        35.20 o                         
   1  14   2       1531.26       1476.10        53.84 o                         
   2  14   2        176.91        214.56        19.87 o                         
   3  14   2         77.17         88.10        16.72 o                         
   4  14   2       1061.02       1042.92        53.65 o                         
   5  14   2        276.98        322.51        25.94 o                         
   6  14   2        145.79        179.88        19.19 o                         
   7  14   2        140.29        125.36        19.82 o                         
   8  14   2        102.37        128.84        22.60 o                         
   9  14   2        261.44        265.05        32.68 o                         
  10  14   2        729.43        819.15        59.36 o                         
  11  14   2        527.86        570.70        49.74 o                         
  12  14   2          2.29          0.25        14.50 o                         
  13  14   2          2.88         17.57        16.26 o                         
  14  14   2        559.53        566.03        44.73 o                         
  15  14   2        365.39        395.70        38.28 o                         
  16  14   2         18.85         45.84        16.55 o                         
  17  14   2          3.48        -13.50        13.61 o                         
  18  14   2        321.41        364.96        26.10 o                         
  19  14   2         70.31         39.30        22.28 o                         
  20  14   2         17.89         -9.06        19.38 o                         
 -19  15   2        154.65        198.40        23.89 o                         
 -18  15   2          0.55        -23.25        23.25 o                         
 -17  15   2         60.69         54.94        15.37 o                         
 -16  15   2        152.27        157.28        23.92 o                         
 -15  15   2        746.52        729.78        56.67 o                         
 -14  15   2          3.52         27.53        17.75 o                         
 -13  15   2         46.39         55.82        17.73 o                         
 -12  15   2        607.95        513.07        46.50 o                         
 -11  15   2       1177.93       1307.68        77.80 o                         
 -10  15   2         75.55         88.98        21.82 o                         
  -9  15   2          9.82         -1.19        12.84 o                         
  -8  15   2       1354.86       1398.54        68.69 o                         
  -7  15   2        563.62        582.88        48.93 o                         
  -6  15   2        985.74       1106.18        59.43 o                         
  -5  15   2          6.19          1.02        14.89 o                         
  -4  15   2       1921.75       1877.69        70.89 o                         
  -3  15   2          3.19         14.99        20.82 o                         
  -2  15   2       1785.95       1808.96        74.63 o                         
  -1  15   2         21.78         -3.05         8.68 o                         
   0  15   2        792.14        789.16        46.42 o                         
   1  15   2        613.64        616.17        42.74 o                         
   2  15   2       4146.38       4057.65       126.24 o                         
   3  15   2        198.22        216.59        24.78 o                         
   4  15   2        384.26        425.79        34.72 o                         
   5  15   2       1768.69       1720.55        72.96 o                         
   6  15   2       3487.07       3397.04       147.88 o                         
   7  15   2         14.16          8.83        18.18 o                         
   8  15   2          5.44         -0.29        18.88 o                         
   9  15   2       1406.79       1335.77        77.84 o                         
  10  15   2       1052.14       1082.86        73.80 o                         
  11  15   2         94.91        140.03        20.51 o                         
  12  15   2          1.67        -15.56        15.56 o                         
  13  15   2        402.84        474.98        36.68 o                         
  14  15   2        170.83        199.70        30.39 o                         
  15  15   2        239.63        243.89        25.41 o                         
  16  15   2          2.03        -16.32        18.45 o                         
  17  15   2        239.08        179.79        34.03 o                         
  18  15   2         10.07         10.23        18.29 o                         
  19  15   2        288.01        258.25        24.06 o                         
 -18  16   2         55.77         72.87        19.10 o                         
 -17  16   2          2.93        -13.52        13.64 o                         
 -16  16   2        245.15        303.48        28.98 o                         
 -15  16   2          2.62         -6.06        16.01 o                         
 -14  16   2        117.84        100.57        19.59 o                         
 -13  16   2        132.25        171.38        24.45 o                         
 -12  16   2        248.23        235.66        29.79 o                         
 -11  16   2         45.60         51.60        14.73 o                         
 -10  16   2        148.27        142.32        18.85 o                         
  -9  16   2        128.17        205.43        34.96 o                         
  -8  16   2        118.22        126.93        23.92 o                         
  -7  16   2        228.94        281.55        36.37 o                         
  -6  16   2        234.15        223.10        29.69 o                         
  -5  16   2         90.64         95.21        18.63 o                         
  -4  16   2        104.96        118.95        34.64 o                         
  -3  16   2        630.82        611.97        73.91 o                         
  -2  16   2        137.49        108.69        33.31 o                         
  -1  16   2        353.62        414.43        30.10 o                         
   0  16   2        110.24         93.81        19.36 o                         
   1  16   2        771.07        797.54        49.14 o                         
   2  16   2         53.71         84.63        40.98 o                         
   3  16   2        352.82        436.69        41.63 o                         
   4  16   2        146.31        189.47        27.92 o                         
   5  16   2        503.12        535.13        50.01 o                         
   6  16   2        371.06        457.20        52.43 o                         
   7  16   2        446.85        448.26        42.78 o                         
   8  16   2        302.45        314.49        37.49 o                         
   9  16   2         13.03         18.70        18.61 o                         
  10  16   2        259.42        240.31        39.79 o                         
  11  16   2        153.47        108.72        22.74 o                         
  12  16   2         54.07         50.60        26.50 o                         
  13  16   2         14.78         38.27        21.94 o                         
  14  16   2        277.32        276.40        39.44 o                         
  15  16   2         65.10         59.86        26.99 o                         
  16  16   2         61.73         58.14        19.78 o                         
  17  16   2         27.85         15.44        16.73 o                         
  18  16   2         86.94        112.52        52.95 o                         
 -16  17   2         60.62         57.56        14.55 o                         
 -15  17   2         39.14         46.76        17.53 o                         
 -14  17   2          0.52        -15.42        15.42 o                         
 -13  17   2          1.60          5.71        12.92 o                         
 -12  17   2         75.20         61.48        17.39 o                         
 -11  17   2         79.99        113.97        17.73 o                         
 -10  17   2         18.20          0.65        17.00 o                         
  -9  17   2        101.35        129.26        30.95 o                         
  -8  17   2         19.03         18.71        23.87 o                         
  -7  17   2         17.40         26.75        21.88 o                         
  -6  17   2          0.98         22.86        17.20 o                         
  -5  17   2          3.00         17.57        25.02 o                         
  -4  17   2         40.98         76.49        30.75 o                         
  -3  17   2        214.64        213.42        41.41 o                         
  -2  17   2         11.79         18.86        24.65 o                         
  -1  17   2         13.74         45.14        31.09 o                         
   0  17   2          1.22        -10.30        12.14 o                         
   1  17   2         85.63         82.91        16.94 o                         
   2  17   2        364.44        531.85        50.91 o                         
   3  17   2          1.41        -13.19        13.19 o                         
   4  17   2         14.75         42.59        19.83 o                         
   5  17   2        205.07        255.73        34.16 o                         
   6  17   2        233.94        286.69        33.45 o                         
   7  17   2          2.19        -15.64        15.64 o                         
   8  17   2          2.30         11.15        14.19 o                         
   9  17   2        176.73        177.68        30.52 o                         
  10  17   2        185.39        177.62        30.93 o                         
  11  17   2         23.95          9.94        20.77 o                         
  12  17   2         20.54        -17.10        17.10 o                         
  13  17   2          3.55         -7.49        17.96 o                         
  14  17   2        241.48        222.15        35.15 o                         
  15  17   2          1.10        -21.08        21.08 o                         
  16  17   2          5.79         -6.16        14.95 o                         
 -15  18   2         10.62        -13.60        13.60 o                         
 -14  18   2        162.36        154.08        30.51 o                         
 -13  18   2         63.22         58.99        19.91 o                         
 -12  18   2        108.74         91.14        25.60 o                         
 -11  18   2        307.35        310.06        43.01 o                         
 -10  18   2        427.91        485.79        54.43 o                         
  -9  18   2         69.71         50.02        23.50 o                         
  -8  18   2          4.51         15.25        17.12 o                         
  -7  18   2        768.82        844.40        66.74 o                         
  -6  18   2        397.04        445.99        68.58 o                         
  -5  18   2        187.28        167.56        37.10 o                         
  -4  18   2        162.71        130.93        33.08 o                         
  -3  18   2       1646.36       1669.37       121.12 o                         
  -2  18   2        176.12        137.95        65.67 o                         
  -1  18   2        157.52        171.07        41.14 o                         
   0  18   2        269.83        245.53        40.69 o                         
   1  18   2       1860.54       1868.57       111.71 o                         
   2  18   2         18.13         69.53        24.96 o                         
   3  18   2        277.92        235.37        37.20 o                         
   4  18   2        343.90        315.75        32.62 o                         
   5  18   2        969.36       1086.76        69.67 o                         
   6  18   2        162.97        223.03        31.67 o                         
   7  18   2        558.62        626.57        58.75 o                         
   8  18   2        100.97        114.31        25.39 o                         
   9  18   2        113.15        121.25        27.95 o                         
  10  18   2        473.67        451.73        41.81 o                         
  11  18   2        232.63        285.83        35.15 o                         
  12  18   2         27.55         -5.39        18.36 o                         
  13  18   2          1.21         16.64        29.34 o                         
  14  18   2        418.82        389.66        43.07 o                         
  15  18   2        101.42         98.23        15.38 o                         
 -13  19   2         53.54         54.52        20.60 o                         
 -12  19   2        144.19        119.28        20.53 o                         
 -11  19   2        172.60        192.73        27.86 o                         
 -10  19   2          5.20         43.41        17.78 o                         
  -9  19   2         30.74         29.37        17.24 o                         
  -8  19   2        732.07        836.55        76.43 o                         
  -7  19   2         71.26         22.55        40.60 o                         
  -6  19   2         85.93        119.22        32.00 o                         
  -5  19   2         14.16        -21.72        25.68 o                         
  -4  19   2        269.50        197.85        35.43 o                         
  -3  19   2         31.38         27.69        21.86 o                         
  -2  19   2        417.15        428.99        62.24 o                         
  -1  19   2         48.58        -31.63        47.16 o                         
   0  19   2        172.51        246.55        91.01 o                         
   1  19   2        179.12        153.21        28.24 o                         
   2  19   2        657.40        805.86       107.47 o                         
   3  19   2         29.36         17.89        27.43 o                         
   4  19   2         78.85         79.77        50.23 o                         
   5  19   2        415.98        534.03        78.91 o                         
   6  19   2        301.17        357.70        62.61 o                         
   7  19   2          1.40        -15.87        15.87 o                         
   8  19   2          1.04        -19.79        22.68 o                         
   9  19   2        399.02        427.95        53.56 o                         
  10  19   2        167.20        139.60        24.58 o                         
  11  19   2         22.02          0.10        16.72 o                         
  12  19   2         14.77         23.49        20.72 o                         
  13  19   2        329.59        350.69        30.44 o                         
 -11  20   2         26.76         32.60        16.44 o                         
 -10  20   2          4.64        -14.42        25.24 o                         
  -9  20   2          3.49         -2.53        24.32 o                         
  -8  20   2          0.35          4.14        22.83 o                         
  -7  20   2        116.11        169.22        40.62 o                         
  -6  20   2          8.20          2.10        20.41 o                         
  -5  20   2         16.65        -31.66        31.66 o                         
  -4  20   2          1.61         23.28        51.30 o                         
  -3  20   2         77.81         27.14        28.62 o                         
  -2  20   2         12.28         -6.52        54.61 o                         
  -1  20   2         29.94         57.92        51.30 o                         
   0  20   2          0.04        -28.13        49.64 o                         
   2  20   2         16.47          7.45        19.89 o                         
   3  20   2         62.92         61.50        57.92 o                         
   4  20   2          1.19        -17.82        22.61 o                         
   5  20   2        105.95        130.92        33.35 o                         
   6  20   2          0.66         -2.08        24.80 o                         
   7  20   2         17.53         19.23        27.46 o                         
   8  20   2         26.18         29.69        25.35 o                         
   9  20   2         49.70         19.83        19.86 o                         
  10  20   2          0.42         43.25        21.66 o                         
  11  20   2          5.48        -16.14        16.14 o                         
  -9  21   2         32.07        -47.99        54.61 o                         
  -8  21   2        324.38        223.98        32.09 o                         
  -7  21   2         46.31         71.74        36.40 o                         
  -6  21   2        136.35        187.54        25.90 o                         
  -5  21   2          0.94        -25.54        25.54 o                         
  -4  21   2         52.63         62.10        27.81 o                         
  -3  21   2         34.46         13.36        70.33 o                         
  -2  21   2        323.95        196.30        67.84 o                         
   3  21   2          5.43        -33.09        33.09 o                         
   4  21   2         31.55         23.17        26.48 o                         
   5  21   2        207.69        150.87        32.12 o                         
   6  21   2        319.04        468.36        51.98 o                         
   7  21   2         58.20         87.29        24.91 o                         
   8  21   2          0.15          9.24        39.94 o                         
  -5  22   2         43.22         34.75        61.22 o                         
  -4  22   2         60.70         30.61        36.40 o                         
  -3  22   2        334.25         50.88        74.46 o                         
   4  22   2         77.09          1.65        36.40 o                         
 -25   1   3         97.10         73.88        17.17 o                         
 -24   1   3         13.00         33.17        14.11 o                         
 -23   1   3        221.21        265.55        30.57 o                         
 -22   1   3        357.07        336.06        36.09 o                         
 -21   1   3        187.12        173.97        26.62 o                         
 -20   1   3         41.51         36.38        17.94 o                         
 -19   1   3         33.25         75.26        22.32 o                         
 -18   1   3        932.62        834.49        59.85 o                         
 -17   1   3       1718.83       1782.25        69.00 o                         
 -16   1   3        217.30        228.13        27.83 o                         
 -15   1   3        400.36        416.48        31.69 o                         
 -14   1   3       4219.84       3966.11        89.61 o                         
 -13   1   3       1144.43       1136.54        31.65 o                         
 -12   1   3        458.74        475.38        18.44 o                         
 -11   1   3       4477.90       4232.13        66.03 o                         
 -10   1   3       9777.93       9243.30       121.68 o                         
  -9   1   3       1707.02       1712.37        48.29 o                         
  -8   1   3       4965.72       4805.23        97.28 o                         
  -7   1   3       9057.24       9160.45       131.18 o                         
  -6   1   3      12699.29      12603.04       206.57 o                         
  -5   1   3       3529.34       3400.43        57.35 o                         
  -4   1   3      11990.04      12260.80       163.47 o                         
  -3   1   3      12473.59      12923.23       181.20 o                         
  -2   1   3      21462.90      22819.82       412.60 o                         
  -1   1   3      55432.21      61647.30       865.49 o                         
   0   1   3       8780.38       8956.92       117.87 o                         
   1   1   3         91.10         83.91         7.36 o                         
   2   1   3       1304.93       1199.64        24.91 o                         
   3   1   3      20715.95      22579.14       277.10 o                         
   4   1   3      10372.29      11119.68       175.23 o                         
   5   1   3       1092.36       1255.78        39.52 o                         
   6   1   3        130.91        171.15        14.93 o                         
   7   1   3      30384.28      32044.08       413.17 o                         
   8   1   3       2594.94       2669.06        55.49 o                         
   9   1   3       1632.82       1682.87        40.36 o                         
  10   1   3       2751.87       2907.10        51.83 o                         
  11   1   3       7216.84       7424.22        99.56 o                         
  12   1   3        160.34        264.44        14.75 o                         
  13   1   3       1898.16       1886.78        44.24 o                         
  14   1   3       1951.13       2008.82        48.06 o                         
  15   1   3        800.61        774.66        30.82 o                         
  16   1   3        423.63        433.10        24.51 o                         
  17   1   3       1469.64       1365.29        50.85 o                         
  18   1   3        166.57        139.64        22.68 o                         
  19   1   3         54.59         17.67        15.78 o                         
  20   1   3        854.56        912.17        88.22 o                         
  21   1   3        210.92        149.48        38.79 o                         
  22   1   3         76.92         71.66        39.99 o                         
  23   1   3          1.37        -23.74        23.82 o                         
  24   1   3        386.67        456.39        80.29 o                         
  25   1   3         53.35         43.45        29.62 o                         
 -25   2   3          1.26         24.42        15.41 o                         
 -24   2   3         23.38          8.13        20.74 o                         
 -23   2   3        249.47        244.48        25.34 o                         
 -22   2   3        765.49        755.59        52.24 o                         
 -21   2   3          8.75         13.69        15.22 o                         
 -20   2   3         80.49         80.43        18.22 o                         
 -19   2   3        932.35       1067.42        68.13 o                         
 -18   2   3        981.33        995.59        60.42 o                         
 -17   2   3        325.01        302.81        32.14 o                         
 -16   2   3        109.94         83.97        17.94 o                         
 -15   2   3       2659.24       2579.31        66.58 o                         
 -14   2   3        302.07        378.08        19.35 o                         
 -13   2   3       6662.85       6415.43       102.36 o                         
 -12   2   3          5.98          3.40         6.76 o                         
 -11   2   3        539.96        607.31        20.03 o                         
 -10   2   3       2633.62       2486.77        48.67 o                         
  -9   2   3      15653.05      15408.53       200.70 o                         
  -8   2   3         40.69         51.33        12.07 o                         
  -7   2   3        213.05        269.78        18.17 o                         
  -6   2   3      14086.46      14207.26       188.46 o                         
  -5   2   3      61457.92      63111.79      1052.58 o                         
  -4   2   3        131.60        193.92        12.67 o                         
  -3   2   3        954.43       1143.89        37.30 o                         
  -2   2   3      27142.20      28920.39       417.85 o                         
  -1   2   3     129960.52     147752.86      1678.77 o                         
   0   2   3      31324.12      33933.36       427.47 o                         
   1   2   3       1219.32       1340.29        27.83 o                         
   2   2   3      74626.73      81499.16      1083.65 o                         
   3   2   3      25449.77      28678.66       349.70 o                         
   4   2   3      13376.51      14472.16       214.78 o                         
   5   2   3        692.59        812.84        29.01 o                         
   6   2   3       5776.88       5632.95        90.61 o                         
   7   2   3         11.86         27.83         9.58 o                         
   8   2   3      14857.22      14758.53       202.81 o                         
   9   2   3         54.31         61.69         6.91 o                         
  10   2   3        741.25        817.38        24.80 o                         
  11   2   3        745.46        834.31        24.50 o                         
  12   2   3      12575.46      12013.50       161.28 o                         
  13   2   3        159.48        193.42        15.15 o                         
  14   2   3        133.01        123.98        12.17 o                         
  15   2   3       3958.17       3790.24        84.18 o                         
  16   2   3       2710.21       2405.97        68.76 o                         
  17   2   3        402.30        410.75        30.79 o                         
  18   2   3          6.48         -3.64        10.80 o                         
  19   2   3       1935.97       1837.08        88.27 o                         
  20   2   3        739.13        719.06        66.23 o                         
  21   2   3        405.11        326.42        53.54 o                         
  22   2   3          0.17        -10.27        21.25 o                         
  23   2   3        287.99        264.79        56.85 o                         
  24   2   3          2.04         20.93        24.85 o                         
  25   2   3        234.84        194.40        37.10 o                         
 -25   3   3          0.05        -17.12        23.47 o                         
 -24   3   3          0.06         21.39        16.45 o                         
 -23   3   3         17.40         58.35        20.26 o                         
 -22   3   3          0.05          2.66        16.28 o                         
 -21   3   3         66.03         44.20        20.11 o                         
 -20   3   3         48.63         39.09        15.93 o                         
 -19   3   3         36.66         75.94        16.39 o                         
 -18   3   3        205.55        249.73        32.93 o                         
 -17   3   3         30.32         12.65        12.55 o                         
 -16   3   3        226.66        268.34        20.99 o                         
 -15   3   3        116.15        145.21        12.85 o                         
 -14   3   3        444.40        471.89        23.16 o                         
 -13   3   3       1049.04       1070.98        33.28 o                         
 -12   3   3        305.14        344.85        17.61 o                         
 -11   3   3        161.86        203.96        10.22 o                         
 -10   3   3       2392.27       2342.98        48.70 o                         
  -9   3   3       3447.02       3439.81        57.16 o                         
  -8   3   3        226.98        265.82        19.06 o                         
  -7   3   3        136.01        135.81        16.15 o                         
  -6   3   3        486.16        466.46        21.43 o                         
  -5   3   3        157.47        256.55        15.59 o                         
  -4   3   3        258.69        400.16        14.75 o                         
  -3   3   3        366.00        363.64        18.21 o                         
  -2   3   3       5506.95       5597.12       108.84 o                         
  -1   3   3       3167.03       3510.10        59.47 o                         
   0   3   3       9593.05      10548.58       138.32 o                         
   1   3   3        734.28        837.65        28.06 o                         
   2   3   3       9021.14       9472.93       160.75 o                         
   3   3   3         26.74         57.16         7.93 o                         
   4   3   3       2019.76       1875.46        45.66 o                         
   5   3   3         38.19         69.55        11.23 o                         
   6   3   3        846.69        981.11        34.53 o                         
   7   3   3       3382.02       3501.36        67.61 o                         
   8   3   3       3167.09       3063.75        62.04 o                         
   9   3   3        224.66        236.68        13.87 o                         
  10   3   3        651.46        701.15        21.86 o                         
  11   3   3        271.72        267.79        12.34 o                         
  12   3   3         12.82         44.34         8.06 o                         
  13   3   3         18.31          8.92         6.71 o                         
  14   3   3          0.72          7.01         7.29 o                         
  15   3   3         13.17         30.26        11.10 o                         
  16   3   3         97.21         81.09        17.77 o                         
  17   3   3          1.02         -2.28        11.91 o                         
  18   3   3        245.45        293.27        32.30 o                         
  19   3   3        129.95        201.06        29.79 o                         
  20   3   3         20.23         17.25        21.75 o                         
  21   3   3         31.89         38.25        23.12 o                         
  22   3   3          2.00         16.44        18.86 o                         
  23   3   3         17.57          5.39        20.08 o                         
  24   3   3         47.08         29.34        25.62 o                         
  25   3   3          9.82          6.46        17.85 o                         
 -25   4   3          5.03         26.72        22.31 o                         
 -24   4   3         38.52         33.23        32.07 o                         
 -23   4   3        147.73        144.42        26.09 o                         
 -22   4   3        206.37        172.67        35.03 o                         
 -21   4   3        178.33        148.06        24.73 o                         
 -20   4   3        349.50        362.75        46.29 o                         
 -19   4   3        697.84        712.73        65.00 o                         
 -18   4   3        217.22        220.36        35.51 o                         
 -17   4   3        676.81        687.05        32.49 o                         
 -16   4   3        267.74        321.08        20.92 o                         
 -15   4   3       2653.93       2670.19        65.55 o                         
 -14   4   3         28.02         44.32         9.55 o                         
 -13   4   3       3465.86       3356.83        75.79 o                         
 -12   4   3        223.20        227.61        13.22 o                         
 -11   4   3       4277.20       4195.53        69.13 o                         
 -10   4   3        146.84        183.32         9.98 o                         
  -9   4   3       7821.18       7411.84       112.06 o                         
  -8   4   3         81.85         82.19         6.71 o                         
  -7   4   3       2711.89       2493.38        58.82 o                         
  -6   4   3       5829.17       5295.93        95.54 o                         
  -5   4   3      15847.01      16222.40       269.86 o                         
  -4   4   3       2459.39       2590.19        64.00 o                         
  -3   4   3       6147.87       6025.67        96.81 o                         
  -2   4   3      12589.97      12208.80       167.86 o                         
  -1   4   3      13167.89      12915.88       203.27 o                         
   0   4   3      12234.54      12576.34       258.03 o                         
   1   4   3       2103.78       2105.21        43.16 o                         
   2   4   3      25963.00      28059.56       355.50 o                         
   3   4   3        706.43        805.03        29.18 o                         
   4   4   3       9826.45      10612.80       158.99 o                         
   5   4   3       1613.36       1724.07        48.43 o                         
   6   4   3      20571.92      21137.21       410.68 o                         
   7   4   3         80.86        116.95        15.59 o                         
   8   4   3       6869.18       6889.95       104.26 o                         
   9   4   3        198.82        231.21        12.64 o                         
  10   4   3       4603.63       4602.60        76.21 o                         
  11   4   3        709.19        848.72        24.61 o                         
  12   4   3       5956.67       5713.54        93.10 o                         
  13   4   3        137.44        132.40        12.19 o                         
  14   4   3       1256.33       1248.19        43.09 o                         
  15   4   3       1435.80       1391.59        48.22 o                         
  16   4   3       1219.53       1176.44        47.02 o                         
  17   4   3        237.67        277.58        32.41 o                         
  18   4   3         96.75         90.62        22.21 o                         
  19   4   3        477.69        559.48        50.99 o                         
  20   4   3        272.09        317.90        33.49 o                         
  21   4   3        565.34        525.99        60.58 o                         
  22   4   3          1.99          3.23        21.68 o                         
  23   4   3        302.13        274.89        47.59 o                         
  24   4   3         37.33          3.23        37.39 o                         
  25   4   3        158.34        173.53        22.04 o                         
 -24   5   3         13.67         -5.67        27.70 o                         
 -23   5   3        147.74        129.14        37.17 o                         
 -22   5   3         65.65         55.84        22.77 o                         
 -21   5   3        319.78        345.91        46.52 o                         
 -20   5   3         63.25         -1.43        22.29 o                         
 -19   5   3          0.61         17.07        14.43 o                         
 -18   5   3       1976.86       1980.20        77.40 o                         
 -17   5   3       1066.37       1077.51        50.37 o                         
 -16   5   3          1.34         -2.59        13.16 o                         
 -15   5   3        100.32        110.54        12.39 o                         
 -14   5   3       4657.85       4361.07        92.55 o                         
 -13   5   3       1152.28       1238.72        38.91 o                         
 -12   5   3          0.82         -6.27         6.27 o                         
 -11   5   3       1603.33       1549.41        37.63 o                         
 -10   5   3      14229.91      13796.83       207.45 o                         
  -9   5   3         30.03         33.29         6.01 o                         
  -8   5   3       1727.06       1686.35        44.31 o                         
  -7   5   3       3508.05       3379.15        72.82 o                         
  -6   5   3      16423.50      15212.89       355.61 o                         
  -5   5   3       3223.75       3206.70        61.91 o                         
  -4   5   3       2120.46       1774.20        72.49 o                         
  -3   5   3       8310.09       8020.16       121.63 o                         
  -2   5   3       4722.05       4447.02        82.99 o                         
  -1   5   3      23864.27      23992.69       404.88 o                         
   0   5   3      21870.22      21807.68       342.27 o                         
   1   5   3       4242.17       4434.55        98.15 o                         
   2   5   3        197.12        256.85        17.30 o                         
   3   5   3      31328.81      32672.56       612.59 o                         
   4   5   3      11575.34      11656.95       169.01 o                         
   5   5   3        225.57        195.59        20.21 o                         
   6   5   3       1335.36       1436.80        49.31 o                         
   7   5   3      23108.83      23159.28       291.93 o                         
   8   5   3       2321.44       2172.38        45.95 o                         
   9   5   3        936.52        900.43        24.18 o                         
  10   5   3        470.06        562.35        18.72 o                         
  11   5   3       8990.04       8729.94       126.15 o                         
  12   5   3        224.70        274.56        14.86 o                         
  13   5   3        338.61        372.40        19.51 o                         
  14   5   3        911.89        988.37        43.34 o                         
  15   5   3       1283.25       1344.36        50.62 o                         
  16   5   3       1556.34       1497.67        55.09 o                         
  17   5   3        265.46        220.08        29.77 o                         
  18   5   3        239.65        250.65        35.63 o                         
  19   5   3         40.60         38.30        21.40 o                         
  20   5   3        902.97        886.75        59.73 o                         
  21   5   3        302.07        337.33        30.05 o                         
  22   5   3         64.84         34.97        21.68 o                         
  23   5   3          3.16         -1.62        16.90 o                         
  24   5   3        620.62        584.27        60.43 o                         
 -24   6   3         35.71        136.37        36.39 o                         
 -23   6   3         91.17         82.09        38.16 o                         
 -22   6   3         98.01        117.75        23.86 o                         
 -21   6   3         95.88        133.86        24.37 o                         
 -20   6   3          2.97         -3.70        15.18 o                         
 -19   6   3         13.81         22.58        14.24 o                         
 -18   6   3        285.75        353.36        29.97 o                         
 -17   6   3        155.40        187.17        22.45 o                         
 -16   6   3         86.15        123.70        15.19 o                         
 -15   6   3         84.02         69.20        11.19 o                         
 -14   6   3         60.99        108.96        14.60 o                         
 -13   6   3        245.59        273.59        15.65 o                         
 -12   6   3         79.90         97.88        10.94 o                         
 -11   6   3        105.03        127.79        10.45 o                         
 -10   6   3        999.33        987.58        28.44 o                         
  -9   6   3        153.78        220.36        13.30 o                         
  -8   6   3       3645.89       3454.87        65.63 o                         
  -7   6   3       2116.50       2059.32        53.08 o                         
  -6   6   3       6714.72       6306.96       118.35 o                         
  -5   6   3       5645.93       5455.44       123.44 o                         
  -4   6   3       8355.15       8066.35       148.66 o                         
  -3   6   3        926.58        983.07        45.37 o                         
  -2   6   3       3207.40       3202.52        69.67 o                         
  -1   6   3       6544.11       6431.65       105.76 o                         
   0   6   3       4589.49       5143.56       105.68 o                         
   1   6   3       2224.74       2137.55        50.65 o                         
   2   6   3       4737.01       4385.74        87.29 o                         
   3   6   3        652.35        745.22        30.67 o                         
   4   6   3         17.77         19.43        10.44 o                         
   5   6   3        647.78        705.29        24.61 o                         
   6   6   3        205.44        211.19        11.25 o                         
   7   6   3          7.22         18.05         5.04 o                         
   8   6   3        347.99        455.57        18.80 o                         
   9   6   3         21.18         69.11         5.65 o                         
  10   6   3       1502.00       1521.73        38.65 o                         
  11   6   3       1111.96       1130.50        31.96 o                         
  12   6   3       1547.44       1599.35        42.63 o                         
  13   6   3        865.17        882.14        32.64 o                         
  14   6   3        441.29        458.30        22.92 o                         
  15   6   3        507.93        493.25        36.52 o                         
  16   6   3        778.59        780.63        46.63 o                         
  17   6   3        122.96        130.34        21.67 o                         
  18   6   3        140.52        153.64        18.35 o                         
  19   6   3        185.95        181.09        31.97 o                         
  20   6   3          3.64          9.88        19.00 o                         
  21   6   3         21.44         11.72        15.65 o                         
  22   6   3          4.53          1.82        15.35 o                         
  23   6   3          0.27          2.30        16.37 o                         
  24   6   3          8.75         34.07        17.13 o                         
 -24   7   3         21.16         41.68        22.25 o                         
 -23   7   3         49.87         34.97        29.29 o                         
 -22   7   3        177.65        146.65        41.35 o                         
 -21   7   3        110.14        132.87        26.96 o                         
 -20   7   3        104.47        129.13        21.27 o                         
 -19   7   3        307.16        341.42        30.45 o                         
 -18   7   3        208.74        216.34        23.53 o                         
 -17   7   3         23.15         39.65        14.18 o                         
 -16   7   3        978.82       1037.48        45.09 o                         
 -15   7   3        122.09        137.42        16.39 o                         
 -14   7   3       1191.55       1209.53        44.79 o                         
 -13   7   3        205.63        197.37        16.85 o                         
 -12   7   3       2341.71       2396.89        65.24 o                         
 -11   7   3        293.58        345.07        19.49 o                         
 -10   7   3       2553.28       2320.05        52.79 o                         
  -9   7   3       1794.94       1748.96        42.67 o                         
  -8   7   3       2050.43       2099.61        47.80 o                         
  -7   7   3        398.85        453.62        18.73 o                         
  -6   7   3        936.62        945.39        30.29 o                         
  -5   7   3       1201.34       1220.21        31.90 o                         
  -4   7   3       9518.77       8979.20       145.07 o                         
  -3   7   3       2555.02       2355.49        69.76 o                         
  -2   7   3       5882.22       5540.94        99.58 o                         
  -1   7   3       3184.09       2974.96        81.49 o                         
   0   7   3       2446.50       2373.78        77.39 o                         
   1   7   3       9802.36       9250.81       222.57 o                         
   2   7   3       2177.49       2292.04        60.26 o                         
   3   7   3       5687.81       5821.04       151.01 o                         
   4   7   3         14.69         12.57         4.75 o                         
   5   7   3      12946.88      12467.00       176.31 o                         
   6   7   3         25.01         15.88         6.41 o                         
   7   7   3        256.56        294.55        14.38 o                         
   8   7   3        189.08        234.84        12.04 o                         
   9   7   3       3273.09       3428.43        64.74 o                         
  10   7   3          0.01         -4.80         6.95 o                         
  11   7   3       2290.60       2190.30        50.30 o                         
  12   7   3        169.17        185.42        17.35 o                         
  13   7   3       1803.41       1777.39        50.91 o                         
  14   7   3        570.74        575.11        32.81 o                         
  15   7   3        927.30        934.18        45.73 o                         
  16   7   3        154.16        182.17        27.44 o                         
  17   7   3        320.79        331.07        36.80 o                         
  18   7   3        725.55        725.09        53.42 o                         
  19   7   3         77.21         81.01        15.72 o                         
  20   7   3         87.87         61.80        18.49 o                         
  21   7   3         20.16         23.77        16.36 o                         
  22   7   3        266.68        261.22        26.59 o                         
  23   7   3         73.55         70.03        17.64 o                         
  24   7   3         69.22         34.80        35.11 o                         
 -23   8   3         80.63         76.42        31.57 o                         
 -22   8   3        389.06        346.26        37.15 o                         
 -21   8   3         35.16         80.33        23.58 o                         
 -20   8   3         76.30         76.11        22.79 o                         
 -19   8   3        261.92        274.78        35.07 o                         
 -18   8   3        573.93        653.48        43.46 o                         
 -17   8   3        890.45        944.93        58.59 o                         
 -16   8   3         43.19         18.30        14.57 o                         
 -15   8   3        517.76        500.65        32.20 o                         
 -14   8   3        218.39        216.90        16.78 o                         
 -13   8   3       2772.46       2597.20        62.91 o                         
 -12   8   3         20.28         12.17         8.73 o                         
 -11   8   3       1078.54       1081.04        34.95 o                         
 -10   8   3       1273.64       1198.80        35.41 o                         
  -9   8   3       5978.42       5854.93       106.37 o                         
  -8   8   3          5.14         12.15         7.41 o                         
  -7   8   3       2598.02       2490.05        55.35 o                         
  -6   8   3       3939.04       3773.88        80.04 o                         
  -5   8   3      16104.54      15618.15       237.07 o                         
  -4   8   3        394.26        415.06        16.74 o                         
  -3   8   3       1635.26       1531.36        38.48 o                         
  -2   8   3      14641.04      14284.06       247.10 o                         
  -1   8   3       8702.79       8604.35       125.53 o                         
   0   8   3       2840.61       2710.31        54.01 o                         
   1   8   3        648.58        628.46        25.03 o                         
   2   8   3      11572.58      11294.34       181.02 o                         
   3   8   3       5489.97       5443.53        81.48 o                         
   4   8   3       5924.61       5709.31       104.20 o                         
   5   8   3          4.10          7.80         4.98 o                         
   6   8   3       3108.01       2972.85        67.33 o                         
   7   8   3        131.11        148.38        10.72 o                         
   8   8   3       9389.01       9088.81       133.27 o                         
   9   8   3        208.58        258.38        17.19 o                         
  10   8   3       2482.58       2439.71        55.46 o                         
  11   8   3        920.46       1033.31        38.24 o                         
  12   8   3       4641.59       4773.21       105.69 o                         
  13   8   3        135.41        135.83        17.07 o                         
  14   8   3        298.13        310.22        25.50 o                         
  15   8   3       1155.39       1222.19        50.45 o                         
  16   8   3       1627.21       1615.14        69.03 o                         
  17   8   3        385.65        429.92        41.40 o                         
  18   8   3         95.86         94.09        22.90 o                         
  19   8   3        795.69        870.77        59.79 o                         
  20   8   3        382.26        347.99        31.64 o                         
  21   8   3        119.21        156.96        18.91 o                         
  22   8   3          7.46         20.92        21.84 o                         
  23   8   3        221.11        203.68        23.51 o                         
 -23   9   3          0.34         43.36        26.32 o                         
 -22   9   3          1.96         58.83        22.44 o                         
 -21   9   3         56.00         58.12        26.79 o                         
 -20   9   3         31.30          1.11        15.77 o                         
 -19   9   3          4.87        -17.62        17.62 o                         
 -18   9   3        212.25        184.43        27.36 o                         
 -17   9   3        458.49        479.83        42.33 o                         
 -16   9   3        516.56        511.14        45.22 o                         
 -15   9   3        167.45        194.51        30.22 o                         
 -14   9   3        866.38        895.24        43.78 o                         
 -13   9   3       1140.79       1039.15        45.53 o                         
 -12   9   3        388.04        417.89        25.85 o                         
 -11   9   3        921.43        965.68        39.84 o                         
 -10   9   3       1670.74       1681.33        55.43 o                         
  -9   9   3       1578.00       1517.99        42.52 o                         
  -8   9   3        463.82        502.98        25.55 o                         
  -7   9   3        106.59        120.94        12.82 o                         
  -6   9   3       1338.89       1290.73        42.78 o                         
  -5   9   3         75.11        100.38         7.00 o                         
  -4   9   3         12.05         46.19         7.05 o                         
  -3   9   3        102.39        112.50         8.88 o                         
  -2   9   3          6.60         23.33         4.49 o                         
  -1   9   3       1112.59       1120.47        27.89 o                         
   0   9   3       2569.72       2464.43        47.97 o                         
   1   9   3       1627.77       1603.99        35.18 o                         
   2   9   3       1931.90       1854.98        44.81 o                         
   3   9   3       2844.47       2780.72        53.03 o                         
   4   9   3       2805.20       2904.34        59.95 o                         
   5   9   3       1454.97       1417.26        37.77 o                         
   6   9   3        897.61        930.55        27.00 o                         
   7   9   3       4578.00       4593.25        79.70 o                         
   8   9   3       1813.62       1842.87        46.42 o                         
   9   9   3        670.68        753.08        29.82 o                         
  10   9   3       1070.61       1130.03        40.10 o                         
  11   9   3        206.55        215.30        20.36 o                         
  12   9   3         34.25         57.18        11.94 o                         
  13   9   3         82.68         74.72        15.27 o                         
  14   9   3        188.89        212.89        24.77 o                         
  15   9   3         12.69         -9.81         9.81 o                         
  16   9   3         49.23         28.79        13.26 o                         
  17   9   3         25.56         10.61        11.94 o                         
  18   9   3         17.10         17.22        15.26 o                         
  19   9   3        127.07        129.94        19.46 o                         
  20   9   3        176.31        230.91        27.77 o                         
  21   9   3         30.33         34.06        23.69 o                         
  22   9   3          2.94        -18.28        20.28 o                         
  23   9   3         74.97        123.63        16.96 o                         
 -22  10   3         30.93         21.60        21.52 o                         
 -21  10   3        260.09        297.42        46.06 o                         
 -20  10   3        272.25        206.02        31.77 o                         
 -19  10   3         36.18         53.05        19.04 o                         
 -18  10   3         73.42         78.81        20.58 o                         
 -17  10   3        676.44        788.31        64.80 o                         
 -16  10   3        165.76        187.01        32.46 o                         
 -15  10   3        117.45        142.46        19.09 o                         
 -14  10   3          9.92        -11.01        11.01 o                         
 -13  10   3       1158.18       1189.67        51.02 o                         
 -12  10   3         88.82         95.22        16.56 o                         
 -11  10   3       2514.08       2384.46        64.97 o                         
 -10  10   3         21.05         24.60         9.59 o                         
  -9  10   3        515.43        573.03        30.43 o                         
  -8  10   3        961.45        999.20        35.71 o                         
  -7  10   3       7992.04       7625.29       121.74 o                         
  -6  10   3          5.49         25.86         5.85 o                         
  -5  10   3        401.95        411.31        18.84 o                         
  -4  10   3       7318.47       7053.01       128.66 o                         
  -3  10   3      11479.11      10669.28       181.88 o                         
  -2  10   3        963.43        947.70        26.14 o                         
  -1  10   3        112.40         97.75         7.04 o                         
   0  10   3       5191.49       5077.08        77.16 o                         
   1  10   3       5784.05       5446.44        81.29 o                         
   2  10   3        646.63        640.43        21.06 o                         
   3  10   3         53.07         71.21         6.74 o                         
   4  10   3       3907.80       3757.30        70.28 o                         
   5  10   3        362.71        422.99        21.35 o                         
   6  10   3       2373.26       2363.70        52.71 o                         
   7  10   3        850.22        886.21        29.76 o                         
   8  10   3       2377.41       2316.59        56.75 o                         
   9  10   3        427.02        427.28        25.56 o                         
  10  10   3       3182.83       3058.12        72.26 o                         
  11  10   3          6.15          2.88        10.73 o                         
  12  10   3        127.29        151.20        19.83 o                         
  13  10   3       1655.54       1738.54        56.93 o                         
  14  10   3       1982.84       1975.36        68.93 o                         
  15  10   3         51.34         54.52        14.00 o                         
  16  10   3        153.78        207.18        29.13 o                         
  17  10   3        592.97        519.46        47.89 o                         
  18  10   3        398.00        398.54        43.44 o                         
  19  10   3         84.31         51.75        18.28 o                         
  20  10   3         42.07         27.15        17.17 o                         
  21  10   3        239.32        230.50        26.71 o                         
  22  10   3         60.40        138.64        33.66 o                         
 -22  11   3         91.34        135.85        29.45 o                         
 -21  11   3         97.51        129.48        22.06 o                         
 -20  11   3         37.80         10.11        18.55 o                         
 -19  11   3        112.89         66.01        20.88 o                         
 -18  11   3        436.45        471.97        48.85 o                         
 -17  11   3        150.07        183.69        30.22 o                         
 -16  11   3        680.56        621.26        43.68 o                         
 -15  11   3        162.07        147.55        26.88 o                         
 -14  11   3       1579.42       1642.13        79.00 o                         
 -13  11   3         15.47         36.82        13.62 o                         
 -12  11   3       1377.59       1348.09        54.83 o                         
 -11  11   3          0.34          7.74        13.23 o                         
 -10  11   3       1907.34       1808.77        56.78 o                         
  -9  11   3        234.17        269.42        22.38 o                         
  -8  11   3       1073.89       1113.91        41.06 o                         
  -7  11   3          0.67         10.15         6.32 o                         
  -6  11   3       2099.01       2021.05        51.08 o                         
  -5  11   3        536.71        615.38        27.77 o                         
  -4  11   3       3914.55       3797.36        90.70 o                         
  -3  11   3       1355.29       1359.90        36.46 o                         
  -2  11   3       1190.83       1195.88        32.53 o                         
  -1  11   3       3464.77       3329.57        59.37 o                         
   0  11   3       1298.45       1243.25        32.22 o                         
   1  11   3       4903.66       4667.22        78.67 o                         
   2  11   3        513.97        581.89        24.34 o                         
   3  11   3       4936.51       4953.40        86.12 o                         
   4  11   3        132.31        173.87        15.56 o                         
   5  11   3       4212.09       4205.86        91.25 o                         
   6  11   3         30.42         40.54         8.87 o                         
   7  11   3       2773.16       2586.05        69.88 o                         
   8  11   3         84.50         97.48        13.43 o                         
   9  11   3       2682.69       2511.06        64.53 o                         
  10  11   3        344.17        375.00        29.27 o                         
  11  11   3       2255.97       2300.79        64.68 o                         
  12  11   3         15.00          6.68        12.48 o                         
  13  11   3        851.40        925.96        47.46 o                         
  14  11   3        308.54        312.87        35.92 o                         
  15  11   3        712.73        736.94        52.52 o                         
  16  11   3        193.22        180.75        29.41 o                         
  17  11   3        286.44        310.80        31.03 o                         
  18  11   3        622.54        685.34        56.04 o                         
  19  11   3         59.20         66.84        20.13 o                         
  20  11   3        120.82        128.79        19.89 o                         
  21  11   3         28.82         12.14        19.94 o                         
  22  11   3        208.63        240.16        39.80 o                         
 -21  12   3         17.62         39.25        29.35 o                         
 -20  12   3          6.38         10.06        16.48 o                         
 -19  12   3          7.07         24.15        16.87 o                         
 -18  12   3         92.62         89.28        23.04 o                         
 -17  12   3          0.19        -19.34        19.34 o                         
 -16  12   3          0.64         50.22        16.80 o                         
 -15  12   3          2.34          6.67        16.16 o                         
 -14  12   3          0.13        -14.65        14.65 o                         
 -13  12   3         29.34         14.40        19.87 o                         
 -12  12   3        341.20        377.82        39.25 o                         
 -11  12   3        165.10        183.30        22.02 o                         
 -10  12   3          4.49         -2.11        13.86 o                         
  -9  12   3       1182.04       1273.35        53.73 o                         
  -8  12   3         45.94         64.56        15.90 o                         
  -7  12   3        688.38        721.62        33.76 o                         
  -6  12   3        309.25        336.50        21.86 o                         
  -5  12   3       1846.61       1731.87        46.89 o                         
  -4  12   3        560.96        605.15        26.83 o                         
  -3  12   3        851.41        846.02        31.68 o                         
  -2  12   3       1069.87       1096.94        33.43 o                         
  -1  12   3       1485.26       1490.32        40.68 o                         
   0  12   3        527.22        552.32        22.94 o                         
   1  12   3        686.81        710.86        30.22 o                         
   2  12   3        331.83        404.04        25.19 o                         
   3  12   3       1172.29       1126.60        35.39 o                         
   4  12   3         27.54         38.96         9.80 o                         
   5  12   3         10.12          5.72         8.24 o                         
   6  12   3          1.31          2.92        10.88 o                         
   7  12   3         95.05        137.14        14.10 o                         
   8  12   3         18.99         10.21        10.37 o                         
   9  12   3        145.99        206.73        18.79 o                         
  10  12   3         59.01         58.45        15.46 o                         
  11  12   3        216.36        216.96        27.38 o                         
  12  12   3        217.88        222.05        29.96 o                         
  13  12   3         11.86         24.72        17.53 o                         
  14  12   3        383.87        436.31        43.03 o                         
  15  12   3        156.60        194.58        28.76 o                         
  16  12   3         83.72        113.16        21.85 o                         
  17  12   3          9.69          3.33        13.84 o                         
  18  12   3        141.01        145.28        21.03 o                         
  19  12   3        124.23         92.38        20.85 o                         
  20  12   3         36.61        -13.13        15.17 o                         
  21  12   3          0.68         71.06        25.88 o                         
 -20  13   3        127.14        144.70        35.49 o                         
 -19  13   3        105.62        109.28        22.39 o                         
 -18  13   3         18.55          2.11        18.10 o                         
 -17  13   3         14.24        -14.89        14.89 o                         
 -16  13   3        880.25        917.99        64.20 o                         
 -15  13   3        261.56        312.45        35.42 o                         
 -14  13   3         91.16         98.15        25.51 o                         
 -13  13   3        394.43        352.98        40.99 o                         
 -12  13   3       1744.61       1576.05        76.34 o                         
 -11  13   3        371.30        377.61        41.40 o                         
 -10  13   3          4.16        -15.14        16.38 o                         
  -9  13   3       1116.04       1114.97        48.89 o                         
  -8  13   3       1447.93       1356.37        52.90 o                         
  -7  13   3         87.41         85.71        16.61 o                         
  -6  13   3        615.28        604.84        37.29 o                         
  -5  13   3        359.58        384.90        27.76 o                         
  -4  13   3       1148.26       1120.96        42.43 o                         
  -3  13   3        906.67        947.70        37.98 o                         
  -2  13   3       1361.35       1291.66        42.04 o                         
  -1  13   3        308.18        348.42        24.04 o                         
   0  13   3          7.75         18.18         7.32 o                         
   1  13   3       3751.67       3430.99        80.71 o                         
   2  13   3       1918.88       1891.53        59.74 o                         
   3  13   3        250.12        284.57        20.10 o                         
   4  13   3        285.66        297.54        23.68 o                         
   5  13   3       2617.27       2622.67        77.73 o                         
   6  13   3       1549.99       1522.23        52.59 o                         
   7  13   3          3.77         -2.40        16.56 o                         
   8  13   3        552.58        566.76        41.54 o                         
   9  13   3       2390.46       2303.84        71.77 o                         
  10  13   3        263.65        315.52        36.70 o                         
  11  13   3        224.35        291.71        35.04 o                         
  12  13   3        301.36        342.71        38.12 o                         
  13  13   3        245.57        252.10        29.23 o                         
  14  13   3          0.85         -4.95        14.15 o                         
  15  13   3        308.38        300.04        33.38 o                         
  16  13   3         89.75        120.01        22.75 o                         
  17  13   3          9.52         12.30        13.53 o                         
  18  13   3        370.02        337.57        34.13 o                         
  19  13   3        185.18        173.50        20.38 o                         
  20  13   3         18.39         -9.94        17.75 o                         
 -19  14   3         62.29         48.33        18.52 o                         
 -18  14   3         15.68        -13.92        16.09 o                         
 -17  14   3        354.56        313.01        30.01 o                         
 -16  14   3        150.17        146.30        23.86 o                         
 -15  14   3        272.48        278.61        33.78 o                         
 -14  14   3          0.16          1.06        15.20 o                         
 -13  14   3        454.03        428.54        43.24 o                         
 -12  14   3         22.91          4.86        17.26 o                         
 -11  14   3       1300.94       1269.56        71.27 o                         
 -10  14   3         12.81         22.25        16.55 o                         
  -9  14   3       1232.61       1236.64        66.48 o                         
  -8  14   3        247.62        265.76        29.55 o                         
  -7  14   3       1608.27       1571.02        60.16 o                         
  -6  14   3         57.99         88.81        19.48 o                         
  -5  14   3        375.06        396.34        33.86 o                         
  -4  14   3       1591.90       1532.21        54.73 o                         
  -3  14   3       2850.82       2689.27        75.86 o                         
  -2  14   3        457.61        509.79        33.01 o                         
  -1  14   3        135.30        159.92        19.17 o                         
   0  14   3       2368.42       2239.56        70.69 o                         
   1  14   3       1418.32       1433.29        50.71 o                         
   2  14   3        905.09        891.16        38.68 o                         
   3  14   3         19.78          8.45        11.51 o                         
   4  14   3       2340.07       2206.51        71.13 o                         
   5  14   3          0.74          6.93        13.79 o                         
   6  14   3       2478.27       2440.33        74.38 o                         
   7  14   3         57.09         36.53        21.35 o                         
   8  14   3        773.99        689.52        54.90 o                         
   9  14   3         35.32         11.54        20.76 o                         
  10  14   3       2002.76       2056.08        95.27 o                         
  11  14   3         44.67         82.40        26.96 o                         
  12  14   3        450.37        489.78        50.57 o                         
  13  14   3        594.30        735.55        51.78 o                         
  14  14   3        775.33        846.68        61.38 o                         
  15  14   3        136.36         99.12        22.60 o                         
  16  14   3        160.58        191.99        24.19 o                         
  17  14   3        249.58        305.92        24.39 o                         
  18  14   3        124.10        160.41        17.55 o                         
  19  14   3         65.57         29.79        17.03 o                         
 -19  15   3          9.11         28.13        39.71 o                         
 -18  15   3         52.65         16.37        14.90 o                         
 -17  15   3         98.39        133.96        21.49 o                         
 -16  15   3          8.77        -17.67        17.67 o                         
 -15  15   3         21.84         47.01        17.92 o                         
 -14  15   3         97.91        120.69        22.83 o                         
 -13  15   3         72.11         52.22        16.60 o                         
 -12  15   3          1.03          1.01        12.80 o                         
 -11  15   3         17.48          6.34        14.28 o                         
 -10  15   3        166.45        217.38        22.41 o                         
  -9  15   3          2.19        -13.77        17.09 o                         
  -8  15   3         80.62         83.15        22.19 o                         
  -7  15   3          2.45        -12.92        18.52 o                         
  -6  15   3        187.24        230.44        34.07 o                         
  -5  15   3          0.85        -10.94        10.94 o                         
  -4  15   3         39.29         49.80        19.16 o                         
  -3  15   3        114.99        158.95        23.66 o                         
  -2  15   3        221.59        230.78        24.70 o                         
  -1  15   3        224.10        267.74        23.95 o                         
   0  15   3        127.66        132.90        18.88 o                         
   1  15   3         24.14         26.52        13.50 o                         
   2  15   3         23.58         28.63        13.35 o                         
   3  15   3        443.74        476.49        37.74 o                         
   4  15   3         59.56         77.72        18.35 o                         
   5  15   3         53.03         90.75        18.75 o                         
   6  15   3        181.17        202.55        27.98 o                         
   7  15   3        188.67        198.06        32.93 o                         
   8  15   3         25.74         39.69        21.37 o                         
   9  15   3         12.57         -0.61        20.84 o                         
  10  15   3         77.35         96.77        28.56 o                         
  11  15   3        145.71        150.69        31.14 o                         
  12  15   3          5.76          4.80        20.70 o                         
  13  15   3         13.66          0.87        19.04 o                         
  14  15   3        134.71        121.27        27.40 o                         
  15  15   3         36.80        106.35        23.19 o                         
  16  15   3         19.31          3.44        21.80 o                         
  17  15   3          1.49         29.79        16.73 o                         
  18  15   3         47.08         41.30        18.14 o                         
 -17  16   3        232.59        236.23        23.72 o                         
 -16  16   3         59.34         61.41        24.45 o                         
 -15  16   3        137.82        175.58        24.10 o                         
 -14  16   3         43.05         45.18        19.59 o                         
 -13  16   3        252.45        263.67        26.70 o                         
 -12  16   3         69.30         76.38        15.30 o                         
 -11  16   3        620.96        583.37        57.95 o                         
 -10  16   3         17.60         30.07        16.75 o                         
  -9  16   3        135.35        115.48        30.33 o                         
  -8  16   3        461.22        515.56        59.50 o                         
  -7  16   3       1606.40       1608.32        88.70 o                         
  -6  16   3        172.56        195.47        32.23 o                         
  -5  16   3          9.02          8.30        19.19 o                         
  -4  16   3       1077.26       1139.31        66.89 o                         
  -3  16   3       1270.40       1269.53        69.02 o                         
  -2  16   3         46.98        123.94        16.98 o                         
  -1  16   3        102.40        109.90        18.03 o                         
   0  16   3       1990.86       1873.21        80.04 o                         
   1  16   3        995.80       1005.56        63.08 o                         
   2  16   3        234.31        229.33        29.77 o                         
   3  16   3          5.25         18.03        18.65 o                         
   4  16   3        813.58        802.46        57.02 o                         
   5  16   3          5.94         10.81        19.18 o                         
   6  16   3        293.90        275.27        39.15 o                         
   7  16   3          8.14         26.73        15.26 o                         
   8  16   3        381.68        343.44        40.92 o                         
   9  16   3         53.22         63.13        22.32 o                         
  10  16   3        851.53        917.28        68.54 o                         
  11  16   3         61.60         81.68        20.87 o                         
  12  16   3         99.79         70.70        21.56 o                         
  13  16   3        221.88        202.27        38.27 o                         
  14  16   3        773.70        773.62        59.65 o                         
  15  16   3         16.03         44.18        22.90 o                         
  16  16   3          4.53          8.14        17.50 o                         
  17  16   3        221.07        233.12        29.11 o                         
 -16  17   3        267.71        257.19        26.31 o                         
 -15  17   3         87.94        120.54        19.33 o                         
 -14  17   3         83.72         71.97        23.84 o                         
 -13  17   3         70.37        101.28        19.37 o                         
 -12  17   3        838.67       1045.24        66.53 o                         
 -11  17   3         88.43         46.96        23.10 o                         
 -10  17   3         42.85         46.13        21.43 o                         
  -9  17   3        173.42        183.59        30.05 o                         
  -8  17   3       1098.21       1133.70        75.78 o                         
  -7  17   3         52.19         62.15        17.71 o                         
  -6  17   3        325.23        470.01        50.81 o                         
  -5  17   3        508.49        432.11        83.56 o                         
  -4  17   3        881.75        913.32       112.59 o                         
  -3  17   3        254.13        210.98        57.39 o                         
  -2  17   3       1094.05       1167.48       130.35 o                         
  -1  17   3        237.15        303.12        29.48 o                         
   0  17   3        112.02        161.78        23.66 o                         
   1  17   3       1587.44       1598.57        72.79 o                         
   2  17   3        476.45        517.73        50.67 o                         
   3  17   3        219.87        267.35        36.95 o                         
   4  17   3         50.95         88.42        22.45 o                         
   5  17   3       1601.04       1733.20        88.32 o                         
   6  17   3        323.72        314.91        43.93 o                         
   7  17   3        145.45        208.06        32.91 o                         
   8  17   3        229.76        225.49        33.08 o                         
   9  17   3        804.07        755.38        51.98 o                         
  10  17   3          5.94          8.83        16.81 o                         
  11  17   3        220.23        149.85        29.72 o                         
  12  17   3        117.72        116.87        23.57 o                         
  13  17   3        493.79        454.27        48.30 o                         
  14  17   3        175.90        151.28        29.65 o                         
  15  17   3        221.27        252.79        34.01 o                         
  16  17   3         78.39        111.34        18.04 o                         
 -15  18   3          4.27        -14.54        14.54 o                         
 -14  18   3          5.22         -8.91        18.97 o                         
 -13  18   3         10.75         -9.57        17.34 o                         
 -12  18   3         37.13         44.72        18.95 o                         
 -11  18   3          1.84         -2.71        15.64 o                         
 -10  18   3         62.48        131.08        26.70 o                         
  -9  18   3        108.60        102.04        25.69 o                         
  -8  18   3          8.15         33.36        18.02 o                         
  -7  18   3         16.11         12.09        16.71 o                         
  -6  18   3        150.37        186.60        36.04 o                         
  -5  18   3          0.48          8.93        19.35 o                         
  -4  18   3          0.64         25.83        20.83 o                         
  -3  18   3          4.56         -1.79        32.01 o                         
  -2  18   3          1.28         22.07        28.67 o                         
  -1  18   3         38.38         38.46        25.43 o                         
   0  18   3         64.95        141.42        21.37 o                         
   1  18   3          7.02         34.32        17.72 o                         
   2  18   3         51.85         85.68        19.55 o                         
   3  18   3         14.73         31.67        15.42 o                         
   4  18   3         18.90         56.66        19.27 o                         
   5  18   3         20.83         34.90        19.39 o                         
   6  18   3         59.47        100.99        19.68 o                         
   7  18   3          1.64         -3.69        15.40 o                         
   8  18   3         36.41         59.75        20.75 o                         
   9  18   3         43.99         59.37        23.85 o                         
  10  18   3         50.02         45.93        20.29 o                         
  11  18   3          0.74          6.79        17.48 o                         
  12  18   3          0.44          4.53        21.74 o                         
  13  18   3         38.56         34.63        18.27 o                         
  14  18   3          4.65         26.42        23.93 o                         
  15  18   3          2.34         27.40        19.64 o                         
 -13  19   3          7.93         18.93        14.70 o                         
 -12  19   3        211.46        182.26        24.45 o                         
 -11  19   3          0.97         -0.13        17.17 o                         
 -10  19   3         29.50         80.40        18.24 o                         
  -9  19   3         12.29         43.97        15.73 o                         
  -8  19   3        306.13        355.45        37.55 o                         
  -7  19   3         18.60         11.88        23.74 o                         
  -6  19   3        109.25        157.43        32.09 o                         
  -5  19   3         14.24         53.36        21.53 o                         
  -4  19   3         87.53         74.87        45.54 o                         
  -3  19   3         69.46        143.80        45.91 o                         
  -2  19   3        110.70        160.51        32.12 o                         
  -1  19   3         59.27         20.90        43.44 o                         
   0  19   3         10.17         17.80        30.59 o                         
   1  19   3        439.47        420.42        45.32 o                         
   2  19   3        114.06        138.92        23.17 o                         
   3  19   3          2.18         50.08        24.80 o                         
   4  19   3         13.85        -14.66        51.04 o                         
   5  19   3        292.65        421.63        42.56 o                         
   6  19   3         64.30        121.88        27.58 o                         
   7  19   3         48.03         75.78        16.03 o                         
   8  19   3         69.00         50.63        19.24 o                         
   9  19   3        327.25        416.29        45.19 o                         
  10  19   3         20.78         14.62        19.40 o                         
  11  19   3         85.01        112.13        24.61 o                         
  12  19   3         27.08         22.97        24.69 o                         
  13  19   3        184.90        160.22        22.40 o                         
 -11  20   3        227.55        147.68        19.37 o                         
 -10  20   3         25.17         19.19        17.01 o                         
  -9  20   3         68.71         69.94        22.19 o                         
  -8  20   3        127.30         84.25        32.96 o                         
  -7  20   3        405.83        471.93        55.36 o                         
  -6  20   3         30.13         12.36        19.58 o                         
  -5  20   3         14.09         88.84        32.12 o                         
  -4  20   3        485.00        434.51        57.02 o                         
  -3  20   3        703.57        637.11       167.95 o                         
  -2  20   3         27.09         18.42        41.00 o                         
  -1  20   3         45.60         30.47        37.21 o                         
   0  20   3        730.92        987.87       191.95 o                         
   2  20   3         65.52         75.01        20.96 o                         
   3  20   3          0.20          2.87        54.61 o                         
   4  20   3        520.93        593.39        99.79 o                         
   5  20   3         28.59         92.61        33.69 o                         
   6  20   3        382.77        511.76        69.53 o                         
   7  20   3          5.14         25.44        22.52 o                         
   8  20   3        188.70        136.60        36.78 o                         
   9  20   3         26.14         21.99        21.71 o                         
  10  20   3        250.57        293.23        38.53 o                         
  11  20   3          5.98        -20.35        20.35 o                         
  -8  21   3        123.35        168.90        33.69 o                         
  -7  21   3         30.25          2.08        19.92 o                         
  -6  21   3         20.28        110.82        52.95 o                         
  -5  21   3          3.31        -47.73        54.61 o                         
  -4  21   3         47.70        139.88        32.12 o                         
  -3  21   3          6.88         53.61        27.45 o                         
  -2  21   3          3.63        -25.23        64.53 o                         
  -1  21   3          1.35        145.62        52.95 o                         
   3  21   3          4.85          3.52        22.79 o                         
   4  21   3         20.82          8.45        22.14 o                         
   5  21   3         81.23         74.86        30.22 o                         
   6  21   3         19.80         30.03        23.99 o                         
   7  21   3          1.79         22.20        21.44 o                         
   8  21   3         56.86        100.81        35.46 o                         
  -4  22   3          3.71         -9.40        30.41 o                         
  -3  22   3        130.24        150.58        56.26 o                         
  -2  22   3         87.99         13.24        56.26 o                         
   4  22   3         47.60        -28.65        28.65 o                         
 -25   0   4         50.62          0.29        31.52 o                         
 -24   0   4          2.01        -18.77        18.77 o                         
 -23   0   4        657.33        646.00        71.35 o                         
 -22   0   4        113.15        131.73        27.25 o                         
 -21   0   4        271.94        307.46        52.96 o                         
 -20   0   4        191.05        152.04        37.78 o                         
 -19   0   4       1258.72       1316.40       103.86 o                         
 -18   0   4          0.33         50.58        33.52 o                         
 -17   0   4        777.52        840.02        73.90 o                         
 -16   0   4       1103.31       1258.45        82.41 o                         
 -15   0   4       2437.21       2409.12       141.44 o                         
 -14   0   4       1631.78       1571.29        70.59 o                         
 -13   0   4       3111.51       3103.82        93.46 o                         
 -12   0   4          2.16          8.72         6.80 o                         
 -11   0   4       4112.73       4130.19        91.64 o                         
 -10   0   4      15075.30      15024.39       327.97 o                         
  -9   0   4      15257.03      13954.77       273.62 o                         
  -8   0   4       6178.68       5892.10       205.80 o                         
  -7   0   4       1382.68       1560.06        97.96 o                         
  -6   0   4      35713.34      39818.55       692.31 o                         
  -5   0   4      13073.56      13283.07       336.09 o                         
  -4   0   4       4074.44       3785.85        88.27 o                         
  -3   0   4       3332.43       2933.38        74.08 o                         
  -2   0   4      19521.40      20085.36       613.17 o                         
  -1   0   4        381.77        358.39        24.07 o                         
   0   0   4       6333.55       6506.76       136.30 o                         
   1   0   4      10245.38      11226.46       206.02 o                         
   2   0   4      15721.92      16835.87       367.43 o                         
   3   0   4        219.52        246.35        21.05 o                         
   4   0   4      63598.26      70331.62      1382.19 o                         
   5   0   4      14599.08      16086.50       295.56 o                         
   6   0   4        716.06        880.64        45.71 o                         
   7   0   4      17093.02      18126.84       392.14 o                         
   8   0   4      17062.31      17588.27       491.64 o                         
   9   0   4       3759.27       3880.46        87.89 o                         
  10   0   4        819.93        820.14        34.00 o                         
  11   0   4      20018.41      20621.83       355.86 o                         
  12   0   4       8693.53       8288.41       165.08 o                         
  13   0   4        949.32        928.71        40.44 o                         
  14   0   4       1955.81       1890.69        76.28 o                         
  15   0   4       4582.27       4438.80       124.42 o                         
  16   0   4       1093.09       1049.78        54.61 o                         
  17   0   4       1040.20       1068.71        74.69 o                         
  18   0   4        946.06        993.42        67.32 o                         
  19   0   4       2305.12       2547.29       162.15 o                         
  20   0   4          2.64        -33.09        44.46 o                         
  21   0   4        765.73        706.40       131.63 o                         
  22   0   4        197.51        172.25        71.95 o                         
  23   0   4        354.48        336.35        80.63 o                         
  24   0   4        156.70         29.96        87.70 o                         
  25   0   4        179.43        292.89       104.25 o                         
 -25   1   4          4.03         -5.16        21.92 o                         
 -24   1   4         18.93         15.52        15.58 o                         
 -23   1   4          0.69         -4.47        15.86 o                         
 -22   1   4        191.10        225.68        27.41 o                         
 -21   1   4          3.02          0.96        15.40 o                         
 -20   1   4         44.71         43.75        28.15 o                         
 -19   1   4        137.61        149.75        26.01 o                         
 -18   1   4       1159.84       1110.05        63.39 o                         
 -17   1   4          4.96        -11.20        11.20 o                         
 -16   1   4         41.70         59.17        15.90 o                         
 -15   1   4       1068.44       1062.61        43.30 o                         
 -14   1   4       1610.53       1582.42        45.35 o                         
 -13   1   4        236.44        242.72        18.00 o                         
 -12   1   4          3.76          1.88         3.65 o                         
 -11   1   4       1884.73       1823.45        38.37 o                         
 -10   1   4       2911.58       2853.45        55.10 o                         
  -9   1   4        394.86        451.58        19.68 o                         
  -8   1   4        369.42        441.16        24.64 o                         
  -7   1   4       2567.88       2317.49        56.29 o                         
  -6   1   4        173.15        219.36        17.28 o                         
  -5   1   4       2860.00       2497.35        47.86 o                         
  -4   1   4       1442.00       1466.25        34.61 o                         
  -3   1   4       6048.45       5699.45        91.14 o                         
  -2   1   4       3188.01       3099.30        68.74 o                         
  -1   1   4      32108.83      33563.15       450.90 o                         
   0   1   4       1166.18       1143.36        25.39 o                         
   1   1   4        953.56       1183.91        27.64 o                         
   2   1   4      15924.88      17724.88       306.37 o                         
   3   1   4      11484.45      11897.99       161.64 o                         
   4   1   4         48.56         68.30         9.98 o                         
   5   1   4         74.43        108.49        12.06 o                         
   6   1   4      14499.80      14729.13       206.57 o                         
   7   1   4       7735.81       7842.40       116.89 o                         
   8   1   4         97.28        100.02        15.74 o                         
   9   1   4        368.26        423.25        17.14 o                         
  10   1   4       2447.81       2392.12        44.43 o                         
  11   1   4       1703.78       1706.45        43.06 o                         
  12   1   4       1345.93       1298.39        33.24 o                         
  13   1   4         60.60         77.98         6.99 o                         
  14   1   4       1607.48       1542.25        44.57 o                         
  15   1   4          5.79         15.20         7.23 o                         
  16   1   4       1151.92       1132.42        41.93 o                         
  17   1   4        292.82        289.27        20.21 o                         
  18   1   4         15.14         22.52        20.04 o                         
  19   1   4        130.50        148.79        23.95 o                         
  20   1   4        453.98        460.19        58.42 o                         
  21   1   4          6.25         -3.02        18.24 o                         
  22   1   4          7.70        -11.81        30.12 o                         
  23   1   4        116.91        108.58        38.10 o                         
  24   1   4        190.19         96.26        38.93 o                         
  25   1   4          1.27         36.75        69.26 o                         
 -25   2   4          5.71        -14.10        16.83 o                         
 -24   2   4          4.37         21.80        15.70 o                         
 -23   2   4         55.24         38.16        19.77 o                         
 -22   2   4          0.04         12.23        19.07 o                         
 -21   2   4        157.17        169.45        27.16 o                         
 -20   2   4         62.50         67.17        17.73 o                         
 -19   2   4        264.45        312.38        35.71 o                         
 -18   2   4         79.97        128.93        20.31 o                         
 -17   2   4        419.64        367.49        33.26 o                         
 -16   2   4        303.64        295.75        26.79 o                         
 -15   2   4        316.23        358.74        24.00 o                         
 -14   2   4       1437.22       1386.50        42.09 o                         
 -13   2   4        413.90        430.40        21.11 o                         
 -12   2   4        118.45        142.04         8.78 o                         
 -11   2   4       3637.96       3475.03        62.27 o                         
 -10   2   4       3521.11       3362.01        59.48 o                         
  -9   2   4        950.55        881.21        33.54 o                         
  -8   2   4        653.45        653.64        39.76 o                         
  -7   2   4       1012.84       1043.18        38.18 o                         
  -6   2   4       7896.41       7508.47       130.22 o                         
  -5   2   4          3.37          1.29         8.59 o                         
  -4   2   4       1205.97       1305.85        41.33 o                         
  -3   2   4        102.28        129.16        12.48 o                         
  -2   2   4      14693.92      15164.36       191.61 o                         
  -1   2   4         29.76         33.12         6.18 o                         
   0   2   4        780.61        819.65        24.18 o                         
   1   2   4         66.21         58.31         8.13 o                         
   2   2   4       7723.30       8050.54       110.14 o                         
   3   2   4       6314.97       6582.50        94.54 o                         
   4   2   4       6994.34       7720.92       112.69 o                         
   5   2   4       3973.65       4174.22        68.55 o                         
   6   2   4       3974.29       3954.23        67.48 o                         
   7   2   4       4132.25       4021.88        74.35 o                         
   8   2   4       1943.77       2074.21        61.72 o                         
   9   2   4        570.24        617.34        19.90 o                         
  10   2   4       1496.16       1524.68        34.76 o                         
  11   2   4       2653.38       2705.15        53.03 o                         
  12   2   4        437.77        476.50        20.16 o                         
  13   2   4        980.02        962.31        30.57 o                         
  14   2   4         74.71         92.81        11.84 o                         
  15   2   4       1259.58       1299.25        48.20 o                         
  16   2   4        145.90        145.22        17.63 o                         
  17   2   4        145.10        137.95        21.42 o                         
  18   2   4         15.09         44.48        16.03 o                         
  19   2   4        263.82        265.72        22.68 o                         
  20   2   4         11.82         23.59        19.28 o                         
  21   2   4         64.66         74.85        31.40 o                         
  22   2   4         24.75         30.94        19.56 o                         
  23   2   4        128.83        127.86        40.47 o                         
  24   2   4         36.06         68.79        32.97 o                         
  25   2   4         49.43         23.16        32.00 o                         
 -25   3   4          9.98         31.02        15.64 o                         
 -24   3   4        151.23        114.53        21.00 o                         
 -23   3   4         33.14         76.27        19.46 o                         
 -22   3   4        485.73        491.64        51.88 o                         
 -21   3   4          7.07         42.28        19.25 o                         
 -20   3   4        191.50        190.33        32.57 o                         
 -19   3   4        259.02        241.14        38.87 o                         
 -18   3   4       2101.91       2199.67        97.40 o                         
 -17   3   4         14.63         20.34        12.23 o                         
 -16   3   4        433.48        457.85        29.24 o                         
 -15   3   4       1693.24       1722.61        48.40 o                         
 -14   3   4       4403.72       4381.99        89.50 o                         
 -13   3   4        101.86        109.29         9.80 o                         
 -12   3   4          3.64         11.03         6.09 o                         
 -11   3   4       5060.79       4878.20        78.50 o                         
 -10   3   4       4419.73       4373.19        89.30 o                         
  -9   3   4       3151.63       2981.20        77.06 o                         
  -8   3   4       2789.73       2730.08        70.00 o                         
  -7   3   4      11584.04      11659.50       222.26 o                         
  -6   3   4        940.93        832.57        33.41 o                         
  -5   3   4      11231.37      10838.42       185.54 o                         
  -4   3   4       3857.84       3733.28        77.04 o                         
  -3   3   4       7158.16       6799.20       106.79 o                         
  -2   3   4       5199.31       5026.04        82.63 o                         
  -1   3   4      46085.41      49169.44       620.30 o                         
   0   3   4         68.72         95.00        12.05 o                         
   1   3   4        718.63        578.21        21.91 o                         
   2   3   4       9943.51       9451.85       136.60 o                         
   3   3   4      26719.40      27322.02       395.92 o                         
   4   3   4        909.71       1060.42        36.93 o                         
   5   3   4          6.03          0.71         9.58 o                         
   6   3   4      21241.36      21775.03       289.43 o                         
   7   3   4      14593.33      14636.39       252.51 o                         
   8   3   4       2320.60       2242.40        46.91 o                         
   9   3   4          9.92          3.58         5.64 o                         
  10   3   4       8339.00       8104.89       116.17 o                         
  11   3   4       3491.60       3423.43        60.94 o                         
  12   3   4       4615.33       4411.89        78.90 o                         
  13   3   4         22.89         35.82         9.39 o                         
  14   3   4       2932.56       2862.80        68.78 o                         
  15   3   4         94.19         73.16        15.24 o                         
  16   3   4       3612.76       3346.57        87.52 o                         
  17   3   4        101.82         99.89        22.55 o                         
  18   3   4        622.84        587.96        50.32 o                         
  19   3   4        171.02        201.69        26.56 o                         
  20   3   4       1857.85       1903.58        79.89 o                         
  21   3   4          7.13          4.55        21.37 o                         
  22   3   4         11.74         33.40        21.96 o                         
  23   3   4        186.40        192.38        31.18 o                         
  24   3   4        442.78        409.18        64.95 o                         
  25   3   4         10.52         24.45        43.81 o                         
 -25   4   4          0.68         41.54        17.26 o                         
 -24   4   4         12.66         41.70        18.95 o                         
 -23   4   4        481.68        426.91        41.19 o                         
 -22   4   4          6.44          8.62        17.92 o                         
 -21   4   4         10.31         29.58        18.59 o                         
 -20   4   4         24.61          2.40        25.53 o                         
 -19   4   4        767.45        737.70        65.96 o                         
 -18   4   4         33.31         80.21        22.83 o                         
 -17   4   4          7.90         -8.48        11.35 o                         
 -16   4   4         25.18         33.30        10.44 o                         
 -15   4   4        713.05        769.58        36.56 o                         
 -14   4   4        652.94        705.92        34.14 o                         
 -13   4   4       1572.04       1541.88        43.06 o                         
 -12   4   4        121.60        176.30        12.75 o                         
 -11   4   4        224.40        226.17        15.97 o                         
 -10   4   4       3652.27       3482.59        63.81 o                         
  -9   4   4       4626.21       4410.94        90.62 o                         
  -8   4   4        180.24        202.63        10.87 o                         
  -7   4   4       3108.88       2810.34        70.18 o                         
  -6   4   4      17242.35      16834.19       293.13 o                         
  -5   4   4       4334.17       4065.40        86.70 o                         
  -4   4   4        759.52        883.88        46.99 o                         
  -3   4   4       2504.90       2356.91        48.38 o                         
  -2   4   4      21445.86      21847.08       335.23 o                         
  -1   4   4       1249.65       1205.67        36.04 o                         
   0   4   4          6.56         14.87         6.87 o                         
   1   4   4       1125.01       1203.79        33.44 o                         
   2   4   4       6052.33       5742.11        93.57 o                         
   3   4   4        851.30        938.26        31.43 o                         
   4   4   4      11798.62      12545.67       198.87 o                         
   5   4   4        137.29        130.12        16.82 o                         
   6   4   4       1957.33       2216.11        66.09 o                         
   7   4   4       9337.48       9115.47       137.28 o                         
   8   4   4       6668.41       6776.52       105.63 o                         
   9   4   4        161.22        229.92        13.60 o                         
  10   4   4       1451.64       1493.44        34.88 o                         
  11   4   4       9732.80       9453.36       135.70 o                         
  12   4   4       2362.34       2444.37        53.99 o                         
  13   4   4         25.77         36.95         8.24 o                         
  14   4   4        781.61        847.38        38.97 o                         
  15   4   4       2407.44       2227.98        61.86 o                         
  16   4   4       1227.36       1271.31        53.15 o                         
  17   4   4         28.26         25.27        15.92 o                         
  18   4   4        298.98        339.22        40.30 o                         
  19   4   4        857.91        817.43        61.43 o                         
  20   4   4         24.33         42.66        15.83 o                         
  21   4   4        201.77        238.14        20.68 o                         
  22   4   4         80.46         43.18        25.80 o                         
  23   4   4         57.65         27.47        20.37 o                         
  24   4   4         40.35         40.34        20.24 o                         
 -24   5   4         30.10         -2.53        18.76 o                         
 -23   5   4          8.41         17.31        38.69 o                         
 -22   5   4        112.23        141.50        35.89 o                         
 -21   5   4         34.89         28.54        19.42 o                         
 -20   5   4         92.91        143.57        26.86 o                         
 -19   5   4          0.95         17.05        18.05 o                         
 -18   5   4         11.49         26.55        11.23 o                         
 -17   5   4        253.04        260.20        24.09 o                         
 -16   5   4         66.56         48.80        13.32 o                         
 -15   5   4          1.30         18.95        11.06 o                         
 -14   5   4         24.41         53.23         9.44 o                         
 -13   5   4       1467.51       1507.36        42.97 o                         
 -12   5   4        538.24        606.56        26.82 o                         
 -11   5   4        233.76        286.46        15.31 o                         
 -10   5   4          7.93         17.15         5.16 o                         
  -9   5   4       2552.67       2510.98        51.10 o                         
  -8   5   4        449.13        488.32        17.18 o                         
  -7   5   4       3768.24       3942.70        70.32 o                         
  -6   5   4         52.17         93.20        13.57 o                         
  -5   5   4       5909.31       5866.73        97.31 o                         
  -4   5   4        300.06        375.17        23.43 o                         
  -3   5   4       4906.64       4696.18        95.02 o                         
  -2   5   4       1495.28       1607.83        45.17 o                         
  -1   5   4       1035.58       1125.66        43.80 o                         
   0   5   4        430.80        526.19        23.52 o                         
   1   5   4       5416.38       5211.29       102.81 o                         
   2   5   4       2020.01       2161.28        48.52 o                         
   3   5   4        733.87        818.69        33.35 o                         
   4   5   4       1042.99       1140.38        41.40 o                         
   5   5   4       6460.37       6147.82       108.14 o                         
   6   5   4        100.70         65.92        12.70 o                         
   7   5   4        429.88        434.10        24.55 o                         
   8   5   4       3097.52       3082.20        56.32 o                         
   9   5   4        133.54        169.77        10.23 o                         
  10   5   4        505.15        599.19        20.85 o                         
  11   5   4         10.38         19.85         5.61 o                         
  12   5   4        765.20        800.63        27.66 o                         
  13   5   4         11.74         10.47         7.60 o                         
  14   5   4        800.69        850.65        35.86 o                         
  15   5   4         35.27          5.07        11.69 o                         
  16   5   4         28.49          4.11        13.45 o                         
  17   5   4          2.32          3.08        19.62 o                         
  18   5   4        720.95        742.04        58.53 o                         
  19   5   4         87.49         92.92        25.84 o                         
  20   5   4        142.32        136.21        24.19 o                         
  21   5   4         76.49         87.12        19.91 o                         
  22   5   4        188.38        175.39        16.92 o                         
  23   5   4          9.65         22.62        21.40 o                         
  24   5   4          6.49         45.83        19.64 o                         
 -24   6   4          1.33         24.48        25.36 o                         
 -23   6   4        424.47        539.62        58.96 o                         
 -22   6   4          0.76         -6.99        20.49 o                         
 -21   6   4        253.21        287.70        51.24 o                         
 -20   6   4          6.96         18.92        32.33 o                         
 -19   6   4       1067.02       1129.08        73.15 o                         
 -18   6   4         74.56         38.39        13.38 o                         
 -17   6   4       1206.66       1256.82        59.63 o                         
 -16   6   4        210.04        199.02        19.55 o                         
 -15   6   4       1531.31       1544.36        50.81 o                         
 -14   6   4       1346.90       1262.37        43.86 o                         
 -13   6   4       3189.44       3122.08        70.52 o                         
 -12   6   4       1170.01       1109.65        33.51 o                         
 -11   6   4       1436.87       1292.68        34.57 o                         
 -10   6   4       4523.74       4321.65        74.26 o                         
  -9   6   4       3975.96       3751.13        67.42 o                         
  -8   6   4       2136.81       2173.78        47.58 o                         
  -7   6   4        744.25        724.05        20.87 o                         
  -6   6   4      12923.56      13023.71       183.87 o                         
  -5   6   4       4493.35       4085.62        90.41 o                         
  -4   6   4       8536.52       8292.77       187.44 o                         
  -3   6   4        776.69        777.18        34.88 o                         
  -2   6   4      18798.74      19083.61       414.78 o                         
  -1   6   4         74.69         94.14        14.11 o                         
   0   6   4       5102.87       4572.74        79.54 o                         
   1   6   4       1497.02       1546.45        42.39 o                         
   2   6   4      13166.55      13129.89       320.27 o                         
   3   6   4       5898.07       5653.58        97.52 o                         
   4   6   4       6192.43       6337.45       131.21 o                         
   5   6   4       1668.35       1531.14        38.37 o                         
   6   6   4       6016.03       5821.01        83.78 o                         
   7   6   4       9263.90       9054.79       125.84 o                         
   8   6   4       5286.91       5151.77        82.70 o                         
   9   6   4       4379.98       4246.62        74.67 o                         
  10   6   4        727.88        785.23        25.32 o                         
  11   6   4      10172.52       9771.54       153.24 o                         
  12   6   4        688.54        732.23        28.50 o                         
  13   6   4       1434.95       1431.62        40.39 o                         
  14   6   4          3.59          2.08         7.46 o                         
  15   6   4       4040.49       3807.65       100.28 o                         
  16   6   4        287.36        280.03        31.92 o                         
  17   6   4        952.31       1022.18        59.07 o                         
  18   6   4        184.35        200.13        23.30 o                         
  19   6   4       1279.52       1195.36        76.25 o                         
  20   6   4          0.61         24.90        16.80 o                         
  21   6   4        400.54        384.82        38.83 o                         
  22   6   4        136.35        128.28        18.35 o                         
  23   6   4        238.80        193.61        28.66 o                         
  24   6   4         86.11         90.76        23.85 o                         
 -24   7   4         18.19         70.54        54.22 o                         
 -23   7   4         15.67         23.13        27.42 o                         
 -22   7   4         71.34         54.87        34.32 o                         
 -21   7   4         80.18         95.99        27.42 o                         
 -20   7   4         66.53        108.99        28.36 o                         
 -19   7   4        258.84        227.55        33.99 o                         
 -18   7   4        630.82        629.33        43.92 o                         
 -17   7   4         29.43         25.42        18.02 o                         
 -16   7   4         33.42         34.77        15.23 o                         
 -15   7   4       1011.47       1064.40        48.18 o                         
 -14   7   4       1808.25       1767.09        55.86 o                         
 -13   7   4        121.34        159.17        15.68 o                         
 -12   7   4         57.34        105.26        11.47 o                         
 -11   7   4       2647.07       2500.60        58.14 o                         
 -10   7   4       2392.94       2206.89        66.54 o                         
  -9   7   4        630.90        666.92        26.42 o                         
  -8   7   4        265.16        313.09        17.42 o                         
  -7   7   4       1539.80       1442.78        42.30 o                         
  -6   7   4        895.14        912.94        26.21 o                         
  -5   7   4       6055.16       5855.56        99.28 o                         
  -4   7   4        229.74        238.74        11.41 o                         
  -3   7   4        285.33        264.01        13.28 o                         
  -2   7   4       2061.69       1997.88        63.10 o                         
  -1   7   4      15767.71      15478.92       329.22 o                         
   0   7   4        756.59        798.19        35.40 o                         
   1   7   4        165.05        189.11        18.97 o                         
   2   7   4       6363.94       6076.93       111.11 o                         
   3   7   4      15681.86      15736.83       219.83 o                         
   4   7   4        244.10        258.04        12.46 o                         
   5   7   4       1031.80       1056.53        32.72 o                         
   6   7   4       8547.38       8357.90       120.66 o                         
   7   7   4       9454.71       9406.10       146.93 o                         
   8   7   4         11.75         24.01         4.94 o                         
   9   7   4          8.32          9.02         5.91 o                         
  10   7   4       2885.29       2852.75        60.44 o                         
  11   7   4       1606.07       1589.84        42.24 o                         
  12   7   4        633.12        728.17        30.02 o                         
  13   7   4         11.23         23.81         8.55 o                         
  14   7   4        278.76        289.09        23.92 o                         
  15   7   4          5.35         11.10        14.66 o                         
  16   7   4       1632.18       1662.31        72.58 o                         
  17   7   4          7.12          4.92        16.08 o                         
  18   7   4          3.34        -14.51        14.51 o                         
  19   7   4        249.50        289.82        24.02 o                         
  20   7   4        415.35        381.34        41.99 o                         
  21   7   4         13.12         14.16        16.31 o                         
  22   7   4          1.78         12.14        17.08 o                         
  23   7   4        251.11        234.10        25.61 o                         
  24   7   4        204.55        228.95        21.92 o                         
 -23   8   4          1.83        -28.17        28.17 o                         
 -22   8   4         34.96         26.02        21.19 o                         
 -21   8   4        117.60        104.62        23.79 o                         
 -20   8   4         15.14         14.69        15.16 o                         
 -19   8   4          0.47        -19.47        19.47 o                         
 -18   8   4        188.65        213.53        35.09 o                         
 -17   8   4        502.82        620.63        43.85 o                         
 -16   8   4        218.43        219.70        23.15 o                         
 -15   8   4         69.79         71.84        15.09 o                         
 -14   8   4        112.49        113.58        16.24 o                         
 -13   8   4         24.17         30.96        11.31 o                         
 -12   8   4       1505.53       1446.37        46.19 o                         
 -11   8   4         63.87         69.43        10.48 o                         
 -10   8   4        275.35        301.13        21.41 o                         
  -9   8   4         38.26         52.21         9.48 o                         
  -8   8   4       5008.85       4835.39        92.52 o                         
  -7   8   4       2329.66       2234.12        59.80 o                         
  -6   8   4         79.12        129.38         9.52 o                         
  -5   8   4         49.89         47.14         8.67 o                         
  -4   8   4      15593.37      14260.90       184.69 o                         
  -3   8   4        567.06        539.62        16.84 o                         
  -2   8   4         90.76        119.73         6.42 o                         
  -1   8   4       1153.06       1216.79        32.50 o                         
   0   8   4      10163.93      10034.80       168.83 o                         
   1   8   4         27.30         15.67         5.71 o                         
   2   8   4       1417.10       1444.42        35.93 o                         
   3   8   4          3.85         17.98         3.75 o                         
   4   8   4        122.46        180.65        11.30 o                         
   5   8   4        851.24        931.72        27.02 o                         
   6   8   4       2157.91       2130.91        47.35 o                         
   7   8   4        131.07        173.35        11.72 o                         
   8   8   4         14.73         15.41         7.30 o                         
   9   8   4       2987.01       2981.21        62.33 o                         
  10   8   4       2595.62       2477.53        56.37 o                         
  11   8   4         21.40          6.59         8.28 o                         
  12   8   4        534.22        566.92        31.43 o                         
  13   8   4       1682.72       1631.78        50.50 o                         
  14   8   4        704.07        721.00        37.42 o                         
  15   8   4          6.46         -5.46        11.33 o                         
  16   8   4        216.91        283.10        38.05 o                         
  17   8   4       1337.87       1349.34        71.36 o                         
  18   8   4         63.84         45.00        18.34 o                         
  19   8   4         26.46         17.14        14.74 o                         
  20   8   4         16.85          7.99        15.65 o                         
  21   8   4        146.88        195.14        26.31 o                         
  22   8   4         12.02         13.39        14.15 o                         
  23   8   4         69.37         55.29        16.20 o                         
 -23   9   4          5.07         18.43        20.28 o                         
 -22   9   4        220.11        243.19        30.74 o                         
 -21   9   4          0.63          3.91        20.30 o                         
 -20   9   4        425.91        419.73        49.70 o                         
 -19   9   4        166.72        183.16        24.36 o                         
 -18   9   4        418.19        447.39        44.52 o                         
 -17   9   4        193.85        207.43        35.73 o                         
 -16   9   4        330.60        333.27        38.00 o                         
 -15   9   4        189.46        188.50        18.67 o                         
 -14   9   4        865.18        887.27        42.94 o                         
 -13   9   4       1313.34       1304.15        48.84 o                         
 -12   9   4       2337.25       2242.77        60.53 o                         
 -11   9   4        707.21        724.18        36.32 o                         
 -10   9   4       1664.55       1594.70        45.92 o                         
  -9   9   4       2679.17       2595.66        60.22 o                         
  -8   9   4       1181.32       1078.71        34.54 o                         
  -7   9   4       2537.73       2491.49        60.21 o                         
  -6   9   4        980.24        969.46        28.36 o                         
  -5   9   4       8606.57       8301.51       121.42 o                         
  -4   9   4        891.50        894.09        25.45 o                         
  -3   9   4       1883.06       1903.98        48.53 o                         
  -2   9   4        124.96        141.23         8.94 o                         
  -1   9   4       3647.74       3518.54        63.90 o                         
   0   9   4        131.15        184.88        12.75 o                         
   1   9   4       3716.91       3487.61        65.64 o                         
   2   9   4        992.84        993.31        27.41 o                         
   3   9   4       4691.30       4490.79        83.44 o                         
   4   9   4       3950.59       3755.65        72.34 o                         
   5   9   4       4356.27       4149.61        84.25 o                         
   6   9   4       1628.04       1596.88        40.16 o                         
   7   9   4       3503.85       3494.00        70.63 o                         
   8   9   4       4892.54       4893.12        88.90 o                         
   9   9   4        960.28       1036.76        34.17 o                         
  10   9   4       3029.21       3075.49        66.64 o                         
  11   9   4        263.28        288.96        23.46 o                         
  12   9   4       1423.05       1433.39        49.83 o                         
  13   9   4         67.19         55.99        15.01 o                         
  14   9   4       1950.49       1974.00        64.14 o                         
  15   9   4        191.60        191.77        24.99 o                         
  16   9   4        521.51        652.08        37.33 o                         
  17   9   4          9.61         20.17        18.27 o                         
  18   9   4        615.75        602.89        49.12 o                         
  19   9   4          7.83          0.65        14.20 o                         
  20   9   4        253.78        244.93        28.01 o                         
  21   9   4         40.45         37.38        15.92 o                         
  22   9   4        342.69        318.01        36.02 o                         
  23   9   4        109.09        165.99        37.76 o                         
 -22  10   4         74.16         74.29        29.60 o                         
 -21  10   4         81.94         95.94        18.74 o                         
 -20  10   4          2.21         14.06        20.72 o                         
 -19  10   4        220.64        190.22        35.08 o                         
 -18  10   4          0.30        -16.19        17.73 o                         
 -17  10   4        202.14        187.70        24.14 o                         
 -16  10   4         71.95         69.23        20.13 o                         
 -15  10   4        147.01        156.79        21.01 o                         
 -14  10   4         25.15         21.72        13.93 o                         
 -13  10   4       1073.70        978.07        50.69 o                         
 -12  10   4        108.23        107.96        15.64 o                         
 -11  10   4         64.94         59.78        15.00 o                         
 -10  10   4       1309.88       1249.32        43.23 o                         
  -9  10   4       1673.65       1683.95        48.98 o                         
  -8  10   4        161.52        237.78        19.82 o                         
  -7  10   4        103.97        123.08        12.96 o                         
  -6  10   4       5825.13       5460.84        93.82 o                         
  -5  10   4       1209.25       1159.53        32.17 o                         
  -4  10   4        551.62        603.68        24.38 o                         
  -3  10   4        687.88        678.08        24.06 o                         
  -2  10   4       3327.20       3136.82        57.08 o                         
  -1  10   4        452.55        507.76        18.36 o                         
   0  10   4       2652.40       2495.88        51.25 o                         
   1  10   4       1284.86       1255.39        31.45 o                         
   2  10   4       3802.19       3564.15        69.97 o                         
   3  10   4        179.23        225.58        15.66 o                         
   4  10   4       1968.12       1810.92        44.38 o                         
   5  10   4        535.21        584.51        28.03 o                         
   6  10   4         84.05         84.14        11.19 o                         
   7  10   4        957.55       1003.53        34.67 o                         
   8  10   4       2252.64       2118.52        52.18 o                         
   9  10   4        527.11        593.58        29.54 o                         
  10  10   4        177.78        184.60        19.88 o                         
  11  10   4       2026.67       1960.95        57.42 o                         
  12  10   4       1563.77       1560.51        52.82 o                         
  13  10   4         86.71         86.04        17.97 o                         
  14  10   4        205.46        211.37        25.36 o                         
  15  10   4       1285.01       1350.77        61.75 o                         
  16  10   4         30.86         24.36        12.23 o                         
  17  10   4         60.08         74.41        14.39 o                         
  18  10   4        191.75        169.93        20.06 o                         
  19  10   4        366.45        260.03        24.50 o                         
  20  10   4          7.21         44.56        17.52 o                         
  21  10   4         35.86         15.95        16.43 o                         
  22  10   4         31.69         40.07        27.57 o                         
 -22  11   4          0.53          4.61        17.57 o                         
 -21  11   4         23.11         28.70        17.05 o                         
 -20  11   4        131.49        155.57        30.51 o                         
 -19  11   4         18.38         28.06        18.60 o                         
 -18  11   4        104.73         74.22        22.16 o                         
 -17  11   4        405.65        397.19        44.69 o                         
 -16  11   4        276.95        197.95        21.82 o                         
 -15  11   4         10.82         -0.15        14.86 o                         
 -14  11   4        128.21        109.87        21.78 o                         
 -13  11   4        661.88        711.12        49.78 o                         
 -12  11   4        693.61        722.39        46.01 o                         
 -11  11   4         25.82         19.77        11.39 o                         
 -10  11   4        210.36        224.99        21.63 o                         
  -9  11   4        975.72       1012.03        44.77 o                         
  -8  11   4        413.31        448.18        27.44 o                         
  -7  11   4        874.63        884.89        36.75 o                         
  -6  11   4          0.05         -2.53         9.51 o                         
  -5  11   4        641.40        611.25        27.07 o                         
  -4  11   4        195.75        226.85        15.83 o                         
  -3  11   4        894.06        906.45        31.81 o                         
  -2  11   4        895.87        901.83        29.05 o                         
  -1  11   4        347.62        381.44        20.56 o                         
   0  11   4       1787.89       1728.78        40.65 o                         
   1  11   4       4991.22       4706.32        83.78 o                         
   2  11   4       1171.57       1159.12        33.74 o                         
   3  11   4        433.20        479.67        23.93 o                         
   4  11   4       1872.23       1775.46        46.17 o                         
   5  11   4       3730.48       3663.25        82.18 o                         
   6  11   4        801.30        858.37        36.66 o                         
   7  11   4        292.59        344.43        23.57 o                         
   8  11   4       1808.81       1763.09        50.66 o                         
   9  11   4        570.77        596.30        32.10 o                         
  10  11   4          5.95          2.96        11.81 o                         
  11  11   4          3.52          2.68        10.02 o                         
  12  11   4        220.48        214.10        25.25 o                         
  13  11   4        190.05        229.09        26.19 o                         
  14  11   4        109.19        129.76        21.84 o                         
  15  11   4         22.31         11.02        12.42 o                         
  16  11   4          7.53          8.60        11.36 o                         
  17  11   4         70.17         79.80        16.09 o                         
  18  11   4        300.85        314.05        36.80 o                         
  19  11   4        128.15        162.37        25.77 o                         
  20  11   4          1.54         -6.76        17.38 o                         
  21  11   4         31.58         21.99        14.90 o                         
  22  11   4        195.13        167.51        27.63 o                         
 -21  12   4        378.77        473.54        36.21 o                         
 -20  12   4         23.42         12.54        37.37 o                         
 -19  12   4        243.27        305.81        38.40 o                         
 -18  12   4        123.65        114.60        23.93 o                         
 -17  12   4        692.41        763.81        62.22 o                         
 -16  12   4         58.82         46.83        16.57 o                         
 -15  12   4        106.31        106.97        23.46 o                         
 -14  12   4        199.51        199.43        31.18 o                         
 -13  12   4        492.12        502.01        42.73 o                         
 -12  12   4        948.15       1029.58        58.68 o                         
 -11  12   4        763.09        728.65        47.94 o                         
 -10  12   4        747.46        724.83        40.42 o                         
  -9  12   4        138.01        163.11        18.48 o                         
  -8  12   4       2602.51       2543.25        66.81 o                         
  -7  12   4       2074.98       1942.91        55.00 o                         
  -6  12   4       2214.33       2074.80        61.23 o                         
  -5  12   4        231.38        234.74        14.93 o                         
  -4  12   4       6611.55       5992.64       112.11 o                         
  -3  12   4        427.83        415.86        25.45 o                         
  -2  12   4       3172.41       2983.38        67.50 o                         
  -1  12   4        288.26        345.61        22.99 o                         
   0  12   4       4872.05       4604.85        85.13 o                         
   1  12   4         69.33         94.98        13.95 o                         
   2  12   4       3282.36       3123.31        80.31 o                         
   3  12   4       1132.14       1090.77        38.39 o                         
   4  12   4        954.74        993.92        41.47 o                         
   5  12   4       1342.25       1356.27        45.75 o                         
   6  12   4       2417.78       2291.72        63.39 o                         
   7  12   4        379.07        398.29        28.23 o                         
   8  12   4        387.85        405.78        28.71 o                         
   9  12   4       2844.83       2788.23        79.31 o                         
  10  12   4       1074.38       1106.72        53.24 o                         
  11  12   4        345.40        383.58        28.84 o                         
  12  12   4        119.41        154.22        15.61 o                         
  13  12   4       2434.39       2485.16        80.76 o                         
  14  12   4        359.41        396.88        38.57 o                         
  15  12   4       1050.90       1031.55        63.61 o                         
  16  12   4        102.22        101.01        18.31 o                         
  17  12   4        875.92        934.98        55.83 o                         
  18  12   4          5.24         26.98        16.86 o                         
  19  12   4        268.38        280.71        30.52 o                         
  20  12   4         42.08         36.82        19.19 o                         
  21  12   4        157.12        124.57        20.29 o                         
 -20  13   4         18.00         13.70        23.87 o                         
 -19  13   4          3.43         18.83        16.57 o                         
 -18  13   4        268.42        238.97        31.63 o                         
 -17  13   4          5.91        -14.12        14.22 o                         
 -16  13   4        101.97        112.15        20.61 o                         
 -15  13   4         10.76         27.42        17.72 o                         
 -14  13   4        588.08        539.96        47.85 o                         
 -13  13   4         50.85         71.26        22.87 o                         
 -12  13   4        254.12        231.12        32.49 o                         
 -11  13   4        138.03        152.62        21.41 o                         
 -10  13   4        324.62        369.70        32.60 o                         
  -9  13   4        873.51        831.45        45.51 o                         
  -8  13   4        107.86        109.71        14.70 o                         
  -7  13   4        340.52        364.32        28.36 o                         
  -6  13   4        317.36        339.00        31.78 o                         
  -5  13   4       1756.46       1669.13        60.50 o                         
  -4  13   4         16.66         17.12         9.08 o                         
  -3  13   4        580.11        616.07        31.97 o                         
  -2  13   4        149.68        157.01        15.02 o                         
  -1  13   4       1313.58       1297.49        43.09 o                         
   0  13   4         47.94         56.77         8.17 o                         
   1  13   4        824.18        778.22        34.39 o                         
   2  13   4        235.06        259.98        22.11 o                         
   3  13   4       2194.47       2078.03        62.28 o                         
   4  13   4        185.99        201.08        24.28 o                         
   5  13   4        408.64        480.94        29.67 o                         
   6  13   4        576.04        571.71        33.46 o                         
   7  13   4       1223.93       1345.16        50.37 o                         
   8  13   4        853.47        968.43        50.34 o                         
   9  13   4         72.49         67.50        13.48 o                         
  10  13   4       1253.70       1273.18        65.90 o                         
  11  13   4        271.07        291.48        41.05 o                         
  12  13   4        334.85        380.37        44.78 o                         
  13  13   4          4.50         12.66        20.17 o                         
  14  13   4        147.46        150.71        26.56 o                         
  15  13   4         68.06         76.56        24.71 o                         
  16  13   4        213.49        216.38        23.98 o                         
  17  13   4         20.61         48.62        15.28 o                         
  18  13   4        136.62        134.52        19.53 o                         
  19  13   4          2.64        -17.92        17.92 o                         
  20  13   4        129.55        124.99        32.00 o                         
 -19  14   4         11.18        -15.72        15.72 o                         
 -18  14   4        100.80        133.25        23.02 o                         
 -17  14   4         70.42         64.58        16.60 o                         
 -16  14   4         82.81         70.81        17.99 o                         
 -15  14   4         18.53         14.78        16.11 o                         
 -14  14   4          0.20         -1.06        14.32 o                         
 -13  14   4          0.97         11.51        15.17 o                         
 -12  14   4        218.53        261.86        33.86 o                         
 -11  14   4        240.92        256.10        26.89 o                         
 -10  14   4         34.77         50.68        15.37 o                         
  -9  14   4         87.23         76.81        20.76 o                         
  -8  14   4       1713.76       1730.58        78.04 o                         
  -7  14   4        757.06        751.80        49.54 o                         
  -6  14   4         20.01          7.45        14.10 o                         
  -5  14   4        357.58        366.83        33.28 o                         
  -4  14   4       1370.83       1234.39        54.49 o                         
  -3  14   4        247.08        229.11        24.92 o                         
  -2  14   4          7.20          4.53        12.10 o                         
  -1  14   4        407.39        476.67        29.92 o                         
   0  14   4        799.27        770.88        45.28 o                         
   1  14   4        229.96        297.08        21.23 o                         
   2  14   4        292.01        284.70        24.57 o                         
   3  14   4          2.50         -2.72        11.82 o                         
   4  14   4        280.76        315.40        25.17 o                         
   5  14   4        263.48        275.95        23.28 o                         
   6  14   4        176.99        195.08        17.51 o                         
   7  14   4          7.07          6.76        15.29 o                         
   8  14   4          2.08         -7.69        18.77 o                         
   9  14   4       1174.67       1222.19        77.25 o                         
  10  14   4        495.05        548.14        56.08 o                         
  11  14   4         22.19         12.03        22.47 o                         
  12  14   4         95.41         55.17        23.34 o                         
  13  14   4        481.77        488.99        49.47 o                         
  14  14   4        361.60        348.60        41.62 o                         
  15  14   4          3.79          0.69        17.02 o                         
  16  14   4         39.63         71.64        23.62 o                         
  17  14   4        337.90        353.69        37.80 o                         
  18  14   4        101.63         72.63        16.80 o                         
  19  14   4          7.60        -11.03        20.43 o                         
 -18  15   4         31.89         48.55        16.16 o                         
 -17  15   4        130.02        151.63        19.80 o                         
 -16  15   4        274.83        259.30        28.89 o                         
 -15  15   4          9.91         15.90        13.70 o                         
 -14  15   4         34.63         16.10        13.09 o                         
 -13  15   4        806.65        846.01        52.46 o                         
 -12  15   4        583.11        564.68        51.97 o                         
 -11  15   4        111.17        152.41        23.96 o                         
 -10  15   4         67.76         70.71        23.84 o                         
  -9  15   4       1107.68       1170.20        84.42 o                         
  -8  15   4        187.12        191.43        36.87 o                         
  -7  15   4        645.89        722.78        51.04 o                         
  -6  15   4         42.96         42.28        17.78 o                         
  -5  15   4       1782.81       1740.51        68.76 o                         
  -4  15   4          2.38         15.81        14.07 o                         
  -3  15   4       3044.31       2874.02        93.05 o                         
  -2  15   4        149.14        105.61        20.88 o                         
  -1  15   4        231.20        253.87        26.31 o                         
   0  15   4        620.55        605.76        42.30 o                         
   1  15   4       2954.12       2813.61        86.93 o                         
   2  15   4         93.75        115.54        16.26 o                         
   3  15   4         30.47         44.20        16.98 o                         
   4  15   4       1107.41       1123.65        63.38 o                         
   5  15   4       3090.73       3112.37       102.60 o                         
   6  15   4          2.87         19.20        17.19 o                         
   7  15   4        100.99        110.15        23.01 o                         
   8  15   4       1257.06       1146.77        74.30 o                         
   9  15   4        452.22        556.72        53.82 o                         
  10  15   4        354.58        407.36        48.70 o                         
  11  15   4          1.95         -5.27        18.85 o                         
  12  15   4        830.10        867.97        66.76 o                         
  13  15   4          1.07         10.76        19.70 o                         
  14  15   4        359.92        361.11        42.41 o                         
  15  15   4         59.83         41.96        18.78 o                         
  16  15   4        161.01        157.75        26.73 o                         
  17  15   4         64.12        115.09        19.62 o                         
  18  15   4        389.03        422.73        40.00 o                         
 -17  16   4        194.14        265.98        25.95 o                         
 -16  16   4          2.78          6.19        13.30 o                         
 -15  16   4        125.88        149.58        26.89 o                         
 -14  16   4        126.45        165.12        25.78 o                         
 -13  16   4        108.87         67.41        19.77 o                         
 -12  16   4         19.62         25.33        17.91 o                         
 -11  16   4        158.04        163.68        32.56 o                         
 -10  16   4        118.06        142.90        31.36 o                         
  -9  16   4         57.64         63.13        24.21 o                         
  -8  16   4        271.29        312.17        43.64 o                         
  -7  16   4        437.49        512.79        52.48 o                         
  -6  16   4        106.92        142.50        25.56 o                         
  -5  16   4          2.30         -5.32        12.59 o                         
  -4  16   4        374.83        385.38        40.72 o                         
  -3  16   4         28.97         45.06        26.77 o                         
  -2  16   4        457.03        552.39        49.29 o                         
  -1  16   4        190.86        204.13        30.20 o                         
   0  16   4        739.20        725.17        61.25 o                         
   1  16   4        118.16        167.02        26.59 o                         
   2  16   4        301.29        361.15        46.77 o                         
   3  16   4        180.54        196.82        21.13 o                         
   4  16   4        202.98        211.86        29.89 o                         
   5  16   4        175.72        197.32        27.64 o                         
   6  16   4        656.04        645.57        59.64 o                         
   7  16   4        347.52        391.99        52.51 o                         
   8  16   4         28.60         49.04        22.93 o                         
   9  16   4        442.56        422.24        45.56 o                         
  10  16   4        478.14        529.91        56.70 o                         
  11  16   4         30.89         35.11        20.40 o                         
  12  16   4          7.04         12.64        19.89 o                         
  13  16   4        343.31        271.20        35.75 o                         
  14  16   4         10.47         26.79        17.27 o                         
  15  16   4         49.28         41.79        24.12 o                         
  16  16   4          6.73         20.10        21.60 o                         
  17  16   4         57.66         24.34        24.55 o                         
 -16  17   4         35.99         47.92        24.63 o                         
 -15  17   4         17.99         36.13        17.90 o                         
 -14  17   4          4.00        -15.50        15.50 o                         
 -13  17   4        175.26        169.08        28.61 o                         
 -12  17   4          5.51         33.44        19.10 o                         
 -11  17   4         17.21          5.32        20.09 o                         
 -10  17   4         11.44        -16.92        16.92 o                         
  -9  17   4         18.69         -7.74        17.90 o                         
  -8  17   4         11.80        -14.46        20.92 o                         
  -7  17   4        106.87         84.52        21.93 o                         
  -6  17   4         24.06          5.85        17.05 o                         
  -5  17   4          0.64         -4.43        14.27 o                         
  -4  17   4          2.13         28.95        23.58 o                         
  -3  17   4        291.97        324.85        34.12 o                         
  -2  17   4          9.15         14.37        22.44 o                         
  -1  17   4          9.57         48.18        16.28 o                         
   0  17   4         54.98        100.23        19.73 o                         
   1  17   4        197.30        215.05        29.24 o                         
   2  17   4         20.96         27.47        26.27 o                         
   3  17   4        135.11        165.39        32.84 o                         
   4  17   4          8.65         18.78        21.40 o                         
   5  17   4        403.79        373.71        43.23 o                         
   6  17   4          1.81          5.49        25.31 o                         
   7  17   4         27.73         30.80        22.59 o                         
   8  17   4        125.44         94.52        26.99 o                         
   9  17   4        239.30        262.09        29.12 o                         
  10  17   4          2.09         21.75        17.46 o                         
  11  17   4          0.35        -10.19        17.72 o                         
  12  17   4         34.26         42.87        17.95 o                         
  13  17   4         35.10         52.29        21.98 o                         
  14  17   4          2.58         16.23        16.29 o                         
  15  17   4         12.97         13.80        19.33 o                         
  16  17   4          6.09         13.27        16.99 o                         
 -14  18   4         53.03         75.51        18.04 o                         
 -13  18   4         31.79         16.77        17.55 o                         
 -12  18   4        192.75        225.31        27.53 o                         
 -11  18   4        266.61        223.80        29.70 o                         
 -10  18   4        101.30         65.55        22.33 o                         
  -9  18   4         65.42         47.77        23.08 o                         
  -8  18   4       1075.64       1155.48        74.02 o                         
  -7  18   4        300.02        317.49        33.33 o                         
  -6  18   4         96.89         81.11        25.82 o                         
  -5  18   4         40.00         24.31        17.77 o                         
  -4  18   4       1430.55       1311.57       113.63 o                         
  -3  18   4        127.32         98.55        38.03 o                         
  -2  18   4        190.81        151.42        48.35 o                         
  -1  18   4        225.73        284.45        31.12 o                         
   0  18   4       1127.10       1161.77        79.20 o                         
   1  18   4         19.68         20.75        14.50 o                         
   2  18   4        212.50        224.11        29.69 o                         
   3  18   4          3.80        -12.30        16.90 o                         
   4  18   4        517.35        600.12        53.52 o                         
   5  18   4        470.59        461.25        50.78 o                         
   6  18   4        628.59        674.32        68.45 o                         
   7  18   4        121.70        113.38        26.68 o                         
   8  18   4         61.96         47.17        20.80 o                         
   9  18   4        762.68        683.86        63.80 o                         
  10  18   4        273.06        294.30        35.67 o                         
  11  18   4         33.84         52.09        17.79 o                         
  12  18   4          2.75         29.86        15.39 o                         
  13  18   4        678.93        598.95        51.80 o                         
  14  18   4         41.13         39.37        24.72 o                         
 -13  19   4         77.33        104.89        20.23 o                         
 -12  19   4        241.48        285.81        68.86 o                         
 -11  19   4          0.51         22.59        16.77 o                         
 -10  19   4         38.28         77.06        26.90 o                         
  -9  19   4        286.51        311.26        38.53 o                         
  -8  19   4         30.90         29.22        18.12 o                         
  -7  19   4        189.83        212.03        74.34 o                         
  -6  19   4          2.04        -24.12        24.12 o                         
  -5  19   4        253.84        238.04        40.60 o                         
  -4  19   4          3.03          2.59        44.24 o                         
  -3  19   4        585.17        464.14        75.27 o                         
  -2  19   4         79.62         -5.98        40.02 o                         
  -1  19   4        186.67        211.77        42.68 o                         
   0  19   4        107.46         43.86        27.23 o                         
   1  19   4        452.54        395.56        86.96 o                         
   2  19   4         62.47         65.95        18.03 o                         
   3  19   4        190.68        208.09        23.99 o                         
   4  19   4        412.65        402.98        44.75 o                         
   5  19   4        497.14        449.73        56.39 o                         
   6  19   4          0.88         40.32        19.92 o                         
   7  19   4          0.56         -4.33        19.89 o                         
   8  19   4        187.36        166.13        22.64 o                         
   9  19   4         99.10         81.62        23.36 o                         
  10  19   4         57.91         73.43        25.65 o                         
  11  19   4          7.59         10.94        24.94 o                         
  12  19   4        155.85        156.00        26.27 o                         
  13  19   4          0.06        -10.19        13.85 o                         
 -11  20   4         27.75         38.60        33.31 o                         
 -10  20   4         12.78         31.93        20.14 o                         
  -9  20   4          0.20          3.17        34.15 o                         
  -8  20   4         49.06         19.00        29.62 o                         
  -7  20   4          0.06          0.73        18.01 o                         
  -6  20   4         90.89         34.24        28.66 o                         
  -5  20   4          2.75         42.09        24.66 o                         
  -4  20   4         45.01         66.63        32.57 o                         
  -3  20   4          0.43         24.40        28.27 o                         
  -2  20   4        104.75         95.93        47.59 o                         
  -1  20   4          1.98        -28.03        28.03 o                         
   0  20   4          0.46         26.39        32.03 o                         
   1  20   4          3.07        -32.35        32.35 o                         
   2  20   4         31.86         50.26        24.72 o                         
   3  20   4         14.01         36.14        43.36 o                         
   4  20   4         67.92        138.48        29.13 o                         
   5  20   4          0.65        -14.39        17.57 o                         
   6  20   4         40.79         43.02        22.50 o                         
   7  20   4         25.35        -10.37        20.47 o                         
   8  20   4         30.34         71.17        26.14 o                         
   9  20   4          1.88         14.93        26.52 o                         
  10  20   4          4.38         41.41        16.68 o                         
  11  20   4         40.06         31.91        50.81 o                         
  -8  21   4         57.83          7.72        18.47 o                         
  -7  21   4        278.79        295.50        35.35 o                         
  -6  21   4          2.74         26.65        26.03 o                         
  -5  21   4         87.00        111.31        42.02 o                         
  -4  21   4          4.47         41.67        32.05 o                         
  -3  21   4        383.73        422.04        56.56 o                         
  -2  21   4          0.90         -2.45        24.06 o                         
  -1  21   4         87.97         79.26        35.04 o                         
   0  21   4        103.85        162.16        52.95 o                         
   2  21   4          8.46          4.96        33.09 o                         
   3  21   4         88.39         66.58        24.49 o                         
   4  21   4        169.33        219.29        82.74 o                         
   5  21   4        282.26        298.09        40.25 o                         
   6  21   4         36.17        -23.96        23.96 o                         
   7  21   4          0.10         38.14        22.79 o                         
   8  21   4        165.18        202.88        33.92 o                         
  -3  22   4         42.68         77.77        56.26 o                         
  -2  22   4         49.21        -21.51        56.26 o                         
  -1  22   4         13.05         33.09        59.57 o                         
 -25   1   5         54.04         56.84        21.46 o                         
 -24   1   5         64.86        102.18        20.87 o                         
 -23   1   5        370.20        292.89        30.56 o                         
 -22   1   5        131.32        132.18        24.01 o                         
 -21   1   5         82.42         79.18        23.06 o                         
 -20   1   5          5.07         23.03        15.02 o                         
 -19   1   5        752.00        790.77        52.80 o                         
 -18   1   5        952.63       1086.66        62.58 o                         
 -17   1   5        293.84        282.80        31.52 o                         
 -16   1   5         29.48         32.39        13.25 o                         
 -15   1   5       3407.02       3269.97        77.07 o                         
 -14   1   5       1537.81       1514.53        45.19 o                         
 -13   1   5        718.23        740.91        29.06 o                         
 -12   1   5        295.84        312.18        15.88 o                         
 -11   1   5       8713.10       8475.72       123.65 o                         
 -10   1   5        521.79        478.17        16.13 o                         
  -9   1   5       2530.82       2446.68        45.40 o                         
  -8   1   5       2800.76       2799.43        56.47 o                         
  -7   1   5       1504.65       1448.12        45.33 o                         
  -6   1   5       1452.96       1375.61        41.71 o                         
  -5   1   5      10719.97      10277.42       187.72 o                         
  -4   1   5       1498.45       1537.16        42.32 o                         
  -3   1   5         59.17         58.79        10.57 o                         
  -2   1   5      19596.57      20414.23       375.99 o                         
  -1   1   5      19916.57      21217.62       338.92 o                         
   0   1   5       1826.88       1740.25        46.13 o                         
   1   1   5        448.78        555.02        22.92 o                         
   2   1   5      32524.47      34144.43       485.49 o                         
   3   1   5      21225.08      22762.41       307.96 o                         
   4   1   5       4642.92       4595.16        73.98 o                         
   5   1   5      10443.11      10783.88       155.62 o                         
   6   1   5      21215.37      22575.74       305.69 o                         
   7   1   5       1563.93       1665.45        48.18 o                         
   8   1   5       2877.68       2857.53        51.90 o                         
   9   1   5       2293.80       2312.57        46.41 o                         
  10   1   5       7864.93       7779.22       104.56 o                         
  11   1   5        662.43        680.12        21.45 o                         
  12   1   5       1159.73       1184.29        32.62 o                         
  13   1   5        384.39        466.54        21.68 o                         
  14   1   5       1104.97       1125.44        39.00 o                         
  15   1   5       1568.92       1527.26        48.96 o                         
  16   1   5       1800.74       1689.34        61.43 o                         
  17   1   5        212.03        214.69        23.59 o                         
  18   1   5        219.41        257.52        22.07 o                         
  19   1   5       1339.34       1295.20        80.46 o                         
  20   1   5        415.38        455.08        46.25 o                         
  21   1   5        135.69         84.45        50.63 o                         
  22   1   5         38.98         58.36        34.86 o                         
  23   1   5        440.18        366.82        67.29 o                         
  24   1   5         49.84         56.53        33.12 o                         
  25   1   5         66.44         71.83        30.38 o                         
 -25   2   5         28.12         23.87        20.60 o                         
 -24   2   5         98.69        158.96        24.61 o                         
 -23   2   5        343.39        360.58        38.43 o                         
 -22   2   5         57.99         69.39        20.74 o                         
 -21   2   5         71.04         55.27        23.61 o                         
 -20   2   5        483.48        493.73        54.75 o                         
 -19   2   5        360.51        386.57        46.29 o                         
 -18   2   5        843.63        889.66        69.17 o                         
 -17   2   5        133.92        143.25        15.61 o                         
 -16   2   5        761.48        793.26        36.48 o                         
 -15   2   5         28.53         23.76        11.19 o                         
 -14   2   5       5167.77       5055.46        97.06 o                         
 -13   2   5        337.48        347.03        17.45 o                         
 -12   2   5        694.43        732.34        23.92 o                         
 -11   2   5       1126.33       1105.06        27.14 o                         
 -10   2   5      19063.74      18126.82       236.49 o                         
  -9   2   5       1011.99       1028.43        30.27 o                         
  -8   2   5         71.23         66.35         8.05 o                         
  -7   2   5      12428.47      12262.25       172.46 o                         
  -6   2   5      39179.91      40688.49       519.16 o                         
  -5   2   5        387.96        433.30        24.91 o                         
  -4   2   5       1312.78       1434.42        56.71 o                         
  -3   2   5      33623.96      35178.72       455.56 o                         
  -2   2   5      29731.55      31706.41       415.33 o                         
  -1   2   5       2272.09       2326.07        40.49 o                         
   0   2   5          1.15         10.35         7.61 o                         
   1   2   5      18467.60      19253.99       313.13 o                         
   2   2   5       2560.00       2671.20        49.17 o                         
   3   2   5      20974.50      21974.44       309.26 o                         
   4   2   5       1367.84       1403.98        37.14 o                         
   5   2   5       7378.32       7464.16       131.80 o                         
   6   2   5        784.60        907.07        32.76 o                         
   7   2   5      15710.19      15395.24       205.57 o                         
   8   2   5       1673.38       1628.43        41.07 o                         
   9   2   5       1366.12       1454.40        40.28 o                         
  10   2   5       5530.26       5653.71        82.30 o                         
  11   2   5      17007.13      16196.53       228.32 o                         
  12   2   5         63.20         79.50         6.17 o                         
  13   2   5        376.35        461.38        26.54 o                         
  14   2   5       5293.13       5098.71        97.47 o                         
  15   2   5       3775.95       3713.39        92.96 o                         
  16   2   5         32.61         42.98        13.19 o                         
  17   2   5         20.81         22.75        10.13 o                         
  18   2   5       2227.22       2133.63        84.72 o                         
  19   2   5        275.17        331.29        37.58 o                         
  20   2   5        441.27        423.19        47.44 o                         
  21   2   5         78.48         16.91        25.87 o                         
  22   2   5        347.83        282.52        59.94 o                         
  23   2   5          4.04         32.64        32.96 o                         
  24   2   5        253.77        232.38        48.96 o                         
  25   2   5         25.55         -4.55        21.85 o                         
 -25   3   5          0.05        -16.24        16.24 o                         
 -24   3   5         15.53         14.98        22.69 o                         
 -23   3   5          5.61         -1.88        19.98 o                         
 -22   3   5         17.99         21.10        16.68 o                         
 -21   3   5          2.16          4.68        19.48 o                         
 -20   3   5         38.00         70.51        21.53 o                         
 -19   3   5         44.67         76.81        22.03 o                         
 -18   3   5        134.48        171.59        23.82 o                         
 -17   3   5         20.15         10.97        11.17 o                         
 -16   3   5        370.30        384.78        31.78 o                         
 -15   3   5        161.68        172.21        14.09 o                         
 -14   3   5        937.11        994.36        39.55 o                         
 -13   3   5          5.07          7.87         7.67 o                         
 -12   3   5        360.14        443.21        21.86 o                         
 -11   3   5        546.08        558.49        21.95 o                         
 -10   3   5        574.59        613.47        27.51 o                         
  -9   3   5        305.40        344.91        15.23 o                         
  -8   3   5          9.72         13.43         3.84 o                         
  -7   3   5         66.77         34.77         7.37 o                         
  -6   3   5         28.12         38.80        12.42 o                         
  -5   3   5        100.75        120.34        14.84 o                         
  -4   3   5        326.96        373.48        21.15 o                         
  -3   3   5       3093.93       3412.34        65.73 o                         
  -2   3   5         36.52         41.62         8.77 o                         
  -1   3   5       1011.04        903.68        33.34 o                         
   0   3   5       6528.83       7196.85       113.06 o                         
   1   3   5         48.83         60.98        12.10 o                         
   2   3   5       7271.71       7576.92       116.05 o                         
   3   3   5       1330.48       1252.26        37.98 o                         
   4   3   5       1125.84       1158.95        36.66 o                         
   5   3   5       5864.89       5557.44        98.07 o                         
   6   3   5       4412.65       4791.34       129.15 o                         
   7   3   5        282.82        207.75        14.14 o                         
   8   3   5         96.24         87.17         8.99 o                         
   9   3   5        582.02        616.18        18.72 o                         
  10   3   5         21.98         27.90         6.81 o                         
  11   3   5         76.02        112.02         8.19 o                         
  12   3   5         17.97         18.25         5.23 o                         
  13   3   5         31.56         52.03         7.42 o                         
  14   3   5         12.39          0.11        11.90 o                         
  15   3   5         27.71         60.21        13.69 o                         
  16   3   5        322.28        379.15        28.57 o                         
  17   3   5         11.67         -0.67        11.23 o                         
  18   3   5        115.89        121.52        21.47 o                         
  19   3   5          8.40        -11.43        13.32 o                         
  20   3   5         16.61        -16.78        16.78 o                         
  21   3   5         23.05         35.27        16.99 o                         
  22   3   5         84.21         53.68        22.58 o                         
  23   3   5         63.63          8.25        27.00 o                         
  24   3   5          0.85         24.36        28.08 o                         
 -24   4   5         45.63         32.76        19.05 o                         
 -23   4   5         92.79        103.24        22.25 o                         
 -22   4   5        239.11        232.16        39.88 o                         
 -21   4   5         81.46        107.30        27.55 o                         
 -20   4   5        502.20        554.11        44.10 o                         
 -19   4   5        169.87        237.99        29.17 o                         
 -18   4   5        549.79        485.08        39.68 o                         
 -17   4   5        209.06        199.43        23.64 o                         
 -16   4   5        965.95        967.43        41.58 o                         
 -15   4   5         48.33         62.71        12.64 o                         
 -14   4   5       4060.05       3919.15        89.07 o                         
 -13   4   5         69.18         86.08        12.90 o                         
 -12   4   5       1864.37       1836.74        47.32 o                         
 -11   4   5         25.60         43.73         8.69 o                         
 -10   4   5      10793.87      10325.48       155.28 o                         
  -9   4   5         48.30         58.82         8.75 o                         
  -8   4   5       2632.97       2444.88        49.57 o                         
  -7   4   5       3101.09       2892.11        53.45 o                         
  -6   4   5       4929.57       4344.51        85.37 o                         
  -5   4   5       1500.31       1590.72        58.42 o                         
  -4   4   5       1415.57       1329.46        49.76 o                         
  -3   4   5       3861.86       3716.43        70.25 o                         
  -2   4   5      10866.19      10704.53       165.82 o                         
  -1   4   5       6439.77       6405.75       149.32 o                         
   0   4   5        144.37        109.21        14.20 o                         
   1   4   5      10178.86      10144.46       153.24 o                         
   2   4   5       1312.69       1212.59        35.12 o                         
   3   4   5      17105.61      17703.12       249.28 o                         
   4   4   5         77.68        148.01        14.72 o                         
   5   4   5      15511.71      16099.57       241.97 o                         
   6   4   5        113.38        107.23        18.30 o                         
   7   4   5      20772.64      21601.95       256.60 o                         
   8   4   5        334.15        291.41        13.62 o                         
   9   4   5       1371.70       1598.11        36.10 o                         
  10   4   5         79.06        104.75        10.55 o                         
  11   4   5       9859.84       9604.52       141.09 o                         
  12   4   5        541.20        542.49        23.36 o                         
  13   4   5       1372.63       1437.60        42.80 o                         
  14   4   5        839.91        924.20        38.03 o                         
  15   4   5       2432.75       2302.69        63.42 o                         
  16   4   5        302.00        333.15        24.89 o                         
  17   4   5        329.55        361.57        38.52 o                         
  18   4   5        552.48        555.54        50.21 o                         
  19   4   5        297.17        376.47        40.68 o                         
  20   4   5        437.18        421.64        42.22 o                         
  21   4   5         10.86         25.34        20.82 o                         
  22   4   5        316.25        379.23        35.60 o                         
  23   4   5         12.45        -18.77        18.77 o                         
  24   4   5        205.09        212.13        40.76 o                         
 -24   5   5         66.53         74.26        30.24 o                         
 -23   5   5        129.43         92.02        24.72 o                         
 -22   5   5        300.68        267.61        45.59 o                         
 -21   5   5          4.35        -19.09        22.83 o                         
 -20   5   5          8.53         11.72        16.76 o                         
 -19   5   5        981.21        921.95        73.01 o                         
 -18   5   5        413.77        406.74        30.53 o                         
 -17   5   5        279.46        292.98        33.89 o                         
 -16   5   5        110.73        113.14        22.48 o                         
 -15   5   5       3194.01       3145.52        90.18 o                         
 -14   5   5       1051.31       1084.28        44.12 o                         
 -13   5   5        545.84        541.09        26.81 o                         
 -12   5   5        397.14        394.29        22.61 o                         
 -11   5   5       7004.50       6768.89       109.38 o                         
 -10   5   5        261.54        282.34        14.72 o                         
  -9   5   5       3324.85       3225.95        59.06 o                         
  -8   5   5       2210.24       2066.35        44.69 o                         
  -7   5   5       8780.42       8627.94       120.91 o                         
  -6   5   5       3877.24       3733.42        63.64 o                         
  -5   5   5       8171.52       7356.76       161.13 o                         
  -4   5   5        111.50        143.64        15.41 o                         
  -3   5   5         61.14         70.45        13.09 o                         
  -2   5   5      20340.17      19410.43       290.96 o                         
  -1   5   5      13221.48      12740.29       287.00 o                         
   0   5   5        282.09        304.55        20.27 o                         
   1   5   5        789.29        973.80        33.67 o                         
   2   5   5      48823.11      51760.68       668.19 o                         
   3   5   5      11595.90      11380.21       167.54 o                         
   4   5   5        391.36        357.58        22.74 o                         
   5   5   5       3830.12       3695.66        80.52 o                         
   6   5   5      18722.55      18933.17       230.42 o                         
   7   5   5        331.70        331.26        14.60 o                         
   8   5   5       1471.06       1471.73        35.34 o                         
   9   5   5       3429.62       3564.84        64.43 o                         
  10   5   5       6691.58       6703.90       104.07 o                         
  11   5   5          1.12         -2.60         6.23 o                         
  12   5   5       1500.87       1395.39        37.17 o                         
  13   5   5        396.94        438.17        23.91 o                         
  14   5   5        831.38        898.95        39.12 o                         
  15   5   5       1365.68       1360.76        50.94 o                         
  16   5   5       1623.80       1614.01        60.25 o                         
  17   5   5        566.09        633.69        54.35 o                         
  18   5   5          3.16        -12.90        17.96 o                         
  19   5   5       1204.79       1300.89        82.05 o                         
  20   5   5        577.67        569.61        51.29 o                         
  21   5   5         71.10         61.17        17.85 o                         
  22   5   5         26.88         63.55        16.30 o                         
  23   5   5        502.95        416.99        37.52 o                         
  24   5   5         17.42         35.80        18.12 o                         
 -24   6   5          6.54         45.83        18.28 o                         
 -23   6   5         10.56         18.19        19.06 o                         
 -22   6   5          1.79         17.98        24.80 o                         
 -21   6   5          4.55          3.67        21.58 o                         
 -20   6   5         50.11         31.50        20.58 o                         
 -19   6   5        270.87        347.00        28.54 o                         
 -18   6   5          1.62         -1.54        16.12 o                         
 -17   6   5          1.94         44.21        17.54 o                         
 -16   6   5        126.43        106.05        22.83 o                         
 -15   6   5         69.51         72.88        18.53 o                         
 -14   6   5        222.66        199.53        17.15 o                         
 -13   6   5        279.01        285.35        23.59 o                         
 -12   6   5        389.06        446.90        23.28 o                         
 -11   6   5        572.30        599.09        26.55 o                         
 -10   6   5       2326.22       2319.78        58.12 o                         
  -9   6   5       2564.17       2389.60        50.01 o                         
  -8   6   5       5721.49       5160.45        82.10 o                         
  -7   6   5        458.41        494.41        17.50 o                         
  -6   6   5       7546.72       7178.38       116.73 o                         
  -5   6   5        167.48        182.89         9.55 o                         
  -4   6   5       2086.68       1902.71        55.37 o                         
  -3   6   5       4162.53       4111.49        73.72 o                         
  -2   6   5       6998.22       6470.23       137.53 o                         
  -1   6   5        750.48        846.70        32.02 o                         
   0   6   5       2906.87       2938.42        58.61 o                         
   1   6   5         75.75        124.80        16.29 o                         
   2   6   5        350.59        355.84        23.46 o                         
   3   6   5        479.86        404.91        33.91 o                         
   4   6   5        637.10        560.10        25.69 o                         
   5   6   5       1975.90       1924.19        48.09 o                         
   6   6   5         16.13         26.05         5.44 o                         
   7   6   5       1415.32       1409.69        33.86 o                         
   8   6   5       3192.34       3229.43        62.41 o                         
   9   6   5       1402.65       1453.65        36.50 o                         
  10   6   5       3694.09       3608.46        71.35 o                         
  11   6   5       1038.04       1078.26        32.32 o                         
  12   6   5        282.13        348.50        21.49 o                         
  13   6   5        772.02        810.13        31.35 o                         
  14   6   5       1018.18       1013.42        39.41 o                         
  15   6   5        788.98        825.60        43.50 o                         
  16   6   5         26.62         52.35        17.47 o                         
  17   6   5        326.06        368.13        38.29 o                         
  18   6   5         54.03         20.05        20.57 o                         
  19   6   5          7.06         22.58        18.66 o                         
  20   6   5          0.35         -6.89        19.54 o                         
  21   6   5          1.05         11.32        16.63 o                         
  22   6   5          5.73        -13.42        13.42 o                         
  23   6   5          1.72        -17.40        17.40 o                         
  24   6   5         17.32         50.35        16.62 o                         
 -24   7   5         22.16         51.30        41.37 o                         
 -23   7   5         86.22         93.58        23.32 o                         
 -22   7   5         28.88         51.91        22.77 o                         
 -21   7   5        267.24        255.07        39.21 o                         
 -20   7   5        170.39        173.68        20.35 o                         
 -19   7   5        273.95        232.89        29.28 o                         
 -18   7   5         66.96         55.15        22.41 o                         
 -17   7   5        721.90        771.62        56.87 o                         
 -16   7   5          8.72         15.92        18.14 o                         
 -15   7   5        287.50        253.32        20.65 o                         
 -14   7   5         47.91         21.72        13.06 o                         
 -13   7   5       2043.92       2012.66        55.13 o                         
 -12   7   5          5.06          6.00         7.60 o                         
 -11   7   5        930.23        976.52        35.14 o                         
 -10   7   5         32.09         50.80         7.59 o                         
  -9   7   5       3339.01       3161.46        67.94 o                         
  -8   7   5        137.70        152.44         9.98 o                         
  -7   7   5       1132.66       1137.30        29.03 o                         
  -6   7   5       2041.10       1995.77        45.22 o                         
  -5   7   5       1436.34       1450.03        34.59 o                         
  -4   7   5       5112.47       4946.35        89.81 o                         
  -3   7   5       2986.77       2923.76        48.89 o                         
  -2   7   5       1532.86       1455.88        33.36 o                         
  -1   7   5        804.27        841.04        23.51 o                         
   0   7   5       8458.08       7714.33       150.60 o                         
   1   7   5        946.86        940.81        27.39 o                         
   2   7   5       2785.01       2637.16        50.30 o                         
   3   7   5        156.20        212.64        10.27 o                         
   4   7   5      12133.42      11676.16       156.46 o                         
   5   7   5          9.90         24.62         4.58 o                         
   6   7   5       3196.63       3302.86        71.79 o                         
   7   7   5         32.85         46.46         4.54 o                         
   8   7   5       5846.78       5870.08        96.82 o                         
   9   7   5        125.85        149.11        13.01 o                         
  10   7   5       1152.17       1220.63        35.67 o                         
  11   7   5         50.70         67.29         9.52 o                         
  12   7   5       2485.44       2488.35        58.70 o                         
  13   7   5        834.99        865.79        34.09 o                         
  14   7   5       1388.61       1418.49        47.00 o                         
  15   7   5        221.91        216.86        19.64 o                         
  16   7   5        397.78        459.13        47.57 o                         
  17   7   5        691.01        695.50        52.59 o                         
  18   7   5        117.63        117.43        18.65 o                         
  19   7   5         53.57         36.01        18.48 o                         
  20   7   5          4.23         -3.93        17.84 o                         
  21   7   5        270.49        295.78        34.71 o                         
  22   7   5         57.51         51.18        16.93 o                         
  23   7   5        146.02        145.12        18.31 o                         
 -23   8   5        179.96        268.95        47.13 o                         
 -22   8   5        121.76         59.42        18.62 o                         
 -21   8   5         85.13         48.91        25.70 o                         
 -20   8   5        239.01        222.88        29.39 o                         
 -19   8   5        105.57        120.41        23.43 o                         
 -18   8   5        568.39        577.85        42.85 o                         
 -17   8   5        225.53        240.18        32.68 o                         
 -16   8   5        412.90        430.16        32.31 o                         
 -15   8   5        174.98        213.12        24.22 o                         
 -14   8   5       2815.61       2737.13        73.36 o                         
 -13   8   5        411.16        424.97        30.21 o                         
 -12   8   5       1066.83       1056.94        42.24 o                         
 -11   8   5        655.27        734.69        35.85 o                         
 -10   8   5       5415.65       4961.36       109.92 o                         
  -9   8   5         19.40         15.39         8.73 o                         
  -8   8   5       1069.64       1098.75        31.64 o                         
  -7   8   5       3987.56       3833.19        68.48 o                         
  -6   8   5      10329.21       9676.68       137.58 o                         
  -5   8   5        464.34        510.36        20.50 o                         
  -4   8   5        420.89        452.36        19.17 o                         
  -3   8   5       4595.29       4426.10        71.76 o                         
  -2   8   5       8609.07       8140.59       131.54 o                         
  -1   8   5       3317.87       3226.02        72.83 o                         
   0   8   5       1460.47       1350.70        32.35 o                         
   1   8   5      10443.83       9712.63       138.26 o                         
   2   8   5       1543.03       1558.75        42.83 o                         
   3   8   5       7650.66       7469.21       102.89 o                         
   4   8   5       1082.85       1072.91        33.33 o                         
   5   8   5       4519.51       4544.58        91.93 o                         
   6   8   5         98.67        147.90        10.46 o                         
   7   8   5       6913.74       6780.34       108.77 o                         
   8   8   5         10.66          6.18         5.55 o                         
   9   8   5       1977.80       1936.83        49.07 o                         
  10   8   5       2391.44       2265.84        54.87 o                         
  11   8   5       3746.75       3811.53        79.37 o                         
  12   8   5          3.35          3.43         7.94 o                         
  13   8   5        557.69        580.65        33.90 o                         
  14   8   5       1468.05       1413.61        49.86 o                         
  15   8   5       1840.28       1804.30        64.84 o                         
  16   8   5        328.21        343.89        39.85 o                         
  17   8   5         36.06         18.86        17.02 o                         
  18   8   5       1007.13       1017.54        63.78 o                         
  19   8   5        446.50        488.54        37.90 o                         
  20   8   5        405.42        370.91        37.50 o                         
  21   8   5         11.91         29.07        15.41 o                         
  22   8   5        237.97        222.90        25.19 o                         
  23   8   5          9.37         35.10        15.56 o                         
 -23   9   5          0.87         55.40        23.75 o                         
 -22   9   5         65.94         97.81        20.48 o                         
 -21   9   5         84.67         72.39        17.18 o                         
 -20   9   5         41.99         47.85        17.85 o                         
 -19   9   5         80.88         83.26        23.78 o                         
 -18   9   5        183.37        186.86        34.41 o                         
 -17   9   5        328.58        329.63        41.87 o                         
 -16   9   5         41.26         13.03        15.10 o                         
 -15   9   5        697.75        779.07        54.40 o                         
 -14   9   5        337.46        373.35        31.38 o                         
 -13   9   5        110.42        126.88        19.05 o                         
 -12   9   5        443.74        472.46        31.63 o                         
 -11   9   5        677.28        721.39        37.72 o                         
 -10   9   5        103.58        131.78        15.98 o                         
  -9   9   5         46.83         35.20         9.99 o                         
  -8   9   5         43.69         48.63         7.54 o                         
  -7   9   5         76.91         76.60         7.12 o                         
  -6   9   5          3.55         13.11         7.22 o                         
  -5   9   5       1525.78       1428.91        37.53 o                         
  -4   9   5        579.94        574.16        24.41 o                         
  -3   9   5        562.96        621.54        22.43 o                         
  -2   9   5       1793.67       1679.99        38.31 o                         
  -1   9   5       5968.61       5422.08        87.08 o                         
   0   9   5       1590.16       1567.40        39.41 o                         
   1   9   5       2790.80       2720.14        54.38 o                         
   2   9   5       2784.17       2934.33        55.75 o                         
   3   9   5       3787.10       3817.40        67.65 o                         
   4   9   5       3097.19       2956.81        62.12 o                         
   5   9   5       2600.25       2601.56        58.77 o                         
   6   9   5       3032.00       2991.61        68.63 o                         
   7   9   5        830.15        804.43        33.08 o                         
   8   9   5        378.16        399.49        20.09 o                         
   9   9   5        921.10       1019.15        37.99 o                         
  10   9   5        318.36        356.39        25.00 o                         
  11   9   5          1.14         -6.40         8.17 o                         
  12   9   5         32.96         26.91        10.87 o                         
  13   9   5        125.82        124.96        18.70 o                         
  14   9   5         65.00         76.65        16.88 o                         
  15   9   5        289.28        304.30        28.35 o                         
  16   9   5        190.89        208.63        18.13 o                         
  17   9   5         20.07          8.09        17.46 o                         
  18   9   5         71.15         76.87        21.55 o                         
  19   9   5        191.45        146.15        23.88 o                         
  20   9   5        102.70        105.15        15.64 o                         
  21   9   5          4.17         40.61        24.08 o                         
  22   9   5        140.64        165.71        24.11 o                         
  23   9   5         98.99        -34.75        41.37 o                         
 -22  10   5        124.40         97.48        28.51 o                         
 -21  10   5        150.75        131.45        25.72 o                         
 -20  10   5        101.84         88.44        32.19 o                         
 -19  10   5          1.12        -16.73        16.73 o                         
 -18  10   5        198.20        234.92        34.55 o                         
 -17  10   5        181.12        229.91        25.74 o                         
 -16  10   5        316.37        344.06        34.77 o                         
 -15  10   5        302.28        343.06        33.53 o                         
 -14  10   5        595.06        631.39        44.42 o                         
 -13  10   5         50.13         64.49        16.78 o                         
 -12  10   5       2343.54       2316.23        66.91 o                         
 -11  10   5          2.72         14.30        10.70 o                         
 -10  10   5         69.67         76.74        14.49 o                         
  -9  10   5       1867.08       1829.40        52.44 o                         
  -8  10   5       4877.48       4770.45       105.28 o                         
  -7  10   5         47.55         76.73         9.20 o                         
  -6  10   5          1.72          0.33         6.58 o                         
  -5  10   5       4756.79       4459.75        83.36 o                         
  -4  10   5       3110.31       3035.81        64.58 o                         
  -3  10   5         62.52         67.83         8.73 o                         
  -2  10   5        437.25        473.53        19.10 o                         
  -1  10   5       6869.58       6305.44        96.43 o                         
   0  10   5       4286.56       3894.10        77.67 o                         
   1  10   5       3902.21       3644.26        67.24 o                         
   2  10   5        268.41        274.27        15.47 o                         
   3  10   5       2861.53       2835.92        58.51 o                         
   4  10   5        236.62        275.04        19.62 o                         
   5  10   5       6953.19       6973.70       134.78 o                         
   6  10   5        117.20        114.61        14.57 o                         
   7  10   5       1127.48       1148.11        40.13 o                         
   8  10   5       1054.10       1166.14        42.25 o                         
   9  10   5       4783.12       4919.71       124.30 o                         
  10  10   5         88.24         88.63        12.78 o                         
  11  10   5         27.20         35.06        10.14 o                         
  12  10   5        887.57        847.03        42.13 o                         
  13  10   5       1944.91       1997.30        67.36 o                         
  14  10   5         59.29         67.32        16.43 o                         
  15  10   5        163.16        175.34        23.20 o                         
  16  10   5        806.56        895.28        49.80 o                         
  17  10   5        647.94        709.06        57.65 o                         
  18  10   5        160.47        145.01        21.89 o                         
  19  10   5        169.61        181.27        23.63 o                         
  20  10   5        383.28        370.41        31.37 o                         
  21  10   5          8.06         13.46        15.87 o                         
  22  10   5        188.76        217.11        30.80 o                         
 -21  11   5         93.20        103.93        19.80 o                         
 -20  11   5         62.88         72.63        23.65 o                         
 -19  11   5        333.91        289.85        41.29 o                         
 -18  11   5         21.62         25.58        19.03 o                         
 -17  11   5        244.99        246.02        23.26 o                         
 -16  11   5        127.35        123.51        23.46 o                         
 -15  11   5       1145.97       1196.11        61.91 o                         
 -14  11   5         11.35         19.09        14.00 o                         
 -13  11   5       1446.49       1496.47        62.29 o                         
 -12  11   5          0.55          6.06        11.35 o                         
 -11  11   5       1117.32       1084.25        47.15 o                         
 -10  11   5         21.33         21.65        11.05 o                         
  -9  11   5       2538.59       2422.11        64.48 o                         
  -8  11   5         19.44         35.00        10.02 o                         
  -7  11   5       1343.33       1333.27        47.16 o                         
  -6  11   5        484.09        482.80        27.15 o                         
  -5  11   5       3080.05       2754.40        65.83 o                         
  -4  11   5       1227.66       1202.38        39.04 o                         
  -3  11   5        992.96        993.10        35.26 o                         
  -2  11   5       1211.53       1220.96        34.28 o                         
  -1  11   5       1923.76       1753.91        44.76 o                         
   0  11   5       5121.95       4743.90       110.52 o                         
   1  11   5          5.20         18.04         6.30 o                         
   2  11   5       3323.40       3410.40        74.27 o                         
   3  11   5        145.90        153.00        12.54 o                         
   4  11   5       2847.60       2681.53        66.03 o                         
   5  11   5          2.97          6.81         9.39 o                         
   6  11   5       4089.85       4163.56        89.72 o                         
   7  11   5         46.24         71.09        12.25 o                         
   8  11   5       3037.65       3079.21        78.00 o                         
   9  11   5        285.51        287.61        25.90 o                         
  10  11   5       2076.12       1942.75        60.15 o                         
  11  11   5         51.68         28.22        18.54 o                         
  12  11   5       1555.31       1671.93        67.96 o                         
  13  11   5        433.90        521.71        38.61 o                         
  14  11   5        650.33        820.16        47.27 o                         
  15  11   5        111.43        131.17        20.04 o                         
  16  11   5        224.64        288.14        24.34 o                         
  17  11   5        402.18        429.07        29.55 o                         
  18  11   5         52.52         21.15        16.04 o                         
  19  11   5        103.62        100.10        22.39 o                         
  20  11   5         43.33         71.56        17.70 o                         
  21  11   5        220.34        236.32        23.14 o                         
 -21  12   5          0.64          3.58        12.78 o                         
 -20  12   5         13.21         13.43        20.26 o                         
 -19  12   5         11.95         24.75        23.75 o                         
 -18  12   5          2.14         27.87        17.27 o                         
 -17  12   5         17.70         22.57        20.28 o                         
 -16  12   5         36.66         64.54        15.69 o                         
 -15  12   5         92.11        100.11        19.20 o                         
 -14  12   5         51.06         40.44        15.73 o                         
 -13  12   5        144.38        145.66        24.25 o                         
 -12  12   5         48.31         79.94        21.31 o                         
 -11  12   5        176.16        218.00        26.11 o                         
 -10  12   5        655.46        687.54        37.64 o                         
  -9  12   5        518.48        476.02        28.00 o                         
  -8  12   5        113.26        126.70        16.20 o                         
  -7  12   5       1240.05       1281.44        54.68 o                         
  -6  12   5       1096.68       1030.52        46.20 o                         
  -5  12   5        823.49        869.22        38.43 o                         
  -4  12   5        227.65        264.40        22.59 o                         
  -3  12   5        749.82        836.24        36.18 o                         
  -2  12   5        689.92        711.87        28.16 o                         
  -1  12   5        615.50        672.03        28.63 o                         
   0  12   5          3.93         -8.55         9.08 o                         
   1  12   5         13.80         26.08         8.14 o                         
   2  12   5         38.94         46.39         9.47 o                         
   3  12   5         83.86         93.74        12.37 o                         
   4  12   5         21.21         19.41         9.63 o                         
   5  12   5         57.84         83.29        12.81 o                         
   6  12   5        190.44        195.15        21.76 o                         
   7  12   5        195.20        190.67        23.35 o                         
   8  12   5         14.47         24.01        12.22 o                         
   9  12   5        462.17        504.67        33.32 o                         
  10  12   5        529.22        465.95        39.67 o                         
  11  12   5        284.97        289.59        34.61 o                         
  12  12   5         77.76         96.73        22.80 o                         
  13  12   5        262.65        318.60        37.52 o                         
  14  12   5        438.90        488.46        38.93 o                         
  15  12   5        202.78        206.83        22.00 o                         
  16  12   5         17.03         26.45        11.65 o                         
  17  12   5        125.53        125.64        21.90 o                         
  18  12   5        177.07        167.74        25.66 o                         
  19  12   5          4.35         35.04        17.26 o                         
  20  12   5          1.63         13.04        22.18 o                         
  21  12   5          3.44         20.46        15.05 o                         
 -20  13   5         74.91         69.04        15.77 o                         
 -19  13   5         22.42          4.80        16.67 o                         
 -18  13   5         78.01         87.17        20.81 o                         
 -17  13   5        292.37        231.85        27.87 o                         
 -16  13   5        187.49        172.70        25.83 o                         
 -15  13   5          6.26         -8.12        15.92 o                         
 -14  13   5        240.03        258.47        32.50 o                         
 -13  13   5       1215.70       1232.08        63.19 o                         
 -12  13   5         90.73        118.17        18.45 o                         
 -11  13   5        239.98        236.54        24.71 o                         
 -10  13   5        427.08        486.62        45.13 o                         
  -9  13   5        388.13        424.97        31.93 o                         
  -8  13   5        100.18         71.25        17.98 o                         
  -7  13   5        514.97        515.49        38.12 o                         
  -6  13   5        156.07        140.53        21.37 o                         
  -5  13   5        140.65        167.91        16.25 o                         
  -4  13   5       1810.73       1777.77        54.41 o                         
  -3  13   5       1204.56       1185.58        44.32 o                         
  -2  13   5         17.37         21.29        12.33 o                         
  -1  13   5        176.35        182.78        18.13 o                         
   0  13   5       3423.73       3264.42        79.11 o                         
   1  13   5       2092.64       2005.56        60.49 o                         
   2  13   5        284.99        306.00        23.56 o                         
   3  13   5       1783.06       1735.57        53.44 o                         
   4  13   5       4619.64       4530.61       114.16 o                         
   5  13   5       1599.08       1620.68        54.42 o                         
   6  13   5        113.75        128.01        19.22 o                         
   7  13   5        650.05        700.27        39.61 o                         
   8  13   5       2167.76       2012.14        63.88 o                         
   9  13   5         68.28         82.85        17.48 o                         
  10  13   5        534.09        586.73        48.17 o                         
  11  13   5        222.21        263.72        32.83 o                         
  12  13   5        363.24        377.43        39.24 o                         
  13  13   5         49.61         51.15        15.78 o                         
  14  13   5        622.87        686.67        58.40 o                         
  15  13   5          2.05         10.02        16.19 o                         
  16  13   5         33.73         10.99        15.84 o                         
  17  13   5        332.78        372.16        45.93 o                         
  18  13   5        109.14        170.44        22.05 o                         
  19  13   5          8.61         33.04        21.17 o                         
  20  13   5          1.47         30.77        17.29 o                         
 -19  14   5         45.97         22.53        21.81 o                         
 -18  14   5        255.17        289.46        38.21 o                         
 -17  14   5         51.81         72.20        20.50 o                         
 -16  14   5        253.60        262.87        30.74 o                         
 -15  14   5         52.19         44.14        15.68 o                         
 -14  14   5        466.60        416.78        45.45 o                         
 -13  14   5         14.86          1.77        13.33 o                         
 -12  14   5        961.41       1021.12        67.30 o                         
 -11  14   5          0.44         -3.94        13.54 o                         
 -10  14   5        682.22        688.55        47.34 o                         
  -9  14   5        303.36        362.16        43.76 o                         
  -8  14   5       2062.87       2087.26        82.07 o                         
  -7  14   5         17.33         29.83        16.07 o                         
  -6  14   5        226.39        212.85        27.70 o                         
  -5  14   5       1631.10       1494.75        57.22 o                         
  -4  14   5       1371.27       1346.96        50.58 o                         
  -3  14   5         74.65         80.43        13.84 o                         
  -2  14   5        385.27        428.56        30.04 o                         
  -1  14   5       2149.37       2015.50        62.66 o                         
   0  14   5        977.83        974.24        50.27 o                         
   1  14   5       1145.67       1189.82        51.17 o                         
   2  14   5        955.79        905.94        44.50 o                         
   3  14   5       2626.65       2501.04        79.43 o                         
   4  14   5         26.86         28.11        15.16 o                         
   5  14   5       2224.32       2190.69        83.50 o                         
   6  14   5         76.22        100.31        16.51 o                         
   7  14   5       1527.66       1669.71        64.16 o                         
   8  14   5        388.69        431.68        27.60 o                         
   9  14   5       1145.97       1201.42        64.45 o                         
  10  14   5         54.94         35.97        15.65 o                         
  11  14   5        387.83        393.43        48.50 o                         
  12  14   5        371.31        364.08        46.50 o                         
  13  14   5        616.81        617.75        56.58 o                         
  14  14   5         25.40         10.92        19.45 o                         
  15  14   5        196.30        192.88        30.60 o                         
  16  14   5        405.38        406.86        42.94 o                         
  17  14   5        164.77        200.24        30.72 o                         
  18  14   5        127.66        134.56        16.76 o                         
  19  14   5         47.67         25.11        24.87 o                         
 -18  15   5         37.37         48.53        16.70 o                         
 -17  15   5          0.27         10.73        24.47 o                         
 -16  15   5         25.68         35.29        14.32 o                         
 -15  15   5         46.31         20.27        19.31 o                         
 -14  15   5          8.37         -9.09        17.89 o                         
 -13  15   5          3.03         15.56        19.15 o                         
 -12  15   5         21.11          6.75        19.08 o                         
 -11  15   5          0.66         13.89        21.47 o                         
 -10  15   5         30.84          2.11        22.33 o                         
  -9  15   5         74.54         98.78        21.70 o                         
  -8  15   5          3.01          0.17        16.65 o                         
  -7  15   5        190.73        221.85        32.95 o                         
  -6  15   5        156.69        137.57        26.45 o                         
  -5  15   5        103.36        135.95        18.68 o                         
  -4  15   5         93.39         89.99        19.90 o                         
  -3  15   5         49.94         77.85        14.91 o                         
  -2  15   5        389.11        409.01        28.84 o                         
  -1  15   5        285.93        330.60        27.09 o                         
   0  15   5         17.42         13.58        16.33 o                         
   1  15   5        149.01        181.94        25.36 o                         
   2  15   5         61.79         69.61        13.91 o                         
   3  15   5        408.07        420.92        31.33 o                         
   4  15   5          0.99         22.90        12.69 o                         
   5  15   5         30.02         59.44        13.00 o                         
   6  15   5         99.65        115.17        15.33 o                         
   7  15   5          1.31         -2.74        17.33 o                         
   8  15   5         11.21         -4.24        19.36 o                         
   9  15   5        166.91        181.83        34.35 o                         
  10  15   5         68.67         71.67        29.63 o                         
  11  15   5          3.93         -0.84        21.40 o                         
  12  15   5         45.02         34.79        25.04 o                         
  13  15   5        272.15        217.40        34.74 o                         
  14  15   5          1.20        -18.78        18.78 o                         
  15  15   5         49.29         54.89        24.99 o                         
  16  15   5          2.39         12.77        21.64 o                         
  17  15   5         28.38         40.19        20.60 o                         
  18  15   5          0.25          2.79        14.50 o                         
 -17  16   5          0.49         13.52        21.25 o                         
 -16  16   5        262.13        228.78        24.78 o                         
 -15  16   5         58.28         64.97        17.47 o                         
 -14  16   5         21.57         20.48        17.02 o                         
 -13  16   5          9.26         16.72        20.80 o                         
 -12  16   5        598.47        599.59        59.97 o                         
 -11  16   5         36.39         30.84        22.97 o                         
 -10  16   5          3.19         -3.75        18.15 o                         
  -9  16   5        489.24        533.97        56.64 o                         
  -8  16   5       1270.25       1212.16        78.86 o                         
  -7  16   5          7.54         25.68        19.16 o                         
  -6  16   5          2.43         10.81        16.57 o                         
  -5  16   5        850.55        874.55        67.55 o                         
  -4  16   5        710.44        792.66        52.13 o                         
  -3  16   5         30.18         83.32        11.64 o                         
  -2  16   5         51.46         76.16        19.79 o                         
  -1  16   5       1259.51       1314.35        77.96 o                         
   0  16   5        468.72        475.79        42.24 o                         
   1  16   5        668.48        707.27        54.14 o                         
   2  16   5        107.91        174.46        19.56 o                         
   3  16   5       1168.31       1267.45        84.82 o                         
   4  16   5          0.52        -13.92        15.74 o                         
   5  16   5       1054.39       1106.14        74.00 o                         
   6  16   5         14.16         28.48        22.23 o                         
   7  16   5        131.56        137.87        31.61 o                         
   8  16   5        191.63        172.85        34.81 o                         
   9  16   5       1511.23       1480.71        83.29 o                         
  10  16   5         61.24         33.39        22.56 o                         
  11  16   5         35.55         82.10        23.56 o                         
  12  16   5        142.54        149.19        28.36 o                         
  13  16   5        846.21        889.27        69.98 o                         
  14  16   5          2.57          2.24        17.12 o                         
  15  16   5          2.51        -15.51        15.51 o                         
  16  16   5        216.77        145.91        22.56 o                         
  17  16   5        220.99        133.27        19.22 o                         
 -16  17   5         64.33         67.39        21.76 o                         
 -15  17   5         10.83        -11.41        17.14 o                         
 -14  17   5         33.69         57.24        21.14 o                         
 -13  17   5        609.70        571.64        54.79 o                         
 -12  17   5         35.82         54.67        28.85 o                         
 -11  17   5        189.45        191.93        33.40 o                         
 -10  17   5         35.62         15.05        22.96 o                         
  -9  17   5        766.38        867.05        70.06 o                         
  -8  17   5         88.51         67.18        21.64 o                         
  -7  17   5        259.30        318.74        39.29 o                         
  -6  17   5        302.02        329.95        44.43 o                         
  -5  17   5        271.18        269.31        31.01 o                         
  -4  17   5        942.11       1020.24        61.43 o                         
  -3  17   5       1281.49       1234.45        78.55 o                         
  -2  17   5        119.26        129.67        31.04 o                         
  -1  17   5        145.05        154.31        26.71 o                         
   0  17   5       1521.28       1415.98        65.21 o                         
   1  17   5        840.96        970.02        59.93 o                         
   2  17   5         42.02         71.02        22.42 o                         
   3  17   5          6.24         24.39        22.32 o                         
   4  17   5       2539.61       2611.73       106.90 o                         
   5  17   5        291.12        293.34        33.33 o                         
   6  17   5        233.05        255.42        37.88 o                         
   7  17   5         68.30         56.78        28.15 o                         
   8  17   5        588.84        559.73        56.76 o                         
   9  17   5         11.62         24.99        19.75 o                         
  10  17   5        119.05        131.01        26.72 o                         
  11  17   5         81.45         80.78        23.80 o                         
  12  17   5        275.53        306.68        35.97 o                         
  13  17   5        221.68        260.70        32.97 o                         
  14  17   5        240.06        212.92        27.57 o                         
  15  17   5         52.34         76.57        29.99 o                         
 -14  18   5         32.62         37.65        18.81 o                         
 -13  18   5         12.51         -8.85        18.04 o                         
 -12  18   5          0.69        -18.52        24.30 o                         
 -11  18   5          9.74         24.44        21.39 o                         
 -10  18   5         26.12         38.93        18.51 o                         
  -9  18   5         36.05         53.99        18.65 o                         
  -8  18   5          2.88         15.91        17.88 o                         
  -7  18   5        102.77        102.36        22.96 o                         
  -6  18   5         16.45          5.69        23.19 o                         
  -5  18   5          2.59        -15.27        15.27 o                         
  -4  18   5         26.95         53.26        25.79 o                         
  -3  18   5         34.69         24.94        18.70 o                         
  -2  18   5         31.10          3.98        28.66 o                         
  -1  18   5         67.76        110.98        23.05 o                         
   0  18   5          5.54         -6.45        13.57 o                         
   1  18   5         17.05        102.62        18.88 o                         
   2  18   5          0.06        -21.29        21.29 o                         
   3  18   5          4.29          3.83        18.33 o                         
   4  18   5          5.71          5.21        20.60 o                         
   5  18   5         18.28         40.24        18.87 o                         
   6  18   5          5.97         -3.72        17.82 o                         
   7  18   5         11.73         41.75        21.38 o                         
   8  18   5         84.83         82.31        23.62 o                         
   9  18   5         88.12         54.60        21.12 o                         
  10  18   5          0.59        -16.05        18.17 o                         
  11  18   5         16.03         46.27        21.08 o                         
  12  18   5         38.99         48.37        17.89 o                         
  13  18   5          1.53        -13.05        22.34 o                         
  14  18   5          2.12         -0.05        14.56 o                         
 -12  19   5          4.55         17.75        17.51 o                         
 -11  19   5         70.53         77.66        20.28 o                         
 -10  19   5         43.78         68.18        22.77 o                         
  -9  19   5         70.70         61.26        19.49 o                         
  -8  19   5        108.16         67.71        27.26 o                         
  -7  19   5         42.86         67.96        23.65 o                         
  -6  19   5         24.21         80.67        20.31 o                         
  -5  19   5          0.49         19.45        29.49 o                         
  -4  19   5        137.20         79.82        33.26 o                         
  -3  19   5         90.09         60.04        32.30 o                         
  -2  19   5         19.87          5.57        29.89 o                         
  -1  19   5         36.76         58.17        26.92 o                         
   0  19   5        463.12        478.20        56.49 o                         
   1  19   5        233.97        243.08        39.22 o                         
   2  19   5        137.63        171.93        27.01 o                         
   3  19   5          9.59         28.42        28.37 o                         
   4  19   5        615.80        517.27        56.66 o                         
   5  19   5         34.72         57.37        27.67 o                         
   6  19   5         79.99        142.37        30.62 o                         
   7  19   5        123.44         40.88        18.16 o                         
   8  19   5        240.63        236.61        29.03 o                         
   9  19   5          8.05         14.17        18.18 o                         
  10  19   5         84.13        102.93        21.71 o                         
  11  19   5         36.01         27.62        25.60 o                         
  12  19   5        117.11        154.70        35.15 o                         
 -10  20   5         79.31         68.23        20.30 o                         
  -9  20   5        266.54        340.07        40.13 o                         
  -8  20   5        353.60        501.59        63.35 o                         
  -7  20   5         35.42         45.35        24.36 o                         
  -6  20   5         42.50         21.74        26.03 o                         
  -5  20   5        244.69        195.15        41.50 o                         
  -4  20   5        641.13        592.15        84.97 o                         
  -3  20   5         84.75        142.16        31.92 o                         
  -2  20   5         24.06         -0.58        23.35 o                         
  -1  20   5        433.68        365.21        78.45 o                         
   0  20   5        260.74        295.05        65.02 o                         
   1  20   5        141.57        111.29        29.74 o                         
   2  20   5         20.16         40.04        22.93 o                         
   3  20   5        277.78        405.85        47.37 o                         
   4  20   5          2.71         17.68        24.60 o                         
   5  20   5        435.11        492.18        48.01 o                         
   6  20   5         23.20         34.20        20.30 o                         
   7  20   5         86.42         93.47        31.03 o                         
   8  20   5         26.59          9.80        15.06 o                         
   9  20   5        552.21        683.91        53.14 o                         
  10  20   5         15.35         50.20        33.67 o                         
  -7  21   5          8.02         23.67        23.24 o                         
  -6  21   5          1.72         15.88        23.40 o                         
  -5  21   5         20.03         41.97        34.07 o                         
  -4  21   5         22.08         31.62        26.09 o                         
  -3  21   5         63.97         17.52        81.08 o                         
  -2  21   5          5.42        -35.04        35.04 o                         
  -1  21   5         14.86        -12.12        34.38 o                         
   0  21   5        120.61        125.37        62.05 o                         
   1  21   5         38.77          1.32        34.87 o                         
   2  21   5          2.28         -9.57        25.05 o                         
   3  21   5         15.54         63.84        42.20 o                         
   4  21   5        132.54        153.67        29.98 o                         
   5  21   5         17.88         14.76        23.41 o                         
   6  21   5          0.94          4.40        17.20 o                         
   7  21   5         12.86         11.39        16.87 o                         
   0  22   5          3.27         -6.62        61.22 o                         
 -25   0   6          6.16         63.58        31.37 o                         
 -24   0   6        393.50        464.67        66.06 o                         
 -23   0   6         58.99         51.06        30.09 o                         
 -22   0   6          3.97        -26.25        26.25 o                         
 -21   0   6         11.78         88.22        30.82 o                         
 -20   0   6        933.51        991.03        79.60 o                         
 -19   0   6          2.07         45.86        22.93 o                         
 -18   0   6        739.05        853.69        73.70 o                         
 -17   0   6        222.39        242.75        57.10 o                         
 -16   0   6        391.25        337.46        41.06 o                         
 -15   0   6       1523.15       1628.05        72.31 o                         
 -14   0   6       3015.86       3067.54        97.44 o                         
 -13   0   6       1253.82       1252.72        50.67 o                         
 -12   0   6        275.68        363.44        24.77 o                         
 -11   0   6       9386.17       9300.75       257.81 o                         
 -10   0   6       6169.56       6025.76       132.15 o                         
  -9   0   6       3558.66       3268.77        92.22 o                         
  -8   0   6       2361.65       2261.89        60.24 o                         
  -7   0   6      19586.54      19602.65       415.23 o                         
  -6   0   6      10443.71       9679.15       308.57 o                         
  -5   0   6      14932.83      15458.17       767.01 o                         
  -4   0   6       5241.87       5405.74       124.61 o                         
  -3   0   6      31891.71      32674.10       613.27 o                         
  -2   0   6       3045.85       3185.81       120.71 o                         
  -1   0   6      20463.59      20447.90       387.92 o                         
   0   0   6       2425.10       2522.05        72.42 o                         
   1   0   6      37325.45      39718.43       942.00 o                         
   2   0   6      12430.54      12617.76       240.45 o                         
   3   0   6      22035.49      23542.04       577.03 o                         
   4   0   6       2393.01       2511.71        72.44 o
[truncated: 829,360 more chars]
