# Supplementary material for: Weaving a 2D net of hydrogen and halogen bonds: cocrystal of a pyrazolium bromide with tetra­fluoro­diiodo­benzene
Source: Acta Crystallogr C Struct Chem. 2022 May 9;78(Pt 6):324–31. doi: 10.1107/S2053229622004648 (PMC9167629; doi:10.1107/S2053229622004648)
Supplement: Supplementary file 5 [file c-78-00324-1sup5.mol]

s21_30
  --CCDC--112321    3D                              

 33 32  0  0  0  0  0  0  0  0999 V2000
    4.2417    2.5571   13.1883 Cl     0
    5.9575    4.8096    5.2683 O      0
    5.3497    5.4793    5.1167 H      0
    4.2805    6.5600    5.6286 O      0
    4.8910    4.3344   10.9029 N      0
    4.6569    3.7993   11.5996 H      0
    5.8763    5.2497   11.0162 N      0
    6.9765    3.5824    7.0101 C      0
    6.5205    2.7153    7.0246 H      0
    7.3010    3.7958    7.9100 H      0
    7.7353    3.5420    6.3908 H      0
    6.0249    4.6376    6.5618 C      0
    5.2322    5.3803    7.4307 C      0
    4.3435    6.3566    6.8837 C      0
    3.4633    7.1658    7.7790 C      0
    2.9630    7.8168    7.2439 H      0
    4.0134    7.6385    8.4380 H      0
    2.8356    6.5730    8.2428 H      0
    3.4242    3.3436    9.1776 C      0
    3.0828    2.8412    9.9466 H      0
    3.7723    2.7188    8.5076 H      0
    2.6988    3.8727    8.7849 H      0
    4.5147    4.2512    9.6230 C      0
    5.2932    5.1440    8.8880 C      0
    6.1545    5.7459    9.8057 C      0
    7.2370    6.7359    9.5935 C      0
    6.9602    7.6044    9.9535 H      0
    7.4167    6.8223    8.6340 H      0
    8.0488    6.4356   10.0524 H      0
    6.5538    5.4766   12.2863 C      0
    7.3766    4.9450   12.3170 H      0
    5.9651    5.2100   13.0229 H      0
    6.7757    6.4272   12.3729 H      0
  2  3  1
  2 12  1
  4 14  1
  5  6  1
  5  7  1
  5 23  1
  7 25  1
  7 30  1
  8  9  1
  8 10  1
  8 11  1
  8 12  1
 12 13  1
 13 14  1
 13 24  1
 14 15  1
 15 16  1
 15 17  1
 15 18  1
 19 20  1
 19 21  1
 19 22  1
 19 23  1
 23 24  1
 24 25  1
 25 26  1
 26 27  1
 26 28  1
 26 29  1
 30 31  1
 30 32  1
 30 33  1
M  END
$$$$
