# Supplementary material for: Weaving a 2D net of hydrogen and halogen bonds: cocrystal of a pyrazolium bromide with tetra­fluoro­diiodo­benzene
Source: Acta Crystallogr C Struct Chem. 2022 May 9;78(Pt 6):324–31. doi: 10.1107/S2053229622004648 (PMC9167629; doi:10.1107/S2053229622004648)
Supplement: Supplementary file 6 [file c-78-00324-2sup6.mol]

s20_37
  --CCDC--112321    3D                              

 33 32  0  0  0  0  0  0  0  0999 V2000
    4.4269    2.4111   13.2558 Br     0
    6.0241    4.9091    5.1895 O      0
    5.4128    5.5375    5.0681 H      0
    4.3374    6.6907    5.5499 O      0
    4.9353    4.3541   10.8179 N      0
    4.7307    3.7679   11.5169 H      0
    5.8337    5.3581   10.9693 N      0
    7.0234    3.6788    6.9503 C      0
    6.5679    2.8116    6.9533 H      0
    7.3346    3.8879    7.8559 H      0
    7.7911    3.6428    6.3418 H      0
    6.0764    4.7370    6.4935 C      0
    5.2738    5.4833    7.3550 C      0
    4.3923    6.4813    6.8063 C      0
    3.5206    7.3047    7.7057 C      0
    2.9745    7.9124    7.1645 H      0
    4.0815    7.8257    8.3169 H      0
    2.9350    6.7131    8.2235 H      0
    3.5941    3.2635    9.0376 C      0
    3.3916    2.6302    9.7572 H      0
    3.9612    2.7791    8.2692 H      0
    2.7733    3.7274    8.7698 H      0
    4.5987    4.2663    9.5222 C      0
    5.3136    5.2377    8.8155 C      0
    6.0959    5.8974    9.7700 C      0
    7.1067    6.9808    9.6010 C      0
    6.7221    7.8342    9.8905 H      0
    7.3649    7.0417    8.6578 H      0
    7.8968    6.7773   10.1438 H      0
    6.4502    5.6205   12.2808 C      0
    7.2867    5.1156   12.3547 H      0
    5.8360    5.3407   12.9916 H      0
    6.6370    6.5780   12.3685 H      0
  2  3  1
  2 12  1
  4 14  1
  5  6  1
  5  7  1
  5 23  1
  7 25  1
  7 30  1
  8  9  1
  8 10  1
  8 11  1
  8 12  1
 12 13  1
 13 14  1
 13 24  1
 14 15  1
 15 16  1
 15 17  1
 15 18  1
 19 20  1
 19 21  1
 19 22  1
 19 23  1
 23 24  1
 24 25  1
 25 26  1
 26 27  1
 26 28  1
 26 29  1
 30 31  1
 30 32  1
 30 33  1
M  END
$$$$
