# Supplementary material for: Weaving a 2D net of hydrogen and halogen bonds: cocrystal of a pyrazolium bromide with tetra­fluoro­diiodo­benzene
Source: Acta Crystallogr C Struct Chem. 2022 May 9;78(Pt 6):324–31. doi: 10.1107/S2053229622004648 (PMC9167629; doi:10.1107/S2053229622004648)
Supplement: Supplementary file 7 [file c-78-00324-3sup7.mol]

s21_32
  --CCDC--112321    3D                              

 56 46  0  0  0  0  0  0  0  0999 V2000
    9.4991    4.6876    1.4558 I      0
    8.6905    7.1389   -0.4141 F      0
    6.5071    3.4348    1.5723 F      0
    7.5940    6.3896   -0.1950 C      0
    7.6737    5.2560    0.6044 C      0
    6.5103    4.5322    0.7952 C      0
    3.4160    6.6185   -1.4558 I      0
    4.2246    4.1672    0.4141 F      0
    6.4080    7.8713   -1.5723 F      0
    5.3211    4.9165    0.1950 C      0
    5.2414    6.0501   -0.6044 C      0
    6.4048    6.7739   -0.7952 C      0
   12.5509    4.3770    2.6605 Br     0
    5.9308    5.4597    8.6681 O      0
    6.3308    4.8503    9.2045 H      0
    7.5162    4.1163    9.9774 O      0
   11.0190    6.9932    6.4269 N      0
   10.9248    7.9990    7.3248 N      0
    6.5925    7.1998    7.2072 C      0
    5.7952    6.9476    6.6961 H      0
    7.3397    7.3557    6.5922 H      0
    6.4104    8.0183    7.7143 H      0
    6.9468    6.0977    8.1523 C      0
    8.2645    5.7740    8.4812 C      0
    8.4913    4.7464    9.4495 C      0
    9.8706    4.3861    9.8935 C      0
    9.8184    3.8113   10.6860 H      0
   10.3671    5.2019   10.1137 H      0
   10.3310    3.9085    9.1732 H      0
    9.9532    4.8425    5.8538 C      0
    9.2889    5.0143    5.1533 H      0
    9.6574    4.0894    6.4068 H      0
   10.8149    4.6253    5.4413 H      0
   10.1020    6.0551    6.7058 C      0
    9.3943    6.4764    7.8324 C      0
    9.9500    7.7126    8.2002 C      0
    9.5998    8.5956    9.3439 C      0
   10.2632    8.4852   10.0573 H      0
    8.7123    8.3541    9.6829 H      0
    9.5923    9.5288    9.0455 H      0
   11.8654    9.1315    7.2623 C      0
   11.5657    9.8386    7.8708 H      0
   11.8963    9.4802    6.3467 H      0
   12.7590    8.8289    7.5277 H      0
   11.6760    7.0324    5.8233 H      0
   12.9799    6.9481    4.6587 O      0
   12.8970    6.3879    4.0074 H      0
   13.0887    7.6655    4.1953 H      0
   12.6915    9.9109    6.9654 O      0
   12.6382   10.5949    7.4676 H      0
   12.8208    9.9403    6.1263 H      0
   12.1639    6.8515    5.4977 C      0
   12.7967    6.1946    5.8558 H      0
   12.6118    7.7164    5.3975 H      0
   11.8390    6.5485    4.6235 H      0
   11.4955    8.6175    7.2083 H      0
  1  5  1
  2  4  1
  3  6  1
  4  5  1
  4 12  1
  5  6  1
  6 10  1
  7 11  1
  8 10  1
  9 12  1
 10 11  1
 11 12  1
 14 15  1
 14 23  1
 16 25  1
 17 18  1
 17 34  1
 17 45  1
 18 36  1
 18 41  1
 19 20  1
 19 21  1
 19 22  1
 19 23  1
 23 24  1
 24 25  1
 24 35  1
 25 26  1
 26 27  1
 26 28  1
 26 29  1
 30 31  1
 30 32  1
 30 33  1
 30 34  1
 34 35  1
 35 36  1
 36 37  1
 37 38  1
 37 39  1
 37 40  1
 41 42  1
 41 43  1
 41 44  1
 46 47  1
 46 48  1
M  END
$$$$
