# Supplementary material for: Weaving a 2D net of hydrogen and halogen bonds: cocrystal of a pyrazolium bromide with tetra­fluoro­diiodo­benzene
Source: Acta Crystallogr C Struct Chem. 2022 May 9;78(Pt 6):324–31. doi: 10.1107/S2053229622004648 (PMC9167629; doi:10.1107/S2053229622004648)
Supplement: Supplementary file 10 [file c-78-00324-sup10.txt]

 
data_3nodisd

# start Validation Reply Form
_vrf_PLAT094_s21_32
;
PROBLEM: Ratio of Maximum / Minimum Residual Density ....       2.38 Report
RESPONSE: We found a minor disorder of the N methyl group and reported
our disordered structure model in the main text. For comparibility we 
also provide this non-disordered structure model, resulting in unsatisfactory
residual electron density maxima.
;
# end Validation Reply Form


 
_audit_creation_method            SHELXL-2013
_chemical_name_systematic
;
 ?
;
_chemical_name_common             'Compound 3 (non-disordered, s21_32)'
_chemical_melting_point           ?
_chemical_formula_moiety          'C11 H17 N2 O2, 0.5(C6 F4 I2), Br, H2 O'
_chemical_formula_sum
 'C14 H19 Br F2 I N2 O3' 
_chemical_formula_weight          508.12

loop_
 _atom_type_symbol
 _atom_type_description
 _atom_type_scat_dispersion_real
 _atom_type_scat_dispersion_imag
 _atom_type_scat_source
 'C'  'C'   0.0033   0.0016
 'International Tables Vol C Tables 4.2.6.8 and 6.1.1.4'
 'H'  'H'   0.0000   0.0000
 'International Tables Vol C Tables 4.2.6.8 and 6.1.1.4'
 'N'  'N'   0.0061   0.0033
 'International Tables Vol C Tables 4.2.6.8 and 6.1.1.4'
 'O'  'O'   0.0106   0.0060
 'International Tables Vol C Tables 4.2.6.8 and 6.1.1.4'
 'F'  'F'   0.0171   0.0103
 'International Tables Vol C Tables 4.2.6.8 and 6.1.1.4'
 'Br'  'Br'  -0.2901   2.4595
 'International Tables Vol C Tables 4.2.6.8 and 6.1.1.4'
 'I'  'I'  -0.4742   1.8119
 'International Tables Vol C Tables 4.2.6.8 and 6.1.1.4'
 
_space_group_crystal_system       monoclinic
_space_group_IT_number            14
_space_group_name_H-M_alt         'P 21/c'
_space_group_name_Hall            '-P 2ybc'
 
_shelx_space_group_comment
;
The symmetry employed for this shelxl refinement is uniquely defined
by the following loop, which should always be used as a source of
symmetry information in preference to the above space-group names.
They are only intended as comments.
;
 
loop_
 _space_group_symop_operation_xyz
 'x, y, z'
 '-x, y+1/2, -z+1/2'
 '-x, -y, -z'
 'x, -y-1/2, z-1/2'
 
_cell_length_a                    12.9151(2)
_cell_length_b                    11.3061(2)
_cell_length_c                    12.5239(2)
_cell_angle_alpha                 90
_cell_angle_beta                  90.6281(5)
_cell_angle_gamma                 90
_cell_volume                      1828.62(5)
_cell_formula_units_Z             4
_cell_measurement_temperature     100(2)
_cell_measurement_reflns_used     9900 
_cell_measurement_theta_min       2.39 
_cell_measurement_theta_max       44.78 
 
_exptl_crystal_description        'block' 
_exptl_crystal_colour             'colorless' 
_exptl_crystal_density_meas       ? 
_exptl_crystal_density_method     ?              
_exptl_crystal_density_diffrn     1.846          
_exptl_crystal_F_000              988
_exptl_transmission_factor_min    ?                                             
_exptl_transmission_factor_max    ?                                             
_exptl_crystal_size_max           0.190
_exptl_crystal_size_mid           0.150
_exptl_crystal_size_min           0.080
_exptl_absorpt_coefficient_mu     3.969
_shelx_estimated_absorpt_T_min    0.519
_shelx_estimated_absorpt_T_max    0.742
_exptl_absorpt_correction_type    'multi-scan' 
_exptl_absorpt_correction_T_min   0.5628 
_exptl_absorpt_correction_T_max   0.7488 
_exptl_absorpt_process_details    'SADABS' 
 
_exptl_special_details
;
 ?
;
 
_diffrn_ambient_temperature       100(2)
_diffrn_radiation_wavelength      0.71073
_diffrn_radiation_type            'MoK\a'
_diffrn_radiation_source          'microsource'
_diffrn_radiation_monochromator   'multilayer optics'
_diffrn_measurement_device_type   'Bruker APEX CCD'
_diffrn_measurement_method        '\w scans'
_diffrn_detector_area_resol_mean  ? 
_diffrn_reflns_number             170884
_diffrn_reflns_av_unetI/netI      0.0380
_diffrn_reflns_av_R_equivalents   0.0906
_diffrn_reflns_limit_h_min        -25
_diffrn_reflns_limit_h_max        25
_diffrn_reflns_limit_k_min        -21
_diffrn_reflns_limit_k_max        22
_diffrn_reflns_limit_l_min        -24
_diffrn_reflns_limit_l_max        24
_diffrn_reflns_theta_min          1.577
_diffrn_reflns_theta_max          45.203
_diffrn_reflns_theta_full         25.242
_diffrn_measured_fraction_theta_max   0.993
_diffrn_measured_fraction_theta_full  1.000
_diffrn_reflns_Laue_measured_fraction_max    0.993
_diffrn_reflns_Laue_measured_fraction_full   1.000
_diffrn_reflns_point_group_measured_fraction_max   0.993
_diffrn_reflns_point_group_measured_fraction_full  1.000
_reflns_number_total              15145
_reflns_number_gt                 11531
_reflns_threshold_expression      'I > 2\s(I)'
_reflns_Friedel_coverage          0.000
_reflns_Friedel_fraction_max      .
_reflns_Friedel_fraction_full     .
 
_reflns_special_details
;
 Reflections were merged by SHELXL according to the crystal
 class for the calculation of statistics and refinement.
 
 _reflns_Friedel_fraction is defined as the number of unique
 Friedel pairs measured divided by the number that would be
 possible theoretically, ignoring centric projections and
 systematic absences.
;
 
_computing_data_collection        'Bruker SMART'
_computing_cell_refinement        'Bruker SAINT'
_computing_data_reduction         'Bruker SAINT'  
_computing_structure_solution     'SHELXT-2014/5 (Sheldrick, 2014)'
_computing_structure_refinement   'SHELXL-2018/3 (Sheldrick, 2018)'
_computing_molecular_graphics     'PLATON (Spek, 2021)'
_computing_publication_material   ?
 
_refine_special_details
;
 ?
;
_refine_ls_structure_factor_coef  Fsqd
_refine_ls_matrix_type            full
_refine_ls_weighting_scheme       calc
_refine_ls_weighting_details
;
 w=1/[\s^2^(Fo^2^)+(0.0301P)^2^+1.4177P]
 where P=(Fo^2^+2Fc^2^)/3
;
_atom_sites_solution_primary      dual
_atom_sites_solution_secondary    ?
_atom_sites_solution_hydrogens    mixed
_refine_ls_hydrogen_treatment     mixed
_refine_ls_extinction_method      none
_refine_ls_extinction_coef        .
_refine_ls_number_reflns          15145
_refine_ls_number_parameters      225
_refine_ls_number_restraints      4
_refine_ls_R_factor_all           0.0631
_refine_ls_R_factor_gt            0.0429
_refine_ls_wR_factor_ref          0.0977
_refine_ls_wR_factor_gt           0.0886
_refine_ls_goodness_of_fit_ref    1.092
_refine_ls_restrained_S_all       1.092
_refine_ls_shift/su_max           0.005
_refine_ls_shift/su_mean          0.000
 
loop_
 _atom_site_label
 _atom_site_type_symbol
 _atom_site_fract_x
 _atom_site_fract_y
 _atom_site_fract_z
 _atom_site_U_iso_or_equiv
 _atom_site_adp_type
 _atom_site_occupancy
 _atom_site_site_symmetry_order  
 _atom_site_calc_flag
 _atom_site_refinement_flags_posn
 _atom_site_refinement_flags_adp
 _atom_site_refinement_flags_occupancy
 _atom_site_disorder_assembly
 _atom_site_disorder_group
I1 I 0.73674(2) 0.41460(2) 0.11625(2) 0.02078(3) Uani 1 1 d . . . . .
Br1 Br 0.97405(2) 0.38715(2) 0.21246(2) 0.02394(4) Uani 1 1 d . . . . .
F1 F 0.67258(9) 0.63138(12) -0.03311(10) 0.0280(2) Uani 1 1 d . . . . .
F2 F 0.50514(10) 0.30387(11) 0.12557(10) 0.0268(2) Uani 1 1 d . . . . .
O1 O 0.46659(12) 0.48288(15) 0.69218(13) 0.0306(3) Uani 1 1 d D . . . .
H1 H 0.499(3) 0.429(3) 0.734(3) 0.046 Uiso 1 1 d D U . . .
O2 O 0.59044(14) 0.36406(14) 0.79678(12) 0.0313(3) Uani 1 1 d . . . . .
O3 O 1.00897(13) 0.61449(15) 0.37196(14) 0.0303(3) Uani 1 1 d D . . . .
H1O H 1.001(3) 0.561(3) 0.318(2) 0.045 Uiso 1 1 d D U . . .
H2O H 1.020(3) 0.681(2) 0.333(2) 0.045 Uiso 1 1 d D U . . .
N1 N 0.85867(11) 0.61853(13) 0.51312(12) 0.0193(2) Uani 1 1 d D . . . .
H1N H 0.9143(18) 0.618(3) 0.463(2) 0.029 Uiso 1 1 d D U . . .
N2 N 0.85212(11) 0.70746(13) 0.58490(11) 0.0177(2) Uani 1 1 d . . . . .
C1 C 0.51655(15) 0.63685(19) 0.57556(18) 0.0282(4) Uani 1 1 d . . . . .
H1A H 0.4538 0.6151 0.5355 0.042 Uiso 1 1 calc R U . . .
H1B H 0.5734 0.6498 0.5257 0.042 Uiso 1 1 calc R U . . .
H1C H 0.5040 0.7096 0.6160 0.042 Uiso 1 1 calc R U . . .
C2 C 0.54478(14) 0.53933(17) 0.65098(15) 0.0233(3) Uani 1 1 d . . . . .
C3 C 0.64711(13) 0.51070(15) 0.67724(13) 0.0194(3) Uani 1 1 d . . . . .
C4 C 0.66551(16) 0.41990(16) 0.75444(14) 0.0239(3) Uani 1 1 d . . . . .
C5 C 0.77271(19) 0.38793(19) 0.78987(17) 0.0299(4) Uani 1 1 d . . . . .
H5A H 0.7694 0.3360 0.8524 0.045 Uiso 1 1 calc R U . . .
H5B H 0.8110 0.4600 0.8086 0.045 Uiso 1 1 calc R U . . .
H5C H 0.8082 0.3469 0.7319 0.045 Uiso 1 1 calc R U . . .
C6 C 0.77552(17) 0.42838(19) 0.46751(17) 0.0285(4) Uani 1 1 d . . . . .
H6A H 0.7228 0.4433 0.4122 0.043 Uiso 1 1 calc R U . . .
H6B H 0.7540 0.3615 0.5119 0.043 Uiso 1 1 calc R U . . .
H6C H 0.8416 0.4098 0.4337 0.043 Uiso 1 1 calc R U . . .
C7 C 0.78790(13) 0.53563(15) 0.53547(13) 0.0186(2) Uani 1 1 d . . . . .
C8 C 0.73404(12) 0.57280(14) 0.62540(12) 0.0175(2) Uani 1 1 d . . . . .
C9 C 0.77737(13) 0.68217(14) 0.65480(12) 0.0183(2) Uani 1 1 d . . . . .
C10 C 0.75124(17) 0.76026(17) 0.74616(15) 0.0267(3) Uani 1 1 d . . . . .
H10A H 0.8016 0.7481 0.8042 0.040 Uiso 1 1 calc R U . . .
H10B H 0.6816 0.7411 0.7713 0.040 Uiso 1 1 calc R U . . .
H10C H 0.7533 0.8431 0.7231 0.040 Uiso 1 1 calc R U . . .
C11 C 0.92499(16) 0.80769(18) 0.57990(17) 0.0267(3) Uani 1 1 d . . . . .
H11A H 0.9017 0.8708 0.6276 0.040 Uiso 1 1 calc R U . . .
H11B H 0.9275 0.8377 0.5065 0.040 Uiso 1 1 calc R U . . .
H11C H 0.9942 0.7812 0.6022 0.040 Uiso 1 1 calc R U . . .
C12 C 0.58785(13) 0.56515(15) -0.01559(13) 0.0199(3) Uani 1 1 d . . . . .
C13 C 0.59464(13) 0.46485(15) 0.04826(13) 0.0187(2) Uani 1 1 d . . . . .
C14 C 0.50472(14) 0.40088(14) 0.06356(13) 0.0191(2) Uani 1 1 d . . . . .
 
loop_
 _atom_site_aniso_label
 _atom_site_aniso_U_11
 _atom_site_aniso_U_22
 _atom_site_aniso_U_33
 _atom_site_aniso_U_23
 _atom_site_aniso_U_13
 _atom_site_aniso_U_12
I1 0.02102(5) 0.02085(5) 0.02040(4) -0.00172(3) -0.00321(3) 0.00294(3)
Br1 0.02415(8) 0.02174(8) 0.02583(8) -0.00142(6) -0.00475(6) 0.00514(6)
F1 0.0226(5) 0.0301(6) 0.0312(6) 0.0069(5) -0.0026(4) -0.0069(4)
F2 0.0310(6) 0.0223(5) 0.0271(5) 0.0084(4) -0.0054(4) -0.0026(4)
O1 0.0240(6) 0.0336(8) 0.0345(7) -0.0075(6) 0.0103(5) -0.0083(5)
O2 0.0436(8) 0.0240(6) 0.0266(6) -0.0008(5) 0.0127(6) -0.0107(6)
O3 0.0308(7) 0.0284(7) 0.0318(7) -0.0019(5) 0.0104(6) -0.0007(6)
N1 0.0178(5) 0.0209(6) 0.0193(5) -0.0015(4) 0.0035(4) -0.0008(4)
N2 0.0178(5) 0.0179(5) 0.0176(5) 0.0008(4) 0.0015(4) 0.0000(4)
C1 0.0221(7) 0.0285(9) 0.0341(9) -0.0029(7) 0.0010(7) 0.0037(6)
C2 0.0218(7) 0.0242(8) 0.0242(7) -0.0068(6) 0.0066(5) -0.0028(6)
C3 0.0222(6) 0.0175(6) 0.0188(6) -0.0008(5) 0.0048(5) -0.0020(5)
C4 0.0333(9) 0.0185(7) 0.0200(6) -0.0020(5) 0.0059(6) -0.0021(6)
C5 0.0394(11) 0.0248(8) 0.0254(8) 0.0044(6) 0.0016(7) 0.0019(7)
C6 0.0285(8) 0.0289(9) 0.0283(8) -0.0112(7) 0.0074(7) -0.0061(7)
C7 0.0183(6) 0.0201(6) 0.0174(6) -0.0016(5) 0.0014(4) -0.0005(5)
C8 0.0185(6) 0.0168(6) 0.0171(6) 0.0003(4) 0.0024(4) -0.0002(4)
C9 0.0205(6) 0.0171(6) 0.0173(5) 0.0014(4) 0.0021(5) 0.0007(5)
C10 0.0357(9) 0.0204(7) 0.0240(7) -0.0037(6) 0.0087(7) -0.0037(6)
C11 0.0283(8) 0.0224(8) 0.0294(8) 0.0011(6) 0.0027(6) -0.0051(6)
C12 0.0206(6) 0.0194(6) 0.0196(6) 0.0012(5) -0.0021(5) -0.0020(5)
C13 0.0207(6) 0.0182(6) 0.0172(5) -0.0006(4) -0.0034(5) 0.0008(5)
C14 0.0234(7) 0.0165(6) 0.0173(6) 0.0007(4) -0.0029(5) -0.0003(5)
 
_geom_special_details
;
 All esds (except the esd in the dihedral angle between two l.s. planes)
 are estimated using the full covariance matrix.  The cell esds are taken
 into account individually in the estimation of esds in distances, angles
 and torsion angles; correlations between esds in cell parameters are only
 used when they are defined by crystal symmetry.  An approximate (isotropic)
 treatment of cell esds is used for estimating esds involving l.s. planes.
;
 
loop_
 _geom_bond_atom_site_label_1
 _geom_bond_atom_site_label_2
 _geom_bond_distance
 _geom_bond_site_symmetry_2
 _geom_bond_publ_flag
I1 C13 2.0932(16) . ?
F1 C12 1.346(2) . ?
F2 C14 1.344(2) . ?
O1 C2 1.306(2) . ?
O1 H1 0.909(18) . ?
O2 C4 1.277(2) . ?
O3 H1O 0.912(18) . ?
O3 H2O 0.906(18) . ?
N1 C7 1.341(2) . ?
N1 N2 1.352(2) . ?
N1 H1N 0.958(17) . ?
N2 C9 1.341(2) . ?
N2 C11 1.475(2) . ?
C1 C2 1.494(3) . ?
C1 H1A 0.9800 . ?
C1 H1B 0.9800 . ?
C1 H1C 0.9800 . ?
C2 C3 1.397(3) . ?
C3 C4 1.428(3) . ?
C3 C8 1.480(2) . ?
C4 C5 1.494(3) . ?
C5 H5A 0.9800 . ?
C5 H5B 0.9800 . ?
C5 H5C 0.9800 . ?
C6 C7 1.489(2) . ?
C6 H6A 0.9800 . ?
C6 H6B 0.9800 . ?
C6 H6C 0.9800 . ?
C7 C8 1.395(2) . ?
C8 C9 1.405(2) . ?
C9 C10 1.487(2) . ?
C10 H10A 0.9800 . ?
C10 H10B 0.9800 . ?
C10 H10C 0.9800 . ?
C11 H11A 0.9800 . ?
C11 H11B 0.9800 . ?
C11 H11C 0.9800 . ?
C12 C14 1.386(2) 3_665 ?
C12 C13 1.390(2) . ?
C13 C14 1.383(2) . ?
C14 C12 1.386(2) 3_665 ?
 
loop_
 _geom_angle_atom_site_label_1
 _geom_angle_atom_site_label_2
 _geom_angle_atom_site_label_3
 _geom_angle
 _geom_angle_site_symmetry_1
 _geom_angle_site_symmetry_3
 _geom_angle_publ_flag
C2 O1 H1 101(2) . . ?
H1O O3 H2O 100(3) . . ?
C7 N1 N2 109.47(13) . . ?
C7 N1 H1N 130.3(18) . . ?
N2 N1 H1N 119.7(18) . . ?
C9 N2 N1 109.04(14) . . ?
C9 N2 C11 130.98(15) . . ?
N1 N2 C11 119.91(14) . . ?
C2 C1 H1A 109.5 . . ?
C2 C1 H1B 109.5 . . ?
H1A C1 H1B 109.5 . . ?
C2 C1 H1C 109.5 . . ?
H1A C1 H1C 109.5 . . ?
H1B C1 H1C 109.5 . . ?
O1 C2 C3 121.85(19) . . ?
O1 C2 C1 115.21(18) . . ?
C3 C2 C1 122.93(16) . . ?
C2 C3 C4 118.43(16) . . ?
C2 C3 C8 120.47(16) . . ?
C4 C3 C8 121.10(16) . . ?
O2 C4 C3 121.00(19) . . ?
O2 C4 C5 117.54(18) . . ?
C3 C4 C5 121.45(17) . . ?
C4 C5 H5A 109.5 . . ?
C4 C5 H5B 109.5 . . ?
H5A C5 H5B 109.5 . . ?
C4 C5 H5C 109.5 . . ?
H5A C5 H5C 109.5 . . ?
H5B C5 H5C 109.5 . . ?
C7 C6 H6A 109.5 . . ?
C7 C6 H6B 109.5 . . ?
H6A C6 H6B 109.5 . . ?
C7 C6 H6C 109.5 . . ?
H6A C6 H6C 109.5 . . ?
H6B C6 H6C 109.5 . . ?
N1 C7 C8 107.76(14) . . ?
N1 C7 C6 121.27(15) . . ?
C8 C7 C6 130.95(16) . . ?
C7 C8 C9 106.02(14) . . ?
C7 C8 C3 126.77(15) . . ?
C9 C8 C3 127.20(14) . . ?
N2 C9 C8 107.71(14) . . ?
N2 C9 C10 123.14(15) . . ?
C8 C9 C10 129.14(15) . . ?
C9 C10 H10A 109.5 . . ?
C9 C10 H10B 109.5 . . ?
H10A C10 H10B 109.5 . . ?
C9 C10 H10C 109.5 . . ?
H10A C10 H10C 109.5 . . ?
H10B C10 H10C 109.5 . . ?
N2 C11 H11A 109.5 . . ?
N2 C11 H11B 109.5 . . ?
H11A C11 H11B 109.5 . . ?
N2 C11 H11C 109.5 . . ?
H11A C11 H11C 109.5 . . ?
H11B C11 H11C 109.5 . . ?
F1 C12 C14 118.30(15) . 3_665 ?
F1 C12 C13 120.09(15) . . ?
C14 C12 C13 121.60(16) 3_665 . ?
C14 C13 C12 117.30(15) . . ?
C14 C13 I1 122.37(12) . . ?
C12 C13 I1 120.33(12) . . ?
F2 C14 C13 120.58(15) . . ?
F2 C14 C12 118.32(15) . 3_665 ?
C13 C14 C12 121.09(15) . 3_665 ?
 
_refine_diff_density_max    1.785
_refine_diff_density_min   -0.751
_refine_diff_density_rms    0.155

_shelxl_version_number 2013-2

_shelx_res_file
;
TITL s21_32_a.res in P2(1)/c
REM Old TITL s21_32 in P2(1)/c
REM SHELXT solution in P2(1)/c
REM R1 0.069,  Rweak 0.004,  Alpha 0.031,  Orientation as input
REM Formula found by SHELXT:  C14 N3 O2 F2 Br I
CELL  0.71073  12.9151  11.3061  12.5239   90.000   90.6281   90.000
ZERR   4.000   0.0002   0.0002   0.0002    0.000    0.0005    0.000
LATT  1
SYMM -X, 1/2+Y, 1/2-Z
SFAC  C   H   N   O   F   BR  I
UNIT   56   76   8  12   8   4   4
TEMP -173
SIZE 0.19 0.15 0.08
L.S. 5
BOND $H
FMAP 2 3 150
PLAN -20
ACTA
DFIX 0.9 O1 H1 O3 H1O O3 H2O N1 H1N
WGHT    0.030100    1.417700
FVAR       0.07769
I1    7    0.736742    0.414603    0.116254    11.00000    0.02102    0.02085 =
         0.02040   -0.00172   -0.00321    0.00294
BR1   6    0.974051    0.387145    0.212457    11.00000    0.02415    0.02174 =
         0.02583   -0.00142   -0.00475    0.00514
F1    5    0.672580    0.631375   -0.033108    11.00000    0.02264    0.03013 =
         0.03124    0.00694   -0.00263   -0.00692
F2    5    0.505139    0.303869    0.125571    11.00000    0.03096    0.02233 =
         0.02706    0.00837   -0.00544   -0.00261
O1    4    0.466591    0.482883    0.692178    11.00000    0.02403    0.03359 =
         0.03455   -0.00745    0.01026   -0.00830
H1    2    0.499474    0.429017    0.734446    11.00000   -1.50000
O2    4    0.590444    0.364058    0.796781    11.00000    0.04361    0.02404 =
         0.02659   -0.00078    0.01270   -0.01070
O3    4    1.008966    0.614485    0.371956    11.00000    0.03080    0.02842 =
         0.03176   -0.00193    0.01043   -0.00072
H1O   2    1.001316    0.560993    0.317949    11.00000   -1.50000
H2O   2    1.019701    0.680879    0.333052    11.00000   -1.50000
N1    3    0.858666    0.618531    0.513117    11.00000    0.01780    0.02088 =
         0.01925   -0.00155    0.00352   -0.00077
H1N   2    0.914324    0.617610    0.463185    11.00000   -1.50000
N2    3    0.852122    0.707456    0.584903    11.00000    0.01778    0.01787 =
         0.01756    0.00081    0.00147    0.00001
C1    1    0.516546    0.636851    0.575563    11.00000    0.02207    0.02849 =
         0.03410   -0.00293    0.00098    0.00369
AFIX 137
H1A   2    0.453758    0.615134    0.535524    11.00000   -1.50000
H1B   2    0.573417    0.649800    0.525734    11.00000   -1.50000
H1C   2    0.503950    0.709572    0.615974    11.00000   -1.50000
AFIX   0
C2    1    0.544778    0.539329    0.650981    11.00000    0.02177    0.02417 =
         0.02420   -0.00684    0.00658   -0.00285
C3    1    0.647115    0.510695    0.677242    11.00000    0.02216    0.01747 =
         0.01878   -0.00081    0.00483   -0.00195
C4    1    0.665511    0.419904    0.754441    11.00000    0.03335    0.01845 =
         0.01997   -0.00204    0.00593   -0.00214
C5    1    0.772714    0.387934    0.789874    11.00000    0.03939    0.02484 =
         0.02544    0.00439    0.00155    0.00186
AFIX 137
H5A   2    0.769354    0.335974    0.852372    11.00000   -1.50000
H5B   2    0.810968    0.459985    0.808643    11.00000   -1.50000
H5C   2    0.808156    0.346868    0.731853    11.00000   -1.50000
AFIX   0
C6    1    0.775520    0.428383    0.467509    11.00000    0.02848    0.02891 =
         0.02834   -0.01120    0.00744   -0.00614
AFIX 137
H6A   2    0.722825    0.443269    0.412232    11.00000   -1.50000
H6B   2    0.753960    0.361546    0.511855    11.00000   -1.50000
H6C   2    0.841627    0.409751    0.433709    11.00000   -1.50000
AFIX   0
C7    1    0.787901    0.535629    0.535472    11.00000    0.01828    0.02010 =
         0.01745   -0.00162    0.00138   -0.00054
C8    1    0.734037    0.572797    0.625404    11.00000    0.01849    0.01678 =
         0.01713    0.00029    0.00241   -0.00016
C9    1    0.777366    0.682173    0.654796    11.00000    0.02052    0.01709 =
         0.01729    0.00142    0.00210    0.00066
C10   1    0.751244    0.760264    0.746158    11.00000    0.03569    0.02044 =
         0.02402   -0.00365    0.00874   -0.00371
AFIX 137
H10A  2    0.801579    0.748064    0.804240    11.00000   -1.50000
H10B  2    0.681647    0.741141    0.771345    11.00000   -1.50000
H10C  2    0.753289    0.843054    0.723102    11.00000   -1.50000
AFIX   0
C11   1    0.924990    0.807689    0.579896    11.00000    0.02831    0.02241 =
         0.02939    0.00113    0.00271   -0.00514
AFIX 137
H11A  2    0.901713    0.870794    0.627608    11.00000   -1.50000
H11B  2    0.927510    0.837663    0.506548    11.00000   -1.50000
H11C  2    0.994166    0.781212    0.602206    11.00000   -1.50000
AFIX   0
C12   1    0.587853    0.565154   -0.015594    11.00000    0.02059    0.01944 =
         0.01956    0.00118   -0.00207   -0.00202
C13   1    0.594644    0.464849    0.048257    11.00000    0.02069    0.01816 =
         0.01720   -0.00061   -0.00341    0.00078
C14   1    0.504721    0.400878    0.063563    11.00000    0.02339    0.01650 =
         0.01726    0.00069   -0.00292   -0.00031
HKLF 4

REM  s21_32_a.res in P2(1)/c
REM R1 =  0.0429 for   11531 Fo > 4sig(Fo)  and  0.0631 for all   15145 data
REM    225 parameters refined using      4 restraints

END

WGHT      0.0301      1.4189

REM Highest difference peak  1.785,  deepest hole -0.751,  1-sigma level  0.155
Q1    1   0.9852  0.8803  0.5557  11.00000  0.05    1.79
Q2    1   0.9466  0.6040  0.4374  11.00000  0.05    1.21
Q3    1   0.7240  0.4733  0.1213  11.00000  0.05    1.09
Q4    1   0.7083  0.4217  0.1717  11.00000  0.05    1.06
Q5    1   0.7408  0.4731  0.1019  11.00000  0.05    1.03
Q6    1   0.7745  0.4232  0.0806  11.00000  0.05    1.00
Q7    1   0.7574  0.4042  0.0630  11.00000  0.05    0.99
Q8    1   0.7533  0.3555  0.1349  11.00000  0.05    0.99
Q9    1   0.7225  0.3648  0.0880  11.00000  0.05    0.98
Q10   1   0.7823  0.3722  0.0981  11.00000  0.05    0.94
Q11   1   0.7523  0.4674  0.1375  11.00000  0.05    0.94
Q12   1   0.9545  0.4417  0.1788  11.00000  0.05    0.92
Q13   1   0.7259  0.3845  0.1786  11.00000  0.05    0.91
Q14   1   0.9800  0.3370  0.2250  11.00000  0.05    0.89
Q15   1   0.9515  0.4169  0.2449  11.00000  0.05    0.88
Q16   1   0.5413  0.4348  0.0475  11.00000  0.05    0.83
Q17   1   1.0063  0.4045  0.1967  11.00000  0.05    0.82
Q18   1   0.7076  0.3695  0.1330  11.00000  0.05    0.82
Q19   1   0.9963  0.4522  0.1841  11.00000  0.05    0.73
Q20   1   1.0013  0.4172  0.1688  11.00000  0.05    0.73
;
_shelx_res_checksum   28040

_shelx_hkl_file
;
   0   0   1   -0.02    0.02
   0   0   1   -0.01    0.02
   0   0   1    0.03    0.03
   0   0   1   -0.01    0.03
   0   0   1    0.00    0.03
   0   0   1   -0.02    0.03
   0   0   1   -0.01    0.02
   0   0  -1    0.06    0.04
   0   0  -1   -0.01    0.02
   0   0  -1   -0.02    0.05
   0   0  -1    0.01    0.04
   0   0  -1    0.00    0.04
   0   0  -1   -0.03    0.02
   0   0  -1   -0.03    0.03
   0   0  -1   -0.04    0.03
   0   0   1   -0.02    0.04
   0   0  -2   14.46    0.80
   0   0   2   15.06    0.90
   0   0   2   12.17    0.80
   0   0  -2   14.87    0.84
   0   0   2   13.32    0.85
   0   0   2   13.38    0.85
   0   0  -2   13.76    0.75
   0   0  -2   14.22    0.77
   0   0   3    0.04    0.14
   0   0   3   -0.06    0.08
   0   0   3   -0.11    0.10
   0   0   3   -0.08    0.09
   0   0  -3    0.06    0.12
   0   0  -3    0.11    0.11
   0   0  -3   -0.11    0.09
   0   0  -3    0.03    0.10
   0   0  -4   39.93    2.21
   0   0   4   37.34    2.20
   0   0   4   36.04    2.27
   0   0   4   43.10    2.19
   0   0   4   40.86    2.37
   0   0  -4   35.47    1.98
   0   0  -4   41.13    2.05
   0   0  -4   39.91    2.10
   0   0   5   -0.08    0.14
   0   0  -5    0.04    0.15
   0   0   5   -0.16    0.11
   0   0   5   -0.02    0.17
   0   0  -5    0.05    0.18
   0   0   5    0.00    0.15
   0   0  -5   -0.18    0.16
   0   0  -5   -0.03    0.16
   0   0   6   15.18    1.24
   0   0   6   13.96    1.20
   0   0   6   15.21    1.15
   0   0  -6   16.81    1.19
   0   0  -6   13.81    1.13
   0   0  -6   15.97    1.07
   0   0  -6   17.11    1.16
   0   0   6   12.95    1.12
   0   0  -7    0.09    0.23
   0   0   7    0.04    0.24
   0   0  -7    0.02    0.25
   0   0  -7    0.04    0.22
   0   0   7   -0.05    0.14
   0   0   7   -0.11    0.20
   0   0   7    0.08    0.30
   0   0  -7    0.40    0.30
   0   0   8   48.87    2.98
   0   0   8   43.52    2.91
   0   0   8   42.84    2.80
   0   0  -8   44.92    2.89
   0   0   8   49.98    3.14
   0   0  -8   47.74    2.61
   0   0  -8   49.48    2.78
   0   0  -8   50.06    2.86
   0   0   9    0.07    0.32
   0   0  -9    0.26    0.32
   0   0   9    0.03    0.28
   0   0  -9   -0.07    0.25
   0   0   9    0.07    0.38
   0   0   9   -0.11    0.24
   0   0  -9    0.21    0.33
   0   0  -9    0.03    0.04
   0   0  -9    0.11    0.32
   0   0 -10   36.99    2.64
   0   0 -10   39.46    2.66
   0   0  10   34.66    2.54
   0   0  10   40.70    2.86
   0   0  10   44.76    2.68
   0   0  10   38.59    2.78
   0   0 -10   36.53    2.58
   0   0 -10   43.31    2.41
   0   0  10   30.05    2.60
   0   0 -10   40.95    2.68
   0   0  10   41.02    2.67
   0   0 -10   35.57    2.50
   0   0 -11   -0.18    0.34
   0   0 -11    0.09    0.34
   0   0 -11   -0.28    0.39
   0   0  11    0.10    0.04
   0   0 -11    0.20    0.06
   0   0  11   -0.12    0.37
   0   0  11    0.46    0.50
   0   0  11   -0.03    0.33
   0   0 -11    0.02    0.05
   0   0  11    0.14    0.33
   0   0  11    0.04    0.05
   0   0  11   -0.04    0.08
   0   0  12   80.68    5.64
   0   0  12   93.13    5.65
   0   0  12   78.11    5.27
   0   0 -12   81.05    5.32
   0   0  12   66.54    4.56
   0   0 -12   81.71    4.83
   0   0 -12   76.42    4.91
   0   0 -12   76.41    4.65
   0   0  12   83.56    5.04
   0   0  12   87.35    5.28
   0   0  13    0.00    0.06
   0   0 -13   -0.45    0.51
   0   0 -13    0.00    0.10
   0   0  13    0.09    0.50
   0   0  13    0.24    0.16
   0   0  13    0.17    0.09
   0   0 -13    0.12    0.43
   0   0  13    0.11    0.42
   0   0 -13   -0.14    0.07
   0   0  13   -0.68    0.43
   0   0 -13   -0.42    0.42
   0   0  14    1.25    0.32
   0   0 -14    1.77    0.72
   0   0 -14    0.85    0.61
   0   0  14    1.65    0.88
   0   0  14    1.24    0.73
   0   0 -14    0.62    0.27
   0   0 -14    1.54    0.77
   0   0  14    0.70    0.33
   0   0 -14    0.59    0.27
   0   0 -15   -0.35    0.44
   0   0  15    0.19    0.11
   0   0  15   -0.47    0.54
   0   0 -15   -0.50    0.54
   0   0 -15   -0.68    0.49
   0   0  15    0.15    0.24
   0   0 -15    0.05    0.18
   0   0  15    0.75    0.79
   0   0 -15   -0.17    0.13
   0   0  16    2.08    0.50
   0   0 -16    1.39    0.78
   0   0  16    2.18    0.99
   0   0  16    1.84    0.99
   0   0  16    1.95    0.58
   0   0 -16    2.47    0.64
   0   0 -16    1.56    0.54
   0   0 -17    0.01    0.24
   0   0 -17    0.02    0.29
   0   0  17   -0.24    0.70
   0   0  17    0.16    0.14
   0   0 -17   -0.36    0.60
   0   0  17   -0.02    0.66
   0   0  17    0.06    0.32
   0   0 -18    4.67    1.01
   0   0  18    4.27    0.76
   0   0 -18    3.87    0.91
   0   0  18    4.04    0.83
   0   0 -19   -0.37    0.23
   0   0 -19   -0.42    0.25
   0   0  19   -0.14    0.30
   0   0  19    0.26    0.13
   0   0 -20    1.67    0.60
   0   0 -20    1.09    0.49
   0   0  20    1.40    0.54
   0   0 -21    0.31    0.25
   0   0  21    0.14    0.12
   0   0  21   -0.10    0.27
   0   0 -21   -0.52    0.21
   0   0 -22    4.07    0.91
   0   0  22    4.15    0.87
   0   0 -22    4.02    0.93
   0   0 -23    0.23    0.19
   0   0  23   -0.02    0.28
   0   0 -23    0.22    0.18
   0   0  24    0.95    0.43
   0   0 -24    1.95    0.44
   0   0 -24    0.72    0.19
   0   1   0   -0.25    0.04
   0   1   0   -0.24    0.05
   0   1   0   -0.28    0.03
   0   1   0   -0.26    0.04
   0   1   0   -0.19    0.05
   0   1   0   -0.27    0.04
   0   1   0   -0.25    0.04
   0   1   0   -0.29    0.03
   0  -1   0   -0.32    0.03
   0  -1   0   -0.27    0.05
   0  -1   0   -0.25    0.03
   0  -1   0   -0.31    0.03
   0  -1   0   -0.27    0.03
   0  -1   0   -0.28    0.03
   0  -1   0   -0.28    0.03
   0  -1   0   -0.27    0.03
   0   1   1   69.47    3.79
   0   1   1   66.65    3.23
   0   1  -1   72.96    3.30
   0   1   1   73.78    3.35
   0   1  -1   72.97    3.36
   0   1  -1   68.36    3.17
   0   1  -1   70.99    3.45
   0   1  -1   69.77    3.29
   0   1   1   71.31    3.81
   0   1   1   66.22    3.14
   0  -1   1   80.09    3.79
   0  -1  -1   71.33    3.18
   0  -1   1   68.71    3.45
   0  -1  -1   66.87    3.21
   0  -1  -1   70.26    3.14
   0  -1  -1   66.26    3.22
   0   1  -2   49.41    2.81
   0   1  -2   55.51    2.63
   0   1   2   47.51    2.63
   0   1   2   47.84    2.97
   0   1  -2   55.25    2.52
   0   1  -2   53.08    2.62
   0   1   2   54.23    2.98
   0   1  -2   62.24    2.71
   0  -1  -2   55.00    2.84
   0  -1  -2   53.43    2.53
   0  -1   2   57.25    2.95
   0  -1   2   57.06    2.83
   0  -1   2   49.52    2.72
   0  -1  -2   56.41    2.54
   0  -1   2   49.50    2.82
   0   1   3   50.48    2.45
   0   1   3   55.62    3.08
   0   1  -3   58.48    2.80
   0   1   3   48.85    2.75
   0   1  -3   55.44    2.73
   0   1  -3   57.40    2.63
   0   1   3   55.59    3.10
   0   1  -3   55.33    2.74
   0  -1  -3   53.69    2.92
   0  -1   3   58.41    2.92
   0  -1  -3   53.44    2.64
   0  -1  -3   47.04    2.44
   0  -1  -3   53.50    2.63
   0  -1   3   52.22    3.04
   0  -1   3   58.95    2.89
   0  -1   3   51.86    2.88
   0   1   4    7.10    0.65
   0   1   4    6.87    0.64
   0   1  -4    7.76    0.66
   0   1  -4    7.02    0.75
   0   1  -4    6.81    0.57
   0   1  -4    7.01    0.56
   0   1   4    6.76    0.62
   0   1   4    5.81    0.54
   0  -1   4    7.75    0.94
   0  -1   4    7.39    0.64
   0  -1  -4    6.91    0.71
   0  -1  -4    6.17    0.55
   0  -1  -4    7.28    0.65
   0  -1   4   10.07    1.03
   0  -1  -4    6.01    0.43
   0  -1   4    6.80    0.52
   0   1   5   11.32    0.92
   0   1  -5    9.56    0.80
   0   1  -5    9.99    0.79
   0   1   5    8.96    0.87
   0   1  -5   10.59    0.88
   0   1   5    8.91    0.77
   0   1   5   10.51    0.89
   0   1  -5    9.27    0.83
   0  -1   5   11.64    0.98
   0  -1  -5   11.53    0.83
   0  -1   5   10.11    1.13
   0  -1   5   11.87    0.79
   0  -1  -5   11.60    0.85
   0  -1   5    9.39    0.86
   0  -1  -5    9.21    0.64
   0  -1  -5   13.60    0.98
   0   1  -6    9.27    1.05
   0   1   6    9.77    0.87
   0   1  -6    8.93    0.77
   0   1   6    6.67    0.93
   0   1   6    8.46    0.87
   0   1  -6   10.77    1.07
   0   1  -6    8.97    1.01
   0   1   6    7.85    0.90
   0  -1  -6    9.24    0.79
   0  -1   6    8.37    0.71
   0  -1  -6    8.76    0.63
   0  -1  -6    8.91    0.97
   0  -1   6    8.14    0.82
   0  -1  -6    5.75    0.85
   0  -1   6    9.84    1.19
   0  -1   6    9.03    1.12
   0   1  -7   20.67    1.47
   0   1   7   19.97    1.44
   0   1   7   20.24    1.58
   0   1  -7   22.01    1.56
   0   1   7   23.12    1.69
   0   1  -7   20.93    1.47
   0   1   7   22.58    1.63
   0   1  -7   21.32    1.47
   0  -1  -7   21.55    1.47
   0  -1   7   21.72    1.44
   0  -1   7   20.78    1.65
   0  -1  -7   20.46    1.58
   0  -1  -7   19.98    1.23
   0  -1   7   18.96    1.56
   0  -1   7   21.64    1.65
   0  -1  -7   20.74    1.47
   0   1   8   10.63    1.16
   0   1   8   14.26    1.43
   0   1   8   11.20    1.38
   0   1  -8   15.52    1.60
   0   1  -8   13.55    1.39
   0   1  -8   12.97    1.38
   0   1   8   11.00    1.12
   0   1  -8   11.78    1.08
   0  -1   8   13.94    1.04
   0  -1   8   12.43    1.52
   0  -1  -8   11.46    1.38
   0  -1  -8   10.29    1.23
   0  -1  -8   12.53    1.36
   0  -1   8   12.54    1.17
   0  -1   8   16.23    1.68
   0  -1  -8   11.57    0.89
   0   1   9  106.27    6.62
   0   1  -9  120.66    5.97
   0   1  -9  106.42    5.65
   0   1   9   98.11    6.41
   0   1   9  121.84    6.17
   0   1  -9  109.73    6.08
   0   1   9  113.01    6.93
   0   1  -9  109.26    5.71
   0   1   9  111.21    5.78
   0   1  -9  118.08    7.02
   0  -1   9   91.60    5.85
   0  -1   9  110.03    6.26
   0  -1  -9  109.51    5.71
   0  -1   9  129.85    7.00
   0  -1  -9  120.75    5.87
   0  -1   9  110.74    6.12
   0  -1  -9  114.87    7.03
   0  -1  -9  102.75    6.17
   0  -1   9  111.09    6.58
   0   1 -10   44.54    2.88
   0   1  10   51.95    3.04
   0   1  10   40.85    3.38
   0   1  10   51.46    3.46
   0   1  10   45.83    3.22
   0   1 -10   52.32    3.07
   0   1 -10   48.41    3.09
   0   1  10   49.75    3.21
   0   1  10   48.69    3.24
   0   1 -10   49.81    3.16
   0   1 -10   49.54    3.27
   0   1 -10   48.57    3.22
   0  -1 -10   43.92    3.16
   0  -1  10   51.42    3.21
   0  -1  10   51.84    3.33
   0  -1  10   48.38    3.23
   0  -1 -10   52.51    3.26
   0  -1  10   50.28    3.35
   0  -1  10   55.00    3.09
   0  -1 -10   47.25    2.98
   0  -1 -10   50.67    3.06
   0  -1 -10   48.24    3.25
   0   1  11   15.69    1.92
   0   1 -11   11.14    1.01
   0   1  11   11.39    1.01
   0   1 -11   11.76    1.53
   0   1 -11   12.01    1.00
   0   1  11   13.86    1.35
   0   1 -11   14.19    1.60
   0   1 -11   11.55    1.49
   0   1  11   12.34    1.02
   0   1 -11   12.42    1.69
   0   1  11   11.70    1.65
   0  -1 -11   13.00    1.65
   0  -1 -11   12.15    1.02
   0  -1  11   12.18    1.00
   0  -1 -11   13.55    1.64
   0  -1  11   11.96    1.62
   0  -1 -11   12.90    1.03
   0  -1  11   11.80    1.07
   0  -1  11   12.49    1.67
   0  -1  11   11.50    1.01
   0  -1 -11   10.76    1.49
   0  -1  11   10.23    1.55
   0   1  12    1.43    0.24
   0   1 -12    1.76    0.68
   0   1 -12    2.40    0.47
   0   1  12    2.43    0.43
   0   1  12    1.21    0.22
   0   1 -12    2.91    0.80
   0   1 -12    1.30    0.75
   0   1  12    2.40    0.77
   0   1 -12    1.74    0.24
   0   1  12    2.80    0.91
   0   1  12    2.21    0.44
   0   1  12    1.91    0.68
   0   1  12    1.98    0.80
   0   1 -12    3.63    0.61
   0  -1 -12    2.91    0.53
   0  -1  12    1.86    0.75
   0  -1  12    1.54    0.75
   0  -1  12    1.82    0.32
   0  -1 -12    1.46    0.69
   0  -1 -12    2.22    0.41
   0  -1 -12    1.42    0.73
   0  -1  12    3.14    0.55
   0  -1 -12    1.64    0.66
   0  -1  12    2.08    0.79
   0  -1  12    2.01    0.43
   0   1 -13   17.79    1.52
   0   1 -13   19.43    2.29
   0   1  13   17.82    1.47
   0   1 -13   20.09    2.28
   0   1 -13   17.13    1.46
   0   1 -13   18.42    2.21
   0   1  13   16.28    2.22
   0   1  13   19.61    1.54
   0   1  13   22.08    2.56
   0  -1  13   17.85    1.48
   0  -1 -13   15.12    2.00
   0  -1 -13   17.79    1.50
   0  -1  13   19.23    1.90
   0  -1  13   18.70    1.59
   0  -1 -13   20.60    2.34
   0  -1  13   18.79    2.32
   0  -1 -13   18.26    1.51
   0  -1 -13   20.63    2.37
   0  -1  13   22.14    2.41
   0  -1  13   18.36    1.49
   0   1 -14   11.31    1.11
   0   1 -14    9.82    1.71
   0   1 -14    9.83    1.82
   0   1 -14   14.68    2.04
   0   1  14   10.61    1.82
   0   1  14   11.61    1.10
   0   1  14   13.60    2.06
   0   1  14   12.00    1.12
   0   1 -14   11.22    1.15
   0  -1  14   12.54    1.15
   0  -1 -14   11.35    1.74
   0  -1  14   14.25    1.19
   0  -1 -14   10.19    1.08
   0  -1 -14   12.84    1.17
   0  -1 -14   11.94    1.82
   0  -1  14   15.88    2.15
   0  -1 -14   12.31    1.86
   0  -1  14   14.79    1.94
   0  -1  14   13.09    1.12
   0  -1  14   12.72    2.04
   0   1  15    1.23    0.83
   0   1 -15    1.31    0.82
   0   1  15    0.52    0.71
   0   1 -15    0.61    0.82
   0   1  15    1.05    0.40
   0   1  15    1.30    0.36
   0   1 -15    0.99    0.35
   0   1 -15    0.42    0.30
   0  -1  15    0.58    0.72
   0  -1  15    0.94    0.43
   0  -1 -15    0.31    0.60
   0  -1 -15    1.47    0.78
   0  -1 -15    0.64    0.33
   0  -1 -15    0.95    0.38
   0  -1  15   -0.65    0.54
   0  -1  15    1.02    0.26
   0   1 -16    1.98    0.54
   0   1 -16    1.08    0.77
   0   1  16    2.13    0.52
   0   1  16    1.85    0.99
   0   1  16    1.94    1.05
   0   1  16    1.76    0.56
   0   1 -16    1.56    0.48
   0   1 -16    2.49    1.14
   0  -1 -16    2.68    0.70
   0  -1  16    1.94    0.60
   0  -1 -16    2.40    1.01
   0  -1  16    2.25    0.49
   0  -1 -16    1.49    0.90
   0  -1 -16    2.25    0.63
   0  -1  16    1.69    0.95
   0  -1  16    0.67    0.81
   0   1  17    4.49    1.49
   0   1  17    4.27    0.84
   0   1  17    3.51    0.72
   0   1  17    2.51    1.15
   0   1 -17    4.08    0.84
   0   1 -17    4.36    0.94
   0   1 -17    4.20    1.33
   0  -1 -17    3.90    0.83
   0  -1  17    3.27    0.78
   0  -1  17    3.51    1.26
   0  -1  17    3.96    0.67
   0  -1 -17    4.51    0.93
   0  -1 -17    3.31    1.13
   0   1  18    0.36    0.37
   0   1 -18    0.12    0.36
   0   1 -18    0.16    0.33
   0   1  18    0.52    0.21
   0  -1  18    0.20    0.41
   0  -1 -18    0.38    0.37
   0  -1 -18    0.39    0.33
   0  -1  18    0.26    0.12
   0   1  19    5.45    0.90
   0   1  19    3.81    0.86
   0   1 -19    3.92    0.87
   0   1 -19    3.95    0.97
   0  -1  19    3.75    0.48
   0  -1  19    4.13    0.85
   0  -1 -19    3.15    0.80
   0  -1 -19    3.37    0.79
   0   1 -20    3.20    0.77
   0   1  20    2.34    0.68
   0   1 -20    3.13    0.84
   0   1  20    3.91    0.74
   0  -1  20    3.44    0.81
   0  -1 -20    4.05    0.91
   0  -1  20    3.01    0.34
   0  -1 -20    2.73    0.77
   0   1 -21    3.49    0.92
   0   1  21    5.39    0.57
   0   1 -21    3.42    0.77
   0   1  21    4.24    0.88
   0  -1 -21    3.65    0.84
   0  -1  21    5.17    1.01
   0  -1 -21    2.87    0.71
   0   1 -22    0.81    0.32
   0   1 -22    1.09    0.45
   0   1  22    0.66    0.48
   0   1  22    1.02    0.15
   0  -1  22    0.23    0.39
   0  -1 -22    0.61    0.31
   0  -1 -22    0.68    0.40
   0   1  23    0.80    0.44
   0   1 -23    0.26    0.27
   0   1 -23    0.17    0.18
   0  -1 -23   -0.06    0.20
   0  -1 -23   -0.05    0.17
   0  -1  23   -0.10    0.29
   0   1  24    0.05    0.26
   0   1 -24   -0.46    0.18
   0  -1 -24    0.16    0.17
   0  -1  24   -0.02    0.25
   0  -1 -24    0.37    0.19
   0   2   0  194.27    9.20
   0   2   0  188.46    8.60
   0   2   0  161.94    8.42
   0   2   0  182.63    8.26
   0   2   0  198.18    8.79
   0   2   0  187.90    8.50
   0   2   0  192.78    9.95
   0   2   0  181.25    9.82
   0   2   1  247.62   14.32
   0   2  -1  298.98   14.23
   0   2   1  277.00   15.35
   0   2   1  294.82   13.17
   0   2  -1  296.54   13.39
   0   2  -1  301.30   12.89
   0   2   1  302.72   13.64
   0   2   1  294.03   13.27
   0   2  -1  287.57   13.27
   0   2   1  262.01   15.49
   0   2  -1  274.76   13.15
   0   2   1  304.02   13.02
   0  -2  -1  327.14   12.91
   0  -2   1  290.72   15.51
   0  -2   1  327.90   13.86
   0   2   2    0.78    0.23
   0   2   2    1.00    0.20
   0   2  -2    0.71    0.26
   0   2  -2    0.78    0.20
   0   2   2    1.16    0.29
   0   2   2    1.18    0.16
   0   2  -2    1.12    0.27
   0   2  -2    1.45    0.20
   0   2   2    1.07    0.22
   0   2  -2    1.06    0.30
   0  -2   2    1.13    0.14
   0  -2  -2    1.02    0.16
   0  -2  -2    1.24    0.31
   0  -2  -2    0.97    0.23
   0  -2   2    0.97    0.30
   0  -2   2    1.22    0.24
   0  -2  -2    1.07    0.19
   0   2  -3  200.50    9.53
   0   2  -3  199.86   10.03
   0   2   3  222.55   11.00
   0   2   3  197.15   11.04
   0   2  -3  211.56   10.64
   0   2  -3  207.51    9.22
   0   2   3  203.47    9.73
   0   2  -3  198.75    9.47
   0  -2   3  187.92   10.93
   0  -2   3  217.03   10.65
   0  -2  -3  194.51   10.30
   0  -2  -3  205.12    9.23
   0  -2   3  217.56    9.97
   0  -2  -3  213.60    9.35
   0  -2   3  192.75    9.87
   0   2  -4    5.09    0.45
   0   2  -4    5.67    0.66
   0   2  -4    4.74    0.71
   0   2   4    3.73    0.61
   0   2  -4    4.35    0.68
   0   2   4    4.91    0.54
   0   2  -4    4.67    0.33
   0   2   4    4.33    0.60
   0   2   4    4.01    0.63
   0  -2  -4    5.43    0.48
   0  -2   4    6.39    0.95
   0  -2   4    5.30    0.36
   0  -2   4    6.04    0.86
   0  -2  -4    4.93    0.71
   0  -2   4    4.37    0.48
   0  -2  -4    5.27    0.65
   0   2  -5    0.18    0.16
   0   2   5    0.10    0.20
   0   2  -5   -0.02    0.16
   0   2   5    0.12    0.19
   0   2  -5    0.25    0.27
   0   2   5    0.01    0.19
   0   2   5    0.31    0.19
   0   2  -5   -0.01    0.20
   0  -2   5    0.00    0.10
   0  -2  -5    0.00    0.20
   0  -2   5    0.12    0.27
   0  -2  -5   -0.11    0.17
   0  -2   5    0.02    0.16
   0  -2   5    0.13    0.28
   0  -2  -5    0.00    0.21
   0   2  -6    5.11    0.83
   0   2   6    4.83    0.66
   0   2  -6    5.08    0.67
   0   2   6    4.52    0.78
   0   2  -6    3.79    0.64
   0   2  -6    4.60    0.81
   0   2   6    4.83    0.77
   0   2   6    5.59    0.85
   0  -2  -6    5.56    0.72
   0  -2  -6    4.12    0.78
   0  -2   6    5.21    0.96
   0  -2   6    5.68    0.93
   0  -2   6    4.56    0.43
   0  -2   6    4.98    0.75
   0  -2  -6    4.19    0.68
   0   2  -7   20.10    1.49
   0   2  -7   18.52    1.28
   0   2   7   18.22    1.26
   0   2   7   15.41    1.34
   0   2   7   17.71    1.50
   0   2   7   15.76    1.42
   0   2  -7   16.56    1.28
   0   2  -7   17.56    1.41
   0   2   7   15.47    0.90
   0  -2   7   19.24    1.56
   0  -2  -7   20.13    1.36
   0  -2  -7   19.17    1.49
   0  -2   7   20.56    1.46
   0  -2   7    9.58    1.45
   0  -2   7   17.55    1.15
   0  -2  -7   18.04    1.27
   0   2  -8    3.27    0.76
   0   2  -8    3.41    0.64
   0   2   8    3.68    0.41
   0   2   8    3.52    0.78
   0   2   8    3.89    0.70
   0   2   8    3.05    0.70
   0   2   8    4.20    0.84
   0   2  -8    3.09    0.76
   0   2  -8    3.32    0.69
   0  -2  -8    3.17    0.72
   0  -2   8    2.73    0.62
   0  -2   8    3.57    0.51
   0  -2  -8    3.89    0.69
   0  -2  -8    3.19    0.68
   0  -2   8    2.69    0.74
   0  -2   8    4.08    0.89
   0   2   9    6.47    1.07
   0   2  -9    4.18    0.42
   0   2  -9    7.03    1.06
   0   2  -9    5.94    0.90
   0   2   9    4.10    0.90
   0   2  -9    5.02    0.98
   0   2   9    3.94    0.40
   0   2   9    5.24    0.98
   0   2   9    3.44    0.41
   0   2   9    5.42    0.88
   0   2  -9    4.94    0.96
   0  -2   9    4.02    0.91
   0  -2  -9    5.64    1.03
   0  -2  -9    4.57    0.43
   0  -2   9    5.00    1.08
   0  -2   9    5.94    0.68
   0  -2  -9    5.67    0.91
   0  -2   9    6.57    1.01
   0  -2   9    2.90    0.38
   0  -2  -9    4.71    0.85
   0   2  10    3.55    0.86
   0   2 -10    3.95    0.90
   0   2  10    3.97    0.41
   0   2 -10    3.48    0.37
   0   2 -10    3.90    0.43
   0   2  10    3.45    0.76
   0   2 -10    3.12    0.86
   0   2  10    3.74    0.41
   0   2  10    4.22    0.98
   0   2 -10    4.36    0.81
   0   2  10    3.93    0.89
   0   2 -10    2.83    0.77
   0  -2 -10    4.34    0.95
   0  -2 -10    3.93    0.39
   0  -2  10    4.47    1.01
   0  -2  10    3.37    0.41
   0  -2 -10    5.04    0.94
   0  -2  10    3.08    0.93
   0  -2  10    4.10    0.89
   0  -2 -10    3.59    0.80
   0  -2 -10    4.18    0.44
   0  -2  10    3.39    0.44
   0   2  11   89.97    5.74
   0   2  11  100.79    5.61
   0   2 -11   90.88    5.54
   0   2  11   83.40    4.68
   0   2 -11   85.47    5.69
   0   2 -11   83.45    4.98
   0   2  11   97.86    5.67
   0   2  11   82.74    5.40
   0   2 -11   81.09    4.90
   0   2 -11   85.63    4.79
   0   2  11   84.85    5.04
   0   2 -11   90.43    5.50
   0   2 -11   85.77    4.83
   0   2  11   79.71    5.81
   0   2  11   87.74    5.34
   0  -2  11   86.69    5.34
   0  -2 -11   84.23    5.46
   0  -2 -11   90.38    5.53
   0  -2  11   80.01    5.90
   0  -2 -11   66.29    4.98
   0  -2  11   75.44    5.75
   0  -2 -11   81.90    4.73
   0  -2  11   82.80    5.45
   0  -2 -11   85.47    4.76
   0  -2  11   82.54    5.10
   0   2 -12   14.30    1.25
   0   2 -12   15.68    1.94
   0   2 -12   14.51    1.90
   0   2 -12   14.30    1.21
   0   2  12   14.86    1.85
   0   2  12   12.08    1.19
   0   2  12   15.37    1.15
   0   2  12   15.13    1.68
   0   2  12   15.13    2.07
   0   2  12   15.07    1.93
   0   2  12   14.12    1.15
   0   2 -12   14.51    1.20
   0   2 -12   14.52    1.73
   0   2  12   14.76    1.19
   0  -2  12   13.97    1.18
   0  -2  12   18.10    2.24
   0  -2  12   13.75    1.31
   0  -2 -12   21.69    2.15
   0  -2 -12   16.64    1.97
   0  -2  12   13.79    1.22
   0  -2  12   14.83    1.57
   0  -2 -12   14.94    1.98
   0  -2 -12   13.86    1.21
   0  -2 -12   16.54    1.23
   0  -2  12   18.48    2.21
   0   2 -13    6.33    1.37
   0   2 -13    6.32    0.77
   0   2 -13    6.98    1.40
   0   2  13    7.25    0.63
   0   2  13    7.08    0.75
   0   2 -13    7.35    0.69
   0   2  13    7.87    1.41
   0   2 -13    7.31    0.75
   0   2  13    6.51    1.32
   0   2  13    7.62    0.76
   0   2  13    8.80    1.59
   0  -2  13    7.68    0.82
   0  -2 -13    7.07    0.77
   0  -2 -13    7.22    1.29
   0  -2 -13    6.97    1.28
   0  -2 -13    7.89    0.77
   0  -2  13    7.70    1.53
   0  -2  13    7.29    1.34
   0  -2  13    6.56    0.75
   0  -2  13    6.12    0.66
   0  -2 -13    7.14    1.32
   0  -2  13    6.70    1.44
   0   2 -14    3.91    0.45
   0   2 -14    5.72    0.87
   0   2 -14    4.36    0.78
   0   2 -14    4.87    1.34
   0   2  14    4.76    0.77
   0   2  14    4.63    0.61
   0   2  14    5.24    1.26
   0   2 -14    4.89    1.21
   0   2  14    3.60    1.16
   0  -2 -14    3.49    1.00
   0  -2  14    5.57    0.65
   0  -2  14    5.49    1.23
   0  -2  14    4.55    0.79
   0  -2 -14    5.07    0.82
   0  -2  14    4.16    1.11
   0  -2 -14    5.59    0.89
   0  -2  14    3.05    1.05
   0  -2 -14    4.86    1.22
   0  -2  14    4.39    0.52
   0   2 -15    1.25    0.48
   0   2 -15    0.59    0.26
   0   2  15    0.83    0.81
   0   2  15    0.56    0.25
   0   2  15    1.13    0.45
   0   2 -15    0.33    0.65
   0   2 -15    1.21    0.86
   0   2  15    0.99    0.82
   0  -2  15    1.62    0.96
   0  -2 -15    0.73    0.36
   0  -2  15    1.67    0.34
   0  -2 -15    0.57    0.29
   0  -2 -15    0.66    0.72
   0  -2  15    1.02    0.26
   0  -2  15    0.93    0.71
   0  -2  15    1.11    0.45
   0  -2 -15    0.50    0.60
   0   2  16    0.81    0.83
   0   2  16    1.33    0.42
   0   2 -16    0.99    0.44
   0   2 -16    1.09    0.41
   0   2  16    1.22    0.46
   0   2 -16   -0.27    0.73
   0   2 -16    0.96    0.86
   0   2  16    0.38    0.68
   0  -2 -16    1.97    0.93
   0  -2 -16    1.14    0.80
   0  -2  16    1.20    0.84
   0  -2  16    1.12    0.31
   0  -2 -16    1.17    0.40
   0  -2 -16    1.04    0.46
   0  -2  16    0.95    0.45
   0   2  17    1.88    1.05
   0   2 -17    1.18    0.82
   0   2  17    2.37    0.62
   0   2  17    3.11    0.70
   0   2  17    1.66    1.15
   0   2 -17    2.18    0.68
   0   2 -17    1.97    1.19
   0   2 -17    1.61    0.51
   0  -2  17    2.11    0.65
   0  -2  17    2.34    1.33
   0  -2 -17    1.42    0.85
   0  -2 -17    2.23    0.60
   0  -2 -17    1.75    0.58
   0  -2  17    2.14    0.28
   0   2  18    2.27    0.62
   0   2  18    2.10    0.55
   0   2 -18    2.21    0.64
   0   2 -18    2.22    0.64
   0  -2 -18    2.79    0.68
   0  -2 -18    2.47    0.70
   0  -2  18    1.69    0.22
   0  -2  18    3.25    0.78
   0   2  19    7.82    1.21
   0   2 -19    8.14    1.01
   0   2  19    9.34    1.07
   0   2 -19    8.81    1.43
   0  -2  19    8.80    1.29
   0  -2 -19    8.12    1.32
   0  -2 -19    9.57    1.42
   0   2 -20   -0.01    0.20
   0   2 -20    0.02    0.28
   0   2  20    0.08    0.33
   0   2  20    0.04    0.21
   0  -2 -20    0.06    0.34
   0  -2  20    0.23    0.43
   0  -2 -20    0.10    0.14
   0   2  21    0.60    0.18
   0   2 -21    0.30    0.37
   0   2  21    0.72    0.44
   0   2 -21    0.15    0.17
   0  -2 -21    0.38    0.40
   0  -2  21   -0.15    0.29
   0  -2 -21    0.65    0.25
   0   2 -22    0.41    0.35
   0   2  22    0.56    0.40
   0   2  22    0.45    0.15
   0   2 -22   -0.14    0.17
   0  -2 -22    0.83    0.23
   0  -2 -22   -0.12    0.24
   0  -2  22    0.52    0.44
   0   2 -23    1.94    0.60
   0   2  23    1.59    0.59
   0  -2  23    2.03    0.64
   0  -2 -23    0.95    0.36
   0  -2 -23    2.19    0.58
   0   2  24   -0.41    0.21
   0   2 -24    0.32    0.29
   0  -2  24    0.32    0.31
   0  -2 -24    0.30    0.19
   0  -2 -24    0.32    0.18
   0   3   0   -0.14    0.12
   0   3   0   -0.27    0.11
   0   3   0   -0.15    0.12
   0   3   0   -0.28    0.09
   0   3   0   -0.20    0.12
   0   3   0   -0.12    0.18
   0   3   0   -0.31    0.11
   0   3   0   -0.27    0.10
   0   3   1   15.55    1.02
   0   3  -1   13.54    0.91
   0   3  -1   13.43    0.82
   0   3   1   14.56    1.03
   0   3   1   13.88    0.93
   0   3  -1   14.51    1.02
   0   3   1   14.28    1.02
   0   3   1   13.41    0.81
   0   3  -1   15.46    0.91
   0   3   1   14.24    0.90
   0   3   1   15.78    0.94
   0   3  -1   13.60    1.00
   0   3  -1   13.99    0.93
   0   3   1   10.78    0.80
   0  -3   1   15.24    1.06
   0   3  -2  287.37   12.58
   0   3   2  261.69   12.65
   0   3   2  268.72   12.31
   0   3  -2  282.13   12.41
   0   3  -2  262.32   13.13
   0   3   2  256.13   12.02
   0   3   2  283.17   14.43
   0   3  -2  283.76   12.37
   0   3  -2  256.36   11.96
   0  -3   2  278.48   12.95
   0  -3  -2  226.56   13.34
   0  -3   2  256.98   14.33
   0  -3  -2  287.82   11.99
   0  -3   2  273.97   14.05
   0   3  -3   59.82    3.26
   0   3  -3   63.17    3.33
   0   3  -3   65.82    3.42
   0   3  -3   66.60    3.14
   0   3   3   59.49    3.26
   0   3   3   60.02    3.14
   0   3   3   65.36    3.76
   0   3   3   57.58    3.71
   0   3   3   63.78    2.95
   0  -3  -3   60.83    3.13
   0  -3   3   65.55    3.63
   0  -3   3   66.74    3.39
   0  -3   3   66.06    3.83
   0  -3   3   64.23    3.54
   0  -3   3   68.64    3.39
   0  -3  -3   65.03    3.07
   0   3   4    0.55    0.22
   0   3  -4    0.50    0.35
   0   3   4    0.42    0.26
   0   3   4    0.41    0.22
   0   3   4    0.51    0.29
   0   3  -4    0.67    0.27
   0   3  -4    0.58    0.21
   0   3  -4    0.37    0.29
   0  -3   4    0.65    0.44
   0  -3   4    0.69    0.25
   0  -3  -4    0.26    0.30
   0  -3  -4    0.95    0.31
   0  -3   4    0.88    0.43
   0  -3  -4    0.74    0.25
   0   3   5   43.66    2.51
   0   3   5   42.20    2.81
   0   3  -5   44.49    2.39
   0   3  -5   43.74    2.65
   0   3   5   40.41    2.31
   0   3   5   39.91    2.77
   0   3  -5   43.17    2.38
   0   3  -5   39.20    2.51
   0  -3  -5   42.34    2.30
   0  -3   5   49.93    2.70
   0  -3  -5   45.65    2.41
   0  -3  -5   41.99    2.72
   0  -3   5   42.21    2.88
   0  -3   5   48.32    2.75
   0   3  -6   15.17    1.29
   0   3   6   15.84    1.27
   0   3   6   15.28    1.09
   0   3   6   14.26    1.33
   0   3   6   13.95    1.34
   0   3  -6   14.99    1.36
   0   3  -6   15.91    1.20
   0   3  -6   17.42    0.91
   0   3  -6   14.77    1.06
   0  -3   6   16.84    1.24
   0  -3  -6   14.94    1.07
   0  -3  -6   12.96    1.28
   0  -3  -6   12.98    1.13
   0  -3   6   16.48    1.40
   0  -3   6   16.05    1.93
   0  -3   6   15.75    0.89
   0   3  -7   17.51    1.44
   0   3  -7   17.39    1.49
   0   3  -7   16.21    1.16
   0   3  -7   19.08    1.35
   0   3   7   16.69    1.19
   0   3   7   16.39    1.37
   0   3   7   13.68    1.39
   0   3   7   16.35    1.47
   0  -3  -7   16.07    1.19
   0  -3   7   21.52    2.24
   0  -3   7   14.90    1.31
   0  -3  -7   19.79    1.56
   0  -3   7   15.51    0.97
   0  -3   7   15.61    1.48
   0  -3  -7   17.24    1.28
   0   3   8   63.62    3.39
   0   3  -8   61.16    3.49
   0   3   8   63.84    4.07
   0   3   8   62.68    4.02
   0   3  -8   66.30    3.73
   0   3  -8   61.75    3.66
   0   3  -8   60.51    3.46
   0   3   8   77.68    3.86
   0  -3  -8   56.24    3.39
   0  -3  -8   53.63    3.76
   0  -3  -8   59.76    3.36
   0  -3   8   65.55    3.89
   0  -3   8   63.55    3.39
   0  -3   8   61.24    3.87
   0  -3   8   56.39    3.83
   0   3  -9    7.63    0.99
   0   3   9    5.41    1.11
   0   3   9    6.03    0.55
   0   3  -9    5.39    1.05
   0   3  -9    6.93    0.62
   0   3  -9    7.13    1.19
   0   3   9   10.12    1.37
   0   3   9    7.11    0.97
   0   3   9    5.37    1.02
   0   3   9    6.25    0.59
   0   3  -9    5.65    0.96
   0  -3  -9    7.54    1.03
   0  -3  -9    6.93    1.13
   0  -3   9    7.49    1.11
   0  -3  -9    6.15    0.58
   0  -3   9    7.99    1.30
   0  -3   9    5.50    0.67
   0  -3   9    6.29    0.61
   0  -3  -9    8.59    1.18
   0  -3   9    5.68    1.13
   0   3 -10   51.90    3.37
   0   3 -10   49.29    3.48
   0   3 -10   49.60    3.29
   0   3 -10   55.67    3.34
   0   3  10   47.60    3.47
   0   3  10   47.44    3.52
   0   3 -10   48.67    3.28
   0   3  10   43.74    3.49
   0   3 -10   51.59    3.11
   0   3  10   56.17    3.42
   0   3  10   49.68    2.96
   0   3  10   47.14    3.46
   0   3 -10   53.43    3.18
   0   3  10   50.12    3.38
   0   3  10   58.25    3.33
   0  -3  10   48.53    3.44
   0  -3 -10   49.45    3.42
   0  -3 -10   45.60    2.95
   0  -3 -10   54.54    3.15
   0  -3  10   38.39    3.24
   0  -3  10   51.56    3.69
   0  -3  10   49.56    3.34
   0  -3 -10   46.60    3.34
   0  -3  10   52.19    3.40
   0  -3  10   50.05    3.48
   0  -3 -10   53.83    3.31
   0   3  11    4.01    0.95
   0   3 -11    3.70    0.62
   0   3  11    2.87    0.38
   0   3  11    4.23    1.05
   0   3  11    3.14    0.35
   0   3  11    2.86    0.67
   0   3 -11    3.52    0.38
   0   3  11    2.76    0.89
   0   3 -11    3.07    0.75
   0   3 -11    2.41    0.77
   0   3 -11    2.62    0.93
   0   3 -11    4.24    1.00
   0   3  11    3.29    0.52
   0   3 -11    3.36    0.37
   0   3  11    2.90    0.31
   0  -3  11    2.96    0.97
   0  -3 -11    2.93    0.81
   0  -3  11    3.24    0.81
   0  -3  11    2.42    0.30
   0  -3  11    2.81    0.96
   0  -3 -11    3.24    0.55
   0  -3  11    3.26    0.56
   0  -3 -11    2.49    0.75
   0  -3 -11    3.11    0.37
   0  -3 -11    3.01    0.90
   0  -3  11    4.27    0.72
   0   3 -12    4.83    0.60
   0   3 -12    5.51    1.25
   0   3 -12    5.94    0.61
   0   3 -12    5.68    1.20
   0   3  12    4.69    1.15
   0   3  12    5.57    0.54
   0   3  12    5.60    1.29
   0   3  12    4.39    0.57
   0   3  12    6.02    1.28
   0   3 -12    5.66    1.19
   0   3  12    5.53    0.55
   0   3  12    5.43    0.60
   0   3 -12    5.02    0.55
   0  -3  12    6.75    1.41
   0  -3  12    4.32    1.09
   0  -3  12    7.22    1.25
   0  -3 -12    4.26    1.12
   0  -3  12    5.66    0.54
   0  -3 -12    4.96    0.78
   0  -3 -12    5.57    1.09
   0  -3 -12    5.07    0.53
   0  -3 -12    5.67    1.12
   0  -3  12    6.20    0.67
   0  -3  12    5.16    0.67
   0   3  13    2.82    0.58
   0   3 -13    1.90    0.51
   0   3 -13    2.78    0.35
   0   3  13    2.16    0.49
   0   3  13    3.47    0.37
   0   3  13    3.25    1.02
   0   3 -13    3.42    1.12
   0   3  13    2.77    1.02
   0   3  13    2.77    0.98
   0   3 -13    3.88    0.62
   0   3  13    3.14    0.33
   0   3 -13    3.42    0.98
   0  -3 -13    3.38    0.61
   0  -3  13    3.31    0.68
   0  -3 -13    2.99    0.59
   0  -3  13    2.69    0.85
   0  -3  13    2.94    1.02
   0  -3 -13    2.48    0.90
   0  -3 -13    2.07    0.81
   0  -3  13    3.23    0.63
   0  -3  13    3.19    0.37
   0  -3  13    4.26    1.15
   0   3  14   11.08    1.10
   0   3  14   12.00    1.16
   0   3 -14   11.33    1.09
   0   3  14   11.99    1.11
   0   3 -14   12.02    1.93
   0   3  14   11.10    1.93
   0   3 -14   11.68    2.00
   0   3 -14   11.07    1.17
   0   3  14   12.23    1.02
   0   3 -14   11.18    1.07
   0   3  14   15.92    2.24
   0  -3 -14   11.03    1.13
   0  -3 -14   10.21    1.76
   0  -3  14   11.63    1.91
   0  -3  14   12.91    2.02
   0  -3  14   12.60    1.26
   0  -3 -14   11.89    1.09
   0  -3  14   11.62    1.15
   0  -3  14   13.29    1.08
   0  -3 -14    9.97    1.62
   0  -3  14   12.86    1.81
   0   3 -15    0.26    0.30
   0   3  15    0.55    0.37
   0   3 -15    0.28    0.19
   0   3 -15    0.47    0.12
   0   3 -15   -0.12    0.69
   0   3  15    0.52    0.74
   0   3 -15    0.04    0.53
   0   3  15    0.21    0.64
   0   3  15    0.28    0.19
   0  -3  15    0.07    0.13
   0  -3 -15    0.18    0.29
   0  -3 -15    0.53    0.13
   0  -3  15   -0.24    0.58
   0  -3 -15    0.20    0.49
   0  -3  15    0.66    0.38
   0  -3  15    1.11    0.80
   0  -3 -15   -0.27    0.55
   0  -3 -15    0.20    0.15
   0  -3  15    0.32    0.09
   0   3  16    4.47    1.41
   0   3 -16    3.28    0.85
   0   3  16    4.68    0.88
   0   3 -16    3.31    1.25
   0   3 -16    4.15    0.75
   0   3  16    3.31    0.73
   0   3  16    4.79    1.49
   0   3 -16    3.18    1.22
   0  -3  16    4.14    0.45
   0  -3 -16    2.63    1.06
   0  -3  16    3.89    0.75
   0  -3 -16    4.19    0.83
   0  -3 -16    3.51    0.72
   0  -3  16    3.92    0.84
   0  -3 -16    2.99    1.03
   0  -3  16    3.91    1.35
   0   3  17   -0.57    0.60
   0   3 -17    0.30    0.22
   0   3 -17    0.65    0.47
   0   3 -17    0.74    0.87
   0   3  17    0.08    0.79
   0   3  17    0.74    0.36
   0   3 -17   -0.76    0.92
   0   3  17    0.50    0.38
   0  -3 -17    0.62    0.28
   0  -3 -17    0.74    0.76
   0  -3  17    0.41    0.09
   0  -3 -17    0.33    0.33
   0  -3  17    0.17    0.36
   0   3  18    0.99    0.49
   0   3 -18   -0.19    0.33
   0   3  18    0.38    0.33
   0   3 -18    0.49    0.22
   0  -3 -18    0.28    0.24
   0  -3  18    0.69    0.44
   0  -3 -18    0.73    0.45
   0   3 -19    0.19    0.19
   0   3 -19    0.43    0.50
   0   3  19    0.15    0.22
   0   3  19    0.06    0.35
   0  -3 -19    0.13    0.42
   0  -3  19    0.20    0.39
   0  -3 -19    0.24    0.19
   0   3  20    9.25    1.05
   0   3 -20    6.98    0.79
   0   3  20    8.78    1.27
   0   3 -20    8.24    1.46
   0  -3 -20    5.42    1.12
   0  -3 -20    6.91    1.18
   0  -3  20    7.87    1.27
   0   3  21    0.70    0.25
   0   3  21    0.56    0.44
   0   3 -21    0.31    0.32
   0  -3 -21   -0.05    0.16
   0  -3  21    0.53    0.48
   0  -3 -21   -0.29    0.25
   0   3  22    0.53    0.44
   0   3 -22    0.84    0.42
   0   3  22    0.78    0.22
   0  -3 -22    1.17    0.52
   0  -3  22    0.39    0.39
   0  -3 -22    0.50    0.19
   0   3 -23   -0.16    0.22
   0   3  23    0.42    0.35
   0   3  23   -0.08    0.18
   0  -3 -23   -0.15    0.17
   0  -3 -23    0.08    0.26
   0  -3  23    0.05    0.30
   0   3  24    0.78    0.31
   0   3 -24    0.49    0.27
   0  -3 -24    0.56    0.23
   0  -3 -24    0.05    0.19
   0  -3  24    0.51    0.35
   0   4   0  427.69   19.82
   0   4   0  408.95   21.41
   0   4   0  416.02   20.02
   0   4   0  458.69   23.21
   0   4   0  433.27   19.69
   0   4   0  429.07   19.27
   0   4   0  423.62   20.48
   0   4   0  492.27   22.95
   0   4   1   70.01    3.25
   0   4   1   75.64    3.77
   0   4  -1   71.74    3.27
   0   4   1   68.66    3.95
   0   4   1   67.76    3.50
   0   4  -1   65.66    3.78
   0   4   1   64.05    3.40
   0   4   1   64.13    3.32
   0   4  -1   62.34    3.52
   0   4   1   74.42    3.95
   0   4  -1   64.04    3.42
   0   4   1   64.65    3.49
   0   4  -1   66.77    3.59
   0   4  -1   68.17    3.57
   0   4  -1   68.29    3.60
   0   4   2    5.38    0.67
   0   4  -2    4.58    0.75
   0   4  -2    3.73    0.51
   0   4   2    3.38    0.60
   0   4  -2    4.09    0.74
   0   4   2    3.96    0.59
   0   4   2    4.39    0.67
   0   4   2    5.15    0.61
   0   4  -2    5.59    0.75
   0   4  -2    5.13    0.58
   0  -4   2    5.69    0.50
   0  -4  -2    5.11    0.59
   0  -4   2    4.87    0.83
   0  -4  -2    5.52    0.59
   0  -4   2    6.54    0.64
   0  -4  -2    5.87    0.81
   0   4   3   61.12    4.34
   0   4   3   73.98    3.89
   0   4   3   69.47    3.75
   0   4   3   70.16    4.39
   0   4  -3   73.63    3.87
   0   4  -3   79.46    4.08
   0   4  -3   71.82    4.07
   0   4   3   70.81    3.56
   0   4  -3   72.12    3.91
   0   4  -3   75.22    3.68
   0  -4  -3   70.59    3.63
   0  -4  -3   88.57    4.36
   0  -4  -3   83.16    3.71
   0  -4   3   86.41    4.26
   0  -4   3   84.38    4.36
   0  -4   3   79.56    4.06
   0   4  -4   -0.02    0.29
   0   4  -4    0.07    0.19
   0   4   4    0.14    0.24
   0   4  -4   -0.14    0.11
   0   4   4   -0.03    0.18
   0   4   4   -0.10    0.17
   0   4   4    0.11    0.15
   0   4  -4    0.34    0.31
   0  -4  -4    0.30    0.26
   0  -4  -4    0.06    0.16
   0  -4   4    0.17    0.11
   0  -4   4    0.39    0.53
   0  -4   4    0.14    0.17
   0  -4  -4    0.21    0.30
   0  -4   4    0.12    0.09
   0  -4   4    0.17    0.31
   0   4  -5    0.71    0.44
   0   4  -5    0.88    0.37
   0   4   5    0.45    0.28
   0   4   5    0.63    0.37
   0   4  -5    0.63    0.24
   0   4   5    0.73    0.42
   0   4   5    0.53    0.23
   0   4  -5    0.68    0.38
   0  -4  -5    1.32    0.54
   0  -4   5    0.88    0.45
   0  -4   5    0.61    0.26
   0  -4   5    0.77    0.55
   0  -4  -5    0.45    0.29
   0  -4  -5    0.56    0.25
   0   4  -6    4.70    0.85
   0   4  -6    4.45    0.91
   0   4  -6    7.03    0.95
   0   4  -6    5.90    0.58
   0   4   6    4.69    0.66
   0   4   6    6.76    1.05
   0   4   6    3.86    0.79
   0   4   6    6.56    0.93
   0  -4  -6    7.17    1.14
   0  -4  -6    5.97    0.72
   0  -4   6    5.50    0.97
   0  -4   6    5.95    0.82
   0  -4   6    7.21    1.32
   0  -4  -6    5.47    0.80
   0   4  -7   15.22    1.13
   0   4  -7   14.29    1.23
   0   4   7   17.27    1.54
   0   4   7   15.86    1.48
   0   4  -7   17.74    1.56
   0   4   7   15.31    1.35
   0   4   7   15.75    1.18
   0   4  -7   17.72    1.88
   0  -4   7   16.28    2.06
   0  -4  -7   15.04    1.26
   0  -4   7   18.42    1.58
   0  -4   7   14.15    1.26
   0  -4  -7   16.63    1.17
   0  -4  -7   14.96    1.44
   0   4   8   14.93    1.34
   0   4  -8   14.13    1.74
   0   4  -8   13.41    1.65
   0   4   8   11.29    0.99
   0   4   8   12.79    1.62
   0   4   8   14.15    1.42
   0   4  -8    9.10    0.98
   0   4  -8   12.25    0.96
   0   4  -8   15.03    1.26
   0   4  -8   12.75    1.01
   0   4   8   13.66    1.10
   0  -4  -8   12.08    1.04
   0  -4  -8   13.60    1.45
   0  -4   8   12.69    1.18
   0  -4  -8   11.73    0.95
   0  -4   8   11.80    1.78
   0  -4   8   11.96    0.98
   0  -4  -8   12.42    1.64
   0  -4   8   14.69    1.78
   0   4  -9    2.99    0.84
   0   4   9    2.95    0.62
   0   4  -9    3.57    0.93
   0   4   9    1.97    0.27
   0   4  -9    2.82    0.31
   0   4  -9    3.04    0.60
   0   4   9    4.35    0.96
   0   4   9    2.76    0.28
   0   4   9    2.89    0.83
   0   4   9    2.70    0.33
   0   4  -9    3.18    0.35
   0   4  -9    3.75    0.62
   0   4   9    3.84    0.95
   0   4  -9    2.50    0.69
   0   4   9    2.88    0.31
   0  -4  -9    3.06    0.83
   0  -4  -9    1.80    0.33
   0  -4   9    2.24    0.87
   0  -4  -9    2.78    0.33
   0  -4   9    3.76    0.56
   0  -4  -9    2.41    0.61
   0  -4  -9    2.56    0.66
   0  -4   9    4.42    1.01
   0  -4   9    3.76    0.79
   0   4  10   26.98    1.85
   0   4 -10   24.04    2.01
   0   4 -10   25.90    1.99
   0   4  10   24.30    1.87
   0   4 -10   23.94    1.96
   0   4 -10   23.05    1.79
   0   4  10   26.46    1.84
   0   4  10   30.11    2.26
   0   4  10   23.98    2.22
   0   4 -10   28.89    2.27
   0   4 -10   24.52    2.17
   0   4  10   24.44    1.97
   0   4  10   29.54    1.97
   0   4 -10   26.31    1.81
   0   4 -10   24.94    1.89
   0   4  10   26.30    2.31
   0  -4  10   26.62    2.07
   0  -4 -10   27.26    1.83
   0  -4  10   23.73    1.88
   0  -4 -10   25.74    2.21
   0  -4 -10   31.40    1.96
   0  -4  10   27.28    2.40
   0  -4  10   26.96    2.31
   0  -4 -10   26.22    1.85
   0  -4  10   22.12    1.87
   0  -4 -10   26.87    2.00
   0   4 -11   42.61    2.95
   0   4 -11   42.59    3.07
   0   4 -11   39.93    3.06
   0   4  11   47.31    3.41
   0   4  11   43.32    2.95
   0   4 -11   42.41    2.88
   0   4  11   44.63    3.10
   0   4  11   38.33    2.81
   0   4 -11   41.81    3.12
   0   4  11   43.79    3.02
   0   4  11   38.55    3.05
   0   4 -11   45.25    3.10
   0   4  11   41.82    3.22
   0   4 -11   41.57    2.84
   0  -4  11   43.69    3.28
   0  -4  11   39.77    3.21
   0  -4  11   37.20    2.94
   0  -4 -11   43.76    2.95
   0  -4 -11   34.52    2.99
   0  -4 -11   43.82    2.84
   0  -4 -11   46.92    2.80
   0  -4  11   43.61    3.04
   0  -4  11   39.88    3.14
   0  -4  11   41.88    2.92
   0  -4 -11   46.25    2.88
   0   4  12   41.87    3.17
   0   4 -12   41.75    3.01
   0   4  12   46.58    3.09
   0   4 -12   45.08    3.20
   0   4  12   40.33    2.93
   0   4 -12   39.28    3.03
   0   4  12   48.91    3.16
   0   4  12   41.58    3.32
   0   4  12   39.65    3.38
   0   4 -12   41.66    3.22
   0   4 -12   42.31    2.96
   0   4 -12   40.23    3.19
   0   4  12   39.66    3.17
   0   4 -12   42.08    3.16
   0  -4  12   55.17    3.64
   0  -4  12   44.34    3.15
   0  -4 -12   31.26    3.03
   0  -4  12   39.95    3.32
   0  -4  12   42.71    3.30
   0  -4 -12   44.34    3.06
   0  -4 -12   48.33    3.01
   0  -4  12   42.57    3.02
   0  -4  12   50.68    3.13
   0  -4 -12   41.59    2.90
   0   4 -13    2.01    0.92
   0   4 -13    1.37    0.78
   0   4 -13    1.47    0.45
   0   4 -13    1.81    0.43
   0   4  13    1.20    0.82
   0   4  13    1.15    0.74
   0   4  13    1.94    0.47
   0   4  13    0.64    0.72
   0   4  13    1.26    0.29
   0   4 -13    0.75    0.76
   0   4 -13    1.23    0.25
   0   4  13    1.15    0.36
   0   4  13    1.59    0.36
   0  -4 -13    0.33    0.49
   0  -4  13    1.00    0.36
   0  -4 -13    0.49    0.57
   0  -4 -13    1.26    0.40
   0  -4  13    0.87    0.74
   0  -4  13    1.07    0.63
   0  -4  13    2.15    0.39
   0  -4  13    0.76    0.67
   0  -4  13    1.48    0.44
   0  -4 -13    1.66    0.37
   0   4  14    3.42    1.13
   0   4 -14    4.46    1.22
   0   4  14    3.83    0.76
   0   4  14    4.18    0.49
   0   4  14    4.79    1.32
   0   4 -14    5.20    0.93
   0   4 -14    5.58    0.84
   0   4 -14    4.51    1.41
   0   4  14    4.60    0.51
   0   4 -14    4.83    0.57
   0   4  14    3.96    0.71
   0  -4  14    5.53    1.43
   0  -4  14    4.43    0.46
   0  -4 -14    4.67    0.81
   0  -4 -14    4.23    1.10
   0  -4 -14    4.36    0.70
   0  -4 -14    3.33    1.14
   0  -4  14    3.17    1.18
   0  -4  14    3.82    0.76
   0  -4  14    3.04    0.72
   0   4 -15    8.89    1.88
   0   4  15    7.34    0.91
   0   4 -15    8.11    1.25
   0   4 -15    6.50    0.79
   0   4  15    5.90    1.52
   0   4  15    7.28    0.74
   0   4 -15    7.32    0.78
   0   4  15    7.95    1.64
   0   4 -15    5.96    1.46
   0   4  15    6.55    0.68
   0   4  15    6.52    0.98
   0  -4 -15    7.27    1.09
   0  -4  15    7.14    1.11
   0  -4 -15    8.31    1.70
   0  -4 -15    7.29    0.79
   0  -4  15    9.73    1.87
   0  -4  15    6.95    0.91
   0  -4 -15    6.75    1.42
   0  -4  15    6.37    1.53
   0  -4  15    7.70    0.71
   0   4  16   -0.08    0.80
   0   4 -16   -0.22    0.82
   0   4 -16   -0.17    0.11
   0   4  16   -0.04    0.21
   0   4  16   -0.05    0.25
   0   4 -16    0.40    0.13
   0   4 -16    0.07    0.29
   0   4 -16   -0.04    0.75
   0   4  16    0.08    0.81
   0  -4  16    0.13    0.28
   0  -4 -16    0.21    0.65
   0  -4 -16    0.48    0.65
   0  -4 -16    0.23    0.15
   0  -4  16   -0.22    0.16
   0  -4 -16    0.30    0.36
   0  -4  16   -0.42    0.45
   0  -4 -16    0.00    0.12
   0   4 -17    1.02    1.00
   0   4  17    1.05    0.98
   0   4 -17    0.64    0.21
   0   4 -17    0.49    0.44
   0   4  17    0.90    0.45
   0   4  17    0.66    0.40
   0  -4 -17    0.38    0.40
   0  -4  17    1.08    0.27
   0  -4  17    0.71    0.47
   0  -4 -17    0.83    0.30
   0  -4 -17   -0.48    0.58
   0   4 -18    3.16    0.91
   0   4  18    2.88    0.73
   0   4  18    4.46    0.93
   0   4 -18    3.27    0.59
   0  -4  18    2.58    0.71
   0  -4 -18    2.99    0.80
   0  -4 -18    3.72    0.73
   0   4  19    5.58    1.06
   0   4 -19    4.58    1.07
   0   4  19    5.66    1.05
   0  -4  19    3.07    0.78
   0  -4 -19    4.97    1.03
   0  -4 -19    4.66    0.84
   0   4  20    0.55    0.30
   0   4 -20    0.27    0.41
   0   4  20    0.26    0.34
   0  -4 -20    0.43    0.17
   0  -4  20    0.48    0.37
   0  -4 -20    0.38    0.38
   0   4  21    0.82    0.26
   0   4 -21    0.18    0.30
   0   4  21    0.45    0.44
   0  -4 -21    0.63    0.49
   0  -4 -21    0.43    0.17
   0  -4  21    0.96    0.49
   0   4 -22    1.63    0.52
   0   4  22    2.32    0.56
   0   4  22    3.04    0.75
   0  -4 -22    1.27    0.53
   0  -4 -22    2.18    0.42
   0  -4  22    1.28    0.55
   0   4  23    1.23    0.38
   0   4  23    1.24    0.55
   0   4 -23    0.66    0.44
   0  -4  23    1.26    0.48
   0  -4 -23    0.98    0.36
   0  -4 -23    2.13    0.24
   0   4  24    0.66    0.17
   0   4  24    0.43    0.26
   0   4 -24   -0.29    0.21
   0  -4  24    0.45    0.30
   0  -4 -24    0.02    0.24
   0   5   0    0.19    0.23
   0   5   0   -0.29    0.13
   0   5   0   -0.02    0.15
   0   5   0    0.11    0.22
   0   5   0    0.15    0.21
   0   5   0    0.23    0.19
   0   5   0    0.10    0.16
   0   5   0    0.04    0.23
   0   5   1   76.44    4.51
   0   5  -1   78.94    4.22
   0   5   1   80.73    4.12
   0   5   1   78.92    4.33
   0   5   1   78.94    3.76
   0   5   1   75.84    3.88
   0   5   1   70.35    3.96
   0   5  -1   71.77    4.16
   0   5  -1   78.43    4.16
   0   5   1   81.43    4.15
   0   5   1   81.19    4.59
   0   5  -1   78.99    3.77
   0   5  -1   85.39    4.05
   0   5  -1   78.24    4.14
   0   5   2    8.43    0.90
   0   5  -2    9.48    0.77
   0   5   2    9.01    0.83
   0   5  -2    8.98    1.17
   0   5   2   10.33    0.89
   0   5  -2    8.82    0.73
   0   5   2    9.50    0.81
   0   5   2    8.11    0.88
   0   5  -2    9.97    1.24
   0   5  -2   10.33    0.91
   0  -5   2    9.55    0.81
   0  -5  -2    8.36    0.71
   0  -5   2   12.57    1.52
   0  -5  -2    8.52    1.08
   0  -5   2    9.32    0.92
   0   5   3  124.79    6.57
   0   5   3  114.63    7.36
   0   5  -3  133.99    6.58
   0   5  -3  134.01    6.68
   0   5   3  144.95    7.53
   0   5  -3  134.20    6.21
   0   5  -3  140.34    6.83
   0   5   3  128.07    6.42
   0   5  -3  135.86    6.71
   0   5   3  116.69    6.14
   0  -5  -3  118.81    6.20
   0  -5   3  139.48    7.38
   0  -5   3  150.87    7.11
   0  -5  -3  134.56    6.19
   0  -5   3  131.65    6.96
   0  -5  -3  121.86    7.03
   0   5  -4    1.66    0.62
   0   5   4    4.07    0.49
   0   5  -4    2.72    0.45
   0   5   4    2.99    0.66
   0   5   4    2.96    0.67
   0   5  -4    3.56    0.61
   0   5  -4    2.59    0.62
   0   5   4    2.69    0.53
   0   5   4    2.96    0.58
   0  -5  -4    3.69    0.82
   0  -5   4    2.67    0.53
   0  -5   4    1.82    0.82
   0  -5   4    3.45    0.39
   0  -5  -4    3.50    0.49
   0  -5  -4    3.61    0.63
   0  -5   4    3.27    0.78
   0   5  -5    1.90    0.37
   0   5   5    1.26    0.37
   0   5  -5    1.53    0.54
   0   5   5    1.86    0.56
   0   5   5    1.53    0.53
   0   5  -5    1.56    0.64
   0   5   5    1.95    0.54
   0   5  -5    2.01    0.52
   0  -5  -5    1.86    0.31
   0  -5  -5    1.79    0.36
   0  -5  -5    2.04    0.65
   0  -5  -5    2.04    0.51
   0  -5   5    2.59    0.91
   0  -5   5    1.93    0.62
   0  -5   5    2.08    0.49
   0   5   6   12.79    1.38
   0   5  -6   15.43    1.08
   0   5  -6   16.16    1.47
   0   5  -6   20.10    2.11
   0   5   6   13.79    1.44
   0   5   6   13.77    1.14
   0   5   6   14.73    1.29
   0   5  -6   15.77    1.25
   0  -5   6   17.47    2.31
   0  -5  -6   16.00    1.23
   0  -5   6   16.78    1.29
   0  -5  -6   17.74    1.57
   0  -5  -6   17.71    1.11
   0  -5   6   15.77    1.79
   0   5  -7   19.65    1.75
   0   5   7   23.98    1.96
   0   5   7   22.74    1.71
   0   5  -7   17.78    1.57
   0   5  -7   19.86    1.37
   0   5  -7   18.66    1.71
   0   5   7   21.21    1.55
   0   5  -7   23.15    1.92
   0   5   7   20.06    1.83
   0   5  -7   21.50    1.59
   0   5   7   20.50    1.58
   0   5   7   21.99    1.61
   0   5   7   22.62    1.52
   0  -5   7   21.49    1.86
   0  -5   7   19.95    1.52
   0  -5   7   22.35    1.64
   0  -5  -7   21.89    1.83
   0  -5   7   26.26    2.84
   0  -5  -7   19.41    1.52
   0  -5  -7   22.43    1.41
   0   5   8    2.97    0.78
   0   5   8    3.09    0.88
   0   5  -8    2.26    0.75
   0   5   8    2.36    0.74
   0   5   8    2.61    0.30
   0   5   8    2.07    0.27
   0   5  -8    2.55    0.49
   0   5   8    2.29    0.25
   0   5  -8    1.36    0.33
   0   5   8    3.23    0.65
   0   5  -8    2.63    0.50
   0   5  -8    2.63    0.30
   0   5   8    2.60    0.30
   0   5  -8    2.29    0.27
   0   5  -8    3.22    0.92
   0   5  -8    4.18    0.86
   0  -5   8    2.87    0.82
   0  -5   8    3.08    0.68
   0  -5  -8    3.58    0.67
   0  -5   8    3.35    0.51
   0  -5  -8    2.22    0.62
   0  -5   8    3.24    1.09
   0  -5  -8    2.83    0.82
   0  -5  -8    2.81    0.30
   0   5  -9   56.91    4.02
   0   5   9   61.33    3.71
   0   5   9   54.34    4.00
   0   5  -9   56.95    3.75
   0   5   9   56.83    4.00
   0   5   9   59.87    3.90
   0   5  -9   54.31    3.39
   0   5   9   61.54    3.75
   0   5   9   58.52    3.30
   0   5  -9   57.65    3.79
   0   5  -9   57.75    3.82
   0   5   9   51.69    3.96
   0   5  -9   58.07    4.21
   0   5   9   48.12    4.00
   0   5  -9   63.08    4.20
   0  -5   9   64.43    3.84
   0  -5   9   58.91    3.86
   0  -5  -9   56.67    3.21
   0  -5  -9   61.08    3.85
   0  -5   9   59.45    3.75
   0  -5  -9   62.27    3.74
   0  -5   9   52.39    3.95
   0  -5  -9   50.03    3.78
   0  -5  -9   51.85    3.28
   0   5  10    0.24    0.07
   0   5 -10   -0.21    0.36
   0   5 -10    0.07    0.07
   0   5 -10   -0.10    0.41
   0   5  10    0.10    0.06
   0   5 -10   -0.01    0.06
   0   5  10    0.04    0.44
   0   5 -10   -0.13    0.10
   0   5 -10   -0.03    0.08
   0   5  10    0.01    0.07
   0   5  10   -0.23    0.34
   0   5 -10   -0.20    0.44
   0   5  10    0.09    0.07
   0   5 -10   -0.01    0.06
   0   5  10   -0.02    0.42
   0  -5 -10   -0.01    0.39
   0  -5 -10   -0.09    0.38
   0  -5  10   -0.56    0.51
   0  -5  10    0.01    0.42
   0  -5  10   -0.23    0.07
   0  -5 -10   -0.02    0.07
   0  -5  10   -0.15    0.29
   0  -5 -10    0.07    0.06
   0   5 -11    2.93    0.96
   0   5 -11    3.95    0.67
   0   5 -11    3.68    0.63
   0   5  11    3.18    0.97
   0   5 -11    2.40    0.96
   0   5 -11    4.03    0.68
   0   5  11    3.04    0.59
   0   5  11    3.58    0.42
   0   5  11    3.80    1.05
   0   5  11    3.71    0.60
   0   5  11    3.16    0.96
   0   5 -11    2.37    0.80
   0   5  11    3.20    0.40
   0   5 -11    3.18    0.37
   0  -5 -11    2.73    0.78
   0  -5 -11    3.82    0.66
   0  -5  11    3.49    0.62
   0  -5  11    3.15    0.83
   0  -5 -11    3.39    0.35
   0  -5 -11    3.00    0.92
   0  -5  11    3.48    1.14
   0  -5  11    3.08    0.99
   0  -5  11    3.27    0.36
   0   5  12    2.99    0.99
   0   5 -12    4.51    0.49
   0   5 -12    5.62    0.89
   0   5 -12    3.16    0.90
   0   5 -12    5.15    0.60
   0   5  12    5.85    1.42
   0   5  12    5.31    0.56
   0   5  12    4.05    0.66
   0   5  12    4.90    0.80
   0   5 -12    4.24    0.53
   0   5  12    3.88    0.49
   0   5  12    4.53    1.19
   0   5 -12    4.92    1.30
   0   5 -12    4.66    1.19
   0  -5  12    5.09    0.94
   0  -5 -12    4.48    1.04
   0  -5 -12    4.63    1.20
   0  -5 -12    4.90    0.50
   0  -5  12    3.88    0.46
   0  -5  12    6.48    1.49
   0  -5  12    4.29    0.73
   0  -5  12    5.57    1.40
   0  -5 -12    5.07    0.79
   0  -5  12    4.94    1.08
   0   5 -13   12.08    1.06
   0   5 -13   13.12    1.23
   0   5  13   14.12    2.05
   0   5  13   10.99    1.09
   0   5 -13   13.68    2.25
   0   5  13   11.76    1.13
   0   5  13   13.02    1.15
   0   5  13   15.82    2.31
   0   5 -13   16.17    2.16
   0   5  13   15.48    2.36
   0   5  13   10.42    1.17
   0   5 -13   12.07    1.14
   0   5 -13   14.30    1.28
   0   5 -13   13.21    1.98
   0  -5 -13   10.66    1.14
   0  -5  13   13.59    1.23
   0  -5  13   13.16    1.38
   0  -5 -13   12.87    1.81
   0  -5  13   13.35    2.12
   0  -5 -13   11.91    1.05
   0  -5 -13    9.27    1.75
   0  -5  13   16.32    2.39
   0  -5  13   13.40    1.06
   0   5 -14    1.51    0.83
   0   5  14    1.73    0.53
   0   5 -14    1.49    0.95
   0   5 -14    2.32    0.39
   0   5  14    2.82    0.59
   0   5 -14    1.94    0.46
   0   5  14    1.99    0.41
   0   5  14    2.24    0.96
   0   5  14    1.69    0.47
   0   5 -14    1.41    0.53
   0   5  14    0.95    0.80
   0  -5  14    1.36    0.99
   0  -5  14    1.89    0.55
   0  -5 -14    2.07    0.44
   0  -5  14    1.95    0.55
   0  -5 -14    1.43    0.48
   0  -5 -14    1.68    0.92
   0  -5  14    1.18    0.81
   0  -5  14    1.27    0.26
   0  -5 -14    2.00    0.84
   0   5  15   -0.01    0.24
   0   5  15    0.32    0.11
   0   5  15   -0.17    0.63
   0   5 -15    0.35    0.13
   0   5 -15    0.13    0.77
   0   5 -15   -0.31    0.20
   0   5 -15   -0.42    0.60
   0   5  15    0.47    0.74
   0   5  15   -0.12    0.24
   0   5  15   -0.10    0.11
   0   5 -15    0.40    0.11
   0  -5  15   -0.31    0.17
   0  -5 -15    0.44    0.61
   0  -5  15   -0.01    0.25
   0  -5 -15    0.15    0.13
   0  -5  15    0.25    0.73
   0  -5 -15   -0.02    0.72
   0  -5 -15   -0.19    0.26
   0  -5  15    0.43    0.71
   0   5 -16    2.03    1.18
   0   5  16    0.71    0.42
   0   5 -16    0.48    0.70
   0   5  16    0.41    0.85
   0   5 -16    1.31    0.25
   0   5  16    1.28    1.00
   0   5 -16    1.23    0.58
   0   5  16    0.94    0.11
   0   5  16    1.35    0.57
   0  -5  16    1.12    0.97
   0  -5 -16    1.18    0.28
   0  -5  16    0.78    0.36
   0  -5 -16    2.27    0.96
   0  -5 -16    0.08    1.06
   0  -5  16   -0.48    0.63
   0  -5  16    0.81    0.44
   0  -5 -16    0.76    0.45
   0   5 -17    1.84    0.28
   0   5  17    1.23    0.50
   0   5 -17    0.56    0.47
   0   5  17    1.96    0.68
   0  -5 -17    0.98    0.52
   0  -5 -17    0.83    0.23
   0  -5 -17    1.49    0.44
   0  -5  17    1.81    0.51
   0  -5  17    0.97    0.48
   0   5  18    0.69    0.46
   0   5  18    0.91    0.47
   0   5 -18    1.70    0.71
   0  -5  18    1.32    0.56
   0  -5  18    1.36    0.30
   0  -5 -18    1.04    0.35
   0  -5 -18    0.51    0.46
   0   5 -19    2.93    0.87
   0   5  19    3.30    0.79
   0   5  19    4.87    1.00
   0  -5  19    4.15    0.93
   0  -5 -19    3.61    0.72
   0  -5 -19    2.76    0.77
   0   5 -20    1.20    0.55
   0   5  20    1.63    0.57
   0   5  20    1.94    0.61
   0  -5 -20    1.02    0.18
   0  -5 -20    1.66    0.64
   0  -5  20    1.91    0.63
   0   5  21    3.92    0.86
   0   5  21    3.50    0.81
   0   5 -21    4.36    1.08
   0  -5 -21    3.45    0.84
   0  -5 -21    4.07    0.46
   0  -5  21    3.31    0.86
   0   5  22    0.47    0.41
   0   5  22    0.33    0.21
   0   5 -22    0.23    0.39
   0  -5  22    0.12    0.31
   0  -5 -22    0.09    0.28
   0   5  23    0.78    0.22
   0   5 -23    0.67    0.33
   0   5  23    0.12    0.29
   0  -5  23   -0.02    0.26
   0  -5 -23    0.22    0.32
   0   5 -24    0.03    0.22
   0   5  24   -0.13    0.18
   0   5  24    0.12    0.15
   0  -5 -24   -0.24    0.16
   0  -5  24    0.26    0.19
   0   6   0  197.87   10.75
   0   6   0  199.27   10.58
   0   6   0  191.87    8.88
   0   6   0  193.52    9.97
   0   6   0  203.80    9.63
   0   6   0  186.79    9.25
   0   6   0  192.09    9.35
   0   6   0  188.46    9.52
   0   6  -1    6.43    1.04
   0   6   1    8.42    1.12
   0   6  -1    5.94    0.86
   0   6  -1    7.34    0.81
   0   6   1    6.45    0.89
   0   6   1    6.67    0.82
   0   6   1    7.72    1.01
   0   6   1    5.99    0.89
   0   6  -1    6.01    1.01
   0   6   1    7.85    1.04
   0   6  -1    5.77    0.91
   0   6  -1    8.16    0.95
   0   6   1    6.77    0.91
   0   6   1    6.28    0.74
   0  -6   1    8.94    1.18
   0   6   2    0.36    0.30
   0   6   2    0.45    0.34
   0   6   2    0.32    0.35
   0   6  -2    0.54    0.40
   0   6   2    0.24    0.22
   0   6  -2    0.69    0.42
   0   6  -2    0.46    0.42
   0   6  -2    0.41    0.25
   0   6   2    0.28    0.27
   0   6   2    0.68    0.34
   0   6  -2    0.68    0.31
   0  -6  -2    0.74    0.32
   0  -6   2    0.45    0.28
   0  -6   2    0.35    0.38
   0  -6  -2    0.20    0.38
   0  -6   2    0.54    0.61
   0   6  -3   30.42    2.24
   0   6   3   29.21    1.99
   0   6   3   31.21    2.27
   0   6  -3   30.95    2.26
   0   6   3   29.00    1.83
   0   6  -3   30.96    1.89
   0   6   3   29.84    2.23
   0   6  -3   28.30    2.03
   0   6   3   29.36    2.01
   0   6  -3   28.90    1.83
   0  -6  -3   34.50    1.84
   0  -6  -3   25.99    2.14
   0  -6   3   36.14    2.47
   0  -6   3   39.35    2.27
   0  -6  -3   28.50    1.79
   0  -6   3   33.30    1.97
   0   6   4   26.42    1.87
   0   6   4   24.59    2.05
   0   6  -4   28.00    2.16
   0   6  -4   30.58    1.79
   0   6   4   25.93    2.08
   0   6  -4   25.18    1.67
   0   6   4   27.31    1.85
   0   6   4   28.40    1.62
   0   6  -4   30.76    2.06
   0  -6  -4   28.20    1.63
   0  -6   4   27.39    1.94
   0  -6   4   26.64    2.13
   0  -6   4   30.34    1.70
   0  -6  -4   23.11    1.67
   0  -6  -4   29.46    2.17
   0   6  -5   17.99    1.34
   0   6   5   16.09    1.39
   0   6   5   15.04    1.54
   0   6  -5   17.21    2.01
   0   6   5   15.54    1.58
   0   6  -5   17.96    1.21
   0   6  -5   18.97    1.61
   0   6   5   16.65    1.36
   0  -6  -5   19.08    1.36
   0  -6  -5   15.99    1.61
   0  -6   5   19.46    1.75
   0  -6   5   15.36    2.30
   0  -6   5   19.24    1.43
   0  -6   5   17.60    1.07
   0  -6  -5   18.97    1.21
   0  -6  -5   18.48    1.17
   0   6   6   22.74    1.99
   0   6  -6   23.91    2.07
   0   6  -6   23.16    1.50
   0   6   6   22.80    1.66
   0   6   6   22.73    1.98
   0   6   6   26.52    1.86
   0   6   6   24.44    1.77
   0   6   6   24.11    1.72
   0   6  -6   21.76    1.87
   0   6   6   21.47    1.72
   0   6  -6   21.07    1.86
   0   6  -6   23.84    1.80
   0   6  -6   26.49    1.99
   0   6  -6   24.65    1.71
   0  -6   6   23.99    1.74
   0  -6  -6   23.96    2.02
   0  -6   6   24.43    2.03
   0  -6   6   23.65    1.68
   0  -6   6   25.60    3.07
   0  -6  -6   25.49    1.52
   0  -6  -6   24.81    1.67
   0   6   7    0.22    0.04
   0   6  -7    0.05    0.07
   0   6   7   -0.12    0.32
   0   6  -7    0.13    0.06
   0   6   7    0.07    0.04
   0   6  -7   -0.05    0.43
   0   6   7    0.04    0.04
   0   6  -7   -0.22    0.29
   0   6  -7    0.05    0.33
   0   6   7    0.36    0.33
   0   6   7    0.01    0.39
   0   6  -7   -0.02    0.07
   0   6  -7    0.16    0.21
   0   6   7    0.23    0.39
   0   6  -7    0.16    0.06
   0   6   7    0.23    0.05
   0  -6  -7   -0.02    0.24
   0  -6   7    0.22    0.46
   0  -6  -7    0.11    0.38
   0  -6  -7   -0.32    0.22
   0  -6   7    0.12    0.72
   0  -6   7    0.24    0.28
   0   6  -8   58.71    4.47
   0   6   8   68.69    4.39
   0   6  -8   64.45    3.63
   0   6  -8   54.83    3.91
   0   6  -8   56.74    4.04
   0   6   8   62.02    3.51
   0   6   8   64.64    4.30
   0   6  -8   65.08    4.51
   0   6   8   59.06    3.80
   0   6  -8   62.57    4.30
   0   6   8   64.73    4.31
   0   6  -8   60.16    3.93
   0   6   8   57.21    3.95
   0   6   8   47.58    4.04
   0   6   8   70.43    4.23
   0  -6   8   56.50    4.34
   0  -6  -8   65.31    3.57
   0  -6   8   64.20    4.08
   0  -6  -8   61.33    3.32
   0  -6   8   66.62    4.12
   0  -6   8   64.06    3.90
   0  -6  -8   61.84    4.08
   0   6  -9    6.04    0.68
   0   6  -9    5.49    1.22
   0   6   9    5.99    0.57
   0   6   9    8.05    1.40
   0   6  -9    6.95    0.70
   0   6   9    5.71    0.59
   0   6  -9    6.56    1.17
   0   6   9    7.26    1.29
   0   6   9    7.23    0.69
   0   6   9    6.65    0.98
   0   6  -9    6.57    0.69
   0   6   9    5.32    0.57
   0   6   9    8.13    1.50
   0   6  -9    5.38    0.59
   0   6  -9    6.12    1.35
   0  -6  -9    6.07    0.52
   0  -6  -9    3.82    1.05
   0  -6   9    7.51    1.09
   0  -6   9    6.56    1.61
   0  -6   9    5.06    0.60
   0  -6  -9    6.15    0.61
   0  -6   9    6.68    1.36
   0  -6   9    4.41    0.51
   0  -6  -9    6.53    1.04
   0   6  10   16.32    2.21
   0   6 -10   15.62    1.81
   0   6 -10   13.94    1.17
   0   6 -10   14.55    1.29
   0   6  10   12.49    1.08
   0   6  10    9.61    1.07
   0   6  10   18.01    2.09
   0   6  10   15.14    1.26
   0   6 -10   15.81    1.38
   0   6 -10   15.13    2.19
   0   6 -10   12.20    1.00
   0   6  10   14.86    2.09
   0   6  10   11.41    1.12
   0   6 -10   12.75    1.22
   0   6 -10   14.38    2.00
   0  -6  10   14.80    2.37
   0  -6  10   13.96    1.17
   0  -6  10   14.08    1.41
   0  -6 -10   14.09    1.05
   0  -6 -10   12.48    1.58
   0  -6 -10   14.49    1.19
   0  -6  10   11.60    1.85
   0  -6  10   13.06    1.07
   0  -6 -10   16.89    2.14
   0   6  11    3.07    1.04
   0   6  11    4.38    0.52
   0   6 -11    4.37    1.15
   0   6 -11    4.59    0.74
   0   6  11    5.11    0.58
   0   6  11    3.80    0.50
   0   6 -11    4.22    1.17
   0   6  11    4.76    1.16
   0   6 -11    5.83    0.97
   0   6  11    4.62    1.18
   0   6 -11    3.92    0.39
   0   6 -11    5.05    0.83
   0   6  11    4.47    0.78
   0   6 -11    4.57    0.55
   0   6 -11    4.37    1.06
   0  -6 -11    4.58    0.74
   0  -6 -11    3.32    0.99
   0  -6  11    3.62    0.42
   0  -6 -11    5.18    1.03
   0  -6  11    4.56    0.74
   0  -6  11    4.98    1.00
   0  -6  11    4.78    1.20
   0  -6  11    5.68    1.44
   0  -6 -11    3.97    0.41
   0   6 -12   27.75    2.20
   0   6 -12   25.28    2.90
   0   6  12   25.55    2.59
   0   6 -12   26.98    2.31
   0   6  12   23.95    2.05
   0   6 -12   32.99    3.39
   0   6  12   31.07    2.57
   0   6  12   28.60    2.10
   0   6 -12   29.71    2.26
   0   6  12   25.71    1.96
   0   6 -12   24.23    2.03
   0   6  12   25.61    2.15
   0   6  12   24.99    2.55
   0  -6  12   23.02    2.82
   0  -6  12   22.49    1.92
   0  -6  12   27.08    3.21
   0  -6 -12   25.85    1.89
   0  -6 -12   27.52    2.06
   0  -6 -12   24.58    2.43
   0  -6 -12   25.99    2.15
   0  -6  12   27.31    2.39
   0  -6  12   25.67    2.04
   0   6 -13    2.70    0.49
   0   6  13    3.11    1.12
   0   6  13    2.08    0.50
   0   6  13    3.02    0.60
   0   6 -13    1.93    1.00
   0   6 -13    2.73    0.63
   0   6 -13    2.04    0.56
   0   6  13    2.40    0.64
   0   6 -13    3.19    1.22
   0   6  13    2.35    0.57
   0   6  13    2.93    1.18
   0   6  13    2.28    1.00
   0   6 -13    3.81    1.29
   0  -6  13    1.79    0.92
   0  -6 -13    2.56    1.07
   0  -6 -13    2.88    0.93
   0  -6 -13    2.37    0.42
   0  -6 -13    1.88    0.53
   0  -6  13    2.62    0.69
   0  -6  13    2.46    0.59
   0  -6  13    4.08    1.30
   0   6  14    4.94    1.45
   0   6  14    4.60    1.41
   0   6 -14    3.21    0.43
   0   6  14    4.61    0.77
   0   6 -14    4.24    0.87
   0   6  14    5.45    0.84
   0   6  14    4.99    0.87
   0   6 -14    5.58    1.51
   0   6 -14    4.03    1.31
   0   6 -14    6.26    1.48
   0   6  14    4.23    0.90
   0   6 -14    3.74    0.79
   0  -6  14    5.42    1.08
   0  -6  14    3.00    1.20
   0  -6 -14    4.44    0.87
   0  -6  14    3.73    0.78
   0  -6 -14    3.05    0.97
   0  -6 -14    5.10    1.37
   0  -6 -14    4.85    0.51
   0  -6  14    4.12    1.42
   0   6 -15    1.65    0.58
   0   6 -15    3.28    1.25
   0   6 -15    2.81    0.66
   0   6  15    2.56    0.65
   0   6  15    2.47    0.55
   0   6  15    1.85    1.01
   0   6  15    2.33    0.69
   0   6  15    1.64    0.53
   0   6  15    1.77    1.08
   0   6 -15    3.06    1.33
   0  -6  15    1.65    1.01
   0  -6 -15    2.04    1.17
   0  -6 -15    2.31    0.49
   0  -6 -15    1.22    0.51
   0  -6  15    2.42    0.72
   0  -6 -15    2.16    0.89
   0  -6 -15    1.10    0.83
   0  -6  15    2.63    0.69
   0  -6  15    2.28    1.11
   0   6 -16    3.44    1.26
   0   6 -16    4.74    1.60
   0   6  16    3.33    1.33
   0   6  16    2.86    0.78
   0   6 -16    3.79    0.92
   0   6 -16    3.50    0.75
   0   6  16    4.49    0.83
   0   6  16    5.49    1.49
   0   6  16    4.17    0.54
   0   6  16    5.07    0.88
   0  -6  16    4.39    0.85
   0  -6 -16    5.23    0.56
   0  -6 -16    4.31    1.68
   0  -6 -16    3.98    1.23
   0  -6  16    5.37    1.18
   0  -6 -16    2.16    1.04
   0  -6  16    4.69    1.59
   0  -6 -16    3.09    0.78
   0   6  17    0.24    0.38
   0   6 -17    0.09    0.17
   0   6 -17   -0.32    0.27
   0   6  17    0.18    0.36
   0   6  17   -0.23    0.11
   0  -6  17    0.00    0.22
   0  -6 -17    0.45    0.37
   0  -6  17    0.13    0.34
   0  -6 -17    0.37    0.11
   0  -6 -17   -0.20    0.24
   0   6  18    4.94    0.95
   0   6 -18    4.92    0.84
   0   6 -18    3.51    0.96
   0   6  18    4.35    0.94
   0  -6  18    3.38    0.81
   0  -6 -18    4.03    0.46
   0  -6 -18    4.40    0.82
   0  -6 -18    3.91    0.90
   0  -6  18    4.30    0.89
   0   6  19    0.69    0.50
   0   6 -19    0.61    0.50
   0   6  19    0.90    0.45
   0  -6  19    0.73    0.44
   0  -6 -19    0.93    0.50
   0  -6  19    0.10    0.18
   0  -6 -19    0.74    0.15
   0   6 -20    0.79    0.46
   0   6  20    0.64    0.37
   0   6  20    0.51    0.43
   0  -6  20    0.92    0.48
   0  -6 -20    0.69    0.46
   0   6  21    0.01    0.34
   0   6  21   -0.07    0.17
   0   6 -21   -0.42    0.27
   0  -6  21   -0.30    0.28
   0  -6 -21    0.11    0.32
   0   6  22    3.76    0.85
   0   6 -22    3.79    1.01
   0   6  22    3.61    0.79
   0  -6 -22    3.24    0.85
   0  -6  22    4.08    0.92
   0   6 -23   -0.03    0.26
   0   6  23    0.08    0.20
   0   6  23    0.19    0.18
   0  -6 -23    0.38    0.24
   0  -6  23    0.28    0.31
   0   6 -24    0.32    0.21
   0   6  24    0.11    0.17
   0   6  24    0.09    0.18
   0  -6 -24    0.32    0.16
   0  -6  24    0.13    0.17
   0   7   0   -0.11    0.34
   0   7   0    0.23    0.31
   0   7   0    0.10    0.28
   0   7   0    0.20    0.26
   0   7   0    0.00    0.22
   0   7   0   -0.40    0.24
   0   7   0    0.02    0.26
   0   7   1   30.53    2.05
   0   7   1   31.71    1.79
   0   7   1   33.67    2.11
   0   7  -1   29.02    2.18
   0   7   1   29.59    1.88
   0   7   1   26.48    2.09
   0   7  -1   27.32    2.13
   0   7  -1   31.21    1.80
   0   7   1   28.69    2.14
   0   7  -1   32.76    2.06
   0   7  -1   30.31    2.08
   0   7  -1   29.80    2.00
   0   7   1   25.43    2.11
   0  -7   1   31.82    2.34
   0   7   2   88.01    4.62
   0   7  -2   78.00    4.67
   0   7   2   89.37    4.46
   0   7   2   83.47    4.64
   0   7   2   83.23    4.27
   0   7  -2   89.20    4.23
   0   7  -2   90.67    4.88
   0   7  -2   90.10    4.58
   0   7   2   83.65    5.09
   0   7   2   76.63    4.98
   0   7  -2   86.36    4.60
   0  -7   2   94.62    5.16
   0  -7   2   72.08    4.80
   0  -7   2   84.23    5.15
   0  -7  -2   88.44    4.91
   0  -7  -2   71.88    4.12
   0   7  -3   12.59    1.08
   0   7   3   12.04    1.44
   0   7   3   15.28    1.19
   0   7   3   14.21    1.39
   0   7  -3   18.58    2.03
   0   7  -3   16.13    1.15
   0   7   3   15.59    1.30
   0   7  -3   15.21    1.85
   0   7   3   13.62    1.35
   0   7  -3   17.06    1.40
   0  -7   3   12.77    1.28
   0  -7   3   13.92    1.12
   0  -7  -3   10.77    1.03
   0  -7  -3   12.17    1.05
   0  -7   3   16.68    1.99
   0  -7  -3   16.54    1.49
   0   7   4    4.44    0.94
   0   7  -4    5.00    0.95
   0   7  -4    5.09    0.82
   0   7   4    4.24    0.84
   0   7  -4    5.47    1.22
   0   7  -4    4.67    0.67
   0   7   4    4.10    0.85
   0   7   4    6.19    1.07
   0   7   4    5.30    0.74
   0  -7  -4    4.53    1.04
   0  -7   4    5.64    0.67
   0  -7  -4    4.08    0.73
   0  -7   4    5.25    0.88
   0  -7  -4    3.89    0.64
   0  -7   4    3.86    1.02
   0   7  -5   51.71    3.12
   0   7  -5   51.04    2.75
   0   7   5   50.68    3.24
   0   7   5   47.34    2.84
   0   7  -5   47.95    2.65
   0   7  -5   42.00    3.17
   0   7   5   39.73    3.15
   0   7   5   51.71    3.00
   0   7   5   39.22    3.12
   0   7  -5   44.15    3.15
   0   7  -5   45.71    3.37
   0   7  -5   45.32    3.34
   0   7  -5   44.81    3.00
   0   7   5   40.46    3.16
   0  -7   5   48.29    3.28
   0  -7  -5   52.42    2.55
   0  -7   5   31.87    3.99
   0  -7  -5   43.21    3.17
   0  -7   5   45.95    2.97
   0  -7  -5   47.39    2.69
   0   7  -6    0.38    0.06
   0   7  -6    0.53    0.08
   0   7   6    0.12    0.35
   0   7   6    0.13    0.42
   0   7  -6    0.23    0.07
   0   7   6    0.54    0.15
   0   7  -6    0.04    0.32
   0   7  -6    0.57    0.09
   0   7   6    0.32    0.06
   0   7   6    0.35    0.10
   0   7   6    0.46    0.49
   0   7  -6    0.65    0.54
   0   7  -6    0.17    0.46
   0   7   6    0.51    0.42
   0   7   6    0.39    0.14
   0   7   6    0.54    0.05
   0   7  -6    0.45    0.07
   0  -7  -6    0.75    0.59
   0  -7  -6    0.33    0.30
   0  -7  -6    0.47    0.35
   0  -7   6    0.25    0.64
   0  -7   6    0.85    0.56
   0  -7   6    0.96    0.43
   0   7   7   16.38    1.66
   0   7   7   13.62    1.16
   0   7   7   14.45    1.09
   0   7  -7   16.74    2.03
   0   7  -7   13.30    1.94
   0   7  -7   14.02    1.14
   0   7   7   14.98    1.21
   0   7  -7   17.83    1.78
   0   7  -7   14.55    1.25
   0   7   7   12.94    1.84
   0   7  -7   15.38    1.34
   0   7  -7   15.16    1.34
   0   7   7   14.39    1.55
   0   7   7   12.98    1.13
   0   7   7   10.80    1.13
   0   7   7   15.31    1.78
   0  -7   7   17.55    2.18
   0  -7  -7   14.81    1.91
   0  -7   7   15.50    1.19
   0  -7  -7   15.07    1.30
   0  -7   7   17.60    2.63
   0  -7  -7   12.67    1.06
   0  -7   7   14.12    1.30
   0   7  -8   16.67    2.14
   0   7   8   16.94    1.94
   0   7  -8   14.98    1.35
   0   7   8   14.36    1.34
   0   7   8   16.75    2.16
   0   7   8   15.70    1.31
   0   7  -8   14.82    1.24
   0   7  -8   19.06    1.95
   0   7  -8   15.51    1.43
   0   7   8   15.25    1.31
   0   7   8   14.10    1.26
   0   7   8   16.96    1.22
   0   7   8   18.98    2.27
   0   7  -8   16.74    2.30
   0   7  -8   16.11    1.44
   0  -7  -8   13.53    1.13
   0  -7   8   14.77    1.27
   0  -7   8   18.10    2.27
   0  -7   8   18.39    2.71
   0  -7   8   16.02    1.43
   0  -7  -8   16.21    2.11
   0  -7  -8   16.47    1.26
   0  -7  -8   17.29    1.44
   0   7  -9   16.91    1.92
   0   7  -9   18.10    2.35
   0   7   9   14.55    1.20
   0   7   9   13.48    2.00
   0   7   9   14.85    1.33
   0   7  -9   13.64    1.25
   0   7  -9   15.96    1.50
   0   7  -9   16.06    1.47
   0   7   9   19.37    1.43
   0   7   9   19.06    2.22
   0   7  -9   16.16    2.15
   0   7   9   12.70    1.25
   0   7   9   15.56    2.12
   0   7  -9   15.34    1.40
   0  -7   9   16.18    1.33
   0  -7   9   14.60    2.43
   0  -7   9   17.33    2.25
   0  -7  -9   14.76    2.04
   0  -7  -9   16.66    1.17
   0  -7  -9   14.93    1.26
   0  -7   9   15.99    1.22
   0  -7  -9   13.12    1.58
   0  -7   9   15.55    1.45
   0   7  10   16.02    1.43
   0   7 -10   21.06    2.64
   0   7 -10   16.37    2.22
   0   7 -10   16.39    1.92
   0   7 -10   17.46    1.60
   0   7  10   18.80    2.45
   0   7  10   15.91    2.05
   0   7  10   17.27    1.30
   0   7  10   14.19    1.36
   0   7  10   15.85    1.38
   0   7 -10   16.87    1.54
   0   7 -10   15.88    1.47
   0   7 -10   16.72    1.38
   0   7  10   19.54    2.46
   0  -7 -10   16.04    1.35
   0  -7  10   14.67    1.25
   0  -7  10   15.11    2.14
   0  -7  10   16.52    1.37
   0  -7  10   15.02    1.51
   0  -7  10   15.04    2.45
   0  -7 -10   15.11    1.20
   0  -7 -10   18.27    1.95
   0  -7 -10   16.33    2.24
   0   7 -11    1.00    0.84
   0   7 -11    0.73    0.35
   0   7 -11    0.57    0.49
   0   7  11    0.58    0.30
   0   7 -11    0.50    0.27
   0   7  11    0.48    0.23
   0   7  11    0.65    0.27
   0   7 -11    0.21    0.20
   0   7  11    0.55    0.23
   0   7  11    0.60    0.71
   0   7  11    1.35    0.80
   0   7  11    0.27    0.58
   0   7 -11    1.09    0.83
   0   7 -11    0.91    0.21
   0  -7  11    0.79    0.92
   0  -7 -11    0.33    0.51
   0  -7  11   -0.12    0.43
   0  -7 -11    0.80    0.59
   0  -7 -11    0.85    0.33
   0  -7  11    0.49    0.27
   0  -7 -11    0.78    0.12
   0   7  12    0.27    0.16
   0   7  12   -0.08    0.50
   0   7  12   -0.08    0.63
   0   7 -12    0.12    0.17
   0   7 -12   -0.10    0.13
   0   7  12    0.24    0.15
   0   7  12    0.13    0.18
   0   7  12    0.07    0.15
   0   7 -12   -0.30    0.69
   0   7  12   -0.02    0.61
   0   7 -12    0.03    0.64
   0   7 -12   -0.55    0.56
   0  -7  12    0.10    0.65
   0  -7 -12   -0.11    0.54
   0  -7 -12   -0.50    0.37
   0  -7  12    0.23    0.24
   0  -7  12    0.14    0.61
   0  -7 -12    0.03    0.14
   0  -7 -12    0.04    0.07
   0   7 -13    8.13    1.02
   0   7 -13    9.54    1.02
   0   7  13    7.74    1.00
   0   7 -13    8.03    1.59
   0   7  13   10.00    0.99
   0   7  13   10.31    1.96
   0   7 -13    8.45    0.99
   0   7  13    8.91    0.99
   0   7 -13    8.98    1.86
   0   7  13    8.12    0.89
   0   7 -13    9.65    1.94
   0   7  13    8.61    1.89
   0  -7  13    6.29    1.26
   0  -7 -13    8.38    0.75
   0  -7  13    6.84    1.61
   0  -7 -13    7.46    0.95
   0  -7  13    8.22    1.90
   0  -7 -13    9.12    1.52
   0  -7 -13    8.03    1.72
   0  -7  13    6.81    1.10
   0   7 -14    1.83    0.62
   0   7 -14    3.47    1.27
   0   7 -14    3.16    0.61
   0   7  14    2.91    0.68
   0   7  14    2.79    0.62
   0   7  14    2.20    1.19
   0   7  14    1.74    0.98
   0   7 -14    1.99    0.58
   0   7  14    2.68    0.67
   0   7 -14    2.13    1.03
   0   7 -14    5.27    1.55
   0   7  14    2.20    0.70
   0  -7 -14    3.46    0.74
   0  -7  14    2.25    0.73
   0  -7  14    2.38    0.63
   0  -7  14    3.71    1.36
   0  -7 -14    1.98    0.84
   0  -7 -14    2.40    0.28
   0  -7 -14    1.36    0.79
   0  -7  14    1.77    1.00
   0   7 -15   -0.35    0.14
   0   7  15   -0.66    0.63
   0   7  15   -0.04    0.26
   0   7 -15   -0.39    0.62
   0   7  15   -0.06    0.78
   0   7  15    0.17    0.39
   0   7 -15    0.11    0.20
   0   7  15   -0.36    0.12
   0   7 -15   -0.57    0.66
   0   7  15    0.01    0.22
   0   7 -15   -0.20    0.23
   0  -7 -15   -0.18    0.27
   0  -7 -15    0.11    0.10
   0  -7 -15    0.83    1.05
   0  -7 -15    0.03    0.67
   0  -7 -15   -0.34    0.52
   0  -7  15   -0.27    0.21
   0  -7  15   -0.38    0.59
   0  -7  15   -0.73    0.68
   0  -7  15   -0.11    0.25
   0   7 -16    0.43    0.37
   0   7  16    0.25    0.34
   0   7  16    0.41    0.45
   0   7  16    0.32    0.15
   0   7  16    0.51    0.28
   0   7 -16    0.02    0.19
   0  -7 -16   -0.18    0.34
   0  -7  16   -0.07    0.89
   0  -7  16    0.12    0.47
   0  -7  16    0.22    0.34
   0  -7 -16    0.15    0.10
   0  -7 -16    0.59    1.17
   0   7  17   12.42    1.18
   0   7  17   10.59    1.20
   0   7 -17   11.56    1.31
   0   7  17   10.99    1.35
   0   7 -17   10.74    1.68
   0  -7 -17   11.32    1.61
   0  -7  17   10.38    1.38
   0  -7  17    9.96    1.24
   0   7  18    0.28    0.37
   0   7 -18    0.11    0.17
   0   7  18   -0.04    0.29
   0   7 -18    0.47    0.38
   0   7  18   -0.01    0.13
   0  -7 -18    0.39    0.47
   0  -7  18    0.26    0.39
   0  -7  18    0.09    0.24
   0  -7 -18   -0.02    0.29
   0   7  19    0.34    0.34
   0   7  19    0.29    0.34
   0   7 -19   -0.23    0.18
   0   7 -19    0.14    0.40
   0  -7  19    0.28    0.35
   0  -7  19   -0.57    0.18
   0  -7 -19    0.03    0.35
   0  -7 -19    0.18    0.17
   0   7 -20    2.78    0.87
   0   7  20    3.27    0.90
   0   7  20    2.34    0.64
   0  -7 -20    2.14    0.75
   0  -7  20    2.12    0.68
   0   7 -21    0.57    0.32
   0   7  21    1.15    0.45
   0   7  21    1.03    0.51
   0  -7  21    1.07    0.49
   0  -7 -21    0.47    0.46
   0   7 -22    0.92    0.47
   0   7  22    1.35    0.40
   0   7  22    0.81    0.38
   0  -7  22    0.68    0.43
   0  -7 -22    0.72    0.42
   0   7  23    0.76    0.28
   0   7 -23    0.78    0.44
   0   7  23    0.61    0.21
   0  -7  23    0.92    0.43
   0  -7 -23    0.27    0.43
   0   8   0    3.34    0.83
   0   8   0    3.29    0.74
   0   8   0    3.71    0.65
   0   8   0    4.90    0.95
   0   8   0    3.91    0.77
   0   8   0    3.84    0.79
   0   8   0    4.24    1.00
   0  -8   0    2.66    0.70
   0   8   1   54.59    3.61
   0   8  -1   54.74    3.31
   0   8  -1   54.01    3.38
   0   8  -1   59.52    3.04
   0   8   1   57.80    3.00
   0   8   1   58.60    3.58
   0   8   1   55.01    3.15
   0   8   1   56.39    3.70
   0   8  -1   58.21    3.63
   0   8  -1   57.87    3.54
   0   8   1   55.37    3.40
   0   8   1   58.88    3.39
   0   8  -1   57.76    3.40
   0  -8   1   44.23    3.66
   0   8   2   29.33    1.82
   0   8   2   27.53    2.11
   0   8  -2   24.50    1.94
   0   8   2   29.04    2.01
   0   8  -2   26.96    1.88
   0   8  -2   26.49    2.18
   0   8   2   24.50    2.08
   0   8  -2   27.05    2.24
   0   8  -2   25.94    1.73
   0   8   2   24.78    2.04
   0   8   2   27.54    2.00
   0  -8   2   30.33    2.29
   0  -8  -2   25.31    1.70
   0  -8   2   21.66    1.88
   0  -8   2   28.67    2.44
   0  -8  -2   30.45    2.20
   0   8   3   17.79    1.58
   0   8   3   14.50    1.40
   0   8   3   15.64    1.54
   0   8  -3   15.56    1.28
   0   8  -3   15.34    1.38
   0   8  -3   15.74    1.27
   0   8  -3   17.66    2.15
   0   8  -3   17.24    1.42
   0   8   3   15.92    1.37
   0   8  -3   18.35    1.57
   0   8   3   14.25    1.51
   0   8   3   17.94    1.28
   0   8  -3   14.33    1.27
   0   8  -3   16.45    2.01
   0   8   3   16.13    1.27
   0  -8   3   12.91    1.92
   0  -8   3   17.78    1.37
   0  -8   3   19.20    1.61
   0  -8  -3   14.45    1.82
   0  -8  -3   17.41    1.27
   0   8   4   66.41    4.08
   0   8   4   57.24    3.98
   0   8   4   52.28    4.06
   0   8  -4   67.56    3.78
   0   8   4   64.02    3.67
   0   8  -4   57.13    3.38
   0   8  -4   59.07    3.30
   0   8  -4   54.95    4.07
   0   8  -4   64.39    4.35
   0   8  -4   66.64    3.88
   0   8  -4   54.49    3.80
   0   8   4   57.86    3.80
   0   8   4   53.90    4.10
   0   8   4   59.64    4.04
   0   8  -4   58.71    4.27
   0   8   4   64.27    3.32
   0   8   4   51.47    3.51
   0  -8  -4   63.39    3.26
   0  -8   4   62.00    3.87
   0  -8   4   69.77    3.57
   0  -8  -4   55.43    3.23
   0  -8   4   67.92    4.16
   0  -8  -4   56.06    3.89
   0   8  -5    7.39    0.83
   0   8  -5    7.24    0.66
   0   8   5    8.46    0.70
   0   8  -5    7.80    0.71
   0   8   5    7.72    1.21
   0   8   5    7.75    1.21
   0   8   5    7.80    0.74
   0   8   5    8.87    1.49
   0   8   5    7.81    0.66
   0   8  -5    8.12    1.14
   0   8  -5    6.75    0.80
   0   8   5    7.67    1.30
   0   8  -5   10.90    1.76
   0   8   5    8.28    0.76
   0   8   5    8.91    0.77
   0   8  -5    8.56    1.41
   0   8  -5   10.53    0.87
   0  -8   5    6.79    1.38
   0  -8   5    9.60    1.24
   0  -8  -5    6.86    1.33
   0  -8  -5    8.17    0.96
   0  -8  -5    8.46    1.12
   0  -8   5    6.54    1.72
   0   8  -6    1.23    0.24
   0   8   6    0.80    0.55
   0   8  -6    1.84    0.36
   0   8   6    1.61    0.71
   0   8  -6    0.91    0.60
   0   8   6    1.60    0.35
   0   8   6    1.65    0.34
   0   8  -6    1.36    0.70
   0   8   6    1.82    0.33
   0   8   6    1.52    0.66
   0   8  -6    1.12    0.29
   0   8  -6    1.05    0.54
   0   8  -6    1.19    0.30
   0   8  -6    0.73    0.20
   0   8   6    0.94    0.48
   0   8   6    1.24    0.30
   0   8   6    1.41    0.30
   0  -8   6    1.01    0.72
   0  -8   6    0.02    0.76
   0  -8  -6    1.53    0.76
   0  -8   6    0.90    0.47
   0  -8  -6    1.80    0.58
   0   8   7   25.99    2.27
   0   8   7   30.77    2.11
   0   8  -7   31.74    2.51
   0   8  -7   32.78    2.75
   0   8   7   32.53    2.28
   0   8   7   32.31    2.69
   0   8   7   32.28    2.46
   0   8  -7   35.11    2.62
   0   8   7   30.63    2.20
   0   8  -7   33.56    2.54
   0   8  -7   28.93    2.16
   0   8  -7   31.29    2.20
   0   8   7   26.81    2.52
   0   8   7   27.80    2.16
   0   8   7   26.70    2.25
   0   8  -7   33.74    2.41
   0  -8  -7   27.73    2.48
   0  -8   7   35.67    2.32
   0  -8   7   33.54    3.85
   0  -8   7   29.61    2.19
   0  -8   7   32.38    2.68
   0  -8  -7   28.03    2.05
   0  -8   7   32.71    2.23
   0   8   8   19.00    2.39
   0   8  -8   21.70    1.76
   0   8  -8   21.09    1.68
   0   8  -8   18.36    1.48
   0   8   8   20.49    2.06
   0   8   8   18.53    1.58
   0   8   8   20.41    1.45
   0   8   8   13.97    1.45
   0   8  -8   18.93    1.73
   0   8  -8   18.52    2.45
   0   8   8   16.93    1.53
   0   8  -8   20.51    2.43
   0   8   8   24.06    2.52
   0   8  -8   20.50    1.77
   0  -8  -8   17.56    1.59
   0  -8  -8   17.69    1.34
   0  -8   8   15.78    2.66
   0  -8   8   17.54    1.49
   0  -8   8   21.56    1.69
   0  -8   8   20.61    1.46
   0  -8   8   17.73    2.34
   0  -8  -8   17.43    2.28
   0   8  -9    0.52    0.61
   0   8   9    1.93    0.86
   0   8  -9    0.39    0.53
   0   8   9    1.26    0.72
   0   8  -9    1.35    0.36
   0   8   9    1.27    0.38
   0   8   9    1.21    0.36
   0   8   9    2.86    0.95
   0   8  -9    1.32    0.43
   0   8  -9    1.28    0.32
   0   8  -9    0.89    0.65
   0   8  -9    0.73    0.24
   0   8   9    1.28    0.32
   0   8   9    2.06    0.47
   0  -8   9    1.25    0.58
   0  -8  -9    0.24    0.49
   0  -8  -9    1.89    0.40
   0  -8   9    2.97    1.19
   0  -8   9    0.92    0.38
   0  -8  -9    1.03    0.19
   0  -8  -9    1.10    0.50
   0  -8   9    1.65    0.75
   0   8  10    2.03    0.45
   0   8  10    1.22    0.41
   0   8 -10    2.73    0.63
   0   8  10    2.52    1.03
   0   8 -10    2.82    0.65
   0   8 -10    3.00    0.88
   0   8 -10    2.09    0.99
   0   8  10    3.07    0.63
   0   8  10    2.00    0.88
   0   8  10    2.82    0.62
   0   8 -10    1.99    0.61
   0   8 -10    2.76    0.60
   0   8 -10    1.51    0.86
   0   8  10    1.15    0.78
   0  -8 -10    2.25    0.51
   0  -8 -10    1.87    0.30
   0  -8  10    2.03    0.95
   0  -8 -10    2.58    1.03
   0  -8 -10    2.24    0.76
   0  -8  10    2.20    0.53
   0  -8  10    0.27    0.70
   0   8  11   36.61    3.43
   0   8  11   45.15    3.41
   0   8 -11   37.62    2.98
   0   8  11   39.71    3.19
   0   8 -11   43.04    3.56
   0   8 -11   42.21    3.26
   0   8 -11   44.81    3.57
   0   8 -11   45.51    3.12
   0   8  11   44.72    2.96
   0   8  11   39.25    3.13
   0   8  11   39.08    3.55
   0   8 -11   44.63    3.45
   0   8  11   45.88    3.15
   0   8 -11   41.70    3.38
   0  -8  11   41.46    3.00
   0  -8 -11   40.96    3.01
   0  -8 -11   40.77    2.87
   0  -8 -11   40.50    2.86
   0  -8  11   45.11    3.52
   0  -8 -11   38.82    3.32
   0  -8  11   44.47    3.88
   0   8  12    1.29    0.52
   0   8  12    1.14    0.39
   0   8  12    1.13    0.94
   0   8  12    0.85    0.38
   0   8  12    1.80    1.03
   0   8 -12    0.72    0.73
   0   8  12    1.26    0.49
   0   8 -12    0.88    0.90
   0   8 -12    0.73    0.83
   0   8 -12    0.57    0.24
   0   8 -12    0.87    0.44
   0   8 -12    1.13    0.40
   0   8  12    1.31    0.90
   0   8 -12    0.95    0.45
   0  -8 -12    1.60    0.85
   0  -8  12    0.78    0.73
   0  -8 -12    0.93    0.39
   0  -8 -12    1.52    0.69
   0  -8  12    0.95    1.08
   0  -8  12    0.76    0.36
   0   8 -13    3.59    1.13
   0   8 -13    3.35    0.76
   0   8 -13    4.67    1.45
   0   8 -13    3.09    0.73
   0   8  13    3.84    1.33
   0   8  13    4.26    1.48
   0   8  13    3.03    0.67
   0   8 -13    2.74    1.33
   0   8  13    2.20    0.68
   0   8 -13    3.78    0.87
   0   8  13    2.94    0.67
   0   8  13    3.42    0.78
   0  -8 -13    2.10    0.96
   0  -8 -13    2.67    0.89
   0  -8  13    4.05    0.84
   0  -8  13    3.40    0.92
   0  -8 -13    3.68    0.80
   0  -8  13    1.89    1.16
   0  -8  13    2.55    1.09
   0   8 -14    4.08    1.43
   0   8  14    5.20    1.58
   0   8  14    6.81    1.07
   0   8  14    5.71    1.62
   0   8 -14    5.78    1.09
   0   8 -14    7.28    1.20
   0   8 -14    5.26    1.72
   0   8  14    7.83    0.92
   0   8 -14    5.80    1.51
   0   8  14    6.37    1.12
   0   8 -14    6.28    1.14
   0   8  14    6.54    1.16
   0  -8 -14    4.60    1.22
   0  -8 -14    6.81    1.10
   0  -8  14    6.13    1.06
   0  -8  14    5.77    1.25
   0  -8 -14    6.19    1.70
   0  -8  14    6.91    1.85
   0  -8  14    6.20    1.64
   0  -8 -14    4.80    1.37
   0   8 -15    3.48    0.84
   0   8 -15    2.85    1.25
   0   8 -15    3.66    0.73
   0   8  15    3.75    0.79
   0   8  15    2.43    0.76
   0   8  15    3.32    0.76
   0   8  15    3.17    1.25
   0   8  15    2.50    0.73
   0   8 -15    2.28    1.40
   0   8 -15    2.97    0.82
   0  -8 -15    3.13    1.00
   0  -8  15    1.99    0.74
   0  -8  15    1.97    1.17
   0  -8  15    4.10    0.90
   0  -8 -15    2.94    0.77
   0  -8 -15    1.37    1.28
   0   8 -16    1.69    0.70
   0   8  16    2.14    0.56
   0   8 -16    1.30    0.53
   0   8  16    1.98    0.61
   0   8  16    1.52    0.58
   0   8  16    1.75    0.66
   0  -8  16    1.28    0.61
   0  -8 -16    1.42    0.58
   0  -8  16    1.48    0.62
   0   8  17    0.62    0.28
   0   8  17    0.09    0.44
   0   8 -17    0.25    0.23
   0   8 -17    0.18    0.41
   0   8  17   -0.09    0.28
   0  -8  17    0.53    0.47
   0  -8  17    0.21    0.27
   0  -8 -17   -0.37    0.34
   0   8  18    0.11    0.35
   0   8 -18    0.02    0.19
   0   8 -18   -0.04    0.34
   0   8  18    0.05    0.13
   0   8  18    0.22    0.34
   0  -8  18    0.00    0.33
   0  -8  18   -0.11    0.23
   0  -8 -18   -0.07    0.32
   0  -8 -18    0.25    0.29
   0   8 -19    3.73    0.88
   0   8  19    5.30    1.15
   0   8  19    4.53    0.91
   0   8 -19    3.70    0.74
   0  -8  19    4.62    0.95
   0  -8  19    6.37    1.23
   0  -8 -19    4.96    0.94
   0  -8 -19    3.53    0.88
   0   8 -20    0.31    0.22
   0   8  20   -0.10    0.22
   0   8 -20    0.39    0.43
   0   8  20    0.17    0.28
   0  -8 -20   -0.03    0.33
   0  -8  20    0.26    0.19
   0  -8  20    0.54    0.38
   0  -8 -20    0.52    0.15
   0   8  21    0.87    0.47
   0   8  21    0.54    0.30
   0   8 -21    0.36    0.44
   0  -8 -21   -0.18    0.25
   0  -8  21    0.32    0.27
   0   8  22   -0.01    0.18
   0   8  22    0.38    0.23
   0   8 -22    0.28    0.28
   0  -8  22   -0.33    0.17
   0  -8 -22   -0.15    0.25
   0   8 -23    0.58    0.33
   0   8  23    1.09    0.22
   0   8  23    1.61    0.25
   0  -8  23    1.02    0.40
   0  -8 -23    0.36    0.27
   0   9   0    0.36    0.46
   0   9   0    0.03    0.07
   0   9   0    0.05    0.29
   0   9   0   -0.01    0.05
   0   9   0   -0.24    0.29
   0   9   0    0.32    0.53
   0   9   0   -0.23    0.30
   0  -9   0    0.07    0.43
   0   9  -1    2.31    0.43
   0   9  -1    1.81    0.50
   0   9  -1    1.72    0.20
   0   9  -1    2.32    0.61
   0   9   1    1.81    0.29
   0   9   1    2.62    0.73
   0   9  -1    0.90    0.70
   0   9  -1    1.77    0.36
   0   9  -1    1.13    0.60
   0   9   1    2.87    0.70
   0   9   1    2.50    0.81
   0   9   1    1.65    0.19
   0   9   1    2.01    0.71
   0   9  -1    1.99    0.68
   0   9   1    1.76    0.22
   0   9   1    1.55    0.67
   0  -9  -1    3.37    0.84
   0  -9   1    2.14    0.71
   0  -9   1    1.50    0.75
   0   9   2   42.77    3.31
   0   9  -2   50.79    2.85
   0   9  -2   52.55    3.23
   0   9  -2   55.56    3.71
   0   9  -2   48.92    3.43
   0   9  -2   49.08    3.25
   0   9  -2   48.76    3.09
   0   9  -2   57.61    3.66
   0   9   2   49.84    3.14
   0   9   2   51.47    3.52
   0   9   2   48.87    3.22
   0   9   2   47.96    3.48
   0   9   2   49.97    3.23
   0   9  -2   56.57    3.55
   0   9   2   48.52    2.90
   0   9   2   52.28    3.41
   0   9  -2   52.16    3.66
   0  -9  -2   44.53    3.31
   0  -9  -2   46.95    2.79
   0  -9   2   54.70    3.80
   0   9  -3   14.57    1.26
   0   9   3   15.10    1.16
   0   9   3   15.48    1.59
   0   9  -3   13.44    1.24
   0   9   3   14.36    1.84
   0   9   3   12.98    1.17
   0   9  -3   12.37    1.17
   0   9   3   14.23    1.09
   0   9  -3   20.97    2.14
   0   9  -3   14.85    1.32
   0   9  -3   13.49    1.96
   0   9   3   13.61    1.16
   0   9  -3   15.26    2.07
   0   9  -3   12.84    1.29
   0   9   3   15.37    1.57
   0   9   3   15.73    1.69
   0   9  -3   14.65    1.13
   0   9   3   18.47    1.99
   0  -9   3   19.29    2.41
   0  -9   3   14.34    1.51
   0  -9  -3   15.70    1.98
   0  -9  -3   15.86    1.32
   0  -9   3   15.10    1.33
   0  -9  -3   16.77    1.27
   0   9  -4    1.06    0.30
   0   9   4    1.46    0.27
   0   9   4    1.59    0.36
   0   9  -4    1.14    0.28
   0   9   4    1.62    0.26
   0   9  -4    0.64    0.52
   0   9  -4    1.02    0.17
   0   9   4    1.02    0.60
   0   9  -4    0.85    0.26
   0   9   4    1.02    0.27
   0   9   4    0.87    0.58
   0   9   4    0.86    0.53
   0   9  -4    1.30    0.34
   0   9  -4   -0.31    0.53
   0   9   4    0.73    0.49
   0   9   4    1.83    0.38
   0   9  -4    0.04    0.37
   0   9   4    1.22    0.63
   0  -9   4    1.07    0.51
   0  -9  -4    0.87    0.46
   0  -9  -4    0.64    0.68
   0  -9   4    1.71    0.83
   0  -9  -4    1.00    0.46
   0   9   5   10.24    0.89
   0   9   5    9.72    1.44
   0   9   5    7.32    0.80
   0   9  -5    9.20    0.92
   0   9   5   10.31    0.90
   0   9   5    9.60    1.56
   0   9  -5   13.79    1.91
   0   9   5   11.11    1.72
   0   9  -5    8.51    0.81
   0   9  -5   10.57    1.34
   0   9  -5    9.70    1.01
   0   9   5   10.02    0.81
   0   9  -5    8.61    1.69
   0   9  -5    8.79    0.97
   0   9   5    9.28    1.43
   0   9   5    9.74    0.82
   0   9  -5   10.14    0.82
   0  -9   5    7.39    0.76
   0  -9  -5    8.55    1.54
   0  -9   5    5.24    1.71
   0  -9   5    9.15    1.65
   0  -9   5   10.80    1.43
   0  -9  -5   10.41    1.29
   0   9  -6   38.80    3.26
   0   9   6   45.43    3.12
   0   9   6   35.72    3.16
   0   9   6   45.89    3.06
   0   9  -6   44.80    2.94
   0   9  -6   43.23    3.12
   0   9   6   40.19    2.87
   0   9   6   36.87    3.07
   0   9   6   45.12    2.87
   0   9  -6   43.84    3.36
   0   9   6   38.35    2.97
   0   9  -6   44.38    3.38
   0   9  -6   44.14    2.92
   0   9   6   34.01    2.85
   0   9   6   41.04    3.32
   0   9  -6   43.73    3.17
   0   9  -6   47.61    2.84
   0  -9   6   45.36    3.01
   0  -9   6   46.28    3.42
   0  -9  -6   43.64    2.69
   0  -9   6   50.36    3.06
   0  -9   6   45.53    5.12
   0   9  -7   14.82    1.50
   0   9  -7   15.49    2.25
   0   9   7   12.89    1.30
   0   9   7   14.09    1.93
   0   9   7   16.04    1.29
   0   9  -7   17.06    1.29
   0   9  -7   16.12    1.54
   0   9   7   16.20    2.25
   0   9  -7   17.02    1.46
   0   9   7   15.55    1.35
   0   9   7   15.37    1.22
   0   9   7   16.33    1.35
   0   9  -7   17.76    2.23
   0   9   7   17.84    2.36
   0   9  -7   19.33    2.00
   0  -9   7   14.46    2.63
   0  -9  -7   12.38    1.92
   0  -9   7   16.82    1.51
   0  -9  -7   12.99    1.53
   0  -9   7   13.33    1.18
   0  -9   7   16.10    2.24
   0   9   8    4.77    0.78
   0   9  -8    4.89    1.04
   0   9   8    3.80    0.71
   0   9  -8    4.85    0.73
   0   9   8    4.39    1.17
   0   9  -8    4.96    0.96
   0   9   8    4.40    0.53
   0   9  -8    4.18    1.12
   0   9   8    4.23    1.07
   0   9   8    5.45    0.66
   0   9  -8    3.62    0.76
   0   9  -8    5.18    1.45
   0   9  -8    5.37    1.03
   0   9   8    3.28    1.06
   0  -9   8    5.23    0.83
   0  -9  -8    6.20    1.41
   0  -9   8    4.04    1.52
   0  -9  -8    4.11    0.91
   0  -9   8    3.86    1.15
   0   9   9    9.48    1.85
   0   9   9    6.90    1.41
   0   9  -9    8.10    1.32
   0   9  -9    8.51    1.80
   0   9   9    8.73    0.81
   0   9  -9    6.22    1.41
   0   9  -9    7.65    0.81
   0   9   9    8.76    0.91
   0   9  -9    8.14    1.01
   0   9   9    7.05    0.87
   0   9   9    8.40    1.72
   0   9  -9    7.15    1.30
   0   9   9    7.16    0.85
   0   9  -9    7.42    0.92
   0  -9  -9    6.39    0.74
   0  -9  -9    6.63    1.53
   0  -9   9    8.44    0.92
   0  -9  -9    5.72    1.07
   0  -9   9    8.03    1.60
   0  -9   9    7.60    1.99
   0   9  10   13.58    1.29
   0   9  10   14.53    1.21
   0   9 -10   13.41    2.14
   0   9  10   15.52    2.37
   0   9  10   13.44    1.33
   0   9 -10   12.25    1.35
   0   9 -10   14.19    1.49
   0   9 -10   13.04    2.26
   0   9 -10   13.76    1.25
   0   9  10   17.31    2.34
   0   9 -10   16.16    1.99
   0   9 -10   13.75    1.48
   0   9  10   13.41    2.17
   0   9  10   11.49    1.24
   0  -9 -10   15.22    1.84
   0  -9 -10   13.29    2.18
   0  -9  10   11.86    1.22
   0  -9  10   11.35    2.42
   0  -9 -10   12.52    1.19
   0  -9  10   10.09    1.84
   0   9 -11    8.71    1.13
   0   9 -11    8.19    1.94
   0   9  11    9.60    1.84
   0   9  11    6.34    1.09
   0   9  11    9.06    1.89
   0   9  11    8.99    0.91
   0   9  11    8.32    0.99
   0   9 -11    8.97    1.11
   0   9  11    7.57    0.96
   0   9 -11    9.19    0.98
   0   9 -11    8.78    1.08
   0   9 -11    9.29    1.67
   0   9 -11    8.57    1.91
   0  -9  11    6.58    1.52
   0  -9  11    9.18    0.98
   0  -9  11    8.02    2.04
   0  -9 -11    8.28    1.42
   0  -9 -11    7.58    1.60
   0  -9 -11    7.88    0.91
   0   9  12    5.79    1.61
   0   9  12    6.79    0.80
   0   9  12    5.75    1.02
   0   9 -12    6.67    1.06
   0   9  12    6.50    1.68
   0   9 -12    7.11    1.56
   0   9  12    6.04    1.05
   0   9 -12    7.32    1.27
   0   9 -12    5.57    1.19
   0   9 -12    7.42    1.84
   0   9 -12    5.81    1.67
   0   9 -12    5.90    1.18
   0   9  12    6.33    1.10
   0  -9 -12    7.29    1.11
   0  -9  12    5.15    1.40
   0  -9 -12    4.75    1.32
   0  -9 -12    6.69    1.28
   0  -9  12    8.03    2.02
   0  -9  12    6.82    1.09
   0   9  13   -0.67    0.77
   0   9 -13    0.41    0.23
   0   9 -13    0.20    0.29
   0   9  13   -0.47    0.71
   0   9  13    0.40    0.44
   0   9 -13    0.16    0.27
   0   9  13    0.16    0.26
   0   9 -13    0.62    0.90
   0   9 -13    0.11    0.84
   0   9  13   -0.10    0.22
   0   9  13    0.57    0.46
   0   9 -13   -0.51    0.63
   0  -9 -13   -0.53    0.76
   0  -9 -13   -0.16    0.53
   0  -9  13    0.30    0.88
   0  -9  13    0.26    0.35
   0  -9 -13   -0.26    0.62
   0  -9  13    0.92    0.96
   0  -9 -13    0.13    0.30
   0   9  14    6.49    1.09
   0   9 -14    4.36    1.54
   0   9 -14    7.01    1.29
   0   9 -14    7.72    1.26
   0   9  14    5.76    1.00
   0   9 -14    7.05    1.36
   0   9  14    6.97    1.90
   0   9  14    8.59    1.34
   0   9  14    7.27    1.28
   0   9 -14    6.93    1.84
   0   9  14    6.60    2.12
   0   9 -14    8.08    1.73
   0  -9 -14    6.81    1.49
   0  -9  14    6.86    1.45
   0  -9  14    6.20    1.79
   0  -9 -14    4.68    1.65
   0  -9 -14    5.27    1.65
   0  -9 -14    7.22    1.17
   0  -9  14    6.21    1.07
   0  -9  14    3.15    1.25
   0   9 -15    0.82    0.26
   0   9 -15    0.43    0.43
   0   9 -15    0.60    0.42
   0   9 -15    0.13    0.87
   0   9  15    0.11    0.42
   0   9  15    0.40    0.40
   0   9  15    0.51    0.44
   0   9  15    0.28    0.35
   0  -9  15    0.57    0.43
   0  -9 -15    0.46    0.44
   0  -9  15    0.48    0.40
   0   9 -16    3.69    0.72
   0   9  16    2.64    0.81
   0   9  16    4.45    1.05
   0   9  16    5.52    1.03
   0   9 -16    3.30    0.92
   0   9 -16    2.78    0.81
   0   9  16    4.10    0.85
   0  -9 -16    3.17    0.77
   0  -9  16    3.46    0.85
   0  -9  16    3.63    0.98
   0   9 -17    1.22    0.55
   0   9  17    0.97    0.61
   0   9  17    0.30    0.36
   0   9 -17    1.48    0.64
   0   9  17    0.41    0.33
   0  -9 -17    0.95    0.51
   0  -9  17    0.98    0.51
   0  -9  17    1.03    0.55
   0   9 -18    2.55    0.81
   0   9 -18    2.30    0.75
   0   9  18    2.30    0.61
   0   9  18    2.45    0.80
   0   9  18    1.71    0.58
   0  -9  18    2.43    0.72
   0  -9 -18    1.51    0.55
   0  -9 -18    1.88    0.68
   0  -9  18    1.92    0.64
   0   9 -19    0.94    0.36
   0   9 -19    1.70    0.56
   0   9  19    1.83    0.70
   0   9  19    2.09    0.61
   0   9  19    2.03    0.24
   0  -9 -19    1.84    0.57
   0  -9  19    0.99    0.43
   0  -9 -19    1.17    0.58
   0  -9  19    1.24    0.57
   0   9 -20    2.23    0.74
   0   9  20    4.10    0.89
   0   9 -20    2.44    0.44
   0   9  20    4.73    1.08
   0  -9 -20    2.76    0.69
   0  -9  20    2.10    0.52
   0  -9  20    2.20    0.62
   0  -9 -20    1.86    0.67
   0   9  21    0.79    0.37
   0   9  21    0.66    0.29
   0   9 -21    0.41    0.31
   0  -9  21    0.97    0.42
   0  -9 -21    0.48    0.16
   0  -9  21   -0.06    0.23
   0  -9 -21    0.35    0.39
   0   9  22    0.38    0.29
   0   9  22    0.26    0.19
   0   9 -22   -0.26    0.25
   0  -9  22   -0.06    0.29
   0  -9 -22   -0.07    0.23
   0  10   0   65.73    4.89
   0  10   0   73.70    4.36
   0  10   0   65.83    4.41
   0  10   0   80.10    4.67
   0  10   0   67.17    4.90
   0  10   0   60.05    4.70
   0  10   0   70.22    4.48
   0  10   0   66.24    4.66
   0  10   0   63.58    4.20
   0  10   0   67.38    3.70
   0  10   0   61.61    3.92
   0 -10   0   83.23    4.76
   0 -10   0   84.07    4.47
   0  10   1    2.22    0.41
   0  10   1    2.05    0.67
   0  10   1    3.09    0.94
   0  10   1    2.02    0.25
   0  10  -1    2.38    0.46
   0  10  -1    2.92    0.48
   0  10   1    2.24    0.30
   0  10  -1    2.28    0.39
   0  10  -1    1.99    0.87
   0  10   1    2.51    0.26
   0  10   1    2.66    0.80
   0  10  -1    1.84    0.84
   0  10  -1    2.71    0.45
   0  10   1    1.97    0.83
   0  10   1    2.63    0.51
   0  10   1    2.21    0.81
   0  10  -1    2.73    0.67
   0  10   1    2.56    0.46
   0  10  -1    2.02    0.42
   0  10  -1    3.53    0.88
   0 -10   1    3.54    1.06
   0 -10   1    1.46    1.03
   0 -10  -1    2.55    0.89
   0 -10   1    2.82    0.82
   0 -10  -1    2.10    0.79
   0  10  -2    6.18    0.58
   0  10  -2    7.02    1.54
   0  10  -2    5.48    0.67
   0  10   2    6.28    0.52
   0  10  -2    6.16    0.65
   0  10   2    7.11    1.30
   0  10   2    6.53    1.25
   0  10  -2    6.82    1.41
   0  10   2    5.51    0.56
   0  10  -2    7.18    1.32
   0  10   2    5.58    0.60
   0  10  -2    6.54    0.75
   0  10  -2    6.15    0.97
   0  10   2    5.88    0.62
   0  10  -2    6.25    0.60
   0  10   2    5.10    0.58
   0  10   2    4.92    0.54
   0  10   2    6.48    1.24
   0  10  -2    5.18    0.49
   0  10   2    7.62    1.47
   0 -10   2    6.89    1.62
   0 -10  -2    6.30    0.96
   0 -10  -2    4.88    1.14
   0 -10   2    7.72    1.42
   0 -10  -2    6.50    1.35
   0 -10   2    4.52    0.95
   0  10   3   32.57    2.38
   0  10  -3   28.60    2.46
   0  10   3   27.39    2.18
   0  10  -3   32.92    2.34
   0  10  -3   29.35    2.71
   0  10  -3   33.87    2.13
   0  10  -3   34.29    2.80
   0  10   3   29.96    2.26
   0  10   3   29.68    2.57
   0  10  -3   29.12    2.14
   0  10  -3   31.29    2.11
   0  10  -3   29.60    2.47
   0  10   3   34.88    2.34
   0  10   3   30.03    2.12
   0  10  -3   32.33    2.49
   0  10   3   26.99    2.41
   0  10   3   29.01    2.38
   0  10   3   28.34    2.12
   0  10   3   28.59    2.19
   0  10  -3   28.66    2.23
   0 -10  -3   29.84    2.01
   0 -10  -3   33.33    2.19
   0 -10   3   33.81    2.97
   0 -10  -3   28.45    2.53
   0 -10   3   32.56    2.56
   0  10   4   13.37    1.93
   0  10   4   16.90    1.29
   0  10   4   15.17    1.20
   0  10   4   14.60    1.29
   0  10  -4   15.69    1.23
   0  10  -4   15.71    1.48
   0  10   4   15.89    2.01
   0  10   4   15.94    1.30
   0  10  -4   16.25    1.69
   0  10  -4   15.21    1.19
   0  10  -4   12.43    1.38
   0  10  -4   14.30    1.33
   0  10   4   13.82    1.88
   0  10   4   15.32    1.20
   0  10   4   15.58    1.29
   0  10  -4   16.44    2.02
   0  10  -4   14.71    1.22
   0  10  -4   14.35    2.20
   0 -10   4   14.46    1.56
   0 -10  -4   13.20    1.49
   0 -10  -4   17.01    2.16
   0 -10   4   14.91    2.28
   0 -10   4   10.69    2.31
   0  10   5   17.99    1.75
   0  10  -5   21.65    1.86
   0  10  -5   22.92    2.03
   0  10   5   25.19    2.16
   0  10  -5   24.13    1.87
   0  10  -5   30.44    3.27
   0  10  -5   25.85    1.77
   0  10   5   23.87    2.25
   0  10   5   23.14    1.69
   0  10   5   27.69    2.35
   0  10   5   22.39    1.81
   0  10  -5   26.17    2.23
   0  10   5   22.97    1.78
   0  10  -5   21.67    1.69
   0  10   5   20.28    1.68
   0  10   5   24.01    2.12
   0  10   5   24.63    1.85
   0  10  -5   21.41    2.01
   0 -10  -5   22.60    2.22
   0 -10   5   15.80    3.02
   0 -10   5   23.13    1.73
   0 -10   5   21.74    2.79
   0 -10  -5   26.55    1.87
   0 -10   5   26.12    2.06
   0  10   6    3.22    1.02
   0  10  -6    3.18    0.68
   0  10  -6    2.79    0.65
   0  10   6    3.11    0.56
   0  10  -6    3.40    0.87
   0  10  -6    3.00    1.16
   0  10  -6    2.82    0.94
   0  10   6    3.41    0.63
   0  10   6    2.58    0.54
   0  10  -6    2.35    0.47
   0  10   6    2.08    0.86
   0  10  -6    3.67    0.60
   0  10   6    3.02    0.98
   0  10   6    3.14    0.92
   0  10   6    3.31    0.62
   0  10   6    3.00    0.51
   0  10  -6    3.27    0.74
   0 -10   6    3.81    0.87
   0 -10  -6    4.12    0.91
   0 -10   6    2.89    1.32
   0 -10   6    3.84    1.18
   0 -10  -6    2.84    0.99
   0 -10   6    2.14    0.36
   0  10   7   21.68    1.63
   0  10  -7   20.40    1.79
   0  10  -7   20.58    2.91
   0  10   7   21.06    2.63
   0  10  -7   19.31    2.39
   0  10   7   21.39    1.72
   0  10  -7   20.15    1.58
   0  10   7   18.56    2.29
   0  10   7   18.60    1.66
   0  10  -7   20.65    1.93
   0  10  -7   20.09    2.13
   0  10   7   16.39    1.60
   0  10   7   20.50    1.55
   0  10  -7   19.76    1.88
   0  10   7   18.09    2.52
   0 -10   7   21.46    3.49
   0 -10  -7   19.82    1.67
   0 -10   7   20.23    2.63
   0  10  -8    3.12    1.25
   0  10   8    4.49    1.28
   0  10  -8    5.12    1.03
   0  10   8    2.91    1.11
   0  10   8    4.86    0.74
   0  10   8    3.53    0.69
   0  10   8    3.24    0.71
   0  10  -8    2.93    0.90
   0  10  -8    3.83    0.85
   0  10   8    4.44    1.22
   0  10  -8    3.81    0.89
   0  10  -8    4.80    0.75
   0  10   8    3.49    0.71
   0  10  -8    2.51    1.03
   0 -10  -8    2.43    0.78
   0 -10  -8    3.94    1.19
   0 -10   8    3.65    0.73
   0 -10   8    4.79    1.70
   0 -10   8    3.74    1.27
   0  10   9    3.29    1.17
   0  10  -9    2.59    1.16
   0  10  -9    3.88    1.22
   0  10  -9    4.10    1.03
   0  10  -9    4.24    1.01
   0  10   9    5.48    0.83
   0  10  -9    4.24    0.89
   0  10  -9    4.95    0.81
   0  10  -9    4.37    0.96
   0  10   9    5.00    0.89
   0  10   9    4.39    1.24
   0  10   9    3.79    0.77
   0  10   9    4.96    0.89
   0 -10   9    4.96    0.87
   0 -10   9    4.02    1.62
   0 -10   9    2.83    1.16
   0 -10  -9    4.96    0.80
   0 -10  -9    1.85    0.94
   0 -10  -9    6.41    1.19
   0  10  10    9.49    1.08
   0  10 -10    8.74    0.97
   0  10 -10   10.36    1.64
   0  10 -10    8.06    1.92
   0  10  10    9.15    1.09
   0  10 -10    9.27    1.15
   0  10  10    8.66    0.95
   0  10 -10    9.04    1.20
   0  10  10    9.04    1.09
   0  10 -10   11.15    1.77
   0  10  10    8.49    1.85
   0  10  10   10.10    1.87
   0  10 -10   11.19    2.05
   0 -10 -10   11.58    1.60
   0 -10  10   10.15    2.46
   0 -10 -10   11.64    2.09
   0 -10 -10   10.43    1.02
   0 -10  10   10.94    1.11
   0 -10  10    9.66    1.90
   0  10  11    8.25    1.31
   0  10  11    7.87    1.21
   0  10 -11    7.47    1.42
   0  10 -11    7.50    1.40
   0  10 -11    6.74    1.59
   0  10  11    6.88    1.15
   0  10 -11    7.75    0.92
   0  10  11    7.06    0.85
   0  10  11    7.38    1.79
   0  10  11    7.91    1.91
   0  10 -11    6.93    1.26
   0  10 -11    6.66    1.44
   0  10 -11    5.81    1.74
   0 -10 -11    6.34    1.02
   0 -10  11    7.85    2.10
   0 -10  11    7.93    1.15
   0 -10  11    6.29    1.54
   0 -10 -11    7.60    1.76
   0 -10 -11    8.07    1.38
   0  10  12    8.02    0.94
   0  10 -12    7.65    1.55
   0  10  12    6.24    1.13
   0  10  12    8.05    1.30
   0  10  12    8.11    1.01
   0  10 -12    8.11    1.47
   0  10 -12    9.67    2.06
   0  10  12    9.57    2.15
   0  10 -12    9.72    1.66
   0  10 -12    6.89    1.13
   0  10  12    6.42    1.69
   0  10 -12    5.72    1.17
   0  10 -12    6.99    1.77
   0 -10  12    7.71    1.16
   0 -10 -12    5.87    1.25
   0 -10  12    7.01    2.14
   0 -10 -12    8.41    1.95
   0 -10 -12    7.27    1.13
   0 -10 -12    5.69    1.54
   0  10 -13    1.34    1.22
   0  10 -13    0.40    0.36
   0  10  13    0.72    0.47
   0  10 -13   -0.18    0.26
   0  10  13    0.35    0.74
   0  10 -13    0.48    0.81
   0  10 -13   -0.16    0.15
   0  10 -13   -0.12    0.78
   0  10  13   -0.12    1.00
   0  10 -13    0.14    0.39
   0  10  13    0.48    0.47
   0  10  13    0.39    0.28
   0  10  13    0.38    0.40
   0 -10  13   -0.06    0.83
   0 -10 -13   -0.13    0.57
   0 -10 -13    0.45    0.73
   0 -10 -13    0.59    0.92
   0 -10 -13    0.22    0.36
   0 -10  13   -0.68    0.55
   0 -10  13    0.16    0.33
   0  10  14    0.03    0.35
   0  10  14    0.19    0.37
   0  10  14    0.44    0.36
   0  10 -14    0.67    0.34
   0  10 -14    0.07    0.32
   0  10 -14    0.06    0.33
   0  10  14    0.36    0.40
   0 -10  14    0.75    0.46
   0 -10 -14    0.88    0.68
   0 -10 -14    0.36    0.40
   0 -10  14   -0.01    0.33
   0  10  15    7.60    1.37
   0  10 -15    8.46    1.36
   0  10  15    7.23    1.27
   0  10 -15    9.99    1.20
   0  10  15    8.70    1.27
   0  10 -15    9.59    1.63
   0  10  15    6.97    1.30
   0 -10 -15    7.93    1.28
   0 -10  15    6.17    1.13
   0 -10  15    7.88    1.56
   0  10  16    0.92    0.56
   0  10 -16    0.89    0.23
   0  10 -16    1.13    0.51
   0  10  16    0.91    0.49
   0  10  16    0.77    0.43
   0  10  16    1.25    0.66
   0  10 -16    0.75    0.51
   0 -10  16    1.09    0.49
   0 -10  16    0.98    0.51
   0 -10 -16    0.93    0.50
   0  10  17   -0.09    0.34
   0  10 -17    0.42    0.19
   0  10 -17    0.56    0.33
   0  10  17    0.59    0.40
   0  10 -17    0.54    0.34
   0  10  17    0.10    0.21
   0 -10  17    0.55    0.38
   0 -10  17    0.24    0.35
   0 -10 -17    0.35    0.40
   0  10 -18    1.94    0.59
   0  10 -18    0.42    0.42
   0  10  18    0.90    0.51
   0  10  18    1.38    0.41
   0  10  18    1.08    0.41
   0 -10 -18    0.85    0.47
   0 -10 -18    1.80    0.62
   0 -10  18    1.63    0.57
   0 -10  18    0.88    0.46
   0  10  19    2.56    0.81
   0  10 -19    1.85    0.45
   0  10 -19    2.26    0.85
   0  10  19    2.10    0.55
   0  10  19    1.80    0.52
   0 -10 -19    0.96    0.47
   0 -10  19    1.11    0.50
   0 -10 -19    1.47    0.59
   0 -10  19    1.16    0.48
   0  10 -20   -0.07    0.22
   0  10  20    1.03    0.55
   0  10 -20    0.26    0.34
   0  10  20    0.76    0.18
   0  10  20    0.55    0.33
   0 -10 -20    0.49    0.34
   0 -10  20    0.85    0.40
   0 -10 -20    0.42    0.45
   0 -10  20   -0.07    0.26
   0  10  21    0.62    0.23
   0  10 -21    0.14    0.25
   0  10 -21    0.80    0.45
   0  10  21    0.17    0.30
   0 -10 -21   -0.12    0.23
   0 -10  21    0.37    0.27
   0 -10  21   -0.05    0.22
   0 -10 -21    0.17    0.16
   0  10  22    0.93    0.42
   0  10  22    0.56    0.18
   0  10 -22    0.96    0.36
   0 -10  22    0.71    0.29
   0 -10 -22    1.21    0.45
   0  11   0    0.08    0.11
   0  11   0    0.16    0.66
   0  11   0    0.26    0.09
   0  11   0    0.50    0.44
   0  11   0    0.59    0.14
   0  11   0    0.59    0.17
   0  11   0    0.38    0.12
   0  11   0    0.23    0.06
   0  11   0   -0.49    0.41
   0  11   0    0.61    0.12
   0  11   0    0.03    0.58
   0  11   0   -0.03    0.07
   0  11   0    0.25    0.48
   0 -11   0    0.47    0.65
   0 -11   0    0.91    0.85
   0 -11   0    0.48    0.50
   0  11   1   15.37    1.27
   0  11  -1   18.53    1.62
   0  11  -1   19.69    1.52
   0  11  -1   16.96    1.59
   0  11   1   18.28    1.55
   0  11   1   20.04    2.33
   0  11   1   17.74    1.43
   0  11   1   19.39    1.40
   0  11   1   16.89    1.33
   0  11  -1   22.23    2.26
   0  11  -1   16.18    2.30
   0  11   1   16.95    1.56
   0  11   1   20.31    2.51
   0  11  -1   18.09    1.28
   0  11  -1   16.68    2.30
   0  11  -1   16.30    1.33
   0  11  -1   16.01    1.40
   0  11  -1   15.25    1.40
   0  11   1   17.00    1.35
   0  11  -1   18.47    1.39
   0  11   1   14.67    1.40
   0  11   1   17.77    2.22
   0  11   1   18.97    1.61
   0 -11   1   21.59    2.68
   0 -11   1   14.65    2.44
   0 -11   1   25.99    2.00
   0 -11  -1   17.64    2.11
   0 -11   1   20.11    1.81
   0 -11  -1   22.16    2.12
   0  11   2    0.23    0.09
   0  11   2   -0.23    0.48
   0  11  -2    0.36    0.12
   0  11  -2    0.29    0.41
   0  11  -2   -0.29    0.41
   0  11   2    0.20    0.11
   0  11   2    0.27    0.13
   0  11   2    0.23    0.10
   0  11  -2   -0.01    0.56
   0  11   2   -0.15    0.55
   0  11   2   -0.01    0.07
   0  11  -2   -0.01    0.09
   0  11  -2    0.12    0.08
   0  11   2    0.38    0.08
   0  11  -2    0.69    0.68
   0  11  -2    0.24    0.13
   0  11   2   -0.04    0.40
   0  11  -2    0.18    0.10
   0  11   2    0.11    0.10
   0  11   2    0.00    0.54
   0 -11  -2    0.02    0.56
   0 -11  -2    0.13    0.39
   0 -11  -2    0.60    0.74
   0 -11   2   -0.70    0.50
   0 -11   2   -0.34    0.83
   0  11   3    6.66    0.66
   0  11  -3    7.06    0.65
   0  11  -3    7.58    0.91
   0  11   3    7.09    0.70
   0  11   3    8.53    1.61
   0  11  -3    8.20    1.44
   0  11  -3    7.88    0.91
   0  11   3    8.61    0.83
   0  11   3    9.37    1.46
   0  11   3    7.99    0.75
   0  11  -3    7.45    0.74
   0  11  -3    6.75    0.69
   0  11  -3    8.12    0.84
   0  11   3    6.38    0.73
   0  11  -3    7.35    1.59
   0  11   3    6.23    0.73
   0  11  -3    8.69    1.74
   0  11   3   10.03    1.65
   0  11  -3    8.58    1.24
   0  11   3    9.85    1.60
   0 -11   3    6.55    1.33
   0 -11  -3    8.96    1.66
   0 -11  -3    6.70    1.39
   0 -11   3    8.60    1.80
   0 -11  -3    6.38    1.01
   0  11   4   11.75    1.83
   0  11  -4   10.88    0.93
   0  11  -4   10.88    1.92
   0  11   4   10.44    0.97
   0  11   4    8.29    0.95
   0  11   4   11.38    1.03
   0  11   4   10.65    0.93
   0  11  -4   10.28    1.16
   0  11  -4   10.37    0.96
   0  11  -4    9.09    1.11
   0  11   4   12.08    0.96
   0  11   4   10.76    1.68
   0  11   4   10.35    0.98
   0  11  -4   11.39    1.46
   0  11  -4    8.96    0.87
   0  11  -4   10.83    1.06
   0  11   4   10.43    1.72
   0  11  -4    9.10    1.59
   0 -11  -4    7.87    1.50
   0 -11   4   11.09    2.60
   0 -11  -4    9.75    1.79
   0 -11  -4   13.09    1.51
   0 -11   4    9.62    1.54
   0 -11   4   10.02    1.91
   0  11   5   26.00    2.12
   0  11  -5   31.21    2.20
   0  11   5   30.75    2.26
   0  11   5   22.22    1.98
   0  11  -5   29.72    2.06
   0  11  -5   24.91    2.39
   0  11   5   26.84    2.42
   0  11  -5   27.74    2.27
   0  11  -5   29.89    2.11
   0  11   5   28.58    2.05
   0  11   5   31.03    2.54
   0  11  -5   23.56    3.02
   0  11  -5   28.95    2.46
   0  11   5   29.44    2.67
   0  11   5   32.81    2.26
   0  11  -5   29.70    2.52
   0 -11   5   24.56    2.05
   0 -11  -5   28.91    2.59
   0 -11   5   31.86    2.90
   0 -11  -5   31.38    2.15
   0 -11   5   11.92    2.82
   0 -11   5   32.69    2.48
   0  11   6   12.79    1.28
   0  11   6   16.07    2.35
   0  11  -6   15.58    1.45
   0  11   6   13.46    1.21
   0  11   6   14.11    1.33
   0  11  -6   14.12    1.22
   0  11   6   14.52    1.23
   0  11  -6   14.08    1.54
   0  11  -6   19.77    2.09
   0  11  -6   16.29    1.32
   0  11   6   16.34    2.23
   0  11  -6   15.68    2.45
   0  11   6   15.02    1.36
   0  11  -6   14.32    1.54
   0  11  -6   17.02    2.23
   0 -11  -6   14.27    1.65
   0 -11   6   17.48    2.63
   0 -11   6   14.30    2.95
   0 -11  -6   14.63    2.23
   0  11   7    1.99    0.50
   0  11   7    1.22    0.83
   0  11  -7    2.97    1.18
   0  11  -7    1.69    0.57
   0  11  -7    2.74    0.56
   0  11  -7    1.80    1.06
   0  11  -7    1.89    0.58
   0  11  -7    2.39    0.50
   0  11   7    1.83    0.90
   0  11   7    2.10    0.52
   0  11  -7    2.11    0.66
   0  11   7    1.94    0.52
   0  11   7    2.09    0.52
   0  11  -7    2.21    0.77
   0  11   7    2.27    0.49
   0 -11  -7    1.90    0.68
   0 -11  -7    2.40    1.02
   0 -11   7    0.90    0.82
   0 -11   7    0.86    1.16
   0  11  -8    2.43    0.82
   0  11  -8    2.67    0.72
   0  11  -8    3.34    0.86
   0  11   8    1.98    0.63
   0  11   8    1.69    0.53
   0  11   8    3.17    1.22
   0  11   8    1.83    0.54
   0  11  -8    2.42    0.73
   0  11  -8    1.26    0.97
   0  11   8    2.07    0.95
   0  11  -8    1.24    0.76
   0  11  -8    3.37    0.64
   0  11   8    2.63    0.54
   0 -11   8    3.12    1.20
   0 -11  -8    2.72    0.85
   0 -11   8    2.53    1.53
   0 -11  -8    2.02    0.98
   0 -11   8    3.56    0.75
   0  11  -9   12.05    2.08
   0  11   9   15.37    1.30
   0  11   9   14.53    1.43
   0  11   9   12.82    1.36
   0  11  -9   11.50    2.29
   0  11  -9   13.17    1.61
   0  11  -9   13.58    1.51
   0  11   9   17.86    2.57
   0  11  -9   18.07    2.22
   0  11  -9   12.02    1.53
   0  11   9   12.36    1.35
   0  11   9   14.39    2.36
   0  11  -9   13.57    1.27
   0 -11  -9   13.62    2.29
   0 -11   9   15.07    1.40
   0 -11   9   16.67    3.08
   0 -11  -9   15.12    1.28
   0 -11  -9   11.04    1.58
   0 -11   9   15.07    2.40
   0  11  10    2.31    1.18
   0  11  10    1.69    0.92
   0  11 -10    1.85    0.66
   0  11 -10    1.88    0.65
   0  11 -10    1.96    0.54
   0  11  10    1.93    0.51
   0  11 -10    1.37    1.04
   0  11  10    1.62    0.63
   0  11  10    2.47    0.68
   0  11  10    1.79    0.64
   0  11 -10    1.96    1.01
   0  11 -10    1.66    0.67
   0 -11 -10    2.68    1.26
   0 -11 -10    0.54    0.92
   0 -11  10    1.83    1.10
   0 -11  10    2.16    1.01
   0 -11 -10    2.56    0.85
   0 -11  10    1.76    0.56
   0 -11 -10    2.41    0.58
   0  11  11    0.34    0.43
   0  11 -11    0.74    0.37
   0  11 -11   -0.14    0.24
   0  11  11    0.62    0.45
   0  11  11    1.42    1.04
   0  11  11    0.28    0.31
   0  11 -11    0.65    0.92
   0  11  11    0.53    0.48
   0  11 -11   -0.09    0.31
   0  11 -11    0.45    0.42
   0  11  11   -0.33    0.62
   0  11 -11    0.93    0.92
   0 -11 -11    0.37    0.97
   0 -11  11    1.12    0.51
   0 -11 -11    0.47    0.32
   0 -11  11    0.60    0.71
   0 -11 -11    0.88    0.65
   0 -11  11    0.27    0.76
   0 -11 -11    0.28    0.68
   0  11 -12    3.57    0.96
   0  11 -12    4.46    1.56
   0  11 -12    3.44    0.91
   0  11  12    4.62    1.01
   0  11  12    3.80    0.79
   0  11  12    3.48    1.48
   0  11 -12    4.62    0.92
   0  11  12    4.92    1.07
   0  11  12    3.40    0.83
   0  11 -12    5.13    1.24
   0  11 -12    5.09    1.62
   0  11  12    3.79    1.37
   0 -11  12    2.41    1.44
   0 -11 -12    5.19    0.95
   0 -11  12    2.57    1.22
   0 -11 -12    2.00    1.17
   0 -11  12    3.92    0.86
   0 -11 -12    3.56    1.07
   0 -11 -12    3.75    1.41
   0  11  13    4.74    1.03
   0  11 -13    3.95    1.05
   0  11  13    5.02    1.08
   0  11  13    5.11    1.09
   0  11 -13    4.51    1.10
   0  11 -13    4.94    0.98
   0  11  13    3.74    1.51
   0  11 -13    4.58    1.22
   0  11  13    6.21    1.06
   0 -11  13    4.35    0.91
   0 -11 -13    4.73    0.89
   0 -11 -13    4.29    1.17
   0  11  14    1.12    0.45
   0  11 -14    1.10    0.67
   0  11  14    0.78    0.61
   0  11  14    1.23    0.63
   0  11  14    1.08    0.59
   0  11 -14    2.30    0.76
   0  11 -14    1.56    0.59
   0 -11  14    1.62    0.78
   0 -11  14    1.60    0.63
   0 -11 -14    1.11    0.52
   0  11  15   -0.12    0.45
   0  11 -15    0.05    0.36
   0  11  15    0.18    0.32
   0  11 -15    0.33    0.45
   0  11  15   -0.10    0.21
   0  11 -15    0.16    0.29
   0  11  15   -0.12    0.33
   0 -11  15    0.17    0.32
   0 -11 -15    0.34    0.43
   0 -11  15    1.03    0.61
   0  11  16    0.98    0.57
   0  11 -16    0.29    0.22
   0  11 -16    0.52    0.45
   0  11  16    0.43    0.48
   0  11  16    0.45    0.34
   0  11 -16    0.57    0.37
   0  11  16    0.79    0.48
   0 -11  16    0.64    0.47
   0 -11 -16    0.76    0.45
   0 -11  16    0.72    0.47
   0  11  17    2.96    0.73
   0  11 -17    2.90    0.80
   0  11 -17    2.73    0.55
   0  11  17    3.11    0.73
   0  11  17    2.20    0.78
   0  11 -17    2.56    0.78
   0 -11  17    2.38    0.69
   0 -11  17    2.23    0.71
   0 -11 -17    2.60    0.70
   0  11 -18    1.43    0.63
   0  11 -18   -0.06    0.33
   0  11  18    0.68    0.34
   0  11  18    0.50    0.31
   0  11  18    0.78    0.49
   0 -11  18    0.55    0.37
   0 -11  18    0.58    0.35
   0 -11 -18    0.60    0.37
   0 -11 -18    0.08    0.35
   0  11 -19   -0.13    0.27
   0  11  19    0.00    0.29
   0  11  19   -0.31    0.19
   0  11 -19    0.18    0.27
   0  11  19    0.12    0.18
   0 -11 -19    0.47    0.29
   0 -11 -19    0.49    0.43
   0 -11  19    0.42    0.33
   0 -11  19    0.35    0.31
   0  11 -20   -0.26    0.23
   0  11  20   -0.16    0.17
   0  11  20   -0.19    0.25
   0  11 -20    0.35    0.25
   0  11  20   -0.38    0.18
   0 -11 -20    0.24    0.23
   0 -11 -20   -0.17    0.24
   0 -11  20    0.12    0.24
   0 -11  20    0.03    0.25
   0  11  21    1.64    0.52
   0  11 -21    0.45    0.25
   0  11 -21    1.07    0.39
   0  11  21    1.33    0.19
   0 -11 -21    1.55    0.46
   0 -11  21    0.34    0.31
   0 -11  21    1.60    0.27
   0 -11 -21    1.39    0.50
   0  12   0    3.17    0.56
   0  12   0    2.97    0.62
   0  12   0    2.68    0.45
   0  12   0    2.47    0.81
   0  12   0    1.26    0.77
   0  12   0    3.15    1.15
   0  12   0    2.81    0.36
   0  12   0    2.55    0.60
   0  12   0    2.75    0.52
   0 -12   0    1.99    0.86
   0 -12   0    4.45    1.30
   0  12   1   10.51    1.73
   0  12  -1   15.30    1.97
   0  12   1   12.42    1.11
   0  12   1   14.19    2.07
   0  12  -1   16.06    2.22
   0  12  -1   11.89    1.07
   0  12  -1   11.79    1.23
   0  12  -1   11.17    1.23
   0  12   1   11.15    1.06
   0  12  -1   16.51    2.44
   0  12   1   11.56    0.97
   0  12   1   12.80    1.25
   0  12  -1   10.63    1.07
   0  12   1   11.03    1.86
   0  12   1   15.14    1.79
   0  12   1   10.07    1.10
   0  12  -1   11.34    1.04
   0  12   1   11.66    1.04
   0 -12   1   12.37    1.84
   0 -12  -1   16.46    2.17
   0 -12   1   17.45    2.40
   0 -12   1   11.08    2.15
   0 -12  -1   13.48    1.93
   0 -12  -1   11.50    1.97
   0  12  -2    0.74    0.27
   0  12   2    0.46    0.26
   0  12  -2    1.41    0.80
   0  12  -2    1.02    0.35
   0  12  -2    0.66    0.23
   0  12   2    0.70    0.26
   0  12   2    1.21    0.30
   0  12   2    1.03    0.28
   0  12  -2    0.70    0.21
   0  12  -2    0.92    0.33
   0  12  -2    0.20    0.75
   0  12   2    0.43    0.49
   0  12   2    0.72    0.87
   0  12   2    1.04    0.26
   0  12   2    0.93    0.63
   0  12  -2    0.87    0.61
   0  12   2    0.35    0.56
   0 -12   2    0.92    1.07
   0 -12  -2    1.20    0.78
   0 -12   2    2.10    0.93
   0 -12  -2    0.25    0.69
   0  12   3    4.26    0.70
   0  12  -3    3.85    1.11
   0  12  -3    3.49    0.63
   0  12  -3    3.33    0.35
   0  12   3    3.87    0.66
   0  12  -3    2.95    0.39
   0  12   3    3.17    0.98
   0  12  -3    2.53    1.08
   0  12   3    2.80    1.03
   0  12  -3    3.78    0.81
   0  12   3    2.67    0.32
   0  12  -3    3.36    0.69
   0  12   3    3.17    0.56
   0  12   3    4.49    0.72
   0  12   3    3.93    1.09
   0  12   3    3.92    0.69
   0  12  -3    2.55    0.65
   0 -12  -3    3.52    1.22
   0 -12   3    3.74    1.42
   0 -12   3    3.51    1.10
   0 -12  -3    3.02    1.01
   0  12  -4   25.79    2.40
   0  12   4   24.34    2.55
   0  12   4   27.32    2.20
   0  12  -4   25.54    2.06
   0  12  -4   30.35    2.31
   0  12  -4   27.44    3.30
   0  12   4   29.48    2.57
   0  12  -4   28.29    2.46
   0  12  -4   34.23    2.73
   0  12  -4   29.06    2.11
   0  12   4   24.98    2.08
   0  12   4   24.67    1.99
   0  12  -4   26.19    1.98
   0  12   4   24.15    1.99
   0  12   4   29.30    2.23
   0  12   4   28.67    2.60
   0  12   4   32.03    2.25
   0 -12   4   27.36    3.36
   0 -12   4   27.23    2.48
   0 -12  -4   30.78    2.94
   0 -12  -4   28.41    2.59
   0  12  -5   -0.03    0.13
   0  12   5   -0.53    0.56
   0  12  -5    0.12    0.15
   0  12  -5   -0.78    0.36
   0  12   5   -0.03    0.13
   0  12  -5    0.07    0.09
   0  12   5   -0.22    0.09
   0  12   5    0.14    0.20
   0  12  -5    0.17    0.14
   0  12   5    0.17    0.55
   0  12   5    0.02    0.14
   0  12  -5   -0.18    0.12
   0  12  -5   -0.09    0.68
   0  12   5    0.09    0.15
   0 -12   5   -0.48    0.74
   0 -12   5   -0.63    1.04
   0 -12  -5   -0.30    0.71
   0 -12  -5    0.04    0.72
   0  12  -6    1.20    0.84
   0  12   6    0.78    0.31
   0  12  -6    1.27    0.43
   0  12  -6    1.44    0.52
   0  12  -6    1.31    0.61
   0  12  -6    1.25    0.44
   0  12   6    1.27    0.43
   0  12   6    1.30    0.47
   0  12   6    1.65    0.41
   0  12   6    1.88    0.96
   0  12  -6    1.29    0.36
   0  12   6    1.22    0.88
   0  12   6    1.77    0.52
   0  12  -6    0.16    0.80
   0 -12  -6    0.85    0.80
   0 -12  -6    1.39    1.03
   0 -12   6    1.17    1.37
   0 -12   6    1.41    1.14
   0  12   7    0.03    0.25
   0  12   7    0.34    0.18
   0  12   7    0.34    0.25
   0  12   7    0.43    0.34
   0  12   7    0.01    0.66
   0  12  -7   -0.73    0.67
   0  12  -7    0.16    0.27
   0  12  -7   -0.26    0.58
   0  12   7    0.05    0.24
   0  12  -7    0.27    0.14
   0  12  -7    0.18    0.29
   0  12  -7   -0.16    0.19
   0  12  -7    0.10    0.20
   0  12   7    0.38    0.76
   0 -12  -7    0.08    0.68
   0 -12  -7    0.00    0.63
   0 -12   7    0.58    1.03
   0 -12   7   -0.23    1.00
   0  12   8   18.61    1.70
   0  12  -8   19.79    2.72
   0  12  -8   19.64    2.97
   0  12  -8   17.38    1.93
   0  12   8   17.24    1.50
   0  12   8   16.65    1.62
   0  12  -8   17.62    1.76
   0  12   8   18.46    2.71
   0  12  -8   18.91    1.55
   0  12   8   13.96    1.56
   0  12  -8   17.13    1.91
   0  12   8   20.15    2.76
   0 -12   8   22.83    3.01
   0 -12  -8   16.49    2.71
   0 -12   8   14.76    3.17
   0 -12  -8   15.01    2.41
   0 -12   8   17.98    1.61
   0  12   9   -0.04    0.33
   0  12  -9    0.15    0.34
   0  12   9    0.59    0.44
   0  12   9   -0.25    0.80
   0  12  -9    0.24    0.40
   0  12  -9    0.59    0.81
   0  12   9    0.41    0.63
   0  12  -9    0.47    0.81
   0  12   9    0.42    0.39
   0  12  -9   -0.06    0.34
   0  12  -9    0.15    0.14
   0  12   9   -0.01    0.20
   0 -12  -9    0.05    0.13
   0 -12   9    0.25    0.42
   0 -12  -9   -0.25    0.85
   0 -12   9    0.81    0.98
   0 -12  -9    0.11    0.68
   0 -12   9   -0.35    1.11
   0  12  10    0.49    0.25
   0  12 -10   -0.63    0.68
   0  12 -10    0.10    0.64
   0  12 -10    0.53    0.47
   0  12 -10    0.49    0.51
   0  12 -10   -0.15    0.26
   0  12  10    0.52    0.98
   0  12  10    0.30    0.44
   0  12  10    0.79    0.79
   0  12 -10    0.41    0.26
   0  12  10    0.22    0.39
   0  12  10    0.71    0.46
   0 -12  10    0.33    1.13
   0 -12  10    0.25    0.86
   0 -12  10    0.30    0.37
   0 -12 -10    0.29    0.21
   0 -12 -10    0.17    0.74
   0 -12 -10   -0.41    0.97
   0  12  11    0.94    0.56
   0  12 -11    1.21    0.61
   0  12  11    1.16    0.40
   0  12  11    0.99    0.53
   0  12 -11    0.51    0.38
   0  12 -11    0.46    0.53
   0  12  11    2.19    1.27
   0  12  11    1.21    0.58
   0  12 -11    0.65    0.50
   0 -12 -11    0.82    0.37
   0 -12  11    0.39    0.37
   0 -12 -11    0.84    1.03
   0 -12  11    0.53    0.94
   0  12  12    0.32    0.49
   0  12  12    0.25    1.06
   0  12 -12    0.72    0.39
   0  12  12   -0.12    0.39
   0  12 -12    0.43    0.48
   0  12  12    0.16    0.43
   0  12 -12   -0.06    0.42
   0  12  12    0.30    0.26
   0  12 -12    0.28    0.46
   0 -12  12    0.49    0.37
   0 -12 -12    0.57    0.34
   0  12  13    1.98    0.71
   0  12 -13    1.88    0.77
   0  12  13    1.74    0.71
   0  12  13    1.84    0.69
   0  12 -13    2.24    0.66
   0  12  13    2.04    0.61
   0  12 -13    1.60    0.74
   0  12 -13    2.11    0.79
   0 -12 -13    1.63    0.59
   0 -12  13    2.53    0.73
   0  12 -14    8.66    1.37
   0  12  14   11.62    1.80
   0  12  14    7.94    1.47
   0  12 -14    9.06    1.71
   0  12  14    6.82    1.37
   0  12  14    8.46    1.30
   0  12 -14    8.45    1.61
   0 -12  14    7.80    1.73
   0 -12  14    7.64    1.30
   0 -12 -14   10.32    1.17
   0  12 -15    0.17    0.32
   0  12  15    0.32    0.48
   0  12  15    0.08    0.35
   0  12 -15   -0.29    0.37
   0  12  15    0.74    0.38
   0  12  15   -0.17    0.35
   0  12 -15    0.12    0.22
   0 -12 -15    0.22    0.35
   0 -12  15    0.75    0.39
   0 -12  15    0.19    0.40
   0  12 -16    4.57    1.14
   0  12  16    7.29    1.26
   0  12  16    4.80    1.14
   0  12  16    6.64    1.39
   0  12 -16    5.75    1.21
   0  12 -16    4.99    1.04
   0  12  16    5.33    0.98
   0 -12  16    5.41    1.35
   0 -12 -16    6.21    1.11
   0 -12  16    5.18    1.03
   0  12  17    0.60    0.45
   0  12 -17    0.01    0.35
   0  12 -17    0.99    0.26
   0  12 -17    0.21    0.43
   0  12  17    0.75    0.42
   0  12  17    0.06    0.18
   0 -12  17    0.23    0.30
   0 -12  17    0.51    0.39
   0 -12 -17    0.76    0.37
   0  12  18    0.85    0.28
   0  12 -18    1.12    0.45
   0  12  18    1.60    0.66
   0  12 -18    1.23    0.43
   0  12  18    1.49    0.50
   0  12 -18    1.20    0.24
   0 -12 -18    0.90    0.49
   0 -12  18    1.14    0.41
   0 -12  18    0.96    0.40
   0 -12 -18    1.70    0.57
   0  12 -19    0.09    0.29
   0  12  19   -0.34    0.16
   0  12  19    0.26    0.48
   0  12  19    0.11    0.17
   0 -12 -19    0.71    0.41
   0 -12  19   -0.19    0.20
   0 -12 -19    0.40    0.29
   0  12 -20    0.82    0.39
   0  12  20    0.39    0.28
   0  12  20   -0.30    0.18
   0  12 -20    0.80    0.25
   0 -12  20    0.81    0.25
   0 -12 -20    0.86    0.43
   0 -12  20    0.33    0.32
   0 -12 -20    0.31    0.27
   0  12  21    0.44    0.35
   0  12 -21    0.53    0.22
   0  12 -21   -0.10    0.26
   0 -12 -21    0.36    0.17
   0 -12  21    0.39    0.18
   0 -12  21   -0.14    0.24
   0 -12 -21    0.38    0.21
   0  13   0    0.28    0.08
   0  13   0    0.20    0.15
   0  13   0    0.41    0.72
   0  13   0    0.24    0.11
   0  13   0    0.24    0.13
   0  13   0    0.33    0.16
   0  13   0   -0.07    0.66
   0  13   0   -0.03    0.13
   0 -13   0   -0.72    1.06
   0 -13   0    0.04    0.77
   0 -13   0    0.58    0.70
   0  13   1    3.79    1.29
   0  13  -1    3.80    0.83
   0  13  -1    4.19    0.70
   0  13   1    2.24    0.53
   0  13   1    3.70    0.64
   0  13   1    3.40    0.62
   0  13   1    3.75    0.67
   0  13  -1    4.24    0.72
   0  13  -1    3.93    0.68
   0  13   1    3.67    1.18
   0  13  -1    3.72    0.83
   0  13   1    3.04    1.16
   0  13  -1    2.46    1.10
   0  13   1    2.96    0.70
   0  13  -1    3.65    1.37
   0  13  -1    5.05    1.14
   0 -13   1    3.27    1.26
   0 -13   1    4.81    1.89
   0 -13  -1    3.00    1.01
   0 -13  -1    3.62    1.45
   0  13   2   11.80    1.17
   0  13  -2   11.59    1.33
   0  13   2   12.44    2.13
   0  13  -2   13.34    2.31
   0  13   2   13.23    1.30
   0  13  -2   13.44    1.16
   0  13   2   13.86    1.24
   0  13   2   13.00    1.14
   0  13  -2   11.64    1.12
   0  13   2   11.68    1.97
   0  13  -2   13.99    1.93
   0  13   2   12.53    1.09
   0  13  -2   10.44    1.16
   0  13  -2   12.07    1.37
   0 -13  -2    9.40    2.08
   0 -13  -2    9.67    1.82
   0 -13   2    9.13    2.25
   0 -13  -2   17.76    2.24
   0 -13   2   13.10    2.10
   0  13   3    0.03    0.16
   0  13  -3    0.37    0.65
   0  13  -3    0.17    0.08
   0  13  -3    0.09    0.17
   0  13  -3    0.50    0.29
   0  13   3   -0.15    0.50
   0  13   3    0.23    0.70
   0  13   3    0.02    0.14
   0  13   3    0.18    0.15
   0  13  -3    0.12    0.20
   0  13   3   -0.25    0.51
   0  13   3    0.16    0.14
   0  13  -3   -0.07    0.17
   0  13  -3   -0.07    0.80
   0  13   3    0.09    0.15
   0 -13  -3    0.13    0.76
   0 -13   3   -0.03    1.03
   0 -13   3    0.39    1.03
   0 -13  -3    0.28    0.89
   0  13  -4    0.25    0.21
   0  13  -4    0.57    0.34
   0  13   4    0.44    0.10
   0  13   4    0.41    0.63
   0  13  -4    0.21    0.14
   0  13  -4    0.57    0.36
   0  13   4    0.12    0.13
   0  13  -4    0.51    0.84
   0  13  -4    0.32    0.75
   0  13   4    0.20    0.19
   0  13  -4    0.28    0.10
   0  13   4    0.52    0.31
   0  13   4    0.05    0.68
   0  13   4    0.41    0.31
   0 -13   4    0.36    0.94
   0 -13  -4    0.60    0.74
   0 -13  -4    0.72    0.91
   0 -13   4    0.83    1.33
   0  13   5   18.55    1.59
   0  13   5   23.98    2.95
   0  13  -5   20.27    1.53
   0  13  -5   19.35    2.00
   0  13   5   17.59    1.73
   0  13   5   20.66    1.58
   0  13  -5   25.90    3.06
   0  13   5   19.99    1.76
   0  13  -5   19.34    2.01
   0  13   5   18.36    1.66
   0  13  -5   20.33    1.68
   0  13   5   18.97    2.64
   0  13  -5   21.69    1.89
   0  13  -5   20.12    2.99
   0 -13   5   20.40    3.78
   0 -13   5   14.70    2.58
   0 -13  -5   14.32    2.52
   0 -13  -5   19.15    2.62
   0  13  -6    3.22    1.29
   0  13   6    2.35    0.63
   0  13  -6    3.71    0.61
   0  13   6    2.96    0.69
   0  13  -6    2.64    0.65
   0  13  -6    2.46    0.82
   0  13   6    3.05    0.62
   0  13  -6    2.60    0.71
   0  13  -6    2.40    1.24
   0  13   6    0.86    0.90
   0  13  -6    2.20    0.76
   0  13   6    2.59    0.61
   0  13   6    2.06    0.63
   0  13   6    2.22    1.05
   0 -13  -6    3.07    1.28
   0 -13   6    4.99    2.13
   0 -13  -6    1.20    0.89
   0 -13   6    3.61    1.39
   0  13   7   16.42    1.44
   0  13   7   15.96    1.41
   0  13  -7   13.82    1.32
   0  13   7   16.13    1.53
   0  13  -7   13.50    1.55
   0  13  -7   15.98    1.82
   0  13   7   17.86    1.61
   0  13   7   13.27    1.47
   0  13  -7   13.39    2.48
   0  13   7   16.05    2.51
   0  13  -7   15.83    1.82
   0  13   7   16.68    2.50
   0  13  -7   16.31    2.42
   0 -13   7    9.91    2.65
   0 -13  -7   16.84    2.88
   0 -13   7   16.99    2.67
   0 -13  -7   16.45    2.47
   0  13   8    4.58    0.94
   0  13  -8    5.09    1.81
   0  13   8    4.44    0.97
   0  13   8    5.16    1.53
   0  13  -8    4.97    1.24
   0  13  -8    4.58    1.13
   0  13   8    5.55    0.92
   0  13  -8    5.94    0.96
   0  13  -8    4.06    1.30
   0  13   8    5.59    1.08
   0  13  -8    4.81    1.05
   0  13   8    4.37    1.47
   0 -13   8    4.57    1.99
   0 -13  -8    5.43    0.64
   0 -13   8    4.33    0.92
   0 -13  -8    5.57    1.87
   0 -13   8    4.31    1.48
   0 -13  -8    4.39    1.54
   0  13  -9    1.57    0.68
   0  13   9    1.48    1.03
   0  13   9    1.80    1.21
   0  13   9    1.35    0.63
   0  13  -9    1.59    0.43
   0  13   9    1.31    0.60
   0  13   9    1.91    0.66
   0  13  -9    1.16    0.83
   0  13  -9    0.85    0.54
   0  13  -9    0.81    1.01
   0  13  -9    0.79    0.56
   0  13   9    1.48    0.47
   0 -13  -9    1.44    0.41
   0 -13   9    2.58    1.68
   0 -13   9    1.53    1.16
   0 -13  -9    1.45    1.08
   0 -13  -9    1.26    1.14
   0 -13   9    2.49    0.73
   0  13  10    1.48    1.18
   0  13  10    1.54    0.63
   0  13 -10    1.41    0.64
   0  13  10    1.60    0.49
   0  13 -10    1.22    0.71
   0  13 -10    1.91    0.56
   0  13  10    1.35    0.59
   0  13  10    2.61    0.76
   0  13 -10    1.69    0.73
   0 -13  10    2.54    0.78
   0 -13  10    2.04    1.32
   0 -13 -10    2.57    0.61
   0  13 -11    0.31    0.52
   0  13  11    0.14    0.45
   0  13 -11    0.68    0.57
   0  13  11    0.45    0.46
   0  13 -11   -0.02    0.20
   0  13  11    0.88    0.44
   0  13  11    0.53    0.49
   0  13 -11   -0.08    0.34
   0 -13  11    1.00    0.57
   0 -13 -11    0.73    0.35
   0  13 -12   -0.16    0.25
   0  13  12    0.05    0.46
   0  13  12    0.45    0.42
   0  13 -12    0.20    0.48
   0  13  12    0.19    0.40
   0  13 -12    0.34    0.44
   0  13 -12    0.82    0.44
   0  13  12    0.50    0.36
   0 -13 -12    0.42    0.27
   0 -13  12    0.55    0.37
   0  13 -13    1.36    0.61
   0  13 -13    2.04    0.84
   0  13 -13    1.65    0.77
   0  13  13    1.78    0.70
   0  13  13    1.72    0.70
   0  13  13    1.61    0.58
   0  13  13    1.28    0.67
   0  13 -13    1.56    0.57
   0 -13  13    1.14    0.53
   0 -13 -13    1.03    0.43
   0  13  14    2.49    0.82
   0  13 -14    2.55    0.92
   0  13 -14    2.81    0.91
   0  13  14    2.63    0.84
   0  13  14    4.18    1.00
   0  13  14    2.79    0.69
   0  13 -14    3.04    0.79
   0 -13  14    3.13    0.81
   0 -13 -14    2.92    0.70
   0  13  15    0.94    0.35
   0  13  15    0.50    0.48
   0  13 -15    0.36    0.26
   0  13 -15    0.04    0.26
   0  13  15    0.69    0.50
   0  13  15    0.50    0.49
   0  13 -15    1.02    0.50
   0 -13  15    0.59    0.36
   0 -13 -15    0.60    0.39
   0 -13  15    0.25    0.37
   0  13  16   -0.22    0.25
   0  13 -16   -0.37    0.26
   0  13  16   -0.08    0.22
   0  13 -16    0.37    0.39
   0  13 -16    0.21    0.26
   0  13  16    0.55    0.22
   0 -13  16    0.71    0.40
   0 -13  16    0.40    0.33
   0 -13 -16    0.19    0.24
   0  13  17    2.47    0.47
   0  13  17    1.99    0.82
   0  13  17    2.87    0.83
   0  13 -17    2.97    0.64
   0  13 -17    3.51    0.93
   0  13 -17    1.72    0.52
   0 -13 -17    2.41    0.67
   0 -13  17    1.85    0.72
   0 -13  17    1.88    0.56
   0 -13 -17    1.94    0.71
   0  13 -18    0.24    0.24
   0  13 -18   -0.23    0.21
   0  13  18    0.16    0.37
   0  13 -18    0.30    0.28
   0  13  18    0.31    0.25
   0 -13 -18    0.45    0.40
   0 -13 -18   -0.06    0.20
   0 -13  18   -0.20    0.18
   0 -13  18    0.12    0.28
   0  13  19   -0.59    0.19
   0  13  19   -0.21    0.23
   0  13 -19    0.10    0.28
   0  13 -19   -0.39    0.24
   0 -13 -19   -0.02    0.28
   0 -13  19   -0.13    0.24
   0 -13  19    0.20    0.21
   0 -13 -19    0.17    0.28
   0  13  20    0.67    0.20
   0  13 -20   -0.05    0.25
   0  13  20   -0.08    0.29
   0  13 -20    0.53    0.22
   0 -13 -20    0.37    0.18
   0 -13  20    0.40    0.29
   0 -13  20    0.66    0.24
   0 -13 -20    0.11    0.19
   0  14   0    1.15    0.33
   0  14   0    1.17    0.37
   0  14   0    1.85    0.48
   0  14   0    0.48    0.85
   0  14   0    1.88    1.20
   0  14   0    1.04    0.36
   0 -14   0    1.48    1.12
   0 -14   0   -0.50    1.29
   0  14   1    0.54    0.27
   0  14   1    0.92    0.15
   0  14  -1    1.46    0.51
   0  14  -1    1.26    0.43
   0  14  -1    0.92    0.30
   0  14   1    0.81    0.28
   0  14   1    0.95    0.27
   0  14  -1    1.58    0.38
   0  14  -1    1.05    1.10
   0  14   1    0.77    0.28
   0  14  -1    1.11    0.18
   0  14   1    1.66    1.02
   0  14  -1    1.16    0.94
   0 -14  -1    1.08    1.14
   0 -14   1    1.51    1.43
   0 -14   1    0.77    1.06
   0  14   2    5.28    0.52
   0  14  -2    5.26    1.08
   0  14   2    4.39    0.58
   0  14   2    4.76    1.46
   0  14   2    2.97    1.22
   0  14   2    4.47    0.79
   0  14   2    5.15    0.83
   0  14  -2    4.29    0.77
   0  14  -2    3.75    1.08
   0  14   2    4.54    0.77
   0  14  -2    6.20    1.63
   0  14  -2    3.69    0.48
   0  14  -2    4.05    0.97
   0  14  -2    5.76    0.96
   0 -14   2    3.65    1.63
   0 -14  -2    5.68    1.73
   0 -14   2    2.23    1.69
   0 -14  -2    6.48    1.57
   0  14   3   13.08    1.23
   0  14  -3   14.32    1.57
   0  14   3   12.65    1.32
   0  14   3   12.67    1.31
   0  14  -3   17.82    2.34
   0  14  -3   10.59    2.15
   0  14   3   14.23    2.29
   0  14  -3   14.13    1.39
   0  14  -3   13.29    1.58
   0  14  -3   14.03    1.31
   0  14   3   14.50    1.25
   0 -14  -3   11.25    2.10
   0 -14   3   12.28    2.45
   0 -14   3   10.09    2.75
   0  14  -4    5.21    1.39
   0  14   4    4.71    0.89
   0  14  -4    4.74    1.10
   0  14  -4    4.89    0.96
   0  14  -4    4.53    1.07
   0  14  -4    5.40    0.88
   0  14   4    3.99    1.42
   0  14   4    4.69    0.83
   0  14   4    4.24    1.25
   0  14   4    4.55    0.89
   0  14  -4    5.32    1.73
   0  14   4    4.48    0.79
   0 -14   4    1.68    1.65
   0 -14  -4    5.30    1.46
   0 -14   4    4.14    1.51
   0 -14  -4    4.62    1.51
   0  14   5    4.88    1.56
   0  14  -5    6.40    1.16
   0  14   5    6.59    1.06
   0  14  -5    6.86    1.32
   0  14  -5    5.37    1.43
   0  14  -5    7.25    1.44
   0  14   5    5.11    0.97
   0  14   5    6.74    0.86
   0  14  -5    5.84    0.97
   0  14  -5    5.45    1.71
   0  14   5    4.82    1.36
   0  14   5    4.51    0.80
   0 -14  -5    4.76    1.45
   0 -14   5    5.54    2.09
   0 -14   5    6.90    1.95
   0 -14  -5    5.64    1.68
   0  14   6    0.48    0.31
   0  14   6    0.48    0.15
   0  14   6    0.40    0.23
   0  14   6    0.12    0.64
   0  14  -6    0.51    0.76
   0  14  -6   -0.04    0.27
   0  14  -6   -0.03    0.34
   0  14  -6    0.36    0.30
   0  14  -6    1.68    1.09
   0  14   6    0.17    0.91
   0  14   6    0.69    0.41
   0  14   6    0.28    0.34
   0  14  -6    0.52    0.50
   0 -14   6   -0.27    1.14
   0 -14  -6    0.22    0.79
   0 -14  -6   -0.11    0.88
   0 -14   6   -0.03    0.97
   0  14  -7    8.07    1.95
   0  14   7    6.98    1.08
   0  14  -7    6.60    1.72
   0  14   7    5.64    1.61
   0  14   7    6.07    1.70
   0  14  -7    6.84    1.42
   0  14  -7    5.84    0.68
   0  14   7    7.05    1.19
   0  14   7    5.62    1.10
   0  14  -7   10.08    1.55
   0  14  -7    6.96    1.46
   0  14   7    9.00    1.05
   0 -14   7    5.16    1.67
   0 -14  -7    5.88    1.80
   0 -14   7    8.05    2.59
   0 -14  -7    4.36    1.54
   0  14  -8    3.39    0.93
   0  14   8    2.94    0.66
   0  14   8    2.57    0.75
   0  14   8    3.30    0.85
   0  14   8    2.25    1.34
   0  14  -8    3.31    1.26
   0  14   8    2.89    0.83
   0  14  -8    2.67    0.93
   0  14  -8    1.87    0.41
   0  14  -8    2.35    0.86
   0 -14   8    3.72    1.51
   0 -14  -8    2.90    0.34
   0 -14   8    2.89    0.81
   0 -14  -8    1.45    1.15
   0  14  -9    0.03    0.15
   0  14   9   -0.46    1.10
   0  14   9    0.53    0.44
   0  14  -9   -0.21    0.28
   0  14   9    0.33    0.22
   0  14  -9    0.60    0.52
   0  14  -9    0.00    0.36
   0  14   9    0.22    0.36
   0  14   9    0.11    0.38
   0 -14  -9    0.08    0.12
   0 -14   9   -0.21    0.32
   0  14  10    0.62    0.52
   0  14 -10    0.30    0.40
   0  14  10   -0.02    0.37
   0  14 -10    0.51    0.53
   0  14  10    0.21    0.43
   0  14 -10    1.02    0.61
   0  14  10    0.68    0.30
   0  14 -10    0.36    0.26
   0 -14  10    0.43    0.47
   0 -14 -10    0.39    0.16
   0  14  11    3.03    0.88
   0  14  11    2.76    0.87
   0  14 -11    1.98    0.91
   0  14 -11    3.23    0.95
   0  14  11    2.76    0.83
   0  14 -11    3.05    0.69
   0  14 -11    2.05    0.92
   0  14  11    2.93    0.67
   0 -14 -11    3.47    0.70
   0 -14  11    3.75    0.89
   0  14  12    0.43    0.49
   0  14 -12    1.48    0.49
   0  14 -12    0.70    0.47
   0  14 -12    0.16    0.40
   0  14  12    0.58    0.58
   0  14  12    0.55    0.44
   0  14  12    1.02    0.41
   0  14 -12    0.27    0.33
   0 -14 -12    0.61    0.33
   0 -14  12    1.03    0.48
   0  14 -13   -0.42    0.28
   0  14  13   -0.24    0.35
   0  14 -13   -0.37    0.27
   0  14  13   -0.15    0.27
   0  14  13    0.66    0.51
   0  14  13   -0.19    0.20
   0  14 -13   -0.48    0.30
   0  14 -13   -0.07    0.24
   0 -14 -13    0.10    0.20
   0 -14  13   -0.20    0.20
   0  14  14    3.72    1.06
   0  14 -14    2.43    0.71
   0  14  14    3.61    0.98
   0  14  14    3.10    0.57
   0  14 -14    2.73    0.83
   0  14 -14    3.42    1.03
   0  14  14    2.22    0.87
   0 -14 -14    3.62    0.81
   0 -14  14    2.40    0.65
   0 -14  14    2.06    0.87
   0  14  15    3.50    0.43
   0  14  15    4.30    1.13
   0  14 -15    4.39    1.14
   0  14 -15    4.95    1.19
   0  14 -15    4.07    0.90
   0  14  15    3.89    0.99
   0  14  15    3.41    0.92
   0 -14  15    5.20    1.02
   0 -14 -15    4.26    0.86
   0 -14  15    5.49    1.27
   0  14  16    0.50    0.53
   0  14 -16    0.17    0.28
   0  14 -16    0.74    0.38
   0  14  16    0.56    0.40
   0  14 -16    0.10    0.23
   0 -14  16    1.29    0.42
   0 -14 -16    0.61    0.31
   0 -14  16    1.19    0.49
   0  14 -17    0.26    0.34
   0  14  17    0.40    0.38
   0  14 -17    0.04    0.26
   0  14  17    0.11    0.27
   0  14 -17    0.28    0.24
   0 -14  17    0.30    0.22
   0 -14 -17    0.06    0.33
   0 -14  17   -0.05    0.30
   0 -14 -17    0.47    0.16
   0  14 -18   -0.15    0.21
   0  14 -18    0.08    0.25
   0  14  18    0.13    0.32
   0  14  18   -0.26    0.20
   0  14 -18   -0.25    0.26
   0 -14 -18    0.08    0.25
   0 -14  18   -0.08    0.25
   0 -14  18    0.53    0.26
   0 -14 -18    0.03    0.17
   0  14 -19    0.86    0.32
   0  14 -19    1.61    0.39
   0  14 -19    1.85    0.37
   0  14  19    1.72    0.61
   0  14  19    1.31    0.36
   0 -14 -19    1.85    0.59
   0 -14 -19    1.81    0.52
   0 -14  19    1.01    0.28
   0 -14  19    1.13    0.31
   0  15   0    0.35    0.22
   0  15   0    0.19    0.16
   0  15   0   -0.12    0.16
   0  15   0    0.10    0.15
   0 -15   0   -0.71    1.40
   0  15  -1    0.66    0.30
   0  15   1    0.64    0.25
   0  15   1    0.42    0.16
   0  15   1    0.84    0.23
   0  15  -1    0.19    0.12
   0  15  -1    0.78    0.37
   0  15  -1    0.31    0.96
   0  15   1    0.30    0.79
   0  15  -1    0.37    0.36
   0  15   1    0.89    0.36
   0 -15   1    0.78    1.48
   0 -15   1   -0.13    1.45
   0 -15  -1    0.91    1.14
   0 -15  -1    0.22    1.61
   0  15  -2    6.00    1.62
   0  15  -2    4.35    0.82
   0  15   2    4.76    0.84
   0  15  -2    4.51    1.02
   0  15   2    4.46    0.58
   0  15  -2    4.49    1.01
   0  15   2    5.92    0.98
   0  15  -2    5.31    0.89
   0  15   2    5.65    0.93
   0 -15  -2    3.80    1.69
   0 -15   2    3.82    1.84
   0 -15   2    1.19    1.58
   0  15   3    0.53    0.95
   0  15   3    1.02    0.40
   0  15   3    0.38    0.24
   0  15   3    0.67    0.39
   0  15  -3    0.85    0.37
   0  15   3    1.17    0.25
   0  15  -3    0.49    0.39
   0  15  -3    1.33    1.17
   0  15  -3    0.80    0.40
   0  15  -3    0.78    0.41
   0 -15  -3    2.11    1.46
   0 -15   3    0.44    1.64
   0 -15   3    0.01    1.11
   0 -15  -3    0.70    0.96
   0  15   4    3.90    0.74
   0  15  -4    4.52    1.08
   0  15   4    3.75    1.39
   0  15  -4    3.04    1.31
   0  15   4    5.62    0.91
   0  15   4    3.74    0.81
   0  15  -4    3.16    1.14
   0  15  -4    2.52    0.63
   0  15   4    3.55    0.79
   0  15  -4    2.93    0.94
   0  15  -4    3.30    0.81
   0 -15   4    2.74    1.71
   0 -15  -4    2.58    1.33
   0 -15   4    3.62    1.74
   0  15   5    0.19    0.19
   0  15  -5   -0.09    0.28
   0  15   5    0.26    0.94
   0  15   5   -0.24    0.19
   0  15  -5   -0.07    0.80
   0  15   5   -0.36    0.50
   0  15  -5   -0.03    0.32
   0  15  -5    0.01    0.24
   0  15   5    0.22    0.36
   0  15   5   -0.11    0.24
   0  15  -5    0.66    1.06
   0  15  -5    0.54    0.37
   0 -15  -5    0.63    1.05
   0 -15   5    1.57    1.60
   0 -15   5    0.66    1.26
   0  15  -6   17.01    1.98
   0  15  -6   14.64    1.68
   0  15   6   15.33    1.55
   0  15   6   12.23    2.48
   0  15  -6   14.69    1.85
   0  15  -6   19.39    2.77
   0  15  -6   16.89    1.57
   0  15   6   17.84    1.71
   0  15   6   17.45    1.67
   0  15   6   13.96    1.42
   0 -15   6   15.80    2.80
   0 -15  -6   17.07    2.73
   0  15  -7    1.06    0.62
   0  15   7    0.84    0.54
   0  15   7    0.92    0.38
   0  15   7    0.75    0.51
   0  15  -7    0.63    0.45
   0  15  -7    0.83    0.53
   0  15   7    0.47    0.42
   0  15   8    0.26    0.40
   0  15   8    0.29    0.19
   0  15   8    0.11    0.39
   0  15  -8    0.51    0.52
   0  15  -8    0.00    0.34
   0  15  -8    0.43    0.42
   0  15   8    0.54    0.52
   0 -15  -8    0.34    0.12
   0 -15   8    0.21    0.48
   0  15   9    0.47    0.44
   0  15  -9    0.61    0.44
   0  15   9    0.29    0.45
   0  15  -9    0.26    0.36
   0  15   9    0.33    0.41
   0  15   9    0.88    0.28
   0  15  -9   -0.32    0.28
   0 -15  -9    0.16    0.12
   0 -15   9    0.59    0.42
   0  15 -10    1.13    0.72
   0  15 -10    2.30    0.95
   0  15  10    0.93    0.59
   0  15  10    1.00    0.59
   0  15  10    0.71    0.24
   0  15  10    1.04    0.66
   0  15 -10    1.72    0.34
   0  15 -10    0.78    0.45
   0 -15 -10    1.53    0.25
   0 -15  10    1.33    0.59
   0  15 -11    0.21    0.14
   0  15  11    0.05    0.15
   0  15 -11    0.27    0.42
   0  15 -11    0.04    0.41
   0  15  11    0.17    0.39
   0  15  11    0.12    0.37
   0  15 -11    0.61    0.43
   0  15  11   -0.02    0.30
   0 -15 -11    0.02    0.13
   0 -15  11   -0.08    0.25
   0  15  12    1.44    0.65
   0  15 -12    1.09    0.59
   0  15  12    2.96    0.45
   0  15 -12    1.58    0.62
   0  15 -12    2.45    0.64
   0  15 -12    2.13    0.89
   0  15  12    2.54    0.86
   0  15  12    2.77    0.89
   0 -15 -12    2.03    0.48
   0 -15  12    2.41    0.67
   0  15  13    0.01    0.37
   0  15 -13    0.15    0.39
   0  15 -13    0.42    0.22
   0  15  13    0.32    0.47
   0  15 -13    0.58    0.49
   0  15  13    0.21    0.34
   0  15 -13   -0.28    0.36
   0 -15 -13    0.14    0.15
   0 -15  13    0.16    0.22
   0  15 -14    0.08    0.21
   0  15 -14    0.64    0.50
   0  15  14    0.46    0.49
   0  15  14    0.57    0.53
   0  15 -14    0.98    0.44
   0  15  14    0.78    0.52
   0 -15  14    0.89    0.50
   0 -15  14    0.92    0.43
   0 -15 -14    0.51    0.23
   0  15 -15   -0.01    0.21
   0  15 -15    0.48    0.41
   0  15  15    0.89    0.48
   0  15 -15   -0.10    0.37
   0  15  15    0.26    0.37
   0 -15  15    0.25    0.24
   0 -15 -15   -0.05    0.22
   0 -15  15   -0.29    0.20
   0  15 -16    1.53    0.57
   0  15  16    1.63    0.63
   0  15  16    1.14    0.54
   0  15 -16    1.19    0.28
   0  15 -16    1.11    0.47
   0 -15  16    1.87    0.51
   0 -15 -16    1.42    0.61
   0 -15 -16    1.59    0.35
   0 -15  16    0.40    0.43
   0  15  17    0.67    0.46
   0  15 -17    0.34    0.21
   0  15 -17    0.29    0.35
   0  15  17    0.62    0.40
   0  15 -17   -0.16    0.25
   0 -15 -17    0.06    0.34
   0 -15  17   -0.15    0.19
   0 -15 -17    0.65    0.19
   0 -15  17    0.24    0.34
   0  15  18    0.38    0.30
   0  15  18    0.15    0.28
   0  15 -18    0.65    0.32
   0  15 -18    1.01    0.23
   0 -15  18   -0.01    0.28
   0 -15 -18    0.33    0.17
   0 -15 -18    0.51    0.29
   0 -15  18    0.51    0.23
   0  16   0    0.32    0.14
   0  16   0    0.34    0.24
   0  16   0    0.36    0.24
   0 -16   0    0.95    2.19
   0  16   1   -0.26    0.12
   0  16  -1    0.44    0.28
   0  16   1   -0.12    0.17
   0  16   1    0.28    0.19
   0  16  -1   -0.31    0.19
   0  16  -1    0.03    0.32
   0 -16   1   -0.20    1.42
   0 -16   1   -0.65    1.89
   0  16  -2    0.08    0.27
   0  16  -2    0.49    1.16
   0  16  -2    0.61    0.33
   0  16   2    1.38    0.49
   0  16   2    1.11    0.37
   0  16  -2    0.17    0.23
   0  16   2    0.62    0.19
   0 -16   2    0.63    1.89
   0  16  -3   11.53    1.20
   0  16  -3   10.47    1.79
   0  16  -3    9.76    1.75
   0  16   3   10.84    1.23
   0  16   3   10.95    1.21
   0  16   3   11.68    1.16
   0  16  -3   11.69    1.26
   0 -16  -3   12.54    2.78
   0 -16   3   14.56    3.25
   0  16  -4    4.10    0.84
   0  16   4    3.81    0.73
   0  16   4    3.18    0.74
   0  16  -4    3.48    0.96
   0  16   4    5.91    1.04
   0  16  -4    6.83    1.19
   0  16   4    4.00    0.51
   0  16  -4    4.90    1.17
   0  16  -5    3.87    0.86
   0  16   5    2.32    0.53
   0  16   5    3.57    0.81
   0  16  -5    2.27    0.89
   0  16   5    2.45    0.63
   0  16  -5    3.65    1.05
   0  16  -5    3.14    0.75
   0  16   5    2.16    0.64
   0  16  -6    1.25    0.68
   0  16  -6    0.61    0.38
   0  16   6    0.80    0.22
   0  16   6    1.12    0.48
   0  16  -6    0.87    0.61
   0  16   6    1.45    0.58
   0  16   6    0.19    0.31
   0  16  -6    1.66    0.52
   0  16   7    5.83    1.10
   0  16  -7    5.21    1.34
   0  16  -7    5.32    1.29
   0  16   7    4.58    0.78
   0  16  -7    4.51    1.02
   0  16   7    4.48    0.98
   0  16   7    5.11    1.05
   0 -16   7    5.37    1.12
   0  16   8    1.04    0.18
   0  16  -8    0.99    0.53
   0  16   8    0.22    0.44
   0  16   8    0.89    0.60
   0  16   8    1.05    0.52
   0  16  -8    0.80    0.57
   0  16  -8    0.53    0.45
   0 -16   8    1.10    0.63
   0  16  -9    1.52    0.69
   0  16   9    1.17    0.65
   0  16  -9    1.90    0.74
   0  16   9    0.30    0.46
   0  16   9    0.97    0.24
   0  16   9    0.80    0.44
   0  16  -9    1.03    0.62
   0 -16   9    1.52    0.58
   0  16  10   -0.40    0.33
   0  16  10   -0.02    0.34
   0  16 -10    0.21    0.49
   0  16  10    0.41    0.50
   0  16 -10   -0.05    0.24
   0  16 -10    0.23    0.32
   0 -16  10   -0.03    0.31
   0  16 -11    1.13    0.64
   0  16  11    0.80    0.58
   0  16  11    0.94    0.56
   0  16  11    1.19    0.62
   0  16 -11    0.77    0.56
   0  16 -11    1.38    0.69
   0 -16 -11    1.69    0.19
   0 -16  11    0.58    0.34
   0  16 -12    0.60    0.36
   0  16 -12    0.66    0.46
   0  16  12    0.47    0.50
   0  16 -12    0.56    0.54
   0  16  12    0.47    0.50
   0  16  12    1.10    0.58
   0 -16  12    0.56    0.37
   0 -16 -12    0.96    0.15
   0  16  13    0.60    0.50
   0  16 -13    1.45    0.63
   0  16  13    1.20    0.64
   0  16  13    1.19    0.61
   0  16 -13    0.52    0.47
   0 -16  13    1.31    0.38
   0  16 -14    1.96    0.63
   0  16  14    0.35    0.47
   0  16 -14    0.72    0.55
   0  16  14    1.27    0.66
   0 -16  14    0.21    0.33
   0 -16 -14    0.84    0.24
   0 -16  14    1.03    0.35
   0  16  15    3.52    0.98
   0  16 -15    2.57    0.31
   0  16  15    3.02    0.89
   0  16 -15    2.84    0.88
   0  16 -15    1.97    0.77
   0 -16  15    1.93    0.61
   0 -16 -15    2.73    0.56
   0 -16  15    1.95    0.52
   0 -16 -15    3.15    0.86
   0  16  16    0.65    0.44
   0  16 -16    0.23    0.32
   0  16 -16    0.51    0.21
   0  16  16    1.04    0.57
   0  16 -16    0.62    0.43
   0 -16 -16    0.77    0.23
   0 -16 -16   -0.01    0.33
   0 -16  16    0.61    0.43
   0 -16  16    0.51    0.22
   0  16 -17    0.01    0.28
   0  16  17   -0.32    0.20
   0  16 -17   -0.18    0.26
   0  16  17    0.22    0.25
   0  16 -17    0.25    0.23
   0 -16  17    0.06    0.26
   0 -16 -17   -0.32    0.20
   0 -16  17    0.22    0.16
   0  17   0    0.16    0.20
   0  17   0    0.13    0.15
   0  17   1    3.51    0.68
   0  17  -1    3.63    0.76
   0  17  -1    3.35    0.68
   0  17   1    3.38    0.44
   0  17  -1    3.02    0.81
   0  17   2   -0.06    0.13
   0  17  -2   -0.06    0.25
   0  17  -2   -0.32    0.22
   0  17  -2    0.05    0.16
   0  17   2    0.00    0.14
   0  17   3    1.04    0.35
   0  17  -3    0.54    0.30
   0  17  -3    0.96    0.47
   0  17   3    1.21    0.34
   0  17  -3    1.32    0.52
   0  17   3    0.94    0.28
   0  17   4   -0.05    0.24
   0  17   4    1.21    0.48
   0  17  -4    0.83    0.44
   0  17  -4    0.77    0.20
   0  17   4    0.70    0.16
   0  17  -4    0.34    0.32
   0  17  -4    0.57    0.30
   0  17   5    8.00    1.07
   0  17   5    9.09    1.13
   0  17   5    8.28    0.87
   0  17  -5    8.39    1.61
   0  17  -5    8.92    1.73
   0  17  -5    7.63    1.30
   0  17  -5    8.60    1.03
   0  17   5    9.14    0.91
   0  17  -6    1.57    0.53
   0  17   6    1.17    0.46
   0  17  -6    1.91    0.78
   0  17  -6    2.20    0.82
   0  17   6    2.17    0.72
   0  17   6    2.03    0.68
   0  17  -7    5.12    1.08
   0  17   7    4.98    1.10
   0  17  -7    4.12    1.18
   0  17  -7    3.49    1.03
   0  17   7    7.85    1.39
   0  17   7    5.58    1.07
   0 -17   7    4.65    1.03
   0  17   8    0.12    0.34
   0  17  -8    1.09    0.41
   0  17  -8    0.33    0.25
   0  17   8    0.64    0.45
   0  17   8   -0.09    0.26
   0  17  -8    0.43    0.40
   0 -17   8    0.27    0.38
   0  17  -9    0.93    0.49
   0  17   9    1.59    0.70
   0  17  -9    0.92    0.59
   0  17   9    0.90    0.47
   0  17  -9    0.60    0.54
   0  17   9    1.06    0.55
   0 -17   9    0.84    0.43
   0  17  10    0.20    0.36
   0  17 -10    0.19    0.45
   0  17  10    0.41    0.38
   0  17 -10    0.37    0.40
   0  17  10   -0.12    0.26
   0  17 -10   -0.13    0.28
   0 -17  10    0.17    0.38
   0  17  11   -0.45    0.35
   0  17  11    0.32    0.41
   0  17 -11    0.18    0.27
   0  17  11   -0.22    0.27
   0  17 -11    0.29    0.31
   0  17 -11   -0.04    0.41
   0 -17  11   -0.57    0.19
   0  17  12    0.62    0.43
   0  17 -12    0.30    0.43
   0  17  12    1.02    0.58
   0  17  12    0.31    0.45
   0  17 -12    1.33    0.46
   0  17 -12    1.07    0.56
   0 -17  12    0.95    0.29
   0  17  13    2.84    0.82
   0  17  13    2.63    0.82
   0  17 -13    2.01    0.75
   0  17 -13    1.77    0.57
   0 -17  13    3.30    0.71
   0  17  14    0.39    0.34
   0  17 -14    0.11    0.31
   0  17  14   -0.03    0.34
   0  17 -14    0.46    0.29
   0 -17  14    0.43    0.33
   0 -17  14    0.00    0.17
   0  17 -15   -0.19    0.40
   0  17  15    0.48    0.35
   0  17 -15    0.75    0.41
   0  17  15    0.21    0.40
   0 -17  15    0.34    0.24
   0 -17  15    0.52    0.38
   0 -17 -15    0.05    0.16
   0 -17 -15    0.45    0.39
   0  17  16   -0.31    0.20
   0  17  16    0.32    0.22
   0  17 -16   -0.30    0.23
   0  17 -16   -0.01    0.27
   0 -17 -16    0.73    0.34
   0 -17 -16    0.62    0.17
   0 -17  16   -0.34    0.17
   0 -17  16    0.53    0.25
   0  18   0    2.58    0.33
   0  18   0    2.54    0.44
   0  18  -1    0.07    0.23
   0  18  -1    0.41    0.15
   0  18   1    0.36    0.16
   0  18  -2    1.42    0.33
   0  18  -2    1.22    0.49
   0  18  -2    1.89    0.56
   0  18  -3    0.82    0.26
   0  18  -3    1.29    0.43
   0  18  -3    1.02    0.44
   0  18   3    0.70    0.17
   0  18  -4    6.26    1.05
   0  18   4    7.38    0.88
   0  18  -4    6.10    1.29
   0  18  -4    6.26    1.38
   0  18   4    7.85    0.98
   0  18  -5   -0.04    0.27
   0  18  -5    0.35    0.27
   0  18  -5    0.07    0.17
   0  18   5   -0.03    0.20
   0  18  -5   -0.17    0.18
   0  18   5   -0.29    0.18
   0  18   6    1.59    0.24
   0  18  -6    0.59    0.45
   0  18  -6    0.98    0.34
   0  18   6    0.97    0.50
   0  18  -6    0.64    0.48
   0  18   6    0.65    0.33
   0  18   7    0.64    0.38
   0  18   7    0.47    0.32
   0  18  -7    0.70    0.30
   0  18  -7    0.73    0.62
   0  18  -7    0.12    0.35
   0  18   7    0.88    0.34
   0 -18   7    0.99    0.52
   0  18   8    4.44    1.06
   0  18  -8    2.31    0.98
   0  18   8    4.54    1.06
   0  18  -8    2.77    0.69
   0  18   8    3.99    0.88
   0  18  -8    3.29    1.05
   0 -18   8    2.93    0.75
   0  18   9   -0.14    0.25
   0  18  -9   -0.15    0.49
   0  18   9    0.50    0.38
   0  18  -9   -0.02    0.27
   0  18  -9   -0.07    0.33
   0  18   9   -0.05    0.33
   0 -18   9   -0.02    0.26
   0  18 -10    0.82    0.46
   0  18 -10    0.24    0.31
   0  18 -10    1.08    0.53
   0  18  10   -0.05    0.28
   0  18  10   -0.20    0.25
   0  18  10    0.08    0.28
   0 -18  10    0.33    0.27
   0  18 -11    0.19    0.25
   0  18 -11   -0.15    0.28
   0  18  11    0.72    0.41
   0  18  11    0.07    0.23
   0  18  11   -0.15    0.29
   0  18 -11    0.18    0.35
   0 -18  11   -0.18    0.19
   0  18 -12   -0.06    0.35
   0  18 -12    0.10    0.40
   0  18 -12   -0.60    0.28
   0  18  12    0.03    0.30
   0  18  12   -0.37    0.26
   0 -18  12    0.23    0.17
   0  18  13   -0.49    0.19
   0  18 -13   -0.23    0.28
   0  18 -13    0.08    0.32
   0  18  13    0.12    0.32
   0 -18  13   -0.24    0.30
   0 -18 -13   -0.39    0.26
   0 -18  13   -0.18    0.19
   0  18  14    1.60    0.59
   0  18 -14    1.58    0.73
   0  18 -14    2.33    0.60
   0  18  14    3.13    0.89
   0 -18 -14    2.22    0.74
   0 -18  14    0.74    0.42
   0 -18  14    2.05    0.42
   0  18  15    0.07    0.22
   0  19  -1    0.48    0.26
   0  19  -2    1.49    0.55
   0  19  -3    0.02    0.29
   0  19  -3    0.18    0.24
   0  19  -4    0.58    0.38
   0  19  -4   -0.15    0.18
   0  19   4    0.31    0.15
   0  19  -4    0.63    0.31
   0  19  -5    2.63    0.72
   0  19   5    2.82    0.56
   0  19   5    3.07    0.64
   0  19  -5    3.08    0.99
   0  19  -6    3.78    0.70
   0  19  -6    2.81    0.95
   0  19  -6    3.03    0.81
   0  19   6    4.03    0.86
   0  19   6    3.06    0.74
   0  19   7    0.69    0.27
   0  19  -7   -0.16    0.24
   0  19   7   -0.14    0.29
   0  19  -7    0.24    0.21
   0  19  -7   -0.21    0.33
   0 -19   7    1.23    0.35
   0  19   8    0.02    0.18
   0  19   8    0.34    0.27
   0  19   8    0.20    0.31
   0  19  -8    0.38    0.30
   0  19  -8    0.20    0.22
   0  19  -8   -0.78    0.26
   0 -19   8    0.15    0.22
   0  19   9    0.38    0.30
   0  19  -9    0.89    0.44
   0  19   9    0.29    0.21
   0  19  -9    1.04    0.38
   0  19   9    0.17    0.25
   0  19  -9    0.81    0.46
   0 -19   9    0.44    0.22
   0  19  10    0.48    0.36
   0  19 -10    0.82    0.28
   0  19 -10    0.38    0.53
   0  19 -10    0.48    0.31
   0  19  10    0.58    0.41
   0 -19  10    0.87    0.26
   0  19 -11   -0.14    0.32
   0  19 -11    0.17    0.31
   0  19  11    0.27    0.28
   0  19  11    0.56    0.31
   0  19 -11    0.32    0.30
   0  19 -12    0.12    0.30
   0  19 -12    0.76    0.31
   0  19  12    0.49    0.28
   0  19  12    0.78    0.33
   0 -19  12   -0.20    0.18
   0 -19 -12   -0.54    0.19
   0  19  13    0.65    0.23
   0  19 -13    0.77    0.31
   0  19  13    1.05    0.26
   0  19 -13    0.37    0.29
   0 -19  13    0.13    0.20
   0 -19 -13    0.78    0.22
   0 -19  13    0.39    0.25
   0  20  -2   -0.17    0.30
   0  20  -3    5.97    1.16
   0  20  -4    0.15    0.26
   0  20  -4    0.17    0.29
   0  20  -5    1.98    0.60
   0  20  -5    1.60    0.52
   0  20  -6    0.46    0.27
   0  20  -6    0.42    0.31
   0  20   6    0.03    0.17
   0  20  -7    1.02    0.48
   0  20   7    1.29    0.32
   0  20  -7    0.40    0.24
   0  20  -7    0.88    0.43
   0  20   7    1.47    0.35
   0  20   8    0.47    0.23
   0  20  -8   -0.27    0.23
   0  20  -8    0.86    0.39
   0  20   8    0.59    0.19
   0  20  -8    0.17    0.27
   0  20  -9    0.58    0.30
   0  20  -9    1.23    0.51
   0  20   9    1.47    0.30
   0  20   9    1.07    0.32
   0  20  -9    1.28    0.57
   0 -20  -9    0.95    0.21
   0  20  10    0.40    0.20
   0  20 -10   -0.09    0.30
   0  20  10    0.48    0.20
   0  20 -10    0.13    0.29
   0  20 -10   -0.25    0.28
   0 -20 -10    0.52    0.20
   0  20 -11    0.87    0.28
   0  20 -11   -0.05    0.24
   0  20  11   -0.15    0.20
   0  20  11    0.22    0.25
   0 -20 -11    0.19    0.20
   0  21  -4    0.98    0.32
   0  21  -5    0.43    0.30
   0  21  -5    1.18    0.39
   0  21  -6    2.41    0.54
   0  21  -6    1.34    0.47
   0  21  -7    0.04    0.31
   0  21  -7    0.24    0.31
   0  21  -8   -0.21    0.32
   0  21   8    0.17    0.19
   0  21  -8   -0.10    0.27
   0  22  -5   -0.04    0.37
   1   0 -24    2.12    0.45
  -1   0  24    2.34    0.58
   1   0 -23   -0.09    0.22
   1   0 -23    0.24    0.16
  -1   0  23    0.12    0.28
   1   0 -22    0.96    0.36
  -1   0  22    0.47    0.42
  -1   0  22    1.11    0.21
   1   0 -22    0.65    0.39
   1   0 -21    0.00    0.19
  -1   0  21    0.15    0.38
  -1   0  21   -0.31    0.12
   1   0 -21    0.30    0.24
  -1   0  20    3.81    0.84
   1   0 -20    4.50    0.97
  -1   0  20    3.74    0.73
   1   0 -20    4.17    0.99
  -1   0  19   -0.19    0.23
   1   0 -19    0.36    0.40
   1   0 -19   -0.02    0.27
  -1   0  19   -0.05    0.14
  -1   0  18    2.77    1.30
   1   0 -18    1.97    0.72
   1   0 -18    2.20    0.65
  -1   0  18    1.75    0.48
  -1   0  18    1.82    0.58
   1   0 -17   -0.41    0.15
  -1   0  17    0.22    0.81
  -1   0  17    0.34    0.71
  -1   0  17    0.00    0.30
  -1   0  17    0.20    0.15
   1   0 -17    0.08    0.60
   1   0 -17   -0.12    0.29
  -1   0  16    0.40    0.70
   1   0 -16    0.07    0.61
   1   0 -16    0.25    0.27
  -1   0  16   -0.39    0.56
  -1   0  16    0.79    0.29
   1   0 -16    0.64    0.89
   1   0 -16    0.21    0.32
  -1   0  16    0.56    0.36
  -1   0  15    0.08    0.12
  -1   0  15   -0.07    0.24
  -1   0  15   -0.35    0.65
   1   0 -15   -0.12    0.21
   1   0 -15   -0.58    0.57
   1   0 -15   -0.12    0.18
   1   0 -15   -0.35    0.48
  -1   0  15   -0.11    0.59
   1   0 -14   36.46    2.85
   1   0 -14   34.85    2.87
   1   0 -14   36.75    2.71
  -1   0  14   34.46    2.74
   1   0 -14   38.48    2.67
  -1   0  14   41.35    3.13
  -1   0  14   35.77    3.08
  -1   0  14   35.42    2.61
   1   0 -13   -0.12    0.07
  -1   0  13    0.07    0.13
   1   0 -13    0.39    0.54
  -1   0  13   -0.16    0.32
   1   0 -13    0.17    0.53
  -1   0  13    0.02    0.53
   1   0 -13   -0.11    0.42
   1   0 -13   -0.20    0.09
  -1   0  13    0.13    0.08
   1   0 -12   21.06    1.73
  -1   0  12   18.47    1.74
   1   0 -12   21.91    1.91
   1   0 -12   25.97    1.80
  -1   0  12   24.65    2.17
   1   0 -12   23.04    2.06
   1   0 -12   23.54    1.73
  -1   0  12   25.26    1.97
   1   0 -12   24.45    2.01
  -1   0  12   26.93    2.20
  -1   0  12   21.87    1.77
  -1   0  12   24.27    1.73
   1   0 -11   -0.37    0.34
  -1   0  11   -0.01    0.34
   1   0 -11    0.53    0.55
  -1   0  11   -0.05    0.04
   1   0 -11    0.00    0.05
   1   0 -11   -0.16    0.06
  -1   0  11    0.05    0.45
  -1   0  11   -0.11    0.33
   1   0 -11    0.49    0.42
  -1   0  11    0.55    0.39
  -1   0  11    0.05    0.06
   1   0 -10    5.37    1.02
  -1   0  10    4.36    0.48
  -1   0  10    5.41    0.53
  -1   0  10    3.73    0.92
  -1   0  10    4.97    0.91
  -1   0  10    5.27    1.08
   1   0 -10    5.65    0.51
  -1   0  10    6.23    1.02
   1   0 -10    5.48    0.52
   1   0 -10    5.72    1.08
   1   0 -10    5.48    0.97
   1   0 -10    6.41    0.95
  -1   0   9   -0.03    0.29
   1   0  -9    0.00    0.30
   1   0  -9    0.18    0.28
  -1   0   9   -0.02    0.28
  -1   0   9    0.26    0.33
   1   0  -9    0.20    0.36
  -1   0   9    0.10    0.40
   1   0  -9   -0.02    0.24
   1   0  -9    0.03    0.05
  -1   0   8   13.02    1.40
  -1   0   8   10.73    1.41
  -1   0   8   12.71    1.14
   1   0  -8    9.19    1.16
   1   0  -8    9.65    1.22
   1   0  -8   13.85    1.46
  -1   0   8   10.88    1.41
   1   0  -8   11.71    1.00
   1   0  -7    0.09    0.24
  -1   0   7    0.02    0.19
  -1   0   7   -0.06    0.23
  -1   0   7   -0.01    0.19
   1   0  -7    0.02    0.21
   1   0  -7   -0.10    0.22
  -1   0   7    0.25    0.30
   1   0  -7    0.06    0.26
  -1   0   6  129.11    7.03
  -1   0   6  129.38    6.38
   1   0  -6  123.39    5.90
  -1   0   6  107.05    6.02
   1   0  -6  118.28    5.91
   1   0  -6  121.15    6.44
   1   0  -6  128.19    6.14
  -1   0   6  132.81    6.89
   1   0  -5    0.22    0.20
  -1   0   5   -0.04    0.14
  -1   0   5   -0.06    0.18
   1   0  -5   -0.03    0.16
   1   0  -5    0.16    0.17
  -1   0   5    0.14    0.17
  -1   0   5    0.00    0.16
   1   0  -5   -0.02    0.19
  -1   0   4    1.81    0.41
   1   0  -4    2.23    0.41
   1   0  -4    2.02    0.38
  -1   0   4    2.09    0.43
  -1   0   4    2.06    0.40
   1   0  -4    1.99    0.41
   1   0  -4    2.48    0.42
  -1   0   4    2.54    0.44
  -1   0   3   -0.03    0.10
  -1   0   3    0.01    0.11
   1   0  -3   -0.08    0.09
  -1   0   3    0.01    0.11
   1   0  -3    0.08    0.12
   1   0  -3    0.02    0.12
   1   0  -3    0.20    0.15
  -1   0   3   -0.02    0.13
   1   0  -2  713.42   31.40
  -1   0   2  722.21   37.31
  -1   0   2  673.73   34.75
   1   0  -2  722.04   31.69
   1   0  -2  749.83   32.20
  -1   0   2  724.45   37.74
   1   0  -1   -0.14    0.07
   1   0  -1   -0.13    0.04
  -1   0   1   -0.16    0.04
  -1   0   1   -0.06    0.06
   1   0  -1    0.07    0.09
  -1   0   1   -0.02    0.08
   1   0  -1   -0.10    0.05
   1   0  -1   -0.09    0.06
   1   0  -1   -0.18    0.10
  -1   0   1   -0.18    0.03
  -1   0   1   -0.11    0.06
   1   0   0    1.46    0.13
  -1   0   0    1.40    0.14
   1   0   0    2.07    0.22
  -1   0  -1   -0.04    0.04
   1   0   1   -0.04    0.05
  -1   0  -1   -0.04    0.06
   1   0   1   -0.04    0.05
   1   0   1   -0.05    0.03
   1   0   1   -0.02    0.07
   1   0   1    0.01    0.05
   1   0   1   -0.07    0.05
  -1   0  -1   -0.04    0.03
  -1   0  -1   -0.04    0.04
  -1   0  -1   -0.03    0.05
   1   0   2  202.00    9.26
  -1   0  -2  212.36    9.68
   1   0   2  195.54    8.83
  -1   0  -2  175.98    8.89
   1   0   2  173.53   10.39
  -1   0  -2  217.46    8.75
   1   0   2  199.09    9.05
   1   0   3   -0.17    0.10
   1   0   3    0.00    0.15
   1   0   3   -0.02    0.13
  -1   0  -3   -0.15    0.10
  -1   0  -3   -0.11    0.09
   1   0   3   -0.12    0.08
  -1   0  -3   -0.06    0.12
  -1   0  -4   67.53    3.37
   1   0   4   71.92    3.86
  -1   0  -4   65.83    3.63
   1   0   4   69.35    3.77
  -1   0  -4   68.84    3.29
   1   0   4   70.18    3.58
  -1   0  -4   67.74    3.32
   1   0   4   61.21    3.48
  -1   0  -5    0.14    0.19
   1   0   5    0.03    0.18
   1   0   5   -0.01    0.11
  -1   0  -5    0.06    0.18
  -1   0  -5   -0.16    0.11
   1   0   5    0.04    0.15
   1   0   5    0.02    0.17
  -1   0  -5    0.13    0.16
  -1   0  -6  224.62   10.98
   1   0   6  222.37   11.40
  -1   0  -6  229.31   12.11
   1   0   6  249.74   13.07
   1   0   6  274.91   12.86
  -1   0  -6  245.57   11.27
  -1   0  -6  236.34   11.02
  -1   0  -7   -0.11    0.21
   1   0   7   -0.23    0.17
   1   0   7    0.12    0.29
  -1   0  -7   -0.17    0.20
   1   0   7   -0.12    0.16
   1   0   7   -0.19    0.22
  -1   0  -7   -0.05    0.23
  -1   0  -7   -0.11    0.22
  -1   0  -8   21.73    1.69
  -1   0  -8   26.64    1.77
   1   0   8   25.79    1.90
  -1   0  -8   25.24    1.83
   1   0   8   25.82    1.76
   1   0   8   26.19    1.92
   1   0   8   24.31    1.84
  -1   0  -9   -0.16    0.22
   1   0   9    0.29    0.36
   1   0   9   -0.09    0.27
   1   0   9    0.03    0.27
  -1   0  -9   -0.13    0.32
  -1   0  -9   -0.12    0.30
  -1   0  -9    0.01    0.05
   1   0   9    0.37    0.33
   1   0  10   66.29    4.93
  -1   0 -10   87.75    5.21
  -1   0 -10   79.91    4.46
   1   0  10   91.16    5.18
  -1   0 -10   90.25    5.24
   1   0  10   72.36    4.52
   1   0  10   95.72    4.95
   1   0  10   77.19    4.37
  -1   0 -10   83.40    4.55
  -1   0 -10   79.41    4.75
   1   0  10   69.33    5.46
  -1   0 -11   -0.14    0.36
   1   0  11    0.16    0.48
   1   0  11   -0.18    0.42
   1   0  11   -0.20    0.31
  -1   0 -11    0.25    0.37
  -1   0 -11    0.11    0.05
  -1   0 -11   -0.07    0.38
   1   0  11    0.04    0.04
  -1   0 -11   -0.05    0.05
   1   0  11    0.14    0.08
   1   0  11   -0.05    0.05
  -1   0 -12    0.97    0.53
  -1   0 -12    0.62    0.58
   1   0  12    0.82    0.61
  -1   0 -12    1.03    0.25
   1   0  12    0.47    0.56
   1   0  12    0.89    0.27
   1   0  12    1.55    0.35
   1   0  12    1.02    0.66
  -1   0 -12    0.51    0.48
   1   0  12    1.05    0.19
  -1   0 -12    0.86    0.22
  -1   0 -13    0.00    0.45
  -1   0 -13   -0.04    0.55
  -1   0 -13    0.00    0.09
   1   0  13    0.08    0.06
   1   0  13   -0.12    0.41
  -1   0 -13   -0.29    0.40
  -1   0 -13    0.35    0.14
   1   0  13   -0.20    0.09
   1   0  13    0.11    0.12
   1   0  13    0.21    0.62
   1   0  13    0.03    0.46
  -1   0 -14    0.58    0.23
  -1   0 -14   -0.02    0.46
   1   0  14    0.01    0.07
   1   0  14   -0.12    0.40
   1   0  14    0.12    0.10
  -1   0 -14    0.48    0.50
  -1   0 -14    0.57    0.47
   1   0  14   -0.42    0.41
   1   0  14   -0.07    0.51
  -1   0 -14   -0.12    0.09
   1   0  14    0.10    0.18
   1   0  15    0.06    0.26
  -1   0 -15    0.01    0.15
  -1   0 -15   -0.19    0.44
   1   0  15   -0.22    0.55
  -1   0 -15   -0.60    0.46
   1   0  15   -0.29    0.68
   1   0  15   -0.17    0.07
  -1   0 -15   -0.04    0.12
  -1   0 -16   29.18    2.31
  -1   0 -16   29.11    2.30
   1   0  16   26.84    2.23
   1   0  16   31.31    2.27
   1   0  16   28.05    2.77
  -1   0 -16   21.54    2.74
   1   0  16   23.58    2.95
   1   0  17    0.32    0.11
   1   0  17   -0.04    0.77
  -1   0 -17    0.58    0.65
  -1   0 -17   -0.27    0.23
   1   0  17    0.28    0.37
  -1   0 -17   -0.07    0.20
  -1   0 -18    5.14    1.03
  -1   0 -18    4.06    0.92
   1   0  18    3.91    0.80
   1   0  18    5.16    0.60
   1   0  19    0.16    0.10
  -1   0 -19   -0.07    0.19
  -1   0 -19   -0.29    0.25
   1   0  19    0.47    0.47
  -1   0 -20    3.07    0.77
   1   0  20    3.08    0.78
  -1   0 -20    3.57    0.84
  -1   0 -21    0.09    0.27
   1   0  21   -0.06    0.37
  -1   0 -21   -0.39    0.18
  -1   0 -22    0.63    0.33
  -1   0 -22    0.84    0.40
   1   0  22    0.81    0.49
  -1   0 -23    0.09    0.18
  -1   0 -23    0.03    0.23
   1   0  23   -0.25    0.25
   1   0  24    0.31    0.32
  -1   0 -24    0.73    0.22
  -1   0 -24   -0.30    0.19
   1   1 -24    0.60    0.28
  -1   1  24   -0.23    0.24
   1  -1 -24   -0.08    0.17
   1  -1 -24    0.17    0.19
  -1  -1  24    0.08    0.27
  -1   1  23    1.20    0.52
   1   1 -23    1.71    0.55
  -1   1  23    1.77    0.41
   1  -1 -23    1.85    0.43
   1  -1 -23    1.91    0.50
  -1  -1  23    1.28    0.50
   1   1 -22    0.86    0.18
   1   1 -22    0.68    0.45
  -1   1  22    0.99    0.48
  -1   1  22    1.53    0.40
   1  -1 -22    0.51    0.27
   1  -1 -22    0.77    0.37
  -1  -1  22    1.05    0.48
   1   1 -21    0.89    0.47
  -1   1  21    1.83    0.41
  -1   1  21    0.64    0.46
   1   1 -21    1.17    0.38
  -1  -1  21    1.82    0.63
   1  -1 -21    0.98    0.42
   1  -1 -21    0.70    0.44
  -1  -1  21    1.28    0.16
   1   1 -20   -0.14    0.27
   1   1 -20   -0.16    0.18
  -1   1  20   -0.13    0.13
  -1   1  20   -0.10    0.35
  -1  -1  20    0.41    0.14
   1  -1 -20   -0.07    0.27
   1  -1 -20   -0.17    0.21
  -1  -1  20   -0.03    0.30
  -1   1  19    1.99    0.64
   1   1 -19    1.57    0.55
  -1   1  19    2.05    0.59
   1   1 -19    1.36    0.55
   1  -1 -19    1.97    0.61
  -1  -1  19    1.03    0.38
  -1  -1  19    1.64    0.64
   1  -1 -19    1.25    0.56
  -1   1  18    0.37    0.37
   1   1 -18    0.19    0.37
  -1   1  18    0.46    0.28
   1   1 -18    0.25    0.27
  -1   1  18   -0.32    0.87
  -1  -1  18    0.15    0.36
  -1  -1  18    0.63    0.26
   1  -1 -18    0.02    0.24
   1  -1 -18    0.23    0.33
   1   1 -17    0.00    0.19
   1   1 -17    0.15    0.39
  -1   1  17    0.24    0.83
   1   1 -17   -0.33    0.56
   1   1 -17   -0.57    0.79
  -1   1  17    0.20    0.72
  -1   1  17    0.26    0.37
  -1   1  17    0.13    0.22
   1  -1 -17    0.09    0.29
   1  -1 -17    0.00    0.27
  -1  -1  17    0.72    0.27
  -1  -1  17    0.20    0.77
   1  -1 -17   -0.24    0.47
  -1  -1  17   -0.06    0.71
  -1  -1  17    0.30    0.34
  -1   1  16    5.19    1.48
   1   1 -16    3.23    1.21
   1   1 -16    4.63    0.85
  -1   1  16    3.90    0.77
  -1   1  16    3.61    0.74
  -1   1  16    2.76    1.14
   1   1 -16    3.97    0.87
   1   1 -16    3.05    1.11
  -1  -1  16    3.34    0.73
   1  -1 -16    4.20    0.81
  -1  -1  16    3.82    0.71
  -1  -1  16    5.26    1.42
  -1  -1  16    4.10    1.25
   1  -1 -16    3.82    0.83
   1  -1 -16    4.22    1.22
  -1   1  15   19.00    2.47
   1   1 -15   14.90    1.37
  -1   1  15   19.28    2.56
  -1   1  15   17.45    1.48
   1   1 -15   14.72    1.46
  -1   1  15   15.53    1.39
   1   1 -15   16.76    2.35
   1   1 -15   10.45    1.79
  -1  -1  15   18.16    1.45
  -1  -1  15   16.54    2.33
   1  -1 -15   14.33    2.06
   1  -1 -15   15.41    2.15
   1  -1 -15   18.11    2.35
  -1  -1  15   19.35    2.56
   1  -1 -15   14.36    1.42
  -1  -1  15   15.60    1.41
   1  -1 -15   14.82    1.40
  -1   1  14    2.93    0.60
  -1   1  14    2.29    0.97
   1   1 -14    3.01    1.13
  -1   1  14    3.35    1.15
  -1   1  14    3.58    0.64
   1   1 -14    3.13    1.06
   1   1 -14    2.97    0.65
   1   1 -14    3.19    0.60
  -1  -1  14    3.05    0.61
  -1  -1  14    3.37    0.59
  -1  -1  14    3.12    1.04
  -1  -1  14    3.23    1.10
   1  -1 -14    3.61    1.00
   1  -1 -14    3.43    0.97
   1  -1 -14    1.07    0.69
   1  -1 -14    3.72    0.72
   1  -1 -14    2.95    0.63
   1   1 -13    5.15    0.83
   1   1 -13    4.80    1.05
   1   1 -13    5.44    1.17
   1   1 -13    3.58    1.01
   1   1 -13    4.63    0.53
  -1   1  13    4.44    1.13
  -1   1  13    4.90    0.73
   1   1 -13    4.31    0.49
  -1   1  13    4.96    0.58
  -1   1  13    4.95    1.18
   1  -1 -13    5.50    0.80
  -1  -1  13    4.39    1.09
  -1  -1  13    5.09    0.52
   1  -1 -13    6.71    1.38
  -1  -1  13    3.99    0.49
   1  -1 -13    5.25    1.13
   1  -1 -13    5.21    0.82
   1  -1 -13    3.82    1.05
  -1  -1  13    4.66    0.76
  -1  -1  13    5.19    1.17
  -1  -1  13    4.38    1.14
   1   1 -12   24.17    1.85
   1   1 -12   22.26    1.90
   1   1 -12   24.25    1.78
  -1   1  12   29.39    2.21
  -1   1  12   27.15    2.22
   1   1 -12   22.78    2.10
  -1   1  12   23.11    2.19
  -1   1  12   24.86    1.89
  -1   1  12   19.07    1.78
  -1   1  12   21.11    1.74
  -1   1  12   20.42    1.79
   1   1 -12   26.95    1.87
   1   1 -12   24.08    2.00
   1  -1 -12   22.07    2.02
   1  -1 -12   23.54    1.97
  -1  -1  12   25.87    2.12
  -1  -1  12   25.16    1.91
  -1  -1  12   27.02    1.87
   1  -1 -12   24.24    1.81
  -1  -1  12   23.71    2.62
  -1  -1  12   19.24    2.01
   1  -1 -12   22.11    2.03
  -1  -1  12   23.47    1.79
   1  -1 -12   23.92    1.81
  -1   1  11   25.57    2.06
   1   1 -11   26.08    2.12
   1   1 -11   25.58    2.06
   1   1 -11   26.67    2.02
   1   1 -11   30.02    2.06
  -1   1  11   29.30    2.03
  -1   1  11   27.28    2.36
   1   1 -11   27.91    2.07
   1   1 -11   27.43    2.25
  -1   1  11   26.05    1.96
   1   1 -11   29.46    2.00
  -1   1  11   29.80    2.33
  -1   1  11   29.51    2.27
  -1  -1  11   26.34    2.12
   1  -1 -11   27.96    2.22
  -1  -1  11   29.05    2.21
  -1  -1  11   28.46    2.01
   1  -1 -11   26.66    2.12
   1  -1 -11   30.76    2.05
  -1  -1  11   27.07    2.28
   1  -1 -11   29.28    2.02
   1  -1 -11   29.11    2.21
  -1  -1  11   28.52    2.36
  -1  -1  11   25.25    2.04
  -1   1  10   18.47    1.79
  -1   1  10   22.30    1.51
   1   1 -10   20.64    1.53
  -1   1  10   18.99    1.76
   1   1 -10   19.59    1.60
   1   1 -10   20.31    1.63
  -1   1  10   19.70    1.56
   1   1 -10   21.11    1.71
   1   1 -10   20.90    1.48
  -1   1  10   17.57    1.50
   1   1 -10   20.97    1.81
  -1   1  10   23.51    1.85
   1  -1 -10   21.09    1.52
  -1  -1  10   19.60    1.77
  -1  -1  10   22.78    1.54
   1  -1 -10   19.92    1.50
   1  -1 -10   22.38    1.77
   1  -1 -10   21.17    1.71
   1  -1 -10   18.55    1.70
  -1  -1  10   19.49    1.81
  -1  -1  10   17.73    1.52
  -1  -1  10   22.45    1.82
  -1  -1  10   20.25    1.61
  -1   1   9    1.16    0.25
   1   1  -9    1.96    0.61
  -1   1   9    2.08    0.61
  -1   1   9    2.86    0.74
   1   1  -9    1.11    0.14
   1   1  -9    3.25    0.81
   1   1  -9    1.81    0.52
   1   1  -9    2.38    0.65
  -1   1   9    2.21    0.59
  -1   1   9    1.33    0.34
  -1   1   9    2.41    0.71
  -1  -1   9    2.23    0.64
  -1  -1   9    2.96    0.60
   1  -1  -9    1.97    0.47
   1  -1  -9    2.61    0.69
  -1  -1   9    1.82    0.57
   1  -1  -9    1.53    0.54
   1  -1  -9    2.38    0.69
  -1  -1   9    1.96    0.65
   1  -1  -9    1.33    0.23
  -1  -1   9    3.05    0.45
   1   1  -8    0.54    0.35
  -1   1   8    0.36    0.35
   1   1  -8    0.73    0.45
  -1   1   8    0.79    0.41
  -1   1   8    0.84    0.45
   1   1  -8    0.68    0.41
   1   1  -8    0.36    0.32
  -1   1   8    0.43    0.29
   1  -1  -8    0.55    0.37
   1  -1  -8    0.42    0.33
  -1  -1   8    0.36    0.37
  -1  -1   8    0.85    0.35
  -1  -1   8    0.87    0.42
   1  -1  -8    0.65    0.32
   1  -1  -8    0.52    0.35
  -1  -1   8    0.81    0.45
   1   1  -7    9.57    0.87
  -1   1   7    9.77    1.24
  -1   1   7    9.83    0.84
  -1   1   7    9.38    1.02
  -1   1   7    9.45    1.19
   1   1  -7    8.84    1.16
   1   1  -7    9.37    1.13
   1   1  -7   10.44    1.15
  -1  -1   7   10.20    0.89
   1  -1  -7   11.74    1.23
   1  -1  -7   11.63    1.25
  -1  -1   7   11.05    1.04
  -1  -1   7   10.29    1.29
  -1  -1   7    7.37    1.09
   1  -1  -7    9.56    0.76
   1  -1  -7   11.01    1.28
   1   1  -6    9.86    0.81
   1   1  -6   10.35    1.06
  -1   1   6   10.72    0.95
   1   1  -6   10.25    1.14
  -1   1   6    9.35    0.95
  -1   1   6    7.73    0.74
  -1   1   6    8.86    0.92
   1   1  -6   10.99    1.15
   1  -1  -6   10.48    1.09
  -1  -1   6    9.17    0.93
  -1  -1   6   10.16    0.85
   1  -1  -6   10.82    0.91
   1  -1  -6    9.75    0.72
   1  -1  -6    9.08    0.91
  -1  -1   6   11.55    1.28
  -1  -1   6   10.05    1.18
   1   1  -5  125.99    6.24
   1   1  -5  125.45    6.13
   1   1  -5  120.89    6.47
  -1   1   5  116.08    6.35
   1   1  -5  121.79    5.98
  -1   1   5  129.19    7.09
  -1   1   5  118.13    7.12
   1  -1  -5  119.01    6.64
   1  -1  -5  118.66    5.86
  -1  -1   5  133.31    7.16
   1  -1  -5  136.57    6.05
  -1  -1   5  137.29    6.44
   1  -1  -5  129.07    6.17
  -1  -1   5  138.44    6.54
  -1  -1   5  148.86    6.97
  -1   1   4  180.16   10.80
   1   1  -4  202.93    9.44
  -1   1   4  201.76    9.68
  -1   1   4  204.79   10.94
   1   1  -4  211.19    9.34
   1   1  -4  197.38    9.95
   1   1  -4  208.51    9.13
  -1  -1   4  200.38   10.69
   1  -1  -4  208.87    9.38
   1  -1  -4  170.60   10.11
  -1  -1   4  221.79   10.93
   1  -1  -4  199.05    9.05
   1  -1  -4  213.90    9.20
   1   1  -3  372.71   16.68
   1   1  -3  376.33   16.90
  -1   1   3  339.47   19.69
  -1   1   3  364.30   17.35
   1   1  -3  365.25   16.40
   1   1  -3  393.89   18.06
  -1   1   3  390.77   19.55
   1  -1  -3  347.65   16.43
  -1  -1   3  387.92   17.49
  -1  -1   3  383.88   19.69
   1  -1  -3  404.36   16.86
  -1  -1   3  322.81   17.10
   1  -1  -3  392.17   16.47
  -1  -1   3  353.42   19.38
   1   1  -2   12.94    0.81
   1   1  -2   12.04    0.69
  -1   1   2   12.16    0.89
   1   1  -2   11.70    0.69
  -1   1   2   13.55    0.88
  -1   1   2   13.56    0.69
  -1   1   2   12.22    0.75
   1   1  -2   13.69    0.83
  -1   1   2   13.63    0.88
   1   1  -2   12.45    0.71
   1   1  -2   12.33    0.83
  -1  -1   2   12.25    0.85
  -1  -1   2   11.99    0.86
   1  -1  -2   12.64    0.68
  -1  -1   2   12.75    0.79
   1  -1  -2   11.96    0.76
   1  -1  -2   11.66    0.76
   1   1  -1   58.87    2.52
   1   1  -1   61.39    2.72
  -1   1   1   52.64    2.54
   1   1  -1   57.50    2.67
  -1   1   1   60.84    3.12
   1   1  -1   54.82    2.70
  -1   1   1   58.15    2.91
  -1   1   1   52.33    2.65
  -1   1   1   52.53    3.06
   1  -1  -1   57.41    2.66
  -1  -1   1   45.79    2.80
   1  -1  -1   53.69    2.65
  -1  -1   1   54.99    3.01
   1  -1  -1   58.44    2.60
   1  -1  -1   61.35    2.61
  -1   1   0    7.23    0.50
  -1   1   0    7.52    0.45
   1   1   0    6.54    0.47
   1   1   0    6.26    0.43
  -1   1   0    7.15    0.44
  -1   1   0    7.56    0.51
  -1   1   0    7.02    0.48
  -1   1   0    7.14    0.45
  -1   1   0    7.72    0.40
   1   1   0    7.64    0.47
   1   1   0    7.80    0.41
   1   1   0    7.39    0.47
   1  -1   0    6.94    0.44
  -1  -1   0    6.46    0.53
   1  -1   0    7.54    0.50
   1  -1   0    8.00    0.40
  -1  -1   0    7.21    0.43
   1  -1   0    6.57    0.48
   1   1   1    0.25    0.12
  -1   1  -1    0.43    0.08
  -1   1  -1    0.45    0.17
   1   1   1    0.23    0.13
   1   1   1    0.50    0.14
  -1   1  -1    0.18    0.08
  -1   1  -1    0.29    0.13
   1   1   1    0.14    0.11
  -1   1  -1    0.16    0.11
  -1   1  -1    0.18    0.14
   1  -1   1    0.35    0.15
  -1  -1  -1    0.23    0.09
  -1  -1  -1    0.22    0.13
  -1  -1  -1    0.14    0.12
   1  -1   1    0.35    0.19
   1  -1   1    0.18    0.08
   1  -1   1    0.31    0.07
  -1  -1  -1    0.41    0.15
  -1   1  -2   10.86    0.69
   1   1   2    8.45    0.64
  -1   1  -2    9.49    0.66
  -1   1  -2   10.20    0.70
   1   1   2    9.13    0.65
  -1   1  -2   10.46    0.60
   1   1   2    9.97    0.54
  -1   1  -2    9.71    0.64
   1   1   2    9.80    0.57
   1   1   2   10.71    0.73
  -1  -1  -2   10.41    0.58
   1  -1   2    9.88    0.76
  -1  -1  -2    9.21    0.60
  -1  -1  -2   10.04    0.71
   1  -1   2   11.94    0.61
   1  -1   2   10.00    0.64
  -1  -1  -2   10.42    0.55
   1  -1   2   10.28    0.72
  -1   1  -3    0.53    0.12
   1   1   3    0.35    0.17
   1   1   3    0.44    0.13
  -1   1  -3    0.56    0.20
   1   1   3    0.42    0.18
   1   1   3    0.43    0.20
  -1   1  -3    0.46    0.21
  -1   1  -3    0.60    0.20
  -1   1  -3    0.72    0.23
   1   1   3    0.52    0.20
  -1  -1  -3    0.64    0.24
   1  -1   3    0.52    0.25
   1  -1   3    0.44    0.21
  -1  -1  -3    0.52    0.18
   1  -1   3    0.51    0.16
  -1  -1  -3    0.53    0.15
  -1   1  -4    7.84    0.55
   1   1   4    6.72    0.64
  -1   1  -4    7.13    0.61
   1   1   4    7.22    0.65
   1   1   4    6.71    0.62
  -1   1  -4    7.31    0.65
  -1   1  -4    7.89    0.66
   1   1   4    6.55    0.62
  -1   1  -4    8.22    0.64
   1   1   4    5.75    0.47
   1  -1   4    9.38    1.00
   1  -1   4    5.53    0.80
  -1  -1  -4    7.56    0.60
   1  -1   4    6.85    0.59
  -1  -1  -4    7.07    0.55
  -1  -1  -4    7.07    0.66
   1   1   5    2.79    0.40
  -1   1  -5    3.29    0.55
  -1   1  -5    3.16    0.51
  -1   1  -5    2.63    0.51
   1   1   5    2.56    0.47
   1   1   5    4.09    0.68
   1   1   5    4.40    0.64
   1   1   5    4.36    0.60
  -1   1  -5    3.15    0.51
   1  -1   5    3.42    0.66
  -1  -1  -5    3.32    0.60
  -1  -1  -5    3.18    0.48
   1  -1   5    4.43    0.74
   1  -1   5    3.06    0.49
  -1  -1  -5    3.29    0.52
   1   1   6   41.28    2.83
   1   1   6   46.79    2.96
   1   1   6   53.14    2.84
  -1   1  -6   50.71    2.78
  -1   1  -6   53.17    2.66
  -1   1  -6   47.76    2.68
   1   1   6   48.58    2.43
  -1   1  -6   44.06    2.56
   1  -1   6   46.96    2.88
  -1  -1  -6   44.87    2.56
   1  -1   6   47.84    2.85
   1  -1   6   40.92    2.76
  -1  -1  -6   49.17    2.57
  -1  -1  -6   48.62    2.86
   1   1   7  232.19   10.88
   1   1   7  240.31   12.54
  -1   1  -7  210.89   10.79
  -1   1  -7  218.98   10.54
  -1   1  -7  226.83   11.54
   1   1   7  223.28   11.20
   1   1   7  242.85   12.32
  -1   1  -7  233.77   10.62
  -1  -1  -7  234.02   10.72
   1  -1   7  247.71   12.45
   1  -1   7  226.60   11.25
  -1  -1  -7  203.36   11.59
  -1  -1  -7  221.40   10.53
   1  -1   7  217.08   11.03
  -1   1  -8   53.32    3.08
   1   1   8   51.78    3.13
  -1   1  -8   49.51    2.97
   1   1   8   56.63    3.22
   1   1   8   45.99    3.24
   1   1   8   45.97    2.65
   1   1   8   47.80    2.95
  -1   1  -8   48.74    2.88
  -1   1  -8   47.66    2.84
   1  -1   8   49.26    3.12
  -1  -1  -8   49.19    3.12
  -1  -1  -8   51.14    2.89
   1  -1   8   48.81    3.13
   1  -1   8   59.70    3.29
  -1  -1  -8   46.52    2.82
   1   1   9    5.18    0.86
  -1   1  -9    3.43    0.39
   1   1   9    3.52    0.40
   1   1   9    5.25    0.95
  -1   1  -9    7.38    1.03
   1   1   9    5.41    0.76
   1   1   9    5.38    1.02
  -1   1  -9    5.38    0.91
  -1   1  -9    7.34    1.12
   1   1   9    5.80    0.97
  -1   1  -9    6.18    0.99
   1  -1   9    5.39    0.91
   1  -1   9    5.28    0.68
  -1  -1  -9    5.99    0.93
  -1  -1  -9    3.81    0.40
   1  -1   9    4.81    0.97
   1  -1   9    6.12    1.09
  -1  -1  -9    4.91    0.92
  -1  -1  -9    7.39    1.07
  -1   1 -10    2.81    0.63
  -1   1 -10    3.39    0.79
  -1   1 -10    2.78    0.76
   1   1  10    2.23    0.30
   1   1  10    3.01    0.71
   1   1  10    3.42    0.90
  -1   1 -10    3.06    0.32
   1   1  10    2.93    0.75
  -1   1 -10    1.76    0.63
  -1   1 -10    2.20    0.67
   1   1  10    2.04    0.67
  -1   1 -10    3.25    0.50
   1   1  10    2.66    0.43
  -1  -1 -10    2.92    0.33
  -1  -1 -10    2.38    0.29
   1  -1  10    1.51    0.65
   1  -1  10    2.83    0.73
  -1  -1 -10    2.23    0.66
  -1  -1 -10    3.02    0.71
   1  -1  10    2.64    0.45
   1  -1  10    2.76    0.47
  -1  -1 -10    3.28    0.80
   1  -1  10    2.80    0.82
  -1   1 -11   29.82    2.22
  -1   1 -11   28.26    1.99
   1   1  11   29.24    2.05
   1   1  11   29.40    2.14
   1   1  11   27.19    2.30
   1   1  11   25.20    1.93
   1   1  11   24.52    2.04
  -1   1 -11   28.36    1.98
  -1   1 -11   23.77    2.06
  -1   1 -11   29.41    2.17
   1   1  11   25.49    2.19
   1  -1  11   27.43    1.96
   1  -1  11   23.80    2.10
  -1  -1 -11   25.01    2.05
  -1  -1 -11   24.26    2.14
   1  -1  11   27.32    2.25
  -1  -1 -11   28.35    1.93
  -1  -1 -11   28.96    2.01
  -1  -1 -11   27.93    2.07
   1  -1  11   27.56    2.30
   1  -1  11   29.96    2.03
   1  -1  11   26.13    2.18
  -1  -1 -11   27.29    1.96
  -1   1 -12    6.84    0.72
   1   1  12    8.86    1.52
  -1   1 -12    7.29    0.73
   1   1  12    7.11    0.73
   1   1  12    7.43    0.75
   1   1  12    7.84    1.43
   1   1  12    7.47    0.71
  -1   1 -12    6.97    1.23
   1   1  12    9.34    1.41
  -1   1 -12    8.53    1.47
  -1   1 -12    7.25    1.27
   1  -1  12    5.70    1.23
  -1  -1 -12    7.37    0.74
   1  -1  12    8.53    1.45
  -1  -1 -12    7.73    0.73
  -1  -1 -12    7.12    0.66
   1  -1  12    7.97    0.77
  -1  -1 -12    8.48    1.32
  -1  -1 -12    9.47    1.48
   1  -1  12    7.10    0.67
   1  -1  12    6.80    0.78
   1  -1  12    9.80    1.49
  -1  -1 -12    5.35    1.10
  -1  -1 -12    8.72    1.36
   1   1  13   -0.16    0.46
   1   1  13    0.13    0.49
   1   1  13    0.14    0.09
  -1   1 -13   -0.22    0.44
  -1   1 -13    0.15    0.12
  -1   1 -13    0.14    0.48
  -1   1 -13    0.10    0.13
  -1   1 -13    0.13    0.54
   1   1  13   -0.09    0.06
   1   1  13   -0.01    0.12
   1   1  13    1.02    0.62
   1  -1  13   -0.02    0.46
   1  -1  13    0.47    0.59
  -1  -1 -13   -0.11    0.07
  -1  -1 -13   -0.30    0.42
  -1  -1 -13    0.13    0.09
   1  -1  13    0.27    0.06
  -1  -1 -13    0.35    0.64
   1  -1  13   -0.04    0.10
   1  -1  13   -0.04    0.10
   1  -1  13   -0.11    0.60
  -1  -1 -13   -0.02    0.08
  -1  -1 -13   -0.23    0.36
   1   1  14    1.02    0.27
  -1   1 -14    0.89    0.68
  -1   1 -14    0.61    0.26
   1   1  14    1.17    0.78
   1   1  14    0.02    0.66
   1   1  14    1.06    0.39
  -1   1 -14    1.67    0.83
  -1   1 -14    0.77    0.28
  -1   1 -14    1.03    0.63
   1  -1  14    1.04    0.23
   1  -1  14    0.91    0.27
  -1  -1 -14    1.44    0.42
  -1  -1 -14    0.42    0.48
  -1  -1 -14    0.63    0.62
   1  -1  14    0.99    0.37
  -1  -1 -14    1.20    0.34
   1  -1  14    0.54    0.55
   1  -1  14    1.27    0.70
   1  -1  14    1.40    0.79
   1   1  15   13.58    2.13
   1   1  15   11.70    1.94
  -1   1 -15   10.36    1.88
  -1   1 -15    9.53    1.06
  -1   1 -15    6.97    1.47
   1   1  15   12.38    1.07
  -1   1 -15    8.73    1.03
   1   1  15   10.32    1.04
  -1  -1 -15   10.62    1.88
   1  -1  15    9.59    1.04
  -1  -1 -15    8.47    1.01
  -1  -1 -15    8.56    1.61
   1  -1  15   11.20    0.98
  -1  -1 -15   10.74    1.07
   1  -1  15   11.89    1.88
   1  -1  15    9.12    1.72
   1  -1  15   11.43    1.10
  -1   1 -16    0.42    0.32
   1   1  16    0.28    0.74
   1   1  16    0.35    0.18
  -1   1 -16    0.67    0.76
   1   1  16    0.35    0.67
  -1   1 -16    1.36    0.48
   1   1  16    0.20    0.34
  -1  -1 -16    0.15    0.62
  -1  -1 -16   -0.07    0.14
  -1  -1 -16    0.77    0.38
   1  -1  16    0.31    0.15
   1  -1  16    0.76    0.12
  -1  -1 -16   -0.09    0.57
   1  -1  16    0.49    0.40
   1  -1  16    0.78    0.88
   1   1  17    6.05    1.56
  -1   1 -17    6.10    1.08
   1   1  17    6.34    0.76
  -1   1 -17    5.61    1.02
   1   1  17    5.50    0.96
  -1   1 -17    6.33    1.54
   1  -1  17    6.33    1.52
   1  -1  17    6.25    1.04
  -1  -1 -17    5.85    1.04
   1  -1  17    6.01    0.61
  -1  -1 -17    3.72    1.18
  -1  -1 -17    6.30    1.04
   1   1  18    8.26    0.92
  -1   1 -18    7.64    1.27
   1   1  18    7.44    1.15
  -1   1 -18    8.19    1.26
  -1  -1 -18    7.28    1.25
  -1  -1 -18    6.68    1.14
   1  -1  18    8.35    1.24
   1  -1  18    9.15    0.83
   1   1  19    9.46    0.98
   1   1  19    8.90    1.29
  -1   1 -19    8.70    1.45
  -1   1 -19    8.85    1.40
   1  -1  19    7.87    1.23
  -1  -1 -19    8.05    1.34
  -1  -1 -19    7.53    1.27
   1   1  20    1.16    0.25
  -1   1 -20    0.90    0.42
  -1   1 -20    1.03    0.53
   1   1  20    0.72    0.49
   1  -1  20    1.16    0.57
  -1  -1 -20    0.69    0.45
  -1  -1 -20    1.60    0.51
  -1   1 -21   -0.15    0.21
  -1   1 -21    0.49    0.30
   1   1  21    0.16    0.36
  -1  -1 -21   -0.16    0.19
  -1  -1 -21   -0.13    0.25
   1  -1  21   -0.31    0.32
   1   1  22    0.23    0.39
  -1   1 -22   -0.11    0.20
  -1   1 -22   -0.21    0.19
  -1  -1 -22    0.77    0.24
  -1  -1 -22    0.41    0.37
   1  -1  22    0.45    0.41
  -1   1 -23    0.04    0.20
  -1   1 -23   -0.02    0.20
   1   1  23    0.42    0.37
  -1  -1 -23    0.15    0.18
   1  -1  23    0.19    0.32
  -1  -1 -23    0.40    0.31
  -1   1 -24    0.36    0.21
   1   1  24   -0.50    0.18
  -1   1 -24   -0.02    0.19
  -1  -1 -24   -0.17    0.18
  -1  -1 -24    0.48    0.18
   1  -1  24   -0.28    0.20
  -1   2  24    0.32    0.17
   1   2 -24   -0.14    0.23
  -1   2  24    0.26    0.23
  -1  -2  24    0.39    0.26
   1  -2 -24   -0.18    0.17
   1  -2 -24    0.70    0.21
  -1   2  23    0.26    0.16
  -1   2  23    0.07    0.28
   1   2 -23    0.76    0.36
   1  -2 -23    0.56    0.21
  -1  -2  23    0.81    0.41
   1  -2 -23    0.22    0.21
   1   2 -22    0.62    0.37
  -1   2  22    0.53    0.40
  -1   2  22    0.53    0.21
   1  -2 -22    0.23    0.21
   1  -2 -22    0.32    0.30
  -1  -2  22    0.41    0.40
   1   2 -21    1.39    0.62
  -1   2  21    1.45    0.43
  -1   2  21    1.97    0.64
   1  -2 -21    1.20    0.39
   1  -2 -21    1.78    0.63
  -1  -2  21    1.09    0.51
  -1   2  20    1.21    0.52
   1   2 -20    0.80    0.55
  -1   2  20    1.83    0.59
   1   2 -20    0.81    0.27
   1  -2 -20    0.59    0.38
  -1  -2  20    0.92    0.54
   1  -2 -20    1.41    0.48
  -1  -2  20    1.15    0.17
  -1   2  19    0.40    0.30
  -1   2  19    0.12    0.39
   1   2 -19    0.75    0.31
   1   2 -19    0.41    0.45
   1  -2 -19    0.30    0.34
  -1  -2  19    0.49    0.11
  -1  -2  19    0.07    0.33
   1  -2 -19    0.19    0.36
  -1   2  18    0.25    0.19
  -1   2  18    0.09    0.31
   1   2 -18    0.69    0.32
   1   2 -18    0.66    0.48
  -1  -2  18    0.71    0.23
   1  -2 -18   -0.04    0.26
  -1  -2  18    0.52    0.42
   1  -2 -18    0.21    0.41
  -1   2  17    1.88    0.56
  -1   2  17    2.28    0.60
   1   2 -17    1.52    0.55
  -1   2  17    1.51    0.94
   1   2 -17    1.53    1.18
  -1   2  17    1.33    1.08
   1   2 -17    2.21    1.15
   1   2 -17    2.37    0.57
  -1  -2  17    1.90    1.05
  -1  -2  17    2.17    0.50
  -1  -2  17    1.44    0.55
   1  -2 -17    1.58    0.50
   1  -2 -17    1.34    0.51
   1  -2 -17    0.62    0.62
   1   2 -16    1.55    1.02
   1   2 -16    1.72    0.60
  -1   2  16    2.19    0.59
   1   2 -16    2.93    0.65
  -1   2  16    2.30    1.09
  -1   2  16    1.35    0.92
  -1   2  16    1.77    0.52
   1   2 -16    2.52    1.03
   1  -2 -16    2.56    0.93
  -1  -2  16    3.16    0.59
   1  -2 -16    2.26    0.63
   1  -2 -16    2.15    0.97
  -1  -2  16    1.96    0.58
  -1  -2  16    3.44    1.09
   1  -2 -16    2.70    0.70
  -1  -2  16    2.74    1.06
   1   2 -15   10.96    1.02
  -1   2  15    9.21    1.69
   1   2 -15   10.44    1.15
   1   2 -15    8.90    0.95
  -1   2  15    9.81    1.05
   1   2 -15   10.79    1.91
  -1   2  15    9.99    1.87
   1   2 -15   10.70    1.79
  -1   2  15    9.21    0.98
  -1  -2  15   10.12    1.84
   1  -2 -15   10.49    1.77
   1  -2 -15   11.27    1.83
  -1  -2  15    9.41    0.95
  -1  -2  15    9.88    1.04
   1  -2 -15   10.40    1.07
   1  -2 -15    8.11    0.98
  -1  -2  15    8.05    1.60
   1   2 -14   11.21    1.92
   1   2 -14    8.34    0.80
  -1   2  14    8.12    0.90
   1   2 -14    8.01    0.93
   1   2 -14    8.40    1.53
  -1   2  14   10.41    1.81
  -1   2  14    9.55    1.75
  -1   2  14    9.09    0.88
   1   2 -14    8.16    0.84
  -1  -2  14    9.20    0.94
   1  -2 -14    8.43    0.89
  -1  -2  14    8.00    0.82
   1  -2 -14    6.31    1.30
  -1  -2  14    8.84    1.57
  -1  -2  14    8.83    1.49
  -1  -2  14    8.25    1.64
   1  -2 -14    5.87    1.25
   1  -2 -14    5.92    1.25
  -1  -2  14    8.67    0.84
   1  -2 -14    7.90    0.87
   1   2 -13   38.83    2.69
  -1   2  13   35.10    2.52
  -1   2  13   40.83    3.19
   1   2 -13   35.41    2.75
  -1   2  13   31.81    2.48
  -1   2  13   35.92    2.83
  -1   2  13   36.29    2.72
   1   2 -13   38.30    2.93
   1   2 -13   36.38    2.57
   1   2 -13   37.59    2.70
  -1   2  13   32.28    2.81
  -1   2  13   32.49    2.57
  -1  -2  13   38.32    2.93
   1  -2 -13   33.19    2.62
   1  -2 -13   35.01    2.59
   1  -2 -13   36.20    2.60
   1  -2 -13   37.47    2.75
   1  -2 -13   30.68    2.71
  -1  -2  13   40.93    2.65
  -1  -2  13   36.94    2.67
  -1  -2  13   33.22    2.88
  -1  -2  13   38.85    2.82
  -1  -2  13   35.43    2.85
   1   2 -12   13.34    1.11
  -1   2  12   13.26    1.82
   1   2 -12   11.50    1.09
  -1   2  12   12.57    0.97
  -1   2  12   13.93    1.99
  -1   2  12   13.40    1.78
  -1   2  12   13.11    1.06
   1   2 -12   13.60    1.80
  -1   2  12   10.85    1.06
   1   2 -12   11.39    1.01
   1   2 -12   13.50    1.64
   1   2 -12   11.99    1.82
  -1   2  12   13.59    1.04
  -1  -2  12   12.24    1.72
  -1  -2  12   10.84    1.09
  -1  -2  12   10.78    1.02
  -1  -2  12   13.40    1.88
   1  -2 -12   13.84    1.72
   1  -2 -12   10.78    1.63
   1  -2 -12   10.75    1.57
   1  -2 -12   13.50    1.08
   1  -2 -12   10.19    1.02
  -1  -2  12   11.13    1.05
  -1  -2  12   13.52    1.94
   1   2 -11    4.03    0.93
  -1   2  11    5.75    1.14
  -1   2  11    2.94    0.34
   1   2 -11    3.81    0.42
  -1   2  11    4.66    0.49
  -1   2  11    3.36    0.96
   1   2 -11    4.20    0.48
  -1   2  11    3.97    0.44
   1   2 -11    4.01    1.03
   1   2 -11    6.02    1.18
  -1   2  11    4.04    0.80
  -1   2  11    3.12    0.35
   1   2 -11    3.43    0.38
   1   2 -11    4.20    0.85
  -1   2  11    3.35    0.91
  -1  -2  11    4.12    0.62
   1  -2 -11    4.37    1.00
  -1  -2  11    3.77    0.45
  -1  -2  11    4.51    0.99
   1  -2 -11    2.80    0.77
  -1  -2  11    4.07    0.40
   1  -2 -11    4.58    0.46
  -1  -2  11    5.85    1.21
   1  -2 -11    3.65    0.59
  -1  -2  11    2.60    0.88
   1  -2 -11    3.30    0.85
   1   2 -10    9.01    1.27
  -1   2  10    9.94    1.42
   1   2 -10    7.88    0.70
   1   2 -10    9.35    1.46
  -1   2  10    8.31    1.31
   1   2 -10    8.82    1.16
   1   2 -10    8.46    0.78
  -1   2  10   10.65    1.58
  -1   2  10    9.33    1.14
  -1   2  10    8.06    0.77
   1   2 -10   11.56    1.48
  -1   2  10    7.88    0.72
  -1  -2  10    9.36    1.50
   1  -2 -10   10.95    1.42
   1  -2 -10    7.51    1.22
   1  -2 -10    9.88    1.34
  -1  -2  10    9.33    0.77
   1  -2 -10    9.24    0.76
  -1  -2  10    8.93    0.79
  -1  -2  10   13.73    1.73
  -1  -2  10   10.32    1.41
   1  -2 -10    7.28    0.73
  -1   2   9   14.23    1.26
  -1   2   9   16.24    1.55
  -1   2   9   14.63    1.18
   1   2  -9   16.90    1.88
   1   2  -9   16.93    1.41
   1   2  -9   18.72    1.29
  -1   2   9   15.91    1.47
  -1   2   9   13.30    1.78
  -1   2   9   16.84    1.28
   1   2  -9   18.26    1.36
   1   2  -9   17.14    1.53
  -1  -2   9   19.45    2.04
  -1  -2   9   18.49    1.56
   1  -2  -9   14.73    1.47
   1  -2  -9   15.75    1.39
   1  -2  -9   13.98    1.20
  -1  -2   9   17.68    1.26
  -1  -2   9   18.21    1.29
   1  -2  -9   19.22    1.47
   1  -2  -9   18.63    1.27
  -1  -2   9   15.38    1.86
  -1   2   8    5.89    1.02
  -1   2   8    5.97    1.05
   1   2  -8    5.74    0.90
  -1   2   8    5.99    0.79
  -1   2   8    6.11    1.01
   1   2  -8    4.96    0.93
   1   2  -8    5.59    0.78
   1   2  -8    4.65    0.92
  -1  -2   8    5.94    0.98
   1  -2  -8    6.36    0.93
   1  -2  -8    5.61    0.49
   1  -2  -8    6.65    0.96
  -1  -2   8    6.56    0.66
  -1  -2   8    6.40    1.16
  -1  -2   8    7.35    1.21
   1  -2  -8    4.92    0.96
  -1   2   7   12.29    1.11
   1   2  -7   13.76    1.50
   1   2  -7   11.44    1.01
  -1   2   7   10.14    0.86
  -1   2   7   11.12    1.14
   1   2  -7   11.60    0.92
   1   2  -7   12.46    1.42
  -1   2   7   12.54    1.20
  -1  -2   7   15.10    1.66
   1  -2  -7   11.84    1.04
  -1  -2   7   11.23    1.11
   1  -2  -7   13.49    1.20
  -1  -2   7   15.58    1.73
   1  -2  -7   13.58    1.08
  -1  -2   7   11.75    0.93
   1  -2  -7   10.65    0.70
  -1   2   6   15.41    1.31
  -1   2   6   13.49    0.99
   1   2  -6   15.86    1.30
   1   2  -6   15.94    1.14
  -1   2   6   15.84    1.22
   1   2  -6   15.12    1.27
   1   2  -6   15.41    1.04
  -1   2   6   12.49    1.26
  -1  -2   6   18.53    1.31
  -1  -2   6   15.37    1.34
  -1  -2   6   17.26    1.49
   1  -2  -6   15.04    1.13
   1  -2  -6   15.86    1.17
   1  -2  -6   16.12    0.84
   1  -2  -6   13.84    1.28
  -1  -2   6   13.89    1.05
  -1   2   5   13.14    1.16
  -1   2   5   14.10    1.19
  -1   2   5   13.07    0.74
  -1   2   5   13.87    0.89
   1   2  -5   14.86    1.15
   1   2  -5   15.53    1.02
   1   2  -5   14.05    0.91
  -1   2   5   12.54    1.02
   1   2  -5   13.14    1.12
   1  -2  -5   14.31    1.20
  -1  -2   5   13.92    1.20
  -1  -2   5   13.11    0.95
   1  -2  -5   14.58    1.06
  -1  -2   5   17.63    1.43
   1  -2  -5   14.72    0.75
   1  -2  -5   13.45    1.00
  -1  -2   5   13.90    1.10
   1   2  -4    0.10    0.11
   1   2  -4    0.25    0.21
  -1   2   4    0.07    0.11
  -1   2   4    0.15    0.18
  -1   2   4    0.10    0.10
   1   2  -4    0.53    0.28
  -1   2   4    0.38    0.22
   1   2  -4    0.33    0.17
  -1   2   4    0.05    0.13
  -1  -2   4    0.25    0.20
   1  -2  -4    0.33    0.22
  -1  -2   4    0.11    0.19
  -1  -2   4    0.26    0.15
   1  -2  -4    0.12    0.10
   1  -2  -4    0.18    0.18
   1  -2  -4    0.40    0.26
  -1  -2   4    0.53    0.36
   1   2  -3  875.96   40.10
  -1   2   3  795.22   46.90
  -1   2   3  850.50   41.22
   1   2  -3  849.38   39.59
   1   2  -3  877.76   40.26
  -1   2   3  907.22   46.48
   1   2  -3  901.72   43.03
  -1   2   3  835.45   39.91
   1   2  -3  919.54   39.02
  -1   2   3  920.26   43.40
  -1  -2   3  897.00   46.20
   1  -2  -3  924.33   39.11
   1  -2  -3  942.67   39.97
  -1  -2   3  815.26   41.43
  -1  -2   3 1000.00   43.03
   1  -2  -3  897.32   39.19
  -1  -2   3  927.14   46.88
   1   2  -2   58.82    2.96
  -1   2   2   58.39    3.37
   1   2  -2   62.55    3.05
   1   2  -2   57.88    2.77
  -1   2   2   60.70    3.42
  -1   2   2   66.89    3.26
   1   2  -2   58.58    3.03
  -1   2   2   58.76    2.92
  -1   2   2   60.65    2.79
  -1  -2   2   58.51    3.19
   1  -2  -2   49.98    2.74
   1  -2  -2   63.18    2.89
  -1  -2   2   49.04    3.32
  -1  -2   2   61.73    3.21
   1  -2  -2   63.74    2.85
   1   2  -1  330.66   14.36
  -1   2   1  304.67   13.51
   1   2  -1  318.12   13.88
   1   2  -1  310.48   14.00
   1   2  -1  300.47   13.41
  -1   2   1  301.55   16.09
  -1   2   1  311.73   13.84
   1   2  -1  299.61   13.78
  -1   2   1  318.89   15.06
  -1   2   1  293.43   14.20
   1  -2  -1  259.32   13.64
  -1  -2   1  288.35   16.25
  -1  -2   1  303.23   14.81
  -1  -2   1  296.37   15.97
  -1  -2   1  347.25   14.82
   1   2   0   29.28    1.43
  -1   2   0   26.50    1.50
  -1   2   0   29.38    1.63
  -1   2   0   29.07    1.47
   1   2   0   29.90    1.32
   1   2   0   30.64    1.55
  -1   2   0   26.00    1.48
   1   2   0   26.68    1.52
  -1   2   0   28.13    1.66
  -1   2   0   25.98    1.58
  -1   2   0   25.91    1.47
   1   2   0   25.46    1.69
   1   2   0   27.37    1.53
  -1   2   0   29.53    1.44
  -1  -2   0   28.03    1.32
  -1  -2   0   30.49    1.53
  -1  -2   0   32.17    1.71
  -1   2  -1   28.79    1.50
  -1   2  -1   30.16    1.59
   1   2   1   26.59    1.50
   1   2   1   27.12    1.40
  -1   2  -1   26.26    1.58
   1   2   1   27.82    1.58
   1   2   1   28.17    1.55
  -1   2  -1   29.21    1.66
   1   2   1   29.32    1.78
  -1   2  -1   28.65    1.62
   1  -2   1   31.44    1.67
  -1  -2  -1   30.09    1.41
   1  -2   1   30.98    1.83
  -1  -2  -1   33.55    1.67
   1  -2   1   32.75    1.71
  -1  -2  -1   30.19    1.42
  -1   2  -2   34.08    1.87
   1   2   2   32.26    1.81
   1   2   2   35.95    2.12
  -1   2  -2   35.77    1.91
   1   2   2   29.53    1.68
  -1   2  -2   33.14    1.90
  -1   2  -2   32.87    1.78
   1   2   2   34.33    1.86
  -1   2  -2   35.54    1.90
   1   2   2   34.95    2.10
  -1  -2  -2   36.48    1.64
   1  -2   2   35.41    1.87
   1  -2   2   39.43    1.97
   1  -2   2   31.35    2.06
  -1  -2  -2   34.17    1.72
  -1  -2  -2   39.41    2.03
   1  -2   2   35.80    1.96
   1   2   3    7.60    0.48
  -1   2  -3    8.54    0.63
   1   2   3    7.63    0.62
   1   2   3    7.08    0.68
   1   2   3    7.62    0.63
  -1   2  -3    7.83    0.62
   1   2   3    9.23    0.74
  -1   2  -3    7.57    0.68
  -1   2  -3    9.18    0.93
  -1  -2  -3    8.54    0.51
   1  -2   3    8.31    0.74
  -1  -2  -3    7.77    0.59
  -1  -2  -3    7.92    0.71
   1  -2   3    8.06    0.59
   1  -2   3   10.42    1.15
   1   2   4    0.40    0.21
  -1   2  -4    0.17    0.20
   1   2   4    0.45    0.12
  -1   2  -4    0.43    0.21
   1   2   4    0.39    0.22
   1   2   4    0.30    0.19
   1   2   4    0.22    0.17
  -1   2  -4    0.28    0.18
  -1   2  -4    0.36    0.23
  -1  -2  -4    0.25    0.19
   1  -2   4    0.36    0.26
  -1  -2  -4    0.46    0.17
   1  -2   4    0.37    0.18
   1  -2   4    0.29    0.24
  -1  -2  -4    0.50    0.25
  -1   2  -5  119.83    5.79
   1   2   5  111.11    5.23
  -1   2  -5  127.46    6.14
  -1   2  -5  120.65    5.75
   1   2   5  113.04    5.87
   1   2   5  125.71    6.60
  -1   2  -5  121.72    5.60
   1   2   5  106.83    5.21
  -1   2  -5  126.02    6.02
   1   2   5  109.89    5.66
   1  -2   5  119.79    6.44
  -1  -2  -5  124.45    5.55
   1  -2   5   96.52    5.88
  -1  -2  -5  119.33    6.16
   1  -2   5  114.15    5.99
  -1  -2  -5  103.44    5.47
   1   2   6   22.79    1.63
   1   2   6   20.11    1.16
   1   2   6   26.63    1.77
  -1   2  -6   25.58    1.41
   1   2   6   24.44    1.57
  -1   2  -6   25.86    1.69
   1   2   6   22.62    1.73
  -1   2  -6   24.52    1.66
  -1   2  -6   24.84    1.58
  -1   2  -6   24.16    1.56
   1  -2   6   27.80    1.91
   1  -2   6   21.13    1.70
   1  -2   6   24.64    1.63
  -1  -2  -6   20.16    1.65
  -1  -2  -6   21.98    1.50
  -1  -2  -6   25.18    1.45
   1   2   7    0.70    0.39
  -1   2  -7    0.37    0.32
   1   2   7    0.49    0.34
   1   2   7    0.15    0.14
  -1   2  -7    0.27    0.31
   1   2   7    0.58    0.37
   1   2   7    0.56    0.37
  -1   2  -7    0.59    0.24
  -1   2  -7    0.22    0.37
  -1   2  -7    0.83    0.35
  -1  -2  -7    0.06    0.24
   1  -2   7    0.26    0.35
   1  -2   7    0.51    0.43
   1  -2   7    0.71    0.33
  -1  -2  -7    0.37    0.47
  -1  -2  -7    0.05    0.19
  -1   2  -8    1.16    0.45
  -1   2  -8    1.12    0.51
   1   2   8    0.69    0.40
  -1   2  -8    0.85    0.47
   1   2   8    0.79    0.22
   1   2   8    0.92    0.43
  -1   2  -8    0.69    0.42
  -1   2  -8    1.22    0.33
   1   2   8    0.82    0.44
   1   2   8    1.29    0.52
  -1  -2  -8    0.95    0.43
  -1  -2  -8    1.09    0.42
   1  -2   8    0.73    0.49
   1  -2   8    0.93    0.39
   1  -2   8    0.57    0.47
  -1  -2  -8    1.14    0.49
  -1   2  -9  160.50    7.90
  -1   2  -9  170.61    9.93
   1   2   9  141.25    8.97
  -1   2  -9  155.46    7.92
   1   2   9  188.59    9.38
  -1   2  -9  164.25    8.47
   1   2   9  167.83    9.82
  -1   2  -9  148.68    8.64
   1   2   9  170.56    8.40
   1   2   9  163.97    8.02
  -1   2  -9  163.43    8.14
   1  -2   9  142.78    8.24
  -1  -2  -9  152.53    8.64
   1  -2   9  157.77    8.42
   1  -2   9  155.44    9.84
  -1  -2  -9  163.50    9.96
  -1  -2  -9  143.32    7.79
   1  -2   9  171.60    9.10
  -1  -2  -9  162.51    7.86
   1   2  10   16.69    1.62
   1   2  10   15.75    1.86
   1   2  10   14.74    1.65
  -1   2 -10   15.16    1.19
   1   2  10   16.17    1.20
  -1   2 -10   15.37    1.41
  -1   2 -10   15.37    1.22
  -1   2 -10   13.86    1.66
   1   2  10   16.67    1.52
   1   2  10   15.15    1.23
  -1   2 -10   17.52    1.53
  -1   2 -10   16.16    1.85
  -1  -2 -10   16.23    1.37
   1  -2  10   14.41    1.41
  -1  -2 -10   15.85    1.23
   1  -2  10   15.48    1.91
  -1  -2 -10   17.62    2.01
  -1  -2 -10   16.79    1.20
   1  -2  10   13.81    1.19
   1  -2  10   15.57    1.98
  -1  -2 -10   14.98    1.67
   1  -2  10   14.89    1.33
   1   2  11   20.66    1.67
  -1   2 -11   25.66    1.97
  -1   2 -11   23.05    1.93
   1   2  11   23.99    1.76
   1   2  11   28.35    1.86
  -1   2 -11   20.94    1.97
   1   2  11   22.52    2.11
  -1   2 -11   23.79    1.76
  -1   2 -11   24.39    1.75
  -1   2 -11   19.90    1.73
   1   2  11   22.32    2.01
   1   2  11   22.10    2.01
   1   2  11   24.50    1.90
   1   2  11   23.12    1.71
  -1   2 -11   26.18    2.02
  -1  -2 -11   23.34    1.90
   1  -2  11   21.18    2.47
  -1  -2 -11   23.12    1.71
   1  -2  11   24.12    1.95
   1  -2  11   22.30    1.94
  -1  -2 -11   24.65    1.86
   1  -2  11   24.04    1.75
   1  -2  11   25.02    1.77
  -1  -2 -11   22.87    1.75
  -1  -2 -11   20.81    1.95
   1  -2  11   23.50    2.13
  -1   2 -12    0.61    0.62
  -1   2 -12    0.67    0.20
   1   2  12    0.36    0.08
  -1   2 -12    0.00    0.37
   1   2  12    0.32    0.07
  -1   2 -12    0.11    0.09
  -1   2 -12    0.28    0.09
   1   2  12    0.02    0.48
   1   2  12    1.24    0.69
   1   2  12    0.60    0.24
   1   2  12   -0.08    0.44
  -1   2 -12    0.81    0.48
  -1  -2 -12    0.49    0.11
   1  -2  12    0.34    0.21
  -1  -2 -12    0.40    0.57
   1  -2  12    0.58    0.15
   1  -2  12    0.44    0.45
   1  -2  12    0.17    0.06
  -1  -2 -12    0.33    0.48
  -1  -2 -12    0.49    0.20
   1  -2  12   -0.07    0.57
  -1  -2 -12    0.54    0.50
   1  -2  12    0.25    0.46
  -1   2 -13    4.44    0.54
   1   2  13    5.33    1.23
  -1   2 -13    5.91    1.31
   1   2  13    4.14    0.68
   1   2  13    3.27    0.99
  -1   2 -13    4.39    0.74
  -1   2 -13    4.78    1.08
   1   2  13    2.35    0.86
  -1   2 -13    3.11    0.36
   1   2  13    4.62    0.53
  -1   2 -13    4.59    1.16
   1  -2  13    4.75    0.48
  -1  -2 -13    5.88    1.19
  -1  -2 -13    3.91    0.45
   1  -2  13    5.55    1.27
   1  -2  13    4.64    0.72
  -1  -2 -13    3.30    0.94
   1  -2  13    4.76    0.82
  -1  -2 -13    4.24    0.71
   1  -2  13    4.24    1.04
  -1  -2 -13    5.18    0.55
   1  -2  13    3.93    1.09
  -1  -2 -13    4.08    1.11
   1   2  14    4.62    1.27
   1   2  14    2.25    0.93
  -1   2 -14    4.96    1.27
   1   2  14    3.98    0.53
  -1   2 -14    4.40    0.78
   1   2  14    3.35    0.65
  -1   2 -14    5.44    0.85
  -1   2 -14    3.11    1.10
  -1  -2 -14    3.64    1.08
  -1  -2 -14    3.87    0.44
   1  -2  14    6.52    1.30
   1  -2  14    4.65    0.77
   1  -2  14    4.80    0.49
   1  -2  14    4.81    1.19
  -1  -2 -14    2.90    0.97
  -1  -2 -14    4.26    0.52
   1  -2  14    5.29    0.66
   1  -2  14    4.45    1.18
  -1  -2 -14    3.55    0.69
  -1   2 -15    5.29    0.94
   1   2  15    4.27    0.75
  -1   2 -15    2.68    1.12
  -1   2 -15    5.25    1.43
   1   2  15    4.47    0.81
   1   2  15    3.70    1.18
  -1   2 -15    5.07    0.84
   1   2  15    4.61    1.35
   1  -2  15    4.91    0.88
   1  -2  15    5.85    1.45
   1  -2  15    4.48    0.80
  -1  -2 -15    4.14    0.81
   1  -2  15    5.05    0.52
  -1  -2 -15    5.06    0.83
   1  -2  15    2.34    0.99
  -1  -2 -15    3.45    1.08
  -1  -2 -15    2.58    0.95
   1   2  16    4.15    1.26
   1   2  16    4.88    1.37
  -1   2 -16    5.69    1.62
  -1   2 -16    3.84    1.13
   1   2  16    4.62    0.78
  -1   2 -16    4.54    0.88
  -1   2 -16    4.37    0.85
   1   2  16    4.41    0.82
   1  -2  16    2.30    1.05
  -1  -2 -16    3.30    1.16
  -1  -2 -16    4.98    0.94
   1  -2  16    4.22    0.45
  -1  -2 -16    4.71    0.83
   1  -2  16    5.30    0.91
   1  -2  16    4.00    0.78
  -1  -2 -16    4.86    1.31
   1   2  17   14.03    1.42
   1   2  17   14.53    1.44
  -1   2 -17   12.84    2.21
  -1   2 -17   15.08    1.54
   1   2  17   14.41    2.45
   1   2  17   15.50    2.53
  -1   2 -17   14.70    1.45
  -1  -2 -17   12.94    2.30
  -1  -2 -17   13.57    2.30
  -1  -2 -17   16.18    1.48
   1  -2  17   16.44    1.48
   1  -2  17   16.15    1.50
  -1  -2 -17   15.03    1.50
   1   2  18    1.07    0.48
  -1   2 -18    0.90    0.42
  -1   2 -18    0.51    0.46
   1   2  18    1.14    0.37
  -1  -2 -18    0.72    0.49
   1  -2  18    1.27    0.56
  -1  -2 -18    1.07    0.37
  -1   2 -19    1.63    0.57
   1   2  19    2.67    0.65
   1   2  19    2.34    0.69
  -1   2 -19    1.36    0.60
   1  -2  19    1.97    0.64
  -1  -2 -19    1.61    0.64
  -1  -2 -19    2.11    0.58
  -1   2 -20    0.49    0.39
   1   2  20    1.97    0.65
  -1   2 -20    0.61    0.43
   1   2  20    0.81    0.28
  -1  -2 -20    0.53    0.54
  -1  -2 -20    0.83    0.30
   1  -2  20    0.21    0.37
   1   2  21    4.78    0.54
  -1   2 -21    3.72    0.90
  -1   2 -21    4.56    0.99
   1   2  21    3.59    0.84
  -1  -2 -21    3.60    0.75
  -1  -2 -21    4.64    1.07
   1  -2  21    3.67    0.92
   1   2  22    0.08    0.37
  -1   2 -22    0.46    0.26
  -1   2 -22    0.57    0.31
   1  -2  22    0.53    0.40
  -1  -2 -22    0.26    0.18
  -1  -2 -22   -0.22    0.23
   1   2  23   -0.19    0.26
  -1   2 -23   -0.14    0.25
  -1   2 -23   -0.23    0.17
  -1  -2 -23    0.15    0.34
   1  -2  23   -0.20    0.23
  -1  -2 -23    1.02    0.23
  -1   2 -24   -0.10    0.22
   1   2  24    0.34    0.32
  -1  -2 -24   -0.06    0.18
   1  -2  24   -0.04    0.19
  -1  -2 -24   -0.46    0.21
   1   3 -24    0.50    0.39
  -1   3  24    0.65    0.25
  -1   3  24    0.50    0.17
   1  -3 -24    1.34    0.26
  -1  -3  24   -0.22    0.26
   1  -3 -24    0.09    0.18
  -1   3  23    0.09    0.16
  -1   3  23   -0.13    0.27
   1   3 -23   -0.15    0.25
   1  -3 -23    0.08    0.23
   1  -3 -23    0.44    0.20
  -1  -3  23    0.03    0.33
  -1   3  22    7.80    0.94
   1   3 -22    5.50    1.17
  -1   3  22    6.09    1.11
   1  -3 -22    5.10    0.92
   1  -3 -22    6.84    1.24
  -1  -3  22    4.29    0.92
  -1   3  21    0.25    0.35
   1   3 -21    0.29    0.35
  -1   3  21    0.12    0.26
  -1  -3  21    0.08    0.37
   1  -3 -21   -0.21    0.15
   1  -3 -21   -0.14    0.28
  -1   3  20    0.18    0.23
   1   3 -20    0.31    0.34
  -1   3  20    0.00    0.34
   1  -3 -20   -0.49    0.25
   1  -3 -20    0.33    0.19
  -1  -3  20   -0.40    0.29
  -1   3  19   -0.33    0.27
   1   3 -19   -0.05    0.28
  -1   3  19    0.24    0.34
  -1  -3  19    0.44    0.49
   1  -3 -19    0.25    0.36
   1  -3 -19    0.21    0.21
   1   3 -18    0.92    0.56
   1   3 -18    0.77    0.18
  -1   3  18    0.24    0.42
  -1   3  18    1.01    0.44
  -1  -3  18    1.32    0.28
   1  -3 -18    0.45    0.43
  -1  -3  18    0.60    0.46
   1  -3 -18    0.72    0.35
   1   3 -17    0.83    0.24
  -1   3  17    0.65    0.86
  -1   3  17    0.75    0.44
  -1   3  17   -0.74    0.68
   1   3 -17    0.25    0.35
   1   3 -17    0.60    0.94
  -1   3  17    0.74    0.40
   1   3 -17    1.19    0.81
   1  -3 -17    0.51    0.26
  -1  -3  17    0.65    0.17
  -1  -3  17    0.75    0.47
   1  -3 -17   -0.07    0.54
   1  -3 -17    0.63    0.43
  -1   3  16   11.69    1.21
  -1   3  16   10.95    2.00
   1   3 -16   10.70    2.06
   1   3 -16    8.59    1.74
   1   3 -16   11.13    1.06
  -1   3  16    8.32    1.83
  -1   3  16   11.33    1.12
   1   3 -16   10.29    1.20
   1   3 -16    9.71    0.95
   1  -3 -16   11.93    2.01
  -1  -3  16   10.58    1.01
   1  -3 -16    9.67    1.12
  -1  -3  16    9.78    1.11
   1  -3 -16    7.47    1.56
   1  -3 -16    9.80    1.08
  -1  -3  16   10.89    1.98
  -1   3  15    0.53    0.68
   1   3 -15   -0.04    0.12
  -1   3  15    0.07    0.26
   1   3 -15    0.36    0.31
  -1   3  15    0.08    0.64
  -1   3  15    0.39    0.29
   1   3 -15    0.78    0.25
   1   3 -15    0.01    0.74
   1   3 -15    1.41    0.89
   1  -3 -15    0.04    0.13
  -1  -3  15    0.76    0.15
   1  -3 -15    1.13    0.75
   1  -3 -15    0.45    0.35
  -1  -3  15    0.74    0.24
  -1  -3  15    0.18    0.61
  -1  -3  15    0.35    0.34
   1  -3 -15    0.27    0.64
  -1  -3  15   -0.06    0.71
  -1   3  14    9.20    1.74
   1   3 -14   10.87    1.02
   1   3 -14   10.57    1.09
   1   3 -14   10.18    0.94
  -1   3  14   12.10    2.00
  -1   3  14    9.44    0.96
   1   3 -14    9.02    1.72
  -1   3  14    8.98    0.86
  -1   3  14    9.34    1.02
  -1   3  14   10.45    1.71
   1   3 -14    9.14    1.63
  -1   3  14   11.01    0.90
  -1  -3  14    9.35    1.59
   1  -3 -14    8.75    0.99
  -1  -3  14    9.60    1.02
  -1  -3  14   10.65    0.96
  -1  -3  14   12.77    2.09
   1  -3 -14    9.40    0.97
   1  -3 -14    9.06    1.66
  -1  -3  14   11.44    1.80
  -1  -3  14    9.97    1.05
   1  -3 -14    9.39    1.60
  -1   3  13    1.09    0.20
  -1   3  13    0.96    0.73
   1   3 -13    1.31    0.40
  -1   3  13    0.74    0.30
   1   3 -13    0.99    0.17
   1   3 -13    0.91    0.69
   1   3 -13    1.92    0.88
  -1   3  13    0.84    0.16
  -1   3  13    0.83    0.64
  -1   3  13    0.97    0.65
  -1   3  13    0.72    0.29
   1   3 -13    1.02    0.22
  -1  -3  13    0.62    0.56
  -1  -3  13    0.34    0.54
  -1  -3  13    0.72    0.31
   1  -3 -13    0.81    0.66
   1  -3 -13    0.65    0.20
  -1  -3  13    1.17    0.24
  -1  -3  13    1.20    0.27
   1  -3 -13    0.45    0.57
  -1  -3  13    0.68    0.64
   1  -3 -13    0.56    0.49
   1  -3 -13    0.73    0.26
  -1   3  12   32.27    2.31
   1   3 -12   35.53    2.48
  -1   3  12   30.42    2.74
  -1   3  12   30.32    2.67
   1   3 -12   33.88    2.30
   1   3 -12   32.62    2.40
  -1   3  12   34.13    2.48
   1   3 -12   30.48    2.43
  -1   3  12   31.56    2.28
   1   3 -12   33.05    2.55
  -1   3  12   33.16    2.61
   1   3 -12   29.62    2.57
  -1  -3  12   30.17    2.32
  -1  -3  12   34.20    2.77
   1  -3 -12   33.36    2.68
  -1  -3  12   29.93    2.53
   1  -3 -12   30.71    2.35
  -1  -3  12   29.05    2.61
   1  -3 -12   32.90    2.42
  -1  -3  12   33.56    2.62
  -1  -3  12   31.79    2.38
   1  -3 -12   31.72    2.35
   1  -3 -12   32.43    2.31
  -1   3  11    1.30    0.69
   1   3 -11    1.43    0.30
  -1   3  11    1.14    0.27
  -1   3  11    1.20    0.23
   1   3 -11    1.65    0.77
   1   3 -11    0.38    0.52
   1   3 -11    1.19    0.32
   1   3 -11    1.49    0.28
  -1   3  11    1.09    0.17
   1   3 -11    0.79    0.55
  -1   3  11    1.08    0.63
  -1   3  11    1.36    0.70
  -1   3  11    1.49    0.34
  -1  -3  11    1.04    0.29
   1  -3 -11    0.98    0.57
  -1  -3  11    1.45    0.25
  -1  -3  11    0.64    0.59
  -1  -3  11    1.03    0.26
   1  -3 -11    0.84    0.27
  -1  -3  11    1.64    0.68
   1  -3 -11    1.12    0.22
   1  -3 -11    1.28    0.58
   1  -3 -11    1.33    0.63
  -1  -3  11    0.60    0.59
   1   3 -10   35.42    2.49
   1   3 -10   31.88    2.21
   1   3 -10   33.54    2.38
  -1   3  10   36.93    2.51
  -1   3  10   29.24    2.26
   1   3 -10   34.38    2.50
  -1   3  10   37.54    2.46
   1   3 -10   31.09    2.52
   1   3 -10   32.54    2.36
  -1   3  10   33.70    2.35
  -1   3  10   32.91    2.10
  -1   3  10   36.33    2.72
  -1   3  10   34.90    2.50
  -1   3  10   32.89    2.70
   1  -3 -10   28.60    2.44
  -1  -3  10   30.82    2.56
  -1  -3  10   28.55    2.53
  -1  -3  10   29.38    2.45
   1  -3 -10   35.83    2.33
  -1  -3  10   39.27    2.47
   1  -3 -10   35.21    2.37
  -1  -3  10   34.21    2.37
  -1  -3  10   33.66    2.67
   1  -3 -10   30.66    2.27
   1  -3 -10   32.02    2.29
   1   3  -9    1.75    0.57
   1   3  -9    2.06    0.75
  -1   3   9    2.65    0.56
  -1   3   9    1.95    0.26
  -1   3   9    1.87    0.67
  -1   3   9    2.48    0.69
  -1   3   9    1.88    0.66
   1   3  -9    1.87    0.37
   1   3  -9    1.67    0.70
  -1   3   9    2.86    0.39
   1   3  -9    2.35    0.27
   1   3  -9    2.50    0.56
   1  -3  -9    2.71    0.74
  -1  -3   9    2.81    0.91
  -1  -3   9    3.98    0.83
   1  -3  -9    2.32    0.75
   1  -3  -9    2.27    0.62
  -1  -3   9    2.27    0.80
   1  -3  -9    2.82    0.31
   1  -3  -9    1.71    0.32
  -1  -3   9    3.73    0.56
   1   3  -8    1.79    0.53
   1   3  -8    3.29    0.83
  -1   3   8    3.19    0.82
   1   3  -8    2.66    0.77
   1   3  -8    2.07    0.44
  -1   3   8    2.49    0.48
  -1   3   8    1.67    0.54
  -1   3   8    1.20    0.55
   1  -3  -8    1.63    0.62
  -1  -3   8    3.07    0.90
  -1  -3   8    2.90    0.46
  -1  -3   8    3.08    0.68
   1  -3  -8    2.28    0.60
  -1  -3   8    2.37    0.73
   1  -3  -8    2.33    0.59
  -1   3   7   10.54    0.83
   1   3  -7   10.71    0.84
   1   3  -7   10.83    1.23
  -1   3   7   10.39    1.38
  -1   3   7   11.81    1.44
   1   3  -7   11.88    1.43
   1   3  -7   11.74    1.46
  -1   3   7   10.00    1.22
  -1  -3   7   10.19    1.39
  -1  -3   7    9.98    1.55
   1  -3  -7   10.56    1.23
   1  -3  -7    9.80    1.32
  -1  -3   7    8.98    0.99
   1  -3  -7   10.82    0.97
  -1  -3   7   10.62    0.81
   1   3  -6   20.45    1.58
  -1   3   6   16.96    1.31
   1   3  -6   17.50    1.11
   1   3  -6   16.67    1.40
  -1   3   6   17.69    1.52
  -1   3   6   17.61    1.11
   1   3  -6   19.72    1.31
  -1   3   6   15.12    1.43
   1  -3  -6   18.00    1.24
   1  -3  -6   17.82    1.52
   1  -3  -6   17.56    1.30
  -1  -3   6   19.06    1.54
  -1  -3   6   15.52    1.32
  -1  -3   6   16.13    1.94
  -1  -3   6   17.50    1.14
   1   3  -5    5.14    0.81
   1   3  -5    6.33    0.99
   1   3  -5    4.40    0.42
  -1   3   5    5.28    0.74
  -1   3   5    5.34    0.85
   1   3  -5    6.45    0.79
  -1   3   5    5.54    0.48
  -1   3   5    6.90    1.01
  -1  -3   5    5.99    0.94
   1  -3  -5    6.10    0.71
   1  -3  -5    5.67    0.77
   1  -3  -5    3.65    0.76
  -1  -3   5    5.18    0.46
  -1  -3   5    4.14    0.97
  -1  -3   5    6.92    0.82
  -1   3   4  273.77   13.47
  -1   3   4  286.58   15.98
   1   3  -4  294.83   13.74
   1   3  -4  302.33   13.29
   1   3  -4  289.48   13.79
  -1   3   4  265.37   14.00
   1   3  -4  285.17   14.42
  -1   3   4  294.24   15.90
  -1  -3   4  331.12   15.93
  -1  -3   4  294.38   15.48
   1  -3  -4  284.13   13.12
   1  -3  -4  297.80   13.38
   1  -3  -4  296.63   13.56
   1  -3  -4  330.82   15.01
  -1  -3   4  327.17   14.42
   1   3  -3   21.67    1.46
   1   3  -3   21.51    1.39
  -1   3   3   20.25    1.46
   1   3  -3   18.91    1.43
   1   3  -3   20.27    1.11
   1   3  -3   21.62    1.21
  -1   3   3   21.75    1.55
  -1   3   3   20.31    1.26
  -1   3   3   19.73    1.16
  -1   3   3   19.94    1.47
   1  -3  -3   22.09    1.24
  -1  -3   3   21.73    1.25
  -1  -3   3   22.42    1.11
  -1  -3   3   27.84    1.65
  -1  -3   3   18.95    1.40
   1  -3  -3   20.00    1.25
  -1   3   2    0.90    0.35
  -1   3   2    1.21    0.26
   1   3  -2    0.20    0.27
   1   3  -2    0.71    0.21
   1   3  -2    0.81    0.32
  -1   3   2    1.00    0.25
  -1   3   2    0.97    0.33
   1   3  -2    0.78    0.15
   1   3  -2    0.69    0.29
  -1   3   2    0.73    0.26
   1  -3  -2    0.90    0.29
   1  -3  -2    0.74    0.24
   1  -3  -2    1.09    0.30
  -1  -3   2    0.30    0.23
  -1  -3   2    0.78    0.40
  -1  -3   2    0.81    0.23
  -1  -3   2    0.80    0.14
  -1   3   1    0.56    0.22
  -1   3   1    0.63    0.22
  -1   3   1    0.52    0.18
  -1   3   1    0.60    0.24
  -1   3   1    0.89    0.23
   1   3  -1    0.78    0.18
  -1   3   1    0.89    0.24
   1   3  -1    0.61    0.22
  -1   3   1    0.93    0.24
   1   3  -1    0.58    0.22
   1   3  -1    0.91    0.32
  -1   3   1    0.72    0.19
   1   3  -1    0.96    0.30
  -1  -3   1    0.90    0.23
  -1  -3   1    0.88    0.31
  -1   3   0  338.17   15.58
  -1   3   0  365.12   15.19
  -1   3   0  337.06   17.50
  -1   3   0  361.15   16.41
  -1   3   0  324.82   15.25
   1   3   0  280.70   15.05
   1   3   0  324.92   15.64
   1   3   0  367.78   17.76
  -1   3   0  350.74   15.03
   1   3   0  348.79   15.06
  -1   3   0  303.39   17.63
   1   3   0  337.26   14.63
  -1   3   0  340.51   14.76
   1   3   0  334.49   15.30
  -1  -3   0  283.15   16.27
  -1   3  -1    5.51    0.65
   1   3   1    5.42    0.62
  -1   3  -1    5.45    0.71
  -1   3  -1    6.06    0.49
  -1   3  -1    5.82    0.49
   1   3   1    6.58    0.68
   1   3   1    6.64    0.70
   1   3   1    6.40    0.60
  -1   3  -1    5.08    0.67
  -1   3  -1    6.06    0.53
   1   3   1    7.20    0.46
   1  -3   1    8.07    0.88
  -1  -3  -1    5.99    0.42
  -1  -3  -1    5.34    0.65
  -1  -3  -1    5.02    0.67
   1   3   2  110.10    5.27
  -1   3  -2  112.66    6.03
   1   3   2  127.39    6.32
   1   3   2  108.40    6.33
   1   3   2  107.18    5.44
  -1   3  -2  108.86    5.29
  -1   3  -2  104.13    5.49
  -1   3  -2  110.60    5.77
   1   3   2  104.77    5.56
  -1   3  -2  109.89    5.50
   1  -3   2  128.11    6.21
  -1  -3  -2  120.20    5.24
   1  -3   2  120.10    5.75
  -1  -3  -2  105.75    5.21
   1  -3   2  124.58    6.03
  -1  -3  -2  122.40    5.93
   1   3   3    5.21    0.71
   1   3   3    4.53    0.58
  -1   3  -3    4.76    0.47
  -1   3  -3    5.52    0.79
   1   3   3    4.36    0.66
  -1   3  -3    5.91    0.67
  -1   3  -3    5.00    0.71
   1   3   3    5.34    0.64
   1   3   3    4.31    0.38
   1  -3   3    5.33    0.78
  -1  -3  -3    4.57    0.36
  -1  -3  -3    7.04    0.80
   1  -3   3    4.94    0.45
  -1  -3  -3    5.50    0.60
   1  -3   3    7.20    1.09
  -1   3  -4    3.83    0.67
   1   3   4    3.58    0.64
   1   3   4    3.69    0.63
  -1   3  -4    4.42    0.56
  -1   3  -4    3.98    0.59
   1   3   4    3.51    0.58
   1   3   4    2.75    0.26
   1   3   4    2.91    0.50
  -1   3  -4    3.15    0.63
   1  -3   4    3.87    0.49
  -1  -3  -4    3.23    0.61
  -1  -3  -4    3.75    0.42
   1  -3   4    4.38    0.76
  -1  -3  -4    3.46    0.52
   1  -3   4    3.52    0.80
  -1   3  -5    0.42    0.32
   1   3   5    0.16    0.26
  -1   3  -5    0.32    0.36
   1   3   5    0.07    0.19
   1   3   5    0.64    0.34
  -1   3  -5    0.59    0.38
   1   3   5    0.14    0.24
  -1   3  -5    0.31    0.23
   1  -3   5    0.56    0.24
   1  -3   5    0.40    0.34
  -1  -3  -5    0.67    0.31
   1  -3   5    0.23    0.38
  -1  -3  -5    0.49    0.21
  -1  -3  -5    0.40    0.33
  -1   3  -6   88.42    4.30
   1   3   6   82.93    5.00
   1   3   6   89.18    4.55
  -1   3  -6   84.74    4.48
  -1   3  -6   79.68    4.46
   1   3   6   73.74    4.89
  -1   3  -6   89.61    4.54
   1   3   6   78.09    4.28
  -1  -3  -6   85.67    4.77
  -1  -3  -6   88.64    4.13
   1  -3   6   81.40    4.80
   1  -3   6   84.94    4.80
  -1  -3  -6   81.93    4.21
   1  -3   6   89.04    4.71
  -1   3  -7   34.13    2.16
   1   3   7   33.85    2.28
   1   3   7   35.68    2.47
  -1   3  -7   34.78    2.31
   1   3   7   28.64    2.33
  -1   3  -7   35.40    2.35
  -1   3  -7   36.30    2.15
   1   3   7   31.61    2.09
  -1  -3  -7   37.27    2.42
   1  -3   7   34.74    2.52
   1  -3   7   35.13    2.28
  -1  -3  -7   36.21    1.99
   1  -3   7   35.86    2.43
  -1  -3  -7   31.80    2.07
  -1   3  -8  162.79    7.90
   1   3   8  149.34    8.83
  -1   3  -8  158.75    7.64
   1   3   8  162.34    8.11
  -1   3  -8  153.43    8.09
   1   3   8  151.22    7.68
   1   3   8  157.16    8.98
  -1   3  -8  153.70    7.92
  -1  -3  -8  162.73    8.49
  -1  -3  -8  167.49    7.61
  -1  -3  -8  146.46    7.48
   1  -3   8  153.77    8.23
   1  -3   8  146.31    8.70
   1  -3   8  169.07    8.32
   1   3   9    1.81    0.64
   1   3   9    2.15    0.24
  -1   3  -9    1.34    0.62
   1   3   9    1.72    0.56
  -1   3  -9    1.63    0.58
   1   3   9    1.56    0.60
  -1   3  -9    1.68    0.67
   1   3   9    1.29    0.25
  -1   3  -9    2.22    0.25
  -1   3  -9    1.89    0.54
   1   3   9    2.12    0.73
   1   3   9    1.59    0.22
  -1  -3  -9    2.25    0.75
   1  -3   9    2.74    0.44
   1  -3   9    2.55    0.85
  -1  -3  -9    1.96    0.58
   1  -3   9    2.20    0.38
   1  -3   9    2.11    0.59
  -1  -3  -9    2.36    0.39
   1  -3   9    1.57    0.69
  -1  -3  -9    2.59    0.61
   1   3  10    3.97    0.93
   1   3  10    3.97    0.84
   1   3  10    3.08    0.38
  -1   3 -10    2.93    0.79
  -1   3 -10    2.42    0.83
   1   3  10    3.10    0.81
  -1   3 -10    3.40    0.36
   1   3  10    1.95    0.37
  -1   3 -10    3.19    0.38
   1   3  10    3.65    0.35
  -1   3 -10    3.01    0.49
   1   3  10    3.75    0.96
   1   3  10    3.75    0.39
  -1   3 -10    3.61    0.78
  -1   3 -10    3.59    0.87
   1  -3  10    3.32    1.02
  -1  -3 -10    2.64    0.81
   1  -3  10    3.01    0.72
  -1  -3 -10    3.32    0.78
  -1  -3 -10    3.54    0.34
  -1  -3 -10    3.31    0.39
   1  -3  10    4.50    0.75
   1  -3  10    2.62    0.85
  -1  -3 -10    4.40    0.81
   1  -3  10    2.85    0.50
   1   3  11    1.27    0.29
   1   3  11    0.78    0.62
  -1   3 -11    0.48    0.53
  -1   3 -11    0.70    0.47
  -1   3 -11    0.55    0.62
   1   3  11    1.09    0.63
  -1   3 -11    0.99    0.27
  -1   3 -11    1.29    0.22
  -1   3 -11    0.33    0.52
   1   3  11    1.57    0.32
  -1   3 -11    0.95    0.24
   1   3  11    0.89    0.57
   1   3  11   -0.12    0.38
   1   3  11    1.10    0.18
   1   3  11    0.96    0.15
  -1  -3 -11    0.34    0.43
   1  -3  11    1.38    0.31
   1  -3  11    1.34    0.74
   1  -3  11    0.91    0.16
   1  -3  11    0.88    0.23
  -1  -3 -11    0.89    0.62
   1  -3  11    1.65    0.84
  -1  -3 -11    1.01    0.26
  -1  -3 -11    0.63    0.48
   1  -3  11    1.22    0.55
  -1  -3 -11    1.15    0.13
   1   3  12    7.15    1.43
  -1   3 -12    8.94    1.45
   1   3  12    6.30    0.69
   1   3  12    6.76    0.65
  -1   3 -12    6.14    0.66
  -1   3 -12    6.48    1.34
   1   3  12    6.64    0.71
   1   3  12    5.93    1.26
   1   3  12    7.00    1.19
  -1   3 -12    7.26    1.19
   1   3  12    6.89    0.65
  -1   3 -12    6.87    1.23
  -1   3 -12    7.38    0.76
  -1   3 -12    7.51    0.69
   1  -3  12    6.96    0.63
   1  -3  12    5.74    1.30
  -1  -3 -12    5.98    1.16
   1  -3  12    6.29    0.71
   1  -3  12    7.27    1.24
   1  -3  12    7.50    1.54
   1  -3  12    8.66    0.90
  -1  -3 -12    7.35    1.36
  -1  -3 -12    6.82    0.65
  -1  -3 -12    7.01    0.74
  -1   3 -13    0.96    0.26
  -1   3 -13    0.78    0.68
  -1   3 -13    0.49    0.57
  -1   3 -13    0.83    0.12
   1   3  13   -0.01    0.50
  -1   3 -13    0.90    0.31
   1   3  13    0.49    0.10
   1   3  13    0.65    0.23
   1   3  13    0.57    0.26
   1   3  13    0.46    0.55
   1  -3  13    0.54    0.60
   1  -3  13    1.04    0.71
  -1  -3 -13    0.24    0.54
  -1  -3 -13    0.79    0.58
  -1  -3 -13    0.72    0.13
  -1  -3 -13    0.11    0.65
   1  -3  13    0.64    0.24
  -1  -3 -13    0.80    0.30
   1  -3  13    0.73    0.56
   1  -3  13    0.71    0.30
  -1   3 -14    7.05    0.69
  -1   3 -14    7.52    0.88
  -1   3 -14    7.97    1.67
  -1   3 -14    7.74    0.80
   1   3  14    9.73    1.75
  -1   3 -14    8.96    1.68
   1   3  14    5.46    1.37
   1   3  14    7.29    0.82
   1   3  14    7.34    0.82
  -1  -3 -14    7.98    1.13
   1  -3  14    7.95    0.86
   1  -3  14    8.52    1.64
   1  -3  14    6.93    0.67
   1  -3  14    6.89    0.88
  -1  -3 -14    6.50    1.43
  -1  -3 -14    7.53    0.77
  -1  -3 -14    5.52    1.22
  -1  -3 -14    7.28    0.76
   1  -3  14    7.72    1.56
   1   3  15    0.11    0.60
  -1   3 -15    0.26    0.68
   1   3  15    0.49    0.32
   1   3  15    0.53    0.71
  -1   3 -15    0.27    0.21
  -1   3 -15    0.45    0.35
   1   3  15    0.35    0.21
  -1   3 -15    0.77    0.85
  -1  -3 -15    0.69    0.21
   1  -3  15   -0.23    0.54
   1  -3  15   -0.12    0.71
   1  -3  15    0.23    0.08
  -1  -3 -15    0.77    0.39
   1  -3  15    0.36    0.30
   1  -3  15    0.46    0.20
  -1  -3 -15   -0.30    0.50
  -1  -3 -15    0.43    0.13
  -1  -3 -15    0.18    0.57
  -1   3 -16    0.71    0.31
   1   3  16    0.97    0.34
  -1   3 -16    1.07    0.93
   1   3  16    0.54    0.37
  -1   3 -16    0.34    0.79
   1   3  16    0.84    0.86
   1   3  16    0.17    0.75
  -1   3 -16    0.50    0.37
   1  -3  16    1.00    0.39
   1  -3  16    0.30    0.79
  -1  -3 -16    0.39    0.37
  -1  -3 -16   -0.73    0.50
   1  -3  16    0.14    0.63
   1  -3  16    0.94    0.41
  -1  -3 -16    0.76    0.81
  -1  -3 -16    0.24    0.18
   1   3  17   -0.06    0.85
  -1   3 -17   -1.09    0.81
   1   3  17    0.10    0.30
   1   3  17    0.23    0.28
  -1   3 -17    0.38    0.26
  -1   3 -17    0.25    0.39
  -1  -3 -17    0.79    0.76
   1  -3  17    0.26    0.17
  -1  -3 -17    0.24    0.39
  -1  -3 -17    0.13    0.12
   1  -3  17    0.46    0.41
  -1   3 -18    9.47    1.14
   1   3  18   11.01    1.22
  -1   3 -18   11.84    1.35
   1   3  18   10.19    1.17
   1  -3  18    9.51    1.16
  -1  -3 -18   12.80    1.22
  -1  -3 -18   10.78    1.25
   1   3  19    0.93    0.50
   1   3  19    1.03    0.37
  -1   3 -19    2.45    0.69
  -1   3 -19    0.30    0.45
  -1  -3 -19    1.53    0.68
  -1  -3 -19    0.91    0.29
   1  -3  19    1.40    0.60
   1   3  20    0.38    0.42
  -1   3 -20    0.40    0.40
   1   3  20    1.49    0.41
  -1   3 -20    0.79    0.37
  -1  -3 -20    0.85    0.46
   1  -3  20    0.37    0.42
  -1  -3 -20    0.59    0.23
  -1   3 -21    0.60    0.31
  -1   3 -21    0.54    0.19
   1   3  21    0.56    0.48
   1   3  21    0.63    0.20
  -1  -3 -21    0.12    0.34
  -1  -3 -21    0.52    0.18
   1  -3  21    0.26    0.39
   1   3  22    1.44    0.27
  -1   3 -22    1.10    0.45
   1   3  22    0.83    0.49
   1  -3  22    0.81    0.52
  -1  -3 -22    0.64    0.41
  -1  -3 -22    0.71    0.20
   1   3  23    0.08    0.33
  -1   3 -23   -0.27    0.19
   1  -3  23    0.01    0.26
  -1  -3 -23    0.21    0.25
  -1  -3 -23    0.48    0.19
  -1   3 -24    0.26    0.31
   1   3  24   -0.14    0.25
  -1  -3 -24    0.00    0.18
   1  -3  24    0.10    0.29
  -1   4  24    0.35    0.19
   1   4 -24    0.64    0.42
  -1   4  24    0.50    0.18
   1  -4 -24   -0.02    0.21
   1  -4 -24    0.61    0.18
  -1  -4  24    1.32    0.43
   1   4 -23    0.52    0.33
  -1   4  23    0.39    0.31
  -1   4  23    0.49    0.22
  -1  -4  23    0.65    0.37
   1  -4 -23   -0.02    0.26
   1  -4 -23    0.55    0.19
  -1   4  22    0.21    0.18
   1   4 -22   -0.15    0.23
  -1   4  22    0.02    0.27
  -1  -4  22    0.50    0.39
   1  -4 -22   -0.48    0.23
   1  -4 -22    0.35    0.15
  -1   4  21    4.54    0.96
  -1   4  21    2.97    0.76
   1   4 -21    2.33    0.81
  -1  -4  21    3.55    0.88
   1  -4 -21    2.11    0.56
   1  -4 -21    2.19    0.72
  -1   4  20    2.33    0.67
   1   4 -20    2.16    0.83
  -1   4  20    1.99    0.65
  -1  -4  20    1.88    0.66
   1  -4 -20    1.68    0.47
   1  -4 -20    1.60    0.68
   1   4 -19    0.36    0.48
  -1   4  19   -0.01    0.30
  -1   4  19   -0.47    0.22
   1  -4 -19   -0.32    0.20
   1  -4 -19   -0.28    0.32
  -1  -4  19   -0.07    0.34
  -1   4  18    0.57    0.40
  -1   4  18   -0.11    0.34
   1   4 -18    0.20    0.38
   1  -4 -18    0.36    0.41
  -1  -4  18    0.18    0.41
   1  -4 -18    0.42    0.27
   1   4 -17    8.25    0.87
  -1   4  17    9.07    1.12
   1   4 -17    7.46    1.87
  -1   4  17    7.23    1.97
  -1   4  17    9.06    1.04
   1   4 -17    9.68    1.55
   1  -4 -17    7.78    1.76
  -1  -4  17    8.91    1.08
  -1  -4  17    9.11    0.86
   1  -4 -17    9.27    1.13
   1  -4 -17   10.94    1.09
   1   4 -16    0.30    0.13
  -1   4  16   -0.35    0.73
  -1   4  16    0.07    0.10
  -1   4  16    0.21    0.28
   1   4 -16   -0.30    0.22
  -1   4  16   -0.25    0.76
   1   4 -16    0.27    0.94
   1   4 -16   -0.35    0.71
  -1   4  16   -0.04    0.28
   1   4 -16    0.19    0.11
   1  -4 -16   -0.03    0.59
   1  -4 -16    0.33    0.33
  -1  -4  16    0.28    0.08
  -1  -4  16   -0.01    0.29
   1  -4 -16    0.46    0.23
   1  -4 -16   -0.47    0.46
  -1  -4  16    0.07    0.65
  -1  -4  16    0.47    0.16
  -1   4  15    0.95    0.84
  -1   4  15    0.07    0.25
  -1   4  15    0.14    0.08
  -1   4  15    0.28    0.33
  -1   4  15    0.07    0.61
  -1   4  15    0.06    0.09
   1   4 -15    0.40    0.70
   1   4 -15    0.19    0.10
   1   4 -15    0.06    0.77
   1   4 -15    0.33    0.12
   1   4 -15    0.13    0.35
  -1  -4  15    0.14    0.29
   1  -4 -15    0.11    0.28
  -1  -4  15   -0.44    0.62
  -1  -4  15    0.15    0.17
  -1  -4  15   -0.32    0.64
   1  -4 -15    0.38    0.20
   1  -4 -15   -0.04    0.50
   1  -4 -15    0.87    0.70
  -1  -4  15    0.22    0.12
   1   4 -14   15.44    1.45
   1   4 -14   15.75    2.17
  -1   4  14   17.25    1.36
  -1   4  14   15.86    1.33
   1   4 -14   14.60    2.37
   1   4 -14   15.57    1.26
  -1   4  14   18.43    2.46
  -1   4  14   13.85    1.25
   1   4 -14   16.22    1.44
  -1   4  14   11.84    2.07
  -1   4  14   15.54    2.22
  -1   4  14   18.58    1.53
  -1  -4  14   11.69    2.02
  -1  -4  14   14.33    1.28
  -1  -4  14   16.61    2.11
  -1  -4  14   16.78    2.33
  -1  -4  14   14.27    1.48
   1  -4 -14   13.82    1.36
   1  -4 -14   15.99    1.34
   1  -4 -14    9.89    1.65
  -1  -4  14   13.29    1.33
   1  -4 -14   13.91    2.12
  -1   4  13   29.12    2.34
   1   4 -13   32.24    3.38
   1   4 -13   31.64    2.37
   1   4 -13   29.86    2.56
  -1   4  13   27.95    2.17
   1   4 -13   29.45    2.28
  -1   4  13   30.72    2.26
   1   4 -13   29.31    2.47
   1   4 -13   25.48    2.07
  -1   4  13   30.57    2.63
  -1   4  13   33.61    2.20
  -1   4  13   31.34    2.85
  -1   4  13   37.31    2.84
   1  -4 -13   24.94    2.17
   1  -4 -13   29.71    2.17
  -1  -4  13   27.43    2.42
  -1  -4  13   31.26    2.23
  -1  -4  13   27.45    2.20
  -1  -4  13   25.04    2.98
   1  -4 -13   26.76    2.55
  -1  -4  13   29.03    2.45
   1  -4 -13   28.81    2.35
  -1  -4  13   27.81    3.08
  -1   4  12   17.41    1.49
   1   4 -12   18.65    1.47
  -1   4  12   20.88    1.57
   1   4 -12   21.72    1.72
   1   4 -12   22.49    2.39
  -1   4  12   17.55    1.63
  -1   4  12   19.51    2.05
   1   4 -12   24.27    2.63
   1   4 -12   19.40    2.42
  -1   4  12   18.01    1.56
  -1   4  12   19.22    2.49
  -1   4  12   18.78    2.29
   1   4 -12   19.23    1.62
   1   4 -12   18.68    1.62
  -1  -4  12   20.79    1.82
  -1  -4  12   20.28    1.62
   1  -4 -12   22.19    2.29
  -1  -4  12   22.58    1.60
   1  -4 -12   22.97    1.57
  -1  -4  12   18.94    1.90
   1  -4 -12   19.45    2.34
  -1  -4  12   17.87    2.42
   1  -4 -12   19.29    1.60
  -1  -4  12   20.92    2.51
   1  -4 -12   19.10    2.27
  -1   4  11    0.54    0.11
   1   4 -11    0.70    0.24
  -1   4  11    0.68    0.14
   1   4 -11    0.25    0.48
  -1   4  11    0.49    0.16
  -1   4  11    0.59    0.62
  -1   4  11    0.32    0.48
  -1   4  11    0.29    0.63
   1   4 -11    0.39    0.53
   1   4 -11    0.77    0.10
   1   4 -11    0.73    0.61
   1   4 -11    0.68    0.10
  -1   4  11    0.60    0.19
  -1  -4  11    0.56    0.24
  -1  -4  11    1.09    0.56
   1  -4 -11    1.19    0.31
   1  -4 -11    0.70    0.11
   1  -4 -11    0.62    0.52
   1  -4 -11    0.36    0.49
  -1  -4  11    0.81    0.14
  -1  -4  11    0.59    0.66
   1  -4 -11    0.67    0.51
  -1  -4  11    0.65    0.66
   1   4 -10    0.81    0.15
  -1   4  10    1.13    0.21
   1   4 -10    0.80    0.58
   1   4 -10    0.75    0.19
  -1   4  10   -0.17    0.42
   1   4 -10    0.92    0.61
   1   4 -10    0.59    0.48
  -1   4  10    0.66    0.58
  -1   4  10    0.50    0.48
   1   4 -10    0.79    0.10
  -1   4  10    0.76    0.22
  -1   4  10    0.70    0.17
  -1   4  10    1.06    0.22
   1  -4 -10    0.45    0.55
   1  -4 -10    0.18    0.39
  -1  -4  10    1.08    0.70
  -1  -4  10    0.37    0.59
  -1  -4  10    1.01    0.54
  -1  -4  10    0.88    0.27
  -1  -4  10    0.86    0.16
   1  -4 -10    0.13    0.36
   1  -4 -10    0.75    0.12
   1   4  -9   34.32    2.24
  -1   4   9   31.50    2.32
   1   4  -9   34.40    2.24
   1   4  -9   31.73    2.46
   1   4  -9   31.41    2.33
   1   4  -9   34.22    1.99
  -1   4   9   36.18    2.66
  -1   4   9   33.79    2.63
   1   4  -9   27.01    2.37
  -1   4   9   29.25    2.19
   1   4  -9   34.13    2.49
  -1   4   9   32.00    1.95
  -1   4   9   32.09    2.13
  -1   4   9   31.63    2.34
   1  -4  -9   32.93    2.10
  -1  -4   9   35.97    2.77
   1  -4  -9   28.99    2.10
  -1  -4   9   25.29    2.22
   1  -4  -9   28.17    2.38
   1  -4  -9   34.28    2.17
   1  -4  -9   30.90    2.21
  -1  -4   9   31.59    2.52
  -1  -4   9   27.76    2.30
  -1  -4   9   36.96    2.27
  -1   4   8    3.27    0.54
   1   4  -8    4.89    1.00
   1   4  -8    4.35    0.43
  -1   4   8    6.19    1.18
  -1   4   8    4.84    0.48
  -1   4   8    4.83    1.02
   1   4  -8    4.62    1.05
  -1   4   8    6.04    1.03
   1   4  -8    6.30    1.00
   1   4  -8    5.38    0.66
  -1   4   8    5.14    0.70
   1  -4  -8    4.67    0.45
   1  -4  -8    5.22    0.83
   1  -4  -8    5.72    1.08
  -1  -4   8    4.98    0.88
  -1  -4   8    6.27    1.17
  -1  -4   8    5.27    1.27
  -1  -4   8    3.59    0.46
   1  -4  -8    5.06    0.88
  -1   4   7    2.53    0.74
  -1   4   7    2.69    0.46
   1   4  -7    2.75    0.76
   1   4  -7    2.38    0.56
   1   4  -7    2.89    0.46
  -1   4   7    2.11    0.57
   1   4  -7    2.83    0.80
  -1   4   7    2.34    0.67
  -1  -4   7    2.11    0.56
  -1  -4   7    2.58    0.35
  -1  -4   7    1.95    0.64
   1  -4  -7    3.37    0.84
  -1  -4   7    2.90    0.98
   1  -4  -7    2.28    0.54
   1  -4  -7    2.52    0.61
   1   4  -6   72.87    3.92
  -1   4   6   72.40    4.68
   1   4  -6   82.23    4.28
   1   4  -6   74.25    3.89
  -1   4   6   66.97    3.76
   1   4  -6   80.18    4.37
  -1   4   6   72.93    4.11
  -1   4   6   79.95    4.74
  -1  -4   6   85.22    4.91
   1  -4  -6   80.46    3.98
   1  -4  -6   73.95    4.53
  -1  -4   6   76.71    4.12
  -1  -4   6   78.48    4.52
  -1  -4   6   73.52    4.39
   1  -4  -6   79.14    3.90
   1   4  -5   41.45    2.19
   1   4  -5   40.50    2.58
  -1   4   5   39.84    2.63
  -1   4   5   39.72    2.68
   1   4  -5   41.37    2.45
  -1   4   5   36.70    2.27
  -1   4   5   36.87    2.06
   1   4  -5   38.37    2.04
  -1  -4   5   25.49    2.62
   1  -4  -5   47.35    2.32
   1  -4  -5   34.44    2.09
   1  -4  -5   31.14    2.49
  -1  -4   5   38.25    2.16
  -1  -4   5   40.57    2.48
  -1  -4   5   34.51    2.50
   1  -4  -5   40.89    1.78
  -1   4   4    7.76    0.87
  -1   4   4    6.84    0.60
  -1   4   4    7.18    1.06
   1   4  -4    5.80    0.94
   1   4  -4    7.12    0.79
   1   4  -4    5.83    0.98
  -1   4   4    7.39    0.98
   1   4  -4    7.01    0.49
   1   4  -4    9.68    1.11
   1  -4  -4    5.51    0.94
   1  -4  -4    7.48    0.54
  -1  -4   4    6.64    0.71
  -1  -4   4    8.34    0.57
   1  -4  -4    9.22    0.98
  -1  -4   4    7.28    1.09
   1  -4  -4    6.31    0.59
   1   4  -3   79.22    3.75
   1   4  -3   77.00    4.18
   1   4  -3   75.61    4.14
  -1   4   3   69.20    4.32
  -1   4   3   68.38    4.50
   1   4  -3   78.75    4.05
  -1   4   3   72.98    3.83
  -1   4   3   82.73    4.62
   1   4  -3   76.80    3.90
  -1   4   3   75.71    3.96
   1  -4  -3   77.85    3.81
  -1  -4   3   74.84    4.50
   1  -4  -3   89.78    3.90
  -1  -4   3   73.32    4.34
  -1  -4   3   89.88    4.28
  -1   4   2  164.78    7.68
   1   4  -2  158.42    7.35
   1   4  -2  170.66    8.04
  -1   4   2  148.37    7.46
   1   4  -2  159.58    7.81
  -1   4   2  156.56    7.82
   1   4  -2  166.80    7.94
   1   4  -2  173.00    7.77
  -1   4   2  135.40    8.84
  -1   4   2  169.93    8.92
  -1   4   2  165.51    8.41
   1  -4  -2  180.57    7.50
  -1  -4   2  141.04    8.16
  -1  -4   2  182.23    9.01
   1   4  -1  114.96    5.23
   1   4  -1  116.53    5.75
   1   4  -1  110.32    5.63
   1   4  -1  119.81    5.81
  -1   4   1  111.82    5.34
  -1   4   1  112.35    5.48
  -1   4   1  113.77    6.03
  -1   4   1  117.37    6.38
  -1   4   1  110.14    6.35
  -1   4   1  105.93    5.56
  -1   4   1  109.12    5.61
   1   4  -1  111.27    5.75
  -1   4   1  126.23    5.53
   1   4  -1  115.23    5.54
  -1  -4   1  134.55    6.60
  -1  -4   1  107.42    6.26
   1   4   0   78.49    4.12
  -1   4   0   68.47    4.24
  -1   4   0   84.01    4.06
  -1   4   0   87.76    4.54
  -1   4   0   80.90    3.84
  -1   4   0   80.21    4.07
   1   4   0   77.16    4.05
   1   4   0   78.37    4.14
  -1   4   0   85.47    4.02
  -1   4   0   81.79    4.53
   1   4   0   73.56    4.57
  -1   4   0   78.34    4.08
   1   4   0   91.55    3.96
   1   4   0   77.79    3.71
  -1   4  -1   27.05    1.74
   1   4   1   30.38    1.74
   1   4   1   27.92    1.52
  -1   4  -1   27.18    1.74
  -1   4  -1   25.79    1.53
  -1   4  -1   26.80    1.69
  -1   4  -1   22.56    1.61
   1   4   1   29.76    1.68
   1   4   1   28.50    1.86
  -1   4  -1   28.59    1.72
   1   4   1   26.07    1.66
  -1   4  -1   27.19    1.76
  -1  -4  -1   30.48    1.79
  -1  -4  -1   27.87    1.45
   1  -4   1   33.38    1.93
  -1   4  -2   11.40    0.89
  -1   4  -2   13.34    1.10
   1   4   2   13.50    0.93
   1   4   2   12.57    1.06
  -1   4  -2   12.83    1.01
   1   4   2   12.73    0.98
   1   4   2   11.31    0.76
  -1   4  -2   13.53    0.95
   1   4   2   12.72    0.97
  -1   4  -2   12.17    0.86
   1   4   2   12.22    1.06
  -1  -4  -2   14.06    0.85
   1  -4   2    9.41    1.45
  -1  -4  -2   13.44    1.06
   1  -4   2   14.61    1.18
   1  -4   2   17.46    1.09
   1   4   3   11.84    1.08
   1   4   3   12.43    0.97
   1   4   3   11.73    0.96
  -1   4  -3   11.76    0.92
   1   4   3   11.97    1.09
  -1   4  -3   12.23    1.05
   1   4   3   11.70    0.83
  -1   4  -3   12.52    1.13
  -1   4  -3   11.85    0.91
   1  -4   3   14.05    0.97
   1  -4   3   12.72    1.13
  -1  -4  -3   13.80    0.77
   1  -4   3   14.29    0.84
  -1  -4  -3   11.07    1.06
   1  -4   3   16.35    1.92
  -1  -4  -3   13.16    0.89
   1   4   4    6.58    0.86
   1   4   4    7.57    1.01
   1   4   4    6.18    0.51
  -1   4  -4    7.54    1.00
   1   4   4    7.66    0.88
  -1   4  -4    6.37    1.00
   1   4   4    6.81    0.98
  -1   4  -4    7.65    0.90
  -1   4  -4    6.40    0.62
  -1  -4  -4    7.49    0.54
   1  -4   4    8.01    1.36
   1  -4   4    7.71    0.66
  -1  -4  -4    8.49    0.70
  -1  -4  -4    6.58    0.96
   1  -4   4    9.03    1.16
   1   4   5   62.61    3.83
   1   4   5   56.68    3.26
  -1   4  -5   62.25    3.36
  -1   4  -5   64.94    3.29
   1   4   5   62.44    3.42
   1   4   5   58.31    3.80
  -1   4  -5   55.14    3.47
  -1   4  -5   61.60    3.48
   1  -4   5   59.37    3.86
   1  -4   5   64.38    3.58
  -1  -4  -5   59.00    3.18
  -1  -4  -5   63.08    3.04
   1  -4   5   63.71    3.62
  -1  -4  -5   62.78    3.68
   1   4   6   20.66    1.88
   1   4   6   28.11    2.04
   1   4   6   26.32    1.72
   1   4   6   25.51    1.80
  -1   4  -6   25.01    1.71
  -1   4  -6   27.40    1.70
  -1   4  -6   27.64    1.92
  -1   4  -6   27.46    2.00
   1  -4   6   25.00    1.94
  -1  -4  -6   25.74    1.51
   1  -4   6   26.50    1.75
  -1  -4  -6   26.01    1.67
   1  -4   6   27.44    2.23
  -1  -4  -6   26.52    1.99
   1   4   7   13.03    1.50
  -1   4  -7    9.35    1.21
  -1   4  -7    9.05    1.34
  -1   4  -7   10.77    1.43
   1   4   7   11.28    1.22
   1   4   7   10.44    1.39
   1   4   7    9.69    1.34
  -1   4  -7   10.11    0.91
  -1  -4  -7   10.00    0.81
   1  -4   7    9.54    0.93
   1  -4   7    9.22    1.56
   1  -4   7    8.47    1.28
  -1  -4  -7   10.78    1.45
  -1  -4  -7   10.92    1.24
   1   4   8    8.35    0.83
  -1   4  -8   12.08    1.54
   1   4   8    8.27    0.81
   1   4   8   12.15    0.85
   1   4   8   12.16    1.58
  -1   4  -8   12.04    0.88
   1   4   8   12.73    1.10
   1   4   8   13.25    1.55
  -1   4  -8   12.57    1.07
   1   4   8   12.72    1.56
  -1   4  -8   11.92    1.38
  -1   4  -8   13.28    1.65
  -1   4  -8    8.13    0.92
   1  -4   8   10.61    1.69
   1  -4   8   12.03    1.57
  -1  -4  -8   10.01    0.83
   1  -4   8   11.25    1.05
  -1  -4  -8   13.16    1.38
  -1  -4  -8   10.94    0.90
  -1  -4  -8   11.43    1.49
   1  -4   8    8.44    0.82
  -1   4  -9   54.66    3.52
   1   4   9   55.99    3.69
  -1   4  -9   57.07    3.64
   1   4   9   57.80    3.25
  -1   4  -9   54.62    3.77
  -1   4  -9   52.78    3.26
   1   4   9   57.25    3.55
   1   4   9   60.21    3.86
  -1   4  -9   55.68    3.30
   1   4   9   54.75    3.50
   1   4   9   60.58    3.80
   1   4   9   57.68    3.79
  -1   4  -9   54.00    3.50
   1   4   9   57.08    3.84
  -1  -4  -9   55.72    3.05
  -1  -4  -9   54.15    3.64
   1  -4   9   48.63    3.97
  -1  -4  -9   54.73    3.21
   1  -4   9   46.00    3.60
  -1  -4  -9   48.42    3.59
   1  -4   9   51.27    3.45
   1  -4   9   53.75    3.60
   1  -4   9   51.17    3.59
  -1   4 -10   36.21    2.45
   1   4  10   36.63    2.63
  -1   4 -10   35.48    2.52
  -1   4 -10   31.94    2.65
   1   4  10   37.35    2.84
   1   4  10   33.21    2.60
  -1   4 -10   37.18    2.41
   1   4  10   41.12    2.58
  -1   4 -10   36.36    2.73
   1   4  10   35.08    2.38
  -1   4 -10   36.81    2.69
   1   4  10   34.55    2.82
  -1   4 -10   33.96    2.48
  -1   4 -10   35.96    2.61
   1   4  10   37.17    2.60
   1   4  10   35.01    2.43
   1  -4  10   39.51    3.02
  -1  -4 -10   34.28    2.40
   1  -4  10   36.46    2.81
  -1  -4 -10   27.85    2.59
  -1  -4 -10   36.21    2.52
  -1  -4 -10   35.08    2.42
   1  -4  10   37.93    2.85
   1  -4  10   34.94    2.54
   1  -4  10   35.28    2.50
   1   4  11    7.35    0.69
   1   4  11    7.45    1.36
   1   4  11    6.88    0.70
  -1   4 -11    6.88    1.38
  -1   4 -11    7.98    0.70
  -1   4 -11    7.73    1.43
   1   4  11    8.19    1.49
  -1   4 -11    7.33    0.76
  -1   4 -11    7.34    0.74
   1   4  11    7.84    1.43
  -1   4 -11    7.00    1.26
   1   4  11    6.77    0.67
  -1   4 -11    7.47    0.73
   1   4  11    7.50    1.19
   1   4  11    6.48    0.71
   1  -4  11   10.57    1.70
  -1  -4 -11    8.66    1.32
  -1  -4 -11    6.51    1.34
   1  -4  11    9.80    1.29
   1  -4  11    7.32    1.54
   1  -4  11    8.06    0.77
   1  -4  11    7.64    0.87
  -1  -4 -11    8.11    0.67
   1  -4  11    5.33    0.60
  -1  -4 -11    8.45    0.78
   1   4  12    2.98    0.52
  -1   4 -12    2.93    0.59
  -1   4 -12    3.59    0.96
   1   4  12    3.80    1.03
  -1   4 -12    2.74    0.36
   1   4  12    3.60    0.59
  -1   4 -12    2.72    0.94
   1   4  12    2.68    0.89
  -1   4 -12    3.62    0.61
  -1   4 -12    3.73    1.07
   1   4  12    4.08    0.67
   1   4  12    2.67    0.34
  -1   4 -12    3.55    0.56
   1  -4  12    4.01    1.19
   1  -4  12    1.86    0.71
   1  -4  12    2.00    0.91
  -1  -4 -12    3.29    0.38
   1  -4  12    3.42    0.74
  -1  -4 -12    3.09    0.86
  -1  -4 -12    2.41    0.91
   1  -4  12    2.27    0.37
   1  -4  12    2.93    0.57
  -1  -4 -12    2.73    0.58
  -1   4 -13   18.15    2.30
  -1   4 -13   15.06    2.20
  -1   4 -13   13.08    1.97
  -1   4 -13   16.04    1.32
   1   4  13   19.36    1.50
   1   4  13   18.05    1.39
   1   4  13   17.04    2.29
   1   4  13   14.93    2.21
  -1   4 -13   16.50    1.45
   1   4  13   16.87    1.35
   1   4  13   17.81    1.39
  -1   4 -13   16.31    1.41
  -1  -4 -13   18.16    2.15
  -1  -4 -13   14.91    1.28
   1  -4  13   14.76    1.28
  -1  -4 -13   12.94    1.33
   1  -4  13   14.11    1.34
   1  -4  13   15.83    1.56
  -1  -4 -13   14.26    2.10
   1  -4  13   15.66    2.19
  -1  -4 -13   15.30    2.22
   1  -4  13   13.49    2.15
  -1   4 -14    0.69    0.81
  -1   4 -14    0.22    0.11
   1   4  14    0.31    0.19
   1   4  14   -0.11    0.24
  -1   4 -14    0.21    0.25
  -1   4 -14    0.14    0.61
   1   4  14    0.17    0.08
  -1   4 -14    0.17    0.14
   1   4  14    0.60    0.74
   1   4  14    0.42    0.70
  -1  -4 -14    0.47    0.61
   1  -4  14    0.64    0.78
  -1  -4 -14    0.38    0.59
  -1  -4 -14    0.04    0.12
   1  -4  14    0.32    0.60
   1  -4  14    0.13    0.23
   1  -4  14    0.25    0.16
  -1  -4 -14    0.33    0.27
  -1  -4 -14   -0.05    0.66
   1   4  15    0.26    0.74
  -1   4 -15    0.27    0.17
  -1   4 -15   -0.10    0.72
  -1   4 -15    0.07    0.60
   1   4  15    0.09    0.70
   1   4  15    0.23    0.26
  -1   4 -15    0.01    0.26
  -1   4 -15    0.43    0.12
   1   4  15    0.38    0.32
   1  -4  15    0.08    0.25
   1  -4  15    0.64    0.75
  -1  -4 -15   -0.44    0.51
   1  -4  15    0.33    0.26
   1  -4  15    0.82    0.84
  -1  -4 -15    0.03    0.10
  -1  -4 -15    0.68    0.27
  -1  -4 -15    0.13    0.53
  -1  -4 -15   -0.02    0.28
  -1   4 -16    5.10    0.88
   1   4  16    4.28    0.81
   1   4  16    6.42    1.71
  -1   4 -16    5.86    1.71
  -1   4 -16    4.30    0.93
   1   4  16    5.68    1.00
  -1   4 -16    6.02    1.57
   1   4  16    4.23    1.28
  -1   4 -16    3.30    0.44
  -1  -4 -16    4.19    1.24
  -1  -4 -16    5.31    1.49
   1  -4  16    4.08    1.34
  -1  -4 -16    5.42    0.85
  -1  -4 -16    5.41    0.86
   1  -4  16    4.01    1.35
   1  -4  16    6.04    1.10
   1  -4  16    4.42    0.83
  -1  -4 -16    3.73    0.84
  -1   4 -17    7.69    1.34
   1   4  17    7.49    1.15
   1   4  17    8.83    1.06
   1   4  17    9.16    1.97
  -1   4 -17    9.21    0.99
  -1   4 -17   11.65    2.26
   1  -4  17    8.11    1.07
  -1  -4 -17    7.55    1.26
  -1  -4 -17    8.97    0.92
   1  -4  17    7.44    1.16
  -1  -4 -17    8.65    0.84
  -1  -4 -17   11.03    2.09
  -1   4 -18    4.22    1.01
   1   4  18    2.91    0.73
   1   4  18    3.74    0.81
  -1   4 -18    3.57    0.76
   1  -4  18    3.18    0.67
  -1  -4 -18    3.91    0.77
  -1  -4 -18    3.30    0.82
   1  -4  18    3.18    0.80
  -1   4 -19    0.55    0.16
   1   4  19    0.17    0.25
  -1   4 -19    0.28    0.42
   1   4  19    0.63    0.48
  -1  -4 -19    0.51    0.16
   1  -4  19    0.47    0.42
  -1  -4 -19    0.06    0.42
  -1   4 -20    2.78    0.87
   1   4  20    3.05    0.76
   1   4  20    3.17    0.76
   1  -4  20    2.63    0.74
  -1  -4 -20    2.83    0.55
  -1  -4 -20    2.61    0.78
  -1   4 -21    2.03    0.66
   1   4  21    1.38    0.41
   1   4  21    1.48    0.59
   1  -4  21    1.14    0.58
  -1  -4 -21    0.99    0.55
  -1   4 -22   -0.36    0.21
   1   4  22    0.50    0.31
   1   4  22    0.11    0.18
   1  -4  22   -0.12    0.28
  -1  -4 -22    0.32    0.29
  -1  -4 -22    0.69    0.18
   1   4  23    0.08    0.17
  -1   4 -23    0.16    0.23
   1   4  23    0.09    0.30
   1  -4  23    0.10    0.29
  -1  -4 -23    0.25    0.31
  -1   4 -24   -0.08    0.26
   1   4  24    0.06    0.20
   1  -4  24    0.20    0.25
  -1  -4 -24    0.03    0.19
  -1   5  24    0.13    0.17
   1   5 -24    0.11    0.26
  -1   5  24   -0.31    0.20
  -1  -5  24   -0.13    0.15
   1  -5 -24    0.04    0.15
  -1   5  23    3.62    0.68
  -1   5  23    3.38    0.75
   1   5 -23    2.55    0.77
   1  -5 -23    1.72    0.51
  -1  -5  23    2.16    0.65
   1   5 -22    0.19    0.30
  -1   5  22    0.04    0.26
  -1   5  22    0.18    0.24
   1  -5 -22   -0.23    0.26
  -1  -5  22    0.03    0.32
   1  -5 -22    0.09    0.15
  -1   5  21    0.68    0.36
   1   5 -21    0.72    0.43
  -1   5  21    0.39    0.29
  -1  -5  21    0.19    0.40
   1  -5 -21    0.33    0.37
   1  -5 -21    0.46    0.17
  -1   5  20    0.10    0.29
   1   5 -20    0.70    0.43
  -1   5  20    0.19    0.34
   1  -5 -20    0.39    0.42
  -1  -5  20    0.32    0.37
   1  -5 -20    0.43    0.17
  -1   5  19    0.92    0.47
   1   5 -19    0.83    0.54
  -1   5  19    1.02    0.56
   1  -5 -19    0.17    0.37
  -1  -5  19    0.75    0.46
   1  -5 -19    0.43    0.21
  -1   5  18    2.21    0.67
   1   5 -18    2.33    0.78
  -1   5  18    3.30    0.90
   1   5 -18    2.64    0.30
  -1  -5  18    2.41    0.72
   1  -5 -18    1.73    0.66
   1  -5 -18    3.31    0.72
   1   5 -17   -0.16    0.15
  -1   5  17    0.14    0.36
  -1   5  17    0.10    0.32
   1   5 -17    0.35    0.46
  -1  -5  17   -0.27    0.15
   1  -5 -17    0.32    0.15
  -1  -5  17    0.75    0.48
   1  -5 -17   -0.48    0.70
   1  -5 -17   -0.02    0.35
  -1   5  16    0.03    0.70
   1   5 -16    0.19    0.33
  -1   5  16   -1.05    0.59
   1   5 -16   -0.14    0.14
  -1   5  16   -0.10    0.10
  -1   5  16   -0.18    0.25
  -1   5  16   -0.01    0.28
   1   5 -16    0.58    0.77
  -1   5  16   -0.09    0.11
   1   5 -16   -1.18    0.81
  -1  -5  16    0.19    0.36
   1  -5 -16    0.24    0.33
  -1  -5  16   -0.13    0.08
  -1  -5  16   -0.19    0.17
   1  -5 -16    0.18    0.16
   1  -5 -16   -0.54    0.65
  -1  -5  16    0.29    0.81
   1  -5 -16   -0.52    0.48
   1   5 -15   12.60    2.15
  -1   5  15   10.46    1.03
  -1   5  15    9.45    1.06
   1   5 -15    9.77    1.21
   1   5 -15   10.35    2.15
  -1   5  15   11.70    2.13
  -1   5  15   10.91    1.21
   1   5 -15   11.36    1.19
  -1   5  15    8.88    1.96
  -1   5  15   11.82    1.11
  -1   5  15   13.12    2.16
   1  -5 -15    9.72    1.12
   1  -5 -15    8.57    1.63
  -1  -5  15   11.80    0.99
   1  -5 -15   10.45    1.04
  -1  -5  15    7.41    1.68
  -1  -5  15   13.60    2.28
  -1  -5  15   10.37    1.22
  -1  -5  15   10.88    1.16
   1  -5 -15   10.97    1.96
  -1   5  14    0.98    0.85
  -1   5  14    0.74    0.79
  -1   5  14    1.45    0.35
   1   5 -14    0.69    0.82
  -1   5  14    1.40    0.95
   1   5 -14    1.34    0.40
   1   5 -14    0.61    0.37
   1   5 -14    1.50    0.83
  -1   5  14    1.09    0.44
  -1   5  14    1.32    0.44
  -1   5  14    1.15    0.32
  -1  -5  14    0.80    0.43
   1  -5 -14    0.86    0.20
   1  -5 -14    1.06    0.67
   1  -5 -14    0.39    0.64
  -1  -5  14   -0.13    0.70
  -1  -5  14    0.83    0.36
   1  -5 -14    1.14    0.44
  -1  -5  14   -0.12    0.51
  -1  -5  14    1.11    0.25
   1   5 -13    0.32    0.58
   1   5 -13    0.69    0.12
   1   5 -13    1.58    0.93
   1   5 -13    0.77    0.34
  -1   5  13    1.23    0.81
  -1   5  13    0.64    0.33
  -1   5  13    0.49    0.15
  -1   5  13    0.47    0.18
   1   5 -13    0.48    0.15
  -1   5  13    0.67    0.29
  -1   5  13    1.42    0.85
   1   5 -13    0.39    0.57
  -1   5  13    0.40    0.71
  -1  -5  13    0.48    0.64
   1  -5 -13    0.12    0.56
   1  -5 -13    0.66    0.33
   1  -5 -13    0.64    0.52
  -1  -5  13    0.53    0.55
  -1  -5  13    0.64    0.34
   1  -5 -13    0.50    0.12
  -1  -5  13    0.71    0.74
  -1  -5  13    0.69    0.14
  -1  -5  13    0.15    0.19
   1   5 -12    1.92    0.49
  -1   5  12    2.05    0.86
   1   5 -12    2.57    0.84
   1   5 -12    3.06    0.63
   1   5 -12    1.78    0.21
  -1   5  12    3.10    0.54
   1   5 -12    1.74    0.19
  -1   5  12    2.59    0.56
  -1   5  12    2.21    0.45
  -1   5  12    1.54    0.87
  -1   5  12    2.70    0.50
   1   5 -12    1.50    0.89
  -1   5  12    3.03    0.98
   1   5 -12    2.75    0.94
   1  -5 -12    2.49    0.80
   1  -5 -12    3.13    0.51
   1  -5 -12    2.87    0.99
  -1  -5  12    2.33    1.03
  -1  -5  12    1.98    0.50
  -1  -5  12    3.53    1.09
  -1  -5  12    1.70    0.70
  -1  -5  12    2.45    0.30
  -1  -5  12    2.41    0.64
   1  -5 -12    2.15    0.49
  -1   5  11   41.19    3.03
   1   5 -11   43.04    3.25
  -1   5  11   42.74    3.13
  -1   5  11   47.16    3.21
   1   5 -11   43.38    2.93
   1   5 -11   42.34    3.03
  -1   5  11   49.63    3.25
  -1   5  11   45.38    2.94
   1   5 -11   42.01    3.19
  -1   5  11   43.24    3.45
   1   5 -11   42.68    3.25
  -1   5  11   41.62    3.38
   1   5 -11   49.56    3.41
   1   5 -11   45.48    3.30
   1   5 -11   41.60    2.87
   1  -5 -11   44.36    3.30
   1  -5 -11   42.62    2.92
  -1  -5  11   43.76    3.33
   1  -5 -11   36.70    2.97
  -1  -5  11   48.98    3.25
   1  -5 -11   36.20    2.75
  -1  -5  11   45.74    3.09
  -1  -5  11   41.58    3.40
  -1  -5  11   38.48    2.98
  -1   5  10    0.44    0.61
  -1   5  10    0.22    0.09
   1   5 -10    0.42    0.58
  -1   5  10    0.74    0.08
   1   5 -10    0.10    0.09
   1   5 -10    0.46    0.10
  -1   5  10    0.36    0.47
  -1   5  10   -0.24    0.44
   1   5 -10    0.48    0.11
   1   5 -10    0.50    0.17
   1   5 -10    0.15    0.48
  -1   5  10    0.38    0.15
   1   5 -10   -0.04    0.45
  -1  -5  10    0.51    0.09
   1  -5 -10    0.41    0.61
   1  -5 -10    0.07    0.39
  -1  -5  10    0.11    0.57
  -1  -5  10    0.47    0.20
   1  -5 -10    0.14    0.37
  -1  -5  10    0.67    0.47
  -1  -5  10    0.39    0.50
   1  -5 -10    0.37    0.07
   1  -5 -10    0.40    0.17
  -1   5   9    7.55    0.64
   1   5  -9    6.39    0.72
   1   5  -9    5.69    1.23
   1   5  -9    7.13    1.11
  -1   5   9    7.17    0.66
   1   5  -9    6.89    0.73
   1   5  -9    6.71    0.73
  -1   5   9    7.11    0.69
   1   5  -9    7.78    1.46
  -1   5   9    6.07    1.11
  -1   5   9    5.01    1.15
  -1   5   9    8.90    1.48
   1   5  -9    6.34    0.65
  -1   5   9    7.70    0.70
   1  -5  -9    7.79    1.17
   1  -5  -9    9.03    1.11
  -1  -5   9    6.74    0.69
  -1  -5   9    7.26    1.55
  -1  -5   9    4.96    1.13
  -1  -5   9    7.00    1.12
   1  -5  -9    4.87    1.12
   1  -5  -9    6.47    0.59
   1  -5  -9    7.46    0.68
   1   5  -8   34.99    2.54
   1   5  -8   32.98    2.58
  -1   5   8   33.58    2.19
  -1   5   8   26.62    2.32
  -1   5   8   38.51    2.45
   1   5  -8   34.43    2.51
  -1   5   8   32.71    2.60
  -1   5   8   33.87    2.36
  -1   5   8   29.25    1.93
   1   5  -8   31.09    2.39
   1   5  -8   35.73    2.29
  -1   5   8   28.62    2.53
   1   5  -8   37.56    2.26
   1   5  -8   32.39    2.51
  -1  -5   8   31.32    2.27
  -1  -5   8   34.84    2.38
   1  -5  -8   29.20    2.12
  -1  -5   8   32.84    2.55
  -1  -5   8   35.30    2.90
   1  -5  -8   33.79    2.08
   1  -5  -8   28.34    2.45
   1   5  -7    2.97    0.49
   1   5  -7    3.14    0.68
   1   5  -7    2.04    0.69
  -1   5   7    3.01    0.45
  -1   5   7    3.26    0.71
  -1   5   7    2.55    0.73
  -1   5   7    1.53    0.31
   1   5  -7    2.72    0.81
  -1   5   7    1.99    0.25
  -1   5   7    3.58    0.57
   1   5  -7    3.11    0.45
  -1   5   7    2.54    0.75
  -1   5   7    1.69    0.34
  -1  -5   7    2.84    0.83
   1  -5  -7    2.75    0.66
   1  -5  -7    2.61    0.81
   1  -5  -7    2.30    0.55
  -1  -5   7    2.80    0.63
  -1  -5   7    2.47    0.48
  -1  -5   7    3.95    1.13
  -1   5   6   21.78    1.57
   1   5  -6   20.37    1.23
  -1   5   6   16.24    1.64
   1   5  -6   20.18    1.83
  -1   5   6   18.24    1.75
   1   5  -6   18.45    1.64
   1   5  -6   20.08    1.46
  -1   5   6   20.04    1.34
  -1  -5   6   26.57    3.07
  -1  -5   6   20.65    1.23
   1  -5  -6   20.88    1.85
   1  -5  -6   20.36    1.48
   1  -5  -6   24.44    1.47
  -1  -5   6   20.50    1.80
  -1  -5   6   23.46    1.64
  -1   5   5   70.39    4.68
   1   5  -5   72.88    3.88
  -1   5   5   66.04    4.04
  -1   5   5   78.04    3.90
   1   5  -5   76.10    4.25
   1   5  -5   75.23    3.88
   1   5  -5   85.02    4.49
  -1   5   5   72.00    4.68
  -1  -5   5   87.74    4.59
   1  -5  -5   80.87    3.87
   1  -5  -5   73.23    3.58
   1  -5  -5   85.26    4.68
   1  -5  -5   60.14    3.84
  -1  -5   5   85.62    4.62
  -1  -5   5   83.81    4.16
  -1   5   4    6.57    0.84
   1   5  -4    6.45    1.12
  -1   5   4    8.86    1.21
   1   5  -4    7.03    1.04
   1   5  -4    7.69    0.85
   1   5  -4    5.65    0.48
  -1   5   4    6.65    0.79
  -1   5   4    7.32    1.04
   1   5  -4    6.98    1.09
   1  -5  -4    8.38    0.85
  -1  -5   4    5.76    0.85
   1  -5  -4    4.70    0.91
   1  -5  -4    7.97    0.94
  -1  -5   4    7.23    0.58
  -1  -5   4    9.17    1.38
   1  -5  -4    4.84    0.64
  -1   5   3  140.61    7.11
   1   5  -3  143.10    6.68
   1   5  -3  134.72    7.19
  -1   5   3  138.02    7.66
   1   5  -3  146.00    7.31
  -1   5   3  150.95    6.97
   1   5  -3  145.82    7.18
   1   5  -3  151.59    7.13
  -1   5   3  135.66    8.06
  -1  -5   3  162.53    7.78
   1  -5  -3  137.46    6.72
   1  -5  -3  147.86    6.88
  -1  -5   3  165.31    7.72
  -1  -5   3  116.98    7.96
  -1   5   2    0.75    0.41
   1   5  -2    1.61    0.46
   1   5  -2    1.19    0.30
  -1   5   2    0.87    0.30
  -1   5   2    1.33    0.39
  -1   5   2    1.56    0.39
   1   5  -2    1.27    0.29
  -1   5   2    0.75    0.31
   1   5  -2    0.90    0.47
  -1   5   2    1.34    0.45
   1   5  -2    0.99    0.43
  -1  -5   2    1.39    0.48
  -1  -5   2    1.45    0.64
  -1  -5   2    0.71    0.29
   1  -5  -2    1.02    0.33
   1  -5  -2    1.10    0.36
   1   5  -1   62.48    3.49
  -1   5   1   61.39    3.32
  -1   5   1   60.47    3.26
   1   5  -1   61.35    3.05
  -1   5   1   64.25    3.18
  -1   5   1   66.21    3.44
   1   5  -1   54.74    3.26
  -1   5   1   59.80    3.34
  -1   5   1   69.00    3.68
  -1   5   1   66.89    3.80
   1   5  -1   65.15    3.51
   1   5  -1   68.09    3.62
  -1   5   1   65.43    3.79
   1   5   0   13.59    1.12
   1   5   0   14.24    1.18
  -1   5   0   15.80    1.14
  -1   5   0   14.72    1.14
  -1   5   0   13.98    0.97
  -1   5   0   13.69    1.05
  -1   5   0   16.90    1.12
  -1   5   0   14.68    1.11
  -1   5   0   14.14    1.15
  -1   5   0   15.49    1.18
   1   5   0   16.08    1.25
   1   5   0   13.74    0.87
   1   5   0   12.39    0.97
   1   5   0   15.22    1.18
  -1  -5   0   11.94    1.03
  -1  -5   0   11.39    1.12
  -1   5  -1   28.87    1.88
  -1   5  -1   26.69    1.74
   1   5   1   21.92    1.50
  -1   5  -1   31.97    1.82
   1   5   1   27.07    1.72
  -1   5  -1   28.48    1.86
  -1   5  -1   30.22    1.62
   1   5   1   26.64    1.79
   1   5   1   28.85    1.94
   1   5   1   27.36    1.75
  -1   5  -1   30.67    1.82
  -1   5  -1   26.42    1.74
  -1  -5  -1   21.92    1.84
  -1  -5  -1   23.74    1.75
  -1   5  -2   51.40    2.83
   1   5   2   50.44    2.80
  -1   5  -2   45.52    2.76
   1   5   2   41.76    2.72
  -1   5  -2   48.60    2.80
   1   5   2   43.06    2.61
   1   5   2   53.52    2.51
  -1   5  -2   48.42    2.96
  -1   5  -2   48.13    2.89
   1   5   2   49.79    3.10
  -1   5  -2   48.85    2.60
  -1  -5  -2   49.69    2.48
   1  -5   2   49.06    3.02
  -1  -5  -2   57.14    3.05
   1   5   3   26.82    1.96
  -1   5  -3   25.25    1.89
  -1   5  -3   24.92    1.78
   1   5   3   23.41    1.69
   1   5   3   26.83    1.60
  -1   5  -3   26.34    1.65
  -1   5  -3   25.59    1.68
   1   5   3   26.15    1.97
   1   5   3   24.16    1.72
  -1  -5  -3   28.50    1.95
   1  -5   3   29.35    1.82
   1  -5   3   30.33    1.68
  -1  -5  -3   23.26    1.53
   1  -5   3   20.69    2.54
   1  -5   3   25.39    1.92
  -1  -5  -3   32.89    1.53
  -1   5  -4   30.67    1.90
   1   5   4   27.98    2.21
  -1   5  -4   31.70    2.22
  -1   5  -4   30.68    1.90
   1   5   4   31.65    1.72
   1   5   4   29.02    1.94
   1   5   4   30.02    1.99
   1   5   4   25.60    2.15
  -1   5  -4   28.63    2.05
   1  -5   4   35.41    2.30
  -1  -5  -4   31.41    1.83
  -1  -5  -4   31.00    1.65
   1  -5   4   31.46    2.00
   1  -5   4   40.67    2.86
   1  -5   4   36.53    1.78
  -1  -5  -4   29.95    2.17
   1   5   5    4.62    0.78
  -1   5  -5    6.34    0.88
  -1   5  -5    6.97    0.79
  -1   5  -5    5.09    1.00
   1   5   5    5.34    0.85
   1   5   5    6.24    1.01
   1   5   5    5.04    0.91
   1   5   5    5.93    0.47
  -1   5  -5    5.47    0.95
   1  -5   5    5.63    1.01
  -1  -5  -5    5.69    0.60
   1  -5   5    6.67    0.65
  -1  -5  -5    6.19    1.00
  -1  -5  -5    5.14    0.75
   1  -5   5    6.79    1.40
  -1   5  -6    9.68    1.18
   1   5   6    5.96    0.96
  -1   5  -6    8.12    1.32
   1   5   6    7.81    1.17
   1   5   6    5.17    0.99
  -1   5  -6    7.61    0.73
  -1   5  -6    7.16    1.15
   1   5   6    7.12    0.98
   1  -5   6    8.45    0.79
  -1  -5  -6    8.12    0.66
   1  -5   6    8.28    1.27
   1  -5   6    9.62    1.69
  -1  -5  -6    6.76    0.94
  -1  -5  -6    6.71    1.15
  -1   5  -7  117.26    6.92
  -1   5  -7  110.10    5.97
   1   5   7  107.90    6.59
  -1   5  -7  108.73    7.22
   1   5   7  118.81    6.01
  -1   5  -7  118.27    5.69
  -1   5  -7  108.86    7.52
  -1   5  -7  104.34    5.82
  -1   5  -7  111.33    6.04
   1   5   7  105.97    6.62
   1   5   7  104.26    5.65
   1   5   7   94.15    7.36
   1  -5   7  125.56    6.34
  -1  -5  -7  113.16    6.36
   1  -5   7  100.92    6.05
  -1  -5  -7  122.10    5.58
   1  -5   7  107.90    6.44
  -1  -5  -7  115.59    5.37
  -1  -5  -7  108.41    6.95
  -1   5  -8   -0.01    0.05
  -1   5  -8    0.03    0.06
   1   5   8   -0.09    0.04
   1   5   8   -0.16    0.34
  -1   5  -8    0.14    0.08
   1   5   8    0.05    0.29
   1   5   8   -0.03    0.04
  -1   5  -8    0.06    0.41
  -1   5  -8   -0.07    0.26
   1   5   8    0.15    0.38
  -1   5  -8    0.17    0.33
   1   5   8    0.13    0.04
   1   5   8    0.15    0.40
   1   5   8    0.09    0.04
  -1   5  -8   -0.06    0.32
  -1   5  -8   -0.02    0.07
   1  -5   8   -0.11    0.05
  -1  -5  -8    0.00    0.21
   1  -5   8    0.13    0.29
  -1  -5  -8   -0.13    0.27
   1  -5   8    0.25    0.45
  -1  -5  -8    0.17    0.36
   1  -5   8    0.23    0.53
  -1  -5  -8    0.06    0.05
   1   5   9   16.41    1.94
  -1   5  -9   16.42    1.98
  -1   5  -9   24.30    2.55
  -1   5  -9   18.19    1.38
   1   5   9   14.90    1.37
  -1   5  -9   17.66    1.43
   1   5   9   14.26    1.97
  -1   5  -9   16.89    1.28
   1   5   9   19.35    1.85
   1   5   9   16.41    1.35
  -1   5  -9   18.47    1.45
  -1   5  -9   16.85    1.54
  -1   5  -9   20.23    1.67
   1   5   9   17.39    1.31
  -1   5  -9   18.24    1.49
   1   5   9   19.83    1.55
   1  -5   9   17.87    2.36
   1  -5   9   14.71    1.96
   1  -5   9   18.21    1.38
  -1  -5  -9   17.17    1.48
   1  -5   9   19.09    1.54
  -1  -5  -9   17.05    1.34
  -1  -5  -9   17.05    2.06
   1   5  10    4.31    0.47
   1   5  10    4.37    1.09
  -1   5 -10    6.64    1.38
  -1   5 -10    3.87    0.46
  -1   5 -10    4.48    0.44
   1   5  10    4.35    0.88
  -1   5 -10    4.63    0.52
  -1   5 -10    3.39    0.98
   1   5  10    4.17    0.44
  -1   5 -10    5.39    1.15
   1   5  10    4.43    1.13
   1   5  10    3.81    0.46
   1   5  10    5.10    1.20
  -1   5 -10    4.40    0.47
   1   5  10    3.86    0.48
   1  -5  10    4.13    1.05
  -1  -5 -10    4.62    0.51
   1  -5  10    2.72    0.48
  -1  -5 -10    4.71    0.97
   1  -5  10    4.39    1.25
   1  -5  10    4.90    0.87
  -1  -5 -10    4.22    0.40
   1  -5  10    4.23    0.50
  -1  -5 -10    5.00    1.12
   1   5  11    6.51    0.72
  -1   5 -11    7.63    1.38
  -1   5 -11    7.06    0.72
  -1   5 -11    6.30    1.24
  -1   5 -11    6.60    0.68
   1   5  11    6.39    0.67
  -1   5 -11    6.63    1.45
  -1   5 -11    5.43    0.67
   1   5  11    7.54    1.39
   1   5  11    8.95    1.60
  -1   5 -11    6.32    0.63
   1   5  11    7.55    0.70
   1   5  11    6.74    0.66
   1   5  11    7.49    1.41
  -1  -5 -11    6.97    1.35
   1  -5  11    6.67    0.85
   1  -5  11    4.75    0.59
  -1  -5 -11    5.41    0.66
  -1  -5 -11    6.49    1.16
   1  -5  11    5.18    1.26
   1  -5  11    6.44    0.70
   1  -5  11    5.56    1.04
  -1  -5 -11    6.86    0.58
   1  -5  11    6.93    1.48
  -1   5 -12    1.60    0.83
  -1   5 -12    1.49    0.72
   1   5  12    2.70    0.34
   1   5  12    2.42    0.55
  -1   5 -12    2.34    0.44
   1   5  12    2.93    0.99
  -1   5 -12    2.24    0.29
   1   5  12    2.76    0.53
  -1   5 -12    2.07    0.40
   1   5  12    1.94    0.45
   1   5  12    2.93    1.06
  -1   5 -12    1.48    0.69
  -1   5 -12    1.77    0.47
   1  -5  12    2.08    0.48
  -1  -5 -12    1.82    0.47
  -1  -5 -12    2.21    0.38
   1  -5  12    2.39    0.62
   1  -5  12    2.13    0.94
   1  -5  12    2.19    0.95
  -1  -5 -12    1.43    0.81
  -1  -5 -12    1.89    0.72
  -1   5 -13   -0.30    0.47
   1   5  13    0.15    0.55
  -1   5 -13   -0.13    0.09
  -1   5 -13   -0.24    0.69
   1   5  13    0.21    0.19
  -1   5 -13   -0.21    0.11
  -1   5 -13   -0.06    0.10
   1   5  13    0.31    0.66
   1   5  13    0.12    0.07
   1   5  13    0.03    0.10
   1   5  13    0.09    0.14
  -1   5 -13    0.04    0.16
  -1   5 -13    0.35    0.53
  -1  -5 -13    0.45    0.69
   1  -5  13   -0.05    0.13
   1  -5  13   -0.51    0.64
  -1  -5 -13    0.22    0.44
   1  -5  13   -0.08    0.60
  -1  -5 -13    0.08    0.08
   1  -5  13    0.06    0.16
  -1  -5 -13    0.00    0.15
  -1  -5 -13   -0.17    0.45
   1   5  14    6.14    0.94
  -1   5 -14    4.58    0.89
  -1   5 -14    5.64    0.71
   1   5  14    5.95    1.48
   1   5  14    7.37    1.69
   1   5  14    5.18    0.61
  -1   5 -14    6.07    1.52
  -1   5 -14    6.25    1.52
  -1   5 -14    5.84    0.66
   1   5  14    6.15    1.01
   1   5  14    5.88    0.67
  -1  -5 -14    6.38    1.43
  -1  -5 -14    6.39    1.02
  -1  -5 -14    5.48    1.20
   1  -5  14    5.80    1.46
   1  -5  14    6.52    1.67
   1  -5  14    5.90    1.11
  -1  -5 -14    5.89    0.61
  -1  -5 -14    6.61    1.66
   1  -5  14    6.09    0.96
   1   5  15    6.87    0.66
   1   5  15    5.02    0.87
  -1   5 -15    6.45    1.04
   1   5  15    6.18    1.05
  -1   5 -15    5.08    0.99
  -1   5 -15    6.68    1.57
  -1   5 -15    5.95    0.70
   1   5  15    4.76    1.35
   1   5  15    7.16    1.75
  -1   5 -15    5.91    1.54
  -1  -5 -15    3.29    1.06
   1  -5  15    5.63    1.63
  -1  -5 -15    5.47    1.00
  -1  -5 -15    5.30    1.59
   1  -5  15    5.54    1.38
  -1  -5 -15    6.18    0.68
   1  -5  15    6.87    1.06
  -1  -5 -15    3.97    1.29
   1  -5  15    6.65    1.23
  -1  -5 -15    5.58    0.93
  -1   5 -16    1.24    0.93
   1   5  16    1.10    0.51
   1   5  16    1.34    0.54
  -1   5 -16    1.35    0.30
   1   5  16    3.19    1.32
  -1   5 -16    1.54    0.59
  -1   5 -16    1.74    0.33
   1   5  16    1.56    1.03
  -1   5 -16    0.19    1.05
   1  -5  16    1.81    0.53
  -1  -5 -16    1.32    0.42
  -1  -5 -16    1.90    0.97
  -1  -5 -16    1.22    0.75
   1  -5  16    1.42    1.06
  -1  -5 -16    1.32    0.53
  -1  -5 -16    1.94    0.41
   1  -5  16    1.70    0.58
   1  -5  16    0.35    0.75
  -1   5 -17    6.11    0.65
   1   5  17    9.55    1.39
  -1   5 -17    4.73    0.57
   1   5  17    6.22    1.03
  -1   5 -17    7.42    1.28
  -1  -5 -17    6.45    1.12
  -1  -5 -17    5.62    0.94
   1  -5  17    7.43    1.31
   1  -5  17    6.47    1.06
  -1  -5 -17    5.12    0.58
  -1   5 -18    0.94    0.60
   1   5  18    0.73    0.40
   1   5  18    0.49    0.42
   1  -5  18    0.76    0.29
  -1  -5 -18    0.42    0.13
  -1  -5 -18    0.87    0.17
  -1  -5 -18    0.26    0.43
   1  -5  18    0.94    0.50
   1   5  19    9.74    1.40
   1   5  19    9.51    1.16
  -1   5 -19    8.03    1.38
   1  -5  19    9.60    1.08
  -1  -5 -19    7.71    0.78
  -1  -5 -19    7.60    1.29
   1  -5  19    8.38    1.29
   1   5  20    0.15    0.17
  -1   5 -20    0.27    0.34
   1   5  20   -0.08    0.26
   1  -5  20    0.10    0.33
  -1  -5 -20   -0.13    0.32
   1   5  21    0.20    0.38
   1   5  21   -0.18    0.16
  -1   5 -21   -0.43    0.25
   1  -5  21   -0.15    0.29
  -1  -5 -21   -0.27    0.30
   1   5  22    1.16    0.36
  -1   5 -22    0.31    0.40
   1   5  22    0.96    0.50
   1  -5  22    0.71    0.42
  -1  -5 -22    0.88    0.52
  -1   5 -23    0.49    0.33
   1   5  23    0.68    0.17
   1   5  23    0.38    0.31
  -1  -5 -23    0.48    0.34
   1  -5  23    0.32    0.30
   1   5  24   -0.06    0.15
   1   5  24   -0.16    0.17
  -1   5 -24    0.18    0.25
  -1  -5 -24   -0.24    0.17
   1  -5  24   -0.06    0.22
   1   6 -24    0.71    0.22
  -1   6  24    1.32    0.17
   1  -6 -24    1.07    0.19
  -1  -6  24    1.97    0.50
  -1   6  23    0.44    0.24
  -1   6  23    0.14    0.19
   1   6 -23    0.77    0.39
   1  -6 -23   -0.08    0.21
  -1  -6  23   -0.16    0.24
  -1   6  22    0.19    0.32
   1   6 -22    0.82    0.48
  -1   6  22    0.29    0.23
  -1  -6  22    0.74    0.42
   1  -6 -22    0.14    0.25
  -1   6  21    0.00    0.24
  -1   6  21    0.12    0.31
   1   6 -21   -0.13    0.27
   1  -6 -21   -0.30    0.16
  -1  -6  21    0.03    0.31
   1  -6 -21   -0.19    0.25
  -1   6  20    2.95    0.80
   1   6 -20    4.01    1.03
  -1   6  20    2.75    0.75
   1  -6 -20    3.11    0.83
   1  -6 -20    3.32    0.38
  -1  -6  20    2.40    0.72
  -1   6  19    0.68    0.49
   1   6 -19    0.65    0.19
  -1   6  19    0.11    0.33
   1   6 -19    0.22    0.44
   1  -6 -19    0.10    0.38
   1  -6 -19    0.18    0.15
  -1  -6  19    0.70    0.44
   1   6 -18    2.80    0.64
  -1   6  18    1.98    0.75
   1   6 -18    2.42    0.79
  -1   6  18    2.96    0.74
   1  -6 -18    2.69    0.57
  -1  -6  18    3.76    0.45
  -1  -6  18    2.49    0.77
   1  -6 -18    2.14    0.74
   1  -6 -18    1.92    0.46
  -1   6  17    0.45    0.11
  -1   6  17    0.38    0.35
  -1   6  17    0.48    0.22
  -1   6  17    0.40    0.50
   1   6 -17    0.26    0.38
   1   6 -17    0.04    0.16
   1  -6 -17    0.52    0.20
  -1  -6  17    0.74    0.35
   1  -6 -17    0.83    0.58
  -1  -6  17    0.40    0.42
   1   6 -16    2.92    0.79
  -1   6  16    3.49    1.38
  -1   6  16    3.00    0.85
   1   6 -16    2.70    1.15
   1   6 -16    4.15    1.53
  -1   6  16    2.01    1.20
   1   6 -16    2.12    0.56
  -1   6  16    3.54    0.73
  -1   6  16    2.59    0.59
  -1   6  16    2.27    0.64
  -1  -6  16    2.82    0.72
   1  -6 -16    2.35    0.99
   1  -6 -16    2.40    0.50
  -1  -6  16    2.84    0.71
   1  -6 -16    2.28    0.67
  -1  -6  16    3.49    1.37
   1  -6 -16    2.22    1.11
  -1   6  15    8.72    1.06
  -1   6  15    7.22    0.84
  -1   6  15    7.19    1.82
  -1   6  15    6.20    0.98
  -1   6  15    7.93    1.79
   1   6 -15    5.70    1.40
  -1   6  15    6.87    0.81
  -1   6  15    8.68    1.87
   1   6 -15    6.69    1.77
   1   6 -15    7.19    1.21
   1   6 -15    7.05    1.20
  -1  -6  15    5.92    0.72
   1  -6 -15    5.35    1.28
  -1  -6  15    7.73    1.14
   1  -6 -15    7.62    1.17
  -1  -6  15    7.72    1.72
  -1  -6  15    8.74    1.88
   1  -6 -15    7.35    0.78
  -1  -6  15    6.44    1.20
   1  -6 -15    6.51    1.52
   1   6 -14   19.76    1.77
  -1   6  14   23.24    2.98
   1   6 -14   19.42    2.80
   1   6 -14   16.66    2.47
  -1   6  14   21.88    2.71
  -1   6  14   18.39    1.60
   1   6 -14   16.66    1.64
  -1   6  14   23.58    3.12
  -1   6  14   16.52    1.57
  -1   6  14   20.00    1.58
   1   6 -14   18.25    2.33
  -1   6  14   20.52    1.78
   1   6 -14   16.76    1.58
  -1  -6  14   17.40    2.64
  -1  -6  14   17.53    1.60
   1  -6 -14   18.59    1.49
  -1  -6  14   16.78    1.78
   1  -6 -14   15.61    1.56
  -1  -6  14   16.46    2.50
   1  -6 -14   15.61    2.40
   1  -6 -14   19.58    2.33
  -1  -6  14   18.16    1.46
   1   6 -13    4.57    0.87
  -1   6  13    5.25    0.93
  -1   6  13    4.42    0.75
  -1   6  13    4.47    0.76
  -1   6  13    4.41    1.35
   1   6 -13    5.18    0.87
   1   6 -13    5.85    1.56
   1   6 -13    5.62    1.37
   1   6 -13    7.67    1.69
  -1   6  13    5.48    1.45
  -1   6  13    4.41    1.25
   1   6 -13    4.53    0.82
  -1   6  13    4.81    0.59
  -1  -6  13    6.27    1.63
   1  -6 -13    4.36    0.83
  -1  -6  13    4.32    0.49
   1  -6 -13    3.78    1.13
   1  -6 -13    3.91    0.65
   1  -6 -13    3.37    0.99
  -1  -6  13    4.82    0.90
  -1  -6  13    4.36    0.97
  -1  -6  13    3.60    1.23
  -1   6  12   25.84    1.86
   1   6 -12   24.40    2.61
   1   6 -12   20.18    2.64
  -1   6  12   17.96    1.69
   1   6 -12   18.77    1.88
   1   6 -12   22.95    2.87
   1   6 -12   19.75    1.81
  -1   6  12   25.01    2.49
   1   6 -12   23.45    1.92
   1   6 -12   20.98    1.78
  -1   6  12   21.85    2.54
  -1   6  12   22.97    2.33
  -1   6  12   20.95    1.66
  -1   6  12   21.26    1.85
   1  -6 -12   22.04    1.93
  -1  -6  12   23.53    2.06
   1  -6 -12   23.02    1.66
  -1  -6  12   20.80    1.75
   1  -6 -12   20.63    1.73
  -1  -6  12   21.72    1.68
   1  -6 -12   17.00    2.37
  -1  -6  12   18.95    2.72
   1   6 -11    8.49    0.89
  -1   6  11   10.20    1.59
  -1   6  11    9.88    0.96
   1   6 -11    8.15    1.65
   1   6 -11    8.85    1.39
   1   6 -11    6.42    1.45
   1   6 -11    8.41    0.94
   1   6 -11    9.73    1.01
  -1   6  11    8.52    1.68
  -1   6  11    8.63    0.80
   1   6 -11    7.79    0.84
  -1   6  11    8.90    1.65
  -1   6  11    7.95    0.82
  -1   6  11    8.23    0.85
  -1  -6  11    6.25    1.43
   1  -6 -11    9.40    1.69
   1  -6 -11    8.58    0.76
   1  -6 -11    7.07    0.83
  -1  -6  11    7.60    0.73
   1  -6 -11    9.32    1.40
  -1  -6  11    8.19    1.33
  -1  -6  11    7.28    1.59
  -1  -6  11    8.70    0.88
  -1   6  10   12.37    1.95
  -1   6  10   17.39    1.46
  -1   6  10   13.96    1.87
   1   6 -10   19.49    2.44
  -1   6  10   16.77    2.25
   1   6 -10   18.14    1.52
   1   6 -10   16.86    1.50
   1   6 -10   15.85    1.36
   1   6 -10   14.97    1.49
  -1   6  10   16.95    1.41
  -1   6  10   17.98    1.32
  -1   6  10   14.85    1.35
   1   6 -10   13.83    2.04
   1   6 -10   20.41    2.10
   1  -6 -10   14.47    1.69
  -1  -6  10   15.19    2.11
  -1  -6  10   16.37    2.52
  -1  -6  10   16.53    1.32
   1  -6 -10   15.23    2.12
   1  -6 -10   18.24    1.40
  -1  -6  10   17.80    1.41
   1  -6 -10   16.93    1.28
  -1  -6  10   17.23    1.61
  -1   6   9    1.11    0.70
  -1   6   9    1.29    0.70
   1   6  -9    0.35    0.49
   1   6  -9    1.63    0.32
   1   6  -9    1.25    0.25
  -1   6   9    2.08    0.40
  -1   6   9    1.46    0.35
  -1   6   9    1.91    0.38
   1   6  -9    1.68    0.34
   1   6  -9    1.43    0.80
   1   6  -9    1.56    0.66
  -1   6   9    1.93    0.70
  -1   6   9    1.95    0.35
   1   6  -9    1.25    0.23
  -1  -6   9    1.57    0.94
  -1  -6   9    0.95    0.63
   1  -6  -9    1.55    0.74
   1  -6  -9    1.16    0.57
   1  -6  -9    1.85    0.53
   1  -6  -9    1.38    0.23
  -1  -6   9    1.43    0.37
   1  -6  -9    1.66    0.35
  -1  -6   9    1.40    0.55
  -1  -6   9    1.39    0.25
   1   6  -8    5.20    0.59
   1   6  -8    6.55    1.34
  -1   6   8    5.79    0.56
  -1   6   8    5.84    0.59
   1   6  -8    5.60    0.59
  -1   6   8    4.78    0.52
  -1   6   8    5.14    0.48
   1   6  -8    5.49    0.95
   1   6  -8    4.78    0.51
  -1   6   8    5.98    0.57
   1   6  -8    4.96    1.16
  -1   6   8    6.38    1.27
  -1   6   8    4.90    1.13
  -1   6   8    5.92    1.07
  -1   6   8    5.32    0.81
   1   6  -8    4.95    0.56
  -1  -6   8    4.90    0.57
   1  -6  -8    5.15    1.14
  -1  -6   8    4.45    1.29
  -1  -6   8    6.29    1.04
   1  -6  -8    5.91    1.02
  -1  -6   8    4.19    0.49
   1  -6  -8    6.03    0.87
  -1  -6   8    5.33    1.16
   1  -6  -8    4.15    0.45
  -1   6   7    0.03    0.24
   1   6  -7    0.27    0.06
  -1   6   7    0.10    0.05
   1   6  -7    0.29    0.08
  -1   6   7    0.31    0.42
   1   6  -7   -0.03    0.32
   1   6  -7   -0.18    0.31
  -1   6   7    0.09    0.39
  -1   6   7    0.29    0.06
  -1   6   7    0.20    0.05
  -1   6   7    0.06    0.04
   1   6  -7   -0.15    0.39
   1   6  -7    0.03    0.08
   1   6  -7    0.19    0.06
  -1   6   7   -0.01    0.32
   1  -6  -7   -0.16    0.24
   1  -6  -7    0.18    0.29
  -1  -6   7    0.14    0.48
   1  -6  -7   -0.19    0.39
  -1  -6   7    0.20    0.58
  -1  -6   7   -0.22    0.23
  -1  -6   7    1.02    0.23
  -1   6   6   74.06    5.55
  -1   6   6   86.41    5.97
  -1   6   6  103.36    5.79
   1   6  -6   94.67    6.41
   1   6  -6   91.10    4.68
  -1   6   6   91.46    4.71
  -1   6   6   85.39    4.97
   1   6  -6  101.71    5.44
   1   6  -6   92.81    5.15
  -1   6   6   87.15    5.82
   1   6  -6  102.61    5.83
   1   6  -6   97.53    6.33
   1   6  -6   90.66    4.70
   1   6  -6   93.05    6.11
  -1  -6   6   67.28    5.55
   1  -6  -6   76.94    5.38
  -1  -6   6   93.31    5.41
  -1  -6   6  101.98    5.49
   1  -6  -6   97.26    4.67
   1  -6  -6  101.11    4.81
  -1   6   5    5.97    1.04
   1   6  -5    5.26    0.81
   1   6  -5    4.81    0.45
  -1   6   5    5.57    0.88
  -1   6   5    5.80    1.06
   1   6  -5    6.60    1.12
   1   6  -5    4.56    1.01
  -1   6   5    4.77    0.74
   1  -6  -5    5.83    0.75
  -1  -6   5    4.85    0.83
   1  -6  -5    4.25    0.61
   1  -6  -5    6.90    1.23
  -1  -6   5    5.92    1.22
  -1  -6   5    4.56    0.46
   1  -6  -5    4.77    0.80
   1   6  -4    0.66    0.36
  -1   6   4    0.67    0.40
   1   6  -4    0.98    0.27
  -1   6   4    0.39    0.35
   1   6  -4    0.16    0.40
  -1   6   4    0.38    0.28
   1   6  -4    0.22    0.34
  -1   6   4    0.58    0.30
   1   6  -4    0.22    0.33
  -1  -6   4    0.76    0.27
  -1  -6   4    0.46    0.33
   1  -6  -4    0.59    0.49
   1  -6  -4    0.92    0.42
   1  -6  -4    0.53    0.32
   1  -6  -4    0.54    0.34
  -1  -6   4    1.10    0.62
  -1   6   3   38.01    2.68
  -1   6   3   38.95    2.35
   1   6  -3   35.03    2.12
   1   6  -3   39.42    2.47
   1   6  -3   39.37    2.19
  -1   6   3   35.55    2.17
  -1   6   3   42.83    2.71
  -1   6   3   36.86    2.33
   1   6  -3   39.80    2.65
   1   6  -3   43.86    2.74
  -1   6   3   41.37    2.69
  -1  -6   3   42.21    2.40
   1  -6  -3   36.91    2.19
  -1  -6   3   42.76    2.69
   1  -6  -3   32.66    2.18
  -1  -6   3   39.53    2.81
   1   6  -2  181.25    9.29
  -1   6   2  168.63    9.02
   1   6  -2  172.91    9.16
   1   6  -2  197.74    8.99
  -1   6   2  200.45    8.77
   1   6  -2  180.32    8.45
  -1   6   2  157.08   10.21
  -1   6   2  185.37   10.23
   1   6  -2  180.14    9.09
  -1   6   2  182.88    9.69
  -1   6   2  180.30    8.97
  -1  -6   2  201.94   10.47
  -1  -6   2  179.51    9.60
  -1  -6   2  216.81   10.09
  -1   6   1   29.70    1.72
  -1   6   1   26.04    1.76
   1   6  -1   28.67    1.74
  -1   6   1   27.27    1.87
  -1   6   1   26.29    1.59
   1   6  -1   24.53    1.87
   1   6  -1   27.52    1.49
  -1   6   1   24.21    1.84
   1   6  -1   26.93    1.97
   1   6  -1   24.20    1.79
  -1   6   1   25.01    1.80
  -1   6   1   26.04    1.72
  -1   6   1   24.83    1.85
  -1  -6   1   22.77    1.78
  -1  -6   1   22.12    1.94
  -1   6   0   15.30    1.21
  -1   6   0   15.62    1.22
   1   6   0   12.81    1.21
   1   6   0   11.61    1.13
   1   6   0   10.57    1.34
  -1   6   0   16.31    1.33
   1   6   0   12.32    1.46
  -1   6   0   14.04    1.21
   1   6   0   12.33    0.90
  -1   6   0   13.60    1.15
  -1   6   0   14.88    1.16
  -1   6   0   14.21    1.04
   1   6   0   12.34    1.04
  -1   6   0   15.04    1.28
  -1  -6   0   19.64    1.42
  -1  -6   0   14.33    1.16
   1   6   1   43.85    2.81
  -1   6  -1   51.48    3.07
  -1   6  -1   55.05    2.89
  -1   6  -1   58.22    3.29
  -1   6  -1   52.96    3.19
   1   6   1   53.82    3.20
   1   6   1   58.56    3.20
  -1   6  -1   56.82    3.24
   1   6   1   59.54    3.53
   1   6   1   59.91    3.17
  -1   6  -1   52.95    3.25
  -1  -6  -1   56.35    3.28
  -1   6  -2   28.30    1.79
  -1   6  -2   30.37    1.76
   1   6   2   23.86    1.80
   1   6   2   31.15    1.85
   1   6   2   25.72    1.89
  -1   6  -2   26.85    1.99
   1   6   2   28.41    1.61
  -1   6  -2   27.46    2.05
  -1   6  -2   27.43    1.89
   1   6   2   23.60    1.97
  -1   6  -2   30.09    1.87
   1  -6   2   25.98    1.97
  -1  -6  -2   30.56    2.03
   1  -6   2   30.45    2.19
  -1  -6  -2   26.42    1.58
   1   6   3   12.87    1.02
  -1   6  -3   15.90    1.62
  -1   6  -3   13.99    1.67
  -1   6  -3   12.45    1.03
   1   6   3   12.49    1.15
   1   6   3   13.93    1.28
   1   6   3   12.98    1.15
   1   6   3   13.13    1.26
  -1   6  -3   13.13    1.06
   1  -6   3    9.12    1.78
  -1  -6  -3   13.01    0.97
   1  -6   3   11.79    0.98
   1  -6   3   13.52    1.61
  -1  -6  -3   13.08    1.50
  -1  -6  -3    9.48    0.85
   1  -6   3   16.17    1.18
  -1   6  -4    8.64    0.82
  -1   6  -4    8.46    1.06
   1   6   4    9.97    0.83
   1   6   4    7.72    1.09
   1   6   4    7.79    1.16
   1   6   4    9.59    1.18
  -1   6  -4    8.91    1.23
   1   6   4    9.96    1.30
  -1   6  -4   10.08    1.49
  -1  -6  -4    9.20    0.71
  -1  -6  -4    8.28    1.23
   1  -6   4    9.79    1.82
   1  -6   4    9.07    0.88
   1  -6   4    9.81    0.72
  -1  -6  -4   10.07    1.08
   1  -6   4   12.59    1.62
   1   6   5    0.95    0.29
   1   6   5    0.91    0.46
   1   6   5    1.19    0.47
   1   6   5    0.82    0.44
  -1   6  -5    1.20    0.55
  -1   6  -5    0.64    0.29
  -1   6  -5    0.39    0.35
   1   6   5    0.80    0.40
  -1   6  -5    0.49    0.48
  -1  -6  -5    0.60    0.36
   1  -6   5    0.97    0.55
   1  -6   5    0.40    0.31
  -1  -6  -5    0.66    0.26
  -1  -6  -5    0.70    0.45
   1  -6   5    1.18    0.75
   1   6   6   57.83    3.73
   1   6   6   52.73    3.75
  -1   6  -6   58.33    3.18
  -1   6  -6   53.24    3.72
  -1   6  -6   56.78    3.58
  -1   6  -6   51.98    3.09
   1   6   6   49.20    3.24
   1   6   6   60.21    3.65
   1   6   6   55.04    3.70
  -1   6  -6   52.75    3.38
  -1   6  -6   55.44    3.91
   1   6   6   47.76    3.69
  -1   6  -6   51.28    3.88
   1   6   6   52.68    3.16
   1  -6   6   60.23    3.35
   1  -6   6   59.90    4.07
  -1  -6  -6   53.17    2.76
   1  -6   6   51.66    3.46
  -1  -6  -6   54.27    3.02
  -1   6  -7    1.81    0.60
   1   6   7    2.17    0.25
  -1   6  -7    2.18    0.26
   1   6   7    2.40    0.40
   1   6   7    1.91    0.64
  -1   6  -7    2.09    0.26
  -1   6  -7    2.48    0.90
  -1   6  -7    1.42    0.45
   1   6   7    1.33    0.60
  -1   6  -7    1.50    0.32
  -1   6  -7    1.53    0.68
   1   6   7    2.02    0.36
   1   6   7    2.58    0.64
  -1   6  -7    1.74    0.21
   1   6   7    2.04    0.25
   1   6   7    2.84    0.81
  -1  -6  -7    2.63    0.47
   1  -6   7    2.09    0.55
   1  -6   7    1.89    0.71
  -1  -6  -7    1.90    0.73
  -1  -6  -7    2.23    0.57
  -1  -6  -7    2.32    0.37
   1  -6   7    2.12    0.93
   1  -6   7    2.18    0.37
  -1   6  -8   33.92    2.42
  -1   6  -8   32.32    2.26
   1   6   8   30.18    2.35
   1   6   8   32.03    2.20
  -1   6  -8   28.45    2.04
   1   6   8   28.19    2.34
   1   6   8   33.21    2.36
  -1   6  -8   33.23    2.56
   1   6   8   32.71    2.18
  -1   6  -8   35.20    2.69
  -1   6  -8   35.08    2.58
  -1   6  -8   32.33    2.28
   1   6   8   32.31    2.63
  -1   6  -8   34.10    2.53
   1   6   8   32.04    2.30
   1   6   8   34.45    2.67
  -1  -6  -8   33.54    2.63
   1  -6   8   29.83    2.20
  -1  -6  -8   32.44    2.13
  -1  -6  -8   32.33    2.25
   1  -6   8   31.93    2.54
   1  -6   8   29.55    3.38
   1  -6   8   29.30    2.22
   1   6   9   15.75    1.22
   1   6   9   11.88    1.65
   1   6   9   12.04    1.05
  -1   6  -9   15.69    2.06
  -1   6  -9   13.34    1.30
  -1   6  -9   15.01    2.10
  -1   6  -9   12.22    1.11
  -1   6  -9   15.02    1.78
  -1   6  -9   13.20    1.23
   1   6   9   14.76    2.00
  -1   6  -9   12.47    1.17
   1   6   9   15.24    1.18
   1   6   9   15.24    1.36
  -1   6  -9   12.59    1.01
   1   6   9   15.12    2.06
   1   6   9   13.98    1.15
  -1  -6  -9   15.02    1.68
   1  -6   9   12.95    1.12
   1  -6   9   13.69    1.29
  -1  -6  -9   12.21    1.81
   1  -6   9    8.78    1.53
   1  -6   9   13.93    2.19
  -1  -6  -9   13.46    1.13
  -1   6 -10   47.27    3.24
  -1   6 -10   55.88    3.75
  -1   6 -10   49.54    3.57
  -1   6 -10   51.97    3.93
  -1   6 -10   49.32    3.83
   1   6  10   53.13    3.91
  -1   6 -10   49.40    3.50
   1   6  10   47.46    3.45
   1   6  10   56.42    3.70
   1   6  10   52.56    3.42
   1   6  10   49.64    3.82
  -1   6 -10   50.19    3.40
   1   6  10   55.92    3.76
   1   6  10   42.96    3.17
  -1   6 -10   48.42    3.62
   1   6  10   49.16    3.58
  -1  -6 -10   55.68    3.38
  -1  -6 -10   53.58    3.51
   1  -6  10   51.76    3.92
   1  -6  10   54.31    3.51
  -1  -6 -10   45.26    3.10
   1  -6  10   47.73    3.60
   1  -6  10   49.10    3.44
  -1  -6 -10   44.54    3.54
   1   6  11    7.48    0.81
  -1   6 -11   10.02    0.98
  -1   6 -11    9.16    0.95
  -1   6 -11    8.02    0.86
   1   6  11    8.65    0.87
   1   6  11    9.35    0.94
   1   6  11    7.90    0.82
  -1   6 -11    7.72    0.74
  -1   6 -11    6.42    1.39
   1   6  11    8.83    1.67
  -1   6 -11    8.70    1.47
   1   6  11    5.91    1.31
  -1   6 -11   10.31    1.79
  -1  -6 -11    6.67    1.43
  -1  -6 -11   10.08    1.44
  -1  -6 -11    8.76    0.72
   1  -6  11    9.02    1.40
   1  -6  11    9.54    1.79
  -1  -6 -11    8.16    0.85
   1  -6  11    8.27    1.64
   1  -6  11    8.77    0.88
  -1   6 -12    2.45    0.43
   1   6  12    2.59    0.50
  -1   6 -12    2.43    0.54
  -1   6 -12    2.30    1.05
   1   6  12    2.30    0.54
  -1   6 -12    3.06    0.63
   1   6  12    3.02    1.10
  -1   6 -12    1.73    0.83
   1   6  12    3.07    1.17
   1   6  12    1.86    0.52
  -1   6 -12    2.85    0.64
   1   6  12    2.93    0.59
  -1   6 -12    2.06    0.89
  -1  -6 -12    2.33    0.26
  -1  -6 -12    1.73    0.72
   1  -6  12    1.80    0.94
   1  -6  12    2.45    0.55
   1  -6  12    2.84    1.04
  -1  -6 -12    2.78    0.60
  -1  -6 -12    1.78    0.92
   1  -6  12    2.99    0.76
  -1   6 -13    5.27    0.96
  -1   6 -13    5.57    0.59
   1   6  13    5.41    0.70
   1   6  13    5.75    0.87
  -1   6 -13    7.05    0.76
  -1   6 -13    6.79    1.08
  -1   6 -13    7.07    1.64
   1   6  13    5.49    1.40
   1   6  13    5.97    0.99
   1   6  13    5.87    0.68
  -1   6 -13    5.24    1.50
  -1   6 -13    5.16    1.31
   1   6  13    6.21    1.58
  -1  -6 -13    5.38    1.40
  -1  -6 -13    7.82    1.09
   1  -6  13    6.73    1.58
  -1  -6 -13    6.04    1.26
   1  -6  13    4.84    1.51
   1  -6  13    5.59    1.13
   1  -6  13    6.14    0.96
  -1  -6 -13    6.14    0.59
  -1  -6 -13    3.03    1.19
   1   6  14    5.97    1.50
  -1   6 -14    7.29    0.68
   1   6  14    7.55    0.85
   1   6  14    7.42    1.19
  -1   6 -14    6.86    0.85
  -1   6 -14    6.00    1.58
  -1   6 -14    7.27    1.58
  -1   6 -14    7.14    1.16
   1   6  14    7.09    0.85
  -1   6 -14    5.59    0.66
  -1   6 -14    7.28    1.68
   1   6  14    7.83    0.81
   1   6  14    7.92    1.86
  -1  -6 -14    6.38    0.62
  -1  -6 -14    7.03    1.07
  -1  -6 -14    6.06    1.49
  -1  -6 -14    7.21    1.45
   1  -6  14    7.26    1.66
   1  -6  14    7.34    1.76
  -1  -6 -14    7.53    1.84
   1  -6  14    5.97    0.98
   1  -6  14    7.37    1.32
   1   6  15    0.59    0.38
  -1   6 -15    1.16    0.35
  -1   6 -15    0.36    0.78
  -1   6 -15    1.26    0.15
   1   6  15    1.02    0.99
   1   6  15    0.12    0.78
   1   6  15    0.67    0.24
  -1   6 -15    0.78    0.46
   1   6  15    0.84    0.41
  -1   6 -15    0.19    0.87
  -1  -6 -15    0.97    0.47
  -1  -6 -15    1.39    1.15
   1  -6  15    0.10    0.68
  -1  -6 -15    1.14    0.81
   1  -6  15    1.67    0.61
  -1  -6 -15    1.08    0.12
   1  -6  15    2.26    1.16
   1  -6  15    1.21    0.50
  -1  -6 -15    0.87    0.66
  -1   6 -16    8.28    1.35
  -1   6 -16    7.70    0.96
   1   6  16    9.87    1.17
  -1   6 -16   10.26    2.26
  -1   6 -16    8.10    1.81
   1   6  16    9.91    1.10
   1   6  16   10.39    2.13
   1   6  16    9.83    0.91
   1   6  16    8.76    2.08
  -1  -6 -16    6.48    1.48
   1  -6  16    7.72    1.83
   1  -6  16    9.26    1.54
  -1  -6 -16    8.64    1.83
  -1  -6 -16    8.12    1.26
   1  -6  16    8.21    1.27
  -1  -6 -16    9.75    1.08
  -1  -6 -16    8.81    0.78
  -1   6 -17    1.16    0.58
   1   6  17    1.44    0.61
   1   6  17    1.23    0.53
  -1   6 -17    1.22    0.32
  -1  -6 -17    1.55    0.56
   1  -6  17    1.60    0.59
   1  -6  17    1.02    0.49
  -1  -6 -17    1.39    0.59
   1   6  18    2.34    0.68
  -1   6 -18    2.93    0.41
   1   6  18    2.03    0.70
  -1   6 -18    1.78    0.72
  -1  -6 -18    1.87    0.67
  -1  -6 -18    2.55    0.64
   1  -6  18    1.54    0.57
   1  -6  18    2.92    0.82
   1   6  19    0.22    0.22
   1   6  19   -0.03    0.31
  -1   6 -19   -0.22    0.27
  -1  -6 -19    0.16    0.41
   1  -6  19    0.02    0.29
  -1  -6 -19   -0.06    0.13
   1  -6  19   -0.19    0.22
   1   6  20    5.47    1.11
  -1   6 -20    3.25    0.94
   1   6  20    2.93    0.73
   1  -6  20    2.93    0.53
   1  -6  20    3.61    0.84
  -1  -6 -20    1.71    0.64
   1   6  21    0.49    0.22
   1   6  21    0.85    0.48
  -1   6 -21    0.48    0.41
  -1  -6 -21    0.54    0.45
   1  -6  21    0.22    0.35
   1   6  22   -0.29    0.22
   1   6  22    0.84    0.28
  -1   6 -22   -0.45    0.24
   1  -6  22    0.19    0.28
  -1  -6 -22   -0.06    0.34
   1   6  23    0.04    0.19
   1   6  23   -0.05    0.18
  -1   6 -23    0.04    0.26
  -1  -6 -23    0.34    0.32
   1  -6  23   -0.15    0.23
   1   6  24    0.09    0.17
  -1   6 -24    0.75    0.22
   1   6  24    0.85    0.18
  -1  -6 -24    0.50    0.18
   1  -6  24    0.41    0.15
  -1   7  23    0.53    0.20
  -1   7  23    0.60    0.27
   1   7 -23    0.20    0.31
   1  -7 -23    0.66    0.31
  -1  -7  23    0.19    0.29
  -1   7  22    1.73    0.42
   1   7 -22    2.19    0.71
  -1   7  22    4.85    1.12
   1  -7 -22    2.46    0.72
  -1  -7  22    2.10    0.63
  -1   7  21    0.20    0.25
  -1   7  21   -0.38    0.25
   1   7 -21   -0.48    0.30
  -1  -7  21    0.05    0.34
   1  -7 -21   -0.18    0.32
   1   7 -20    0.06    0.23
  -1   7  20    0.08    0.29
   1   7 -20    0.34    0.21
  -1   7  20    0.03    0.31
   1  -7 -20    0.34    0.38
  -1  -7  20    0.40    0.35
   1   7 -19    3.07    0.91
   1   7 -19    2.35    0.42
  -1   7  19    2.35    0.68
  -1   7  19    1.96    0.68
   1  -7 -19    3.04    0.59
   1  -7 -19    2.17    0.21
  -1  -7  19    2.40    0.69
   1  -7 -19    2.28    0.75
  -1  -7  19    2.07    0.30
  -1   7  18   -0.07    0.29
  -1   7  18   -0.04    0.26
  -1   7  18    0.21    0.12
   1   7 -18    0.17    0.37
   1   7 -18   -0.38    0.17
  -1  -7  18   -0.06    0.23
   1  -7 -18   -0.03    0.39
  -1  -7  18    0.23    0.40
  -1   7  17    0.10    0.32
   1   7 -17   -0.28    0.42
  -1   7  17   -0.03    0.31
  -1   7  17    0.01    0.12
  -1   7  17    0.04    0.19
   1   7 -17    0.20    0.28
   1  -7 -17    0.03    0.11
  -1  -7  17   -0.07    0.26
  -1  -7  17    0.44    0.40
   1  -7 -17    0.21    0.37
  -1   7  16    1.75    0.51
   1   7 -16    2.15    0.71
  -1   7  16    2.28    0.59
  -1   7  16    2.21    0.63
   1   7 -16    1.94    0.55
   1   7 -16    0.68    0.90
  -1   7  16    1.76    0.69
  -1  -7  16    1.38    1.09
   1  -7 -16    3.02    0.81
   1  -7 -16    3.48    0.63
  -1  -7  16    2.25    0.65
  -1  -7  16    2.32    0.73
   1   7 -15    6.37    0.72
   1   7 -15    8.42    1.34
   1   7 -15    6.11    1.16
  -1   7  15    7.35    0.87
  -1   7  15    5.79    1.60
  -1   7  15    8.16    2.04
  -1   7  15    7.09    1.13
   1   7 -15   10.19    1.94
  -1   7  15    6.26    1.16
  -1   7  15    7.46    0.87
   1   7 -15    6.56    1.79
  -1  -7  15    6.31    1.07
  -1  -7  15    5.08    1.53
   1  -7 -15    5.41    1.28
  -1  -7  15    6.33    1.64
   1  -7 -15    6.11    0.67
  -1  -7  15    7.22    1.33
   1  -7 -15    4.66    1.33
   1  -7 -15    7.13    1.14
  -1   7  14    1.86    1.04
  -1   7  14    2.61    1.23
  -1   7  14    3.41    0.68
   1   7 -14    3.78    1.23
  -1   7  14    3.04    1.19
   1   7 -14    2.26    0.68
   1   7 -14    1.55    0.98
  -1   7  14    2.50    0.65
   1   7 -14    2.29    0.70
   1   7 -14    3.06    0.69
   1   7 -14    2.89    1.28
  -1   7  14    2.28    0.58
  -1   7  14    2.73    0.77
  -1  -7  14    2.03    1.13
   1  -7 -14    2.82    0.93
   1  -7 -14    3.26    0.62
   1  -7 -14    2.10    1.09
  -1  -7  14    3.57    0.79
   1  -7 -14    2.79    0.71
  -1  -7  14    2.71    0.79
  -1  -7  14    3.70    1.44
   1   7 -13    0.43    0.13
  -1   7  13    0.04    0.26
   1   7 -13   -0.08    0.21
   1   7 -13    0.38    0.76
  -1   7  13   -0.24    0.15
  -1   7  13   -0.09    0.17
   1   7 -13    0.01    0.72
  -1   7  13    0.39    0.69
   1   7 -13   -0.39    0.17
  -1   7  13    0.01    0.15
   1   7 -13   -0.13    0.61
  -1   7  13    0.25    0.77
  -1   7  13   -0.33    0.75
   1  -7 -13   -0.09    0.19
  -1  -7  13    0.63    0.85
   1  -7 -13   -0.22    0.43
   1  -7 -13    0.01    0.09
  -1  -7  13   -0.34    0.57
  -1  -7  13    0.18    0.26
   1  -7 -13   -0.86    0.33
  -1   7  12   11.31    1.01
  -1   7  12   16.18    2.27
   1   7 -12   12.17    1.27
   1   7 -12   12.64    1.83
  -1   7  12    8.66    1.74
   1   7 -12   11.76    1.21
  -1   7  12    8.50    1.07
   1   7 -12    9.98    1.05
  -1   7  12   10.66    1.07
  -1   7  12    8.50    1.00
   1   7 -12    9.82    1.96
   1   7 -12   10.72    1.14
   1   7 -12    8.29    1.75
  -1   7  12   11.88    2.06
   1  -7 -12   10.74    1.65
   1  -7 -12    9.19    1.77
   1  -7 -12   10.75    1.08
  -1  -7  12   10.16    0.89
  -1  -7  12    9.78    1.06
   1  -7 -12   10.47    0.91
  -1  -7  12   12.61    2.32
  -1  -7  12    9.43    1.76
   1   7 -11   22.27    2.82
  -1   7  11   21.10    1.73
   1   7 -11   21.48    1.90
  -1   7  11   20.30    1.57
  -1   7  11   23.25    2.86
   1   7 -11   17.22    2.08
  -1   7  11   18.56    1.74
  -1   7  11   23.70    2.39
  -1   7  11   20.61    1.69
   1   7 -11   20.57    1.84
  -1   7  11   20.95    2.49
   1   7 -11   19.96    1.80
   1   7 -11   19.98    1.66
   1   7 -11   21.13    2.69
   1  -7 -11   20.44    1.67
  -1  -7  11   20.16    1.67
   1  -7 -11   17.54    2.41
  -1  -7  11   17.07    2.36
   1  -7 -11   20.76    1.53
   1  -7 -11   21.04    1.81
  -1  -7  11   20.53    2.92
  -1  -7  11   19.01    1.88
  -1  -7  11   19.39    1.57
   1   7 -10   19.62    2.15
   1   7 -10   21.62    1.88
   1   7 -10   30.68    3.20
  -1   7  10   25.55    1.86
   1   7 -10   24.41    2.73
  -1   7  10   21.86    2.07
  -1   7  10   21.84    1.64
   1   7 -10   21.48    1.93
   1   7 -10   21.16    1.96
  -1   7  10   22.78    2.31
   1   7 -10   23.05    1.75
  -1   7  10   18.25    1.79
  -1   7  10   21.22    1.76
  -1   7  10   23.34    2.34
  -1  -7  10   23.71    1.70
   1  -7 -10   22.38    1.62
  -1  -7  10   21.32    1.75
   1  -7 -10   21.40    2.58
   1  -7 -10   21.17    1.72
   1  -7 -10   22.63    1.86
  -1  -7  10   23.33    2.73
  -1  -7  10   22.68    1.96
  -1  -7  10   21.88    3.02
   1   7  -9    6.89    0.76
  -1   7   9    6.51    0.69
  -1   7   9    6.57    1.37
   1   7  -9    5.85    1.43
   1   7  -9    5.73    1.24
   1   7  -9    6.55    0.76
  -1   7   9    6.29    0.71
  -1   7   9    5.79    0.59
  -1   7   9    6.41    1.28
  -1   7   9    6.54    1.38
   1   7  -9    6.02    0.64
   1   7  -9    5.97    0.75
  -1   7   9    5.31    0.64
   1   7  -9    6.12    1.11
   1  -7  -9    4.32    1.12
  -1  -7   9    6.65    1.09
  -1  -7   9    5.38    1.21
   1  -7  -9    6.06    0.56
   1  -7  -9    5.42    1.09
  -1  -7   9    6.78    0.59
  -1  -7   9    6.03    0.71
  -1  -7   9    6.86    1.74
   1   7  -8    2.26    0.92
  -1   7   8    3.61    1.06
  -1   7   8    3.05    0.35
   1   7  -8    2.10    0.82
   1   7  -8    3.33    0.82
  -1   7   8    2.89    0.85
   1   7  -8    3.94    0.59
  -1   7   8    3.10    0.54
  -1   7   8    3.13    0.97
   1   7  -8    2.82    0.55
  -1   7   8    2.40    0.47
  -1   7   8    2.96    0.54
  -1   7   8    3.36    0.56
   1   7  -8    3.36    0.60
   1   7  -8    2.67    0.53
  -1  -7   8    3.32    1.00
   1  -7  -8    2.78    0.29
   1  -7  -8    3.00    0.65
  -1  -7   8    4.03    1.38
  -1  -7   8    2.98    0.33
  -1  -7   8    2.88    0.56
  -1  -7   8    4.09    0.83
   1  -7  -8    3.11    1.02
   1  -7  -8    3.86    0.84
  -1   7   7   21.91    1.58
  -1   7   7   19.68    1.62
  -1   7   7   15.55    2.13
   1   7  -7   19.81    2.22
  -1   7   7   19.52    1.55
   1   7  -7   20.50    2.44
  -1   7   7   20.09    1.97
   1   7  -7   21.14    1.79
   1   7  -7   21.81    1.66
  -1   7   7   23.44    1.69
  -1   7   7   20.35    1.76
   1   7  -7   20.97    1.76
  -1   7   7   23.77    1.66
  -1   7   7   22.10    1.49
   1   7  -7   22.46    1.73
   1   7  -7   21.59    1.55
  -1  -7   7   23.02    1.77
   1  -7  -7   17.99    2.32
  -1  -7   7   20.03    3.03
   1  -7  -7   16.18    1.44
   1  -7  -7   21.48    1.52
  -1  -7   7   21.39    2.51
   1  -7  -7   16.32    1.51
  -1  -7   7   22.36    1.63
   1   7  -6   11.48    0.95
  -1   7   6   10.63    0.93
   1   7  -6   13.24    1.12
  -1   7   6    9.50    1.48
   1   7  -6   12.16    1.13
  -1   7   6   11.24    1.29
  -1   7   6   12.28    1.73
   1   7  -6   11.09    1.73
  -1   7   6   12.53    1.01
   1   7  -6   11.47    0.92
  -1   7   6   11.15    0.99
   1   7  -6   14.93    1.80
  -1   7   6   11.24    0.98
   1   7  -6   13.56    1.42
   1   7  -6   10.76    1.03
  -1   7   6   11.69    1.50
  -1  -7   6   12.26    1.20
   1  -7  -6   11.17    1.71
   1  -7  -6   13.71    1.47
  -1  -7   6   10.21    2.05
   1  -7  -6   11.64    1.00
  -1  -7   6   12.90    1.87
   1   7  -5    5.43    1.02
   1   7  -5    5.42    0.56
   1   7  -5    4.50    0.46
  -1   7   5    5.37    0.95
   1   7  -5    4.63    0.55
  -1   7   5    3.70    0.43
   1   7  -5    6.29    0.68
   1   7  -5    4.87    0.49
  -1   7   5    4.32    0.45
   1   7  -5    5.72    0.87
  -1   7   5    4.40    0.47
   1   7  -5    4.69    1.05
  -1   7   5    4.75    0.83
   1   7  -5    5.78    1.22
  -1   7   5    4.73    1.04
  -1   7   5    5.73    1.06
  -1  -7   5    6.33    1.30
   1  -7  -5    5.11    0.87
  -1  -7   5    6.83    1.02
  -1  -7   5    5.78    0.56
   1  -7  -5    5.11    1.10
   1  -7  -5    5.69    0.78
   1  -7  -5    6.74    0.86
  -1   7   4   88.30    4.99
   1   7  -4   79.66    5.18
   1   7  -4   92.95    5.36
   1   7  -4   92.60    4.67
  -1   7   4   92.39    5.69
  -1   7   4   98.49    5.75
  -1   7   4  102.72    5.02
   1   7  -4   99.51    5.17
   1   7  -4   94.49    4.82
   1  -7  -4   83.48    4.65
   1  -7  -4   75.09    4.63
   1  -7  -4  100.19    5.56
  -1  -7   4  107.48    5.73
  -1  -7   4  102.02    5.64
   1   7  -3   19.71    1.29
  -1   7   3   19.79    1.52
  -1   7   3   19.61    1.38
   1   7  -3   18.70    1.24
   1   7  -3   18.89    1.54
  -1   7   3   17.21    1.39
   1   7  -3   17.61    2.00
  -1   7   3   15.34    1.50
   1   7  -3   16.04    1.90
  -1   7   3   15.15    1.52
  -1  -7   3   13.95    1.45
  -1  -7   3   19.86    2.35
   1  -7  -3   18.51    1.31
  -1  -7   3   20.63    1.39
   1  -7  -3   14.78    1.27
  -1   7   2    7.27    1.09
  -1   7   2    8.03    1.14
  -1   7   2   10.37    1.17
   1   7  -2    7.28    1.24
  -1   7   2    8.83    1.22
  -1   7   2    6.74    0.96
   1   7  -2    7.61    0.87
  -1   7   2    6.75    1.13
   1   7  -2    7.08    1.01
   1   7  -2    4.83    1.01
  -1  -7   2    6.23    1.37
  -1  -7   2    4.66    0.96
  -1  -7   2    6.88    0.95
  -1   7   1   45.41    2.92
  -1   7   1   48.91    2.61
  -1   7   1   46.41    2.83
   1   7  -1   50.80    3.08
   1   7  -1   50.10    2.51
  -1   7   1   47.94    3.04
   1   7  -1   48.49    3.10
   1   7  -1   52.17    2.83
  -1   7   1   44.26    3.05
   1   7  -1   42.89    2.89
  -1   7   1   46.56    2.85
  -1   7   1   47.82    3.08
  -1   7   1   45.82    2.71
  -1  -7   1   43.50    2.79
   1   7   0   47.39    2.91
  -1   7   0   52.66    3.28
   1   7   0   53.63    2.70
  -1   7   0   55.02    3.04
  -1   7   0   54.89    2.84
  -1   7   0   54.00    3.25
  -1   7   0   49.00    3.30
  -1   7   0   52.46    3.22
  -1   7   0   53.76    3.11
   1   7   0   45.75    3.08
  -1   7   0   51.82    3.14
   1   7   0   52.58    3.18
   1   7   0   53.82    3.31
  -1  -7   0   53.10    3.42
  -1  -7   0   51.87    3.14
  -1   7  -1    7.08    0.94
  -1   7  -1    7.09    1.17
  -1   7  -1    6.96    1.15
   1   7   1    9.48    1.24
  -1   7  -1   10.33    1.29
   1   7   1    6.98    1.13
   1   7   1    7.57    1.12
   1   7   1    5.42    0.96
  -1   7  -1    7.47    1.07
  -1   7  -1   10.04    1.06
   1   7   1    9.61    1.02
  -1  -7  -1   10.17    1.25
  -1  -7  -1    5.10    0.97
  -1   7  -2   27.66    2.11
  -1   7  -2   29.74    1.80
   1   7   2   29.04    2.06
   1   7   2   24.44    1.86
   1   7   2   25.91    2.10
  -1   7  -2   29.11    2.21
  -1   7  -2   29.87    1.96
   1   7   2   24.95    1.63
  -1   7  -2   25.99    1.94
   1   7   2   26.32    1.94
  -1  -7  -2   30.19    2.11
  -1  -7  -2   27.65    1.64
   1  -7   2   25.81    2.07
   1  -7   2   33.77    2.41
  -1   7  -3   53.47    3.29
  -1   7  -3   56.54    3.25
   1   7   3   66.28    3.22
   1   7   3   49.64    3.26
  -1   7  -3   59.52    3.55
  -1   7  -3   56.39    3.06
   1   7   3   57.57    3.32
   1  -7   3   47.80    3.26
   1  -7   3   39.98    3.78
  -1  -7  -3   58.25    2.94
   1  -7   3   59.57    3.54
  -1  -7  -3   57.23    3.53
   1  -7   3   52.17    3.56
   1   7   4    0.91    0.47
  -1   7  -4    0.79    0.50
   1   7   4    0.89    0.47
   1   7   4    1.12    0.52
   1   7   4    0.69    0.33
  -1   7  -4    1.22    0.68
  -1   7  -4    1.12    0.47
  -1   7  -4    0.68    0.36
   1   7   4    1.09    0.54
  -1  -7  -4    1.05    0.43
  -1  -7  -4    1.24    0.33
   1  -7   4    2.67    1.15
   1  -7   4    1.49    0.49
  -1  -7  -4    1.88    0.70
   1  -7   4    1.25    0.34
   1  -7   4    1.72    0.69
   1   7   5    4.55    0.98
  -1   7  -5    6.22    1.23
  -1   7  -5    5.86    0.84
   1   7   5    4.95    1.03
   1   7   5    4.53    0.89
  -1   7  -5    5.61    0.91
   1   7   5    5.64    0.53
  -1   7  -5    4.31    0.55
   1   7   5    5.89    0.55
   1   7   5    6.57    1.11
  -1   7  -5    5.10    0.58
  -1   7  -5    7.25    1.24
   1   7   5    5.22    0.50
   1   7   5    5.47    0.72
  -1   7  -5    6.37    0.59
   1  -7   5    5.71    1.15
   1  -7   5    6.64    0.90
  -1  -7  -5    5.87    0.88
   1  -7   5    6.46    1.62
  -1  -7  -5    5.84    1.13
  -1  -7  -5    6.63    0.69
   1   7   6   25.37    1.89
   1   7   6   22.53    2.21
  -1   7  -6   30.85    2.16
   1   7   6   27.82    2.14
  -1   7  -6   28.95    2.25
  -1   7  -6   27.71    2.21
   1   7   6   29.48    2.04
  -1   7  -6   26.23    1.84
  -1   7  -6   26.52    1.96
   1   7   6   24.96    2.06
  -1   7  -6   27.24    2.35
   1   7   6   31.77    2.11
  -1   7  -6   28.82    1.97
  -1   7  -6   28.11    2.24
   1   7   6   23.53    1.94
   1   7   6   24.84    2.28
   1   7   6   28.20    1.96
  -1  -7  -6   29.39    2.32
  -1  -7  -6   29.37    1.91
   1  -7   6   27.09    2.27
   1  -7   6   30.22    1.99
   1  -7   6   28.97    1.99
   1  -7   6   34.29    3.72
  -1   7  -7    8.43    1.25
   1   7   7    6.16    1.05
  -1   7  -7    5.47    0.57
   1   7   7    6.85    1.20
   1   7   7    3.70    0.98
   1   7   7    4.68    1.08
   1   7   7    6.22    0.57
   1   7   7    6.78    0.63
  -1   7  -7    6.09    0.69
  -1   7  -7    7.68    1.40
   1   7   7    4.81    0.55
  -1   7  -7    5.95    0.68
  -1   7  -7   10.13    1.69
  -1   7  -7    6.24    0.65
   1   7   7    6.24    0.63
   1  -7   7    6.19    0.90
   1  -7   7    6.24    1.24
   1  -7   7    6.34    1.56
   1  -7   7    6.65    0.63
  -1  -7  -7    7.00    1.05
  -1  -7  -7    6.18    0.56
  -1  -7  -7    4.22    1.03
  -1   7  -8   50.57    3.72
   1   7   8   54.45    3.76
   1   7   8   46.78    3.05
   1   7   8   45.08    3.44
  -1   7  -8   48.85    3.41
  -1   7  -8   48.02    3.29
  -1   7  -8   47.10    3.06
   1   7   8   48.96    3.51
  -1   7  -8   47.96    3.52
   1   7   8   51.70    3.38
   1   7   8   45.70    3.60
   1   7   8   48.41    3.22
   1   7   8   48.66    3.40
  -1   7  -8   50.95    3.53
  -1   7  -8   50.59    3.71
   1  -7   8   48.38    3.15
   1  -7   8   45.40    3.82
  -1  -7  -8   38.13    3.31
   1  -7   8   48.51    3.45
  -1  -7  -8   54.73    3.33
  -1  -7  -8   50.84    2.98
   1  -7   8   47.17    3.28
   1   7   9    0.37    0.13
  -1   7  -9    1.11    0.35
  -1   7  -9    0.64    0.07
   1   7   9    1.11    0.67
  -1   7  -9    0.88    0.64
   1   7   9    0.50    0.21
  -1   7  -9   -0.05    0.46
   1   7   9    0.17    0.44
  -1   7  -9    0.10    0.45
  -1   7  -9    0.71    0.19
   1   7   9    0.76    0.24
  -1   7  -9    0.22    0.09
   1   7   9    0.48    0.45
   1   7   9    0.65    0.24
   1   7   9    0.37    0.52
  -1   7  -9    0.40    0.16
   1  -7   9    0.69    0.63
  -1  -7  -9    0.26    0.09
   1  -7   9    0.33    0.15
  -1  -7  -9    0.40    0.54
   1  -7   9    0.54    0.59
  -1  -7  -9    0.17    0.43
   1   7  10    0.41    0.20
   1   7  10    0.51    0.21
  -1   7 -10   -0.41    0.37
  -1   7 -10    0.16    0.15
   1   7  10    0.44    0.18
  -1   7 -10    0.06    0.11
   1   7  10    0.01    0.52
   1   7  10    0.59    0.59
  -1   7 -10   -0.08    0.42
   1   7  10    0.32    0.14
  -1   7 -10    0.02    0.50
  -1   7 -10    0.47    0.12
  -1   7 -10    0.35    0.08
  -1   7 -10    0.20    0.17
   1  -7  10    0.39    0.48
   1  -7  10   -0.11    0.60
  -1  -7 -10    0.62    0.23
  -1  -7 -10    0.46    0.53
  -1  -7 -10   -0.11    0.30
   1  -7  10    0.33    0.17
   1   7  11   22.64    2.58
  -1   7 -11   25.13    3.02
  -1   7 -11   18.90    1.64
  -1   7 -11   19.30    1.75
   1   7  11   20.76    1.70
  -1   7 -11   18.34    1.44
  -1   7 -11   18.16    2.16
   1   7  11   22.03    1.61
   1   7  11   18.79    2.59
   1   7  11   18.94    1.66
   1   7  11   21.12    1.74
  -1   7 -11   20.56    1.84
  -1   7 -11   20.81    1.93
  -1   7 -11   20.49    2.70
   1  -7  11   18.69    1.61
   1  -7  11   22.42    2.71
   1  -7  11   23.15    2.99
  -1  -7 -11   20.76    2.22
  -1  -7 -11   18.34    2.43
  -1  -7 -11   17.97    1.59
  -1   7 -12    3.87    1.37
   1   7  12    4.02    0.72
   1   7  12    4.23    0.74
   1   7  12    4.38    1.34
   1   7  12    4.35    0.81
  -1   7 -12    3.22    0.71
  -1   7 -12    4.22    0.81
   1   7  12    2.61    1.44
  -1   7 -12    3.37    1.18
   1   7  12    4.62    0.83
  -1   7 -12    3.73    0.74
  -1   7 -12    3.03    1.02
   1  -7  12    2.84    1.38
   1  -7  12    3.00    0.78
  -1  -7 -12    4.63    0.78
  -1  -7 -12    3.08    1.17
   1  -7  12    3.31    0.69
  -1  -7 -12    3.73    1.02
   1  -7  12    2.78    1.07
  -1  -7 -12    2.24    1.14
   1   7  13    0.09    0.25
  -1   7 -13   -0.11    0.23
  -1   7 -13   -0.64    0.49
  -1   7 -13   -0.04    0.77
   1   7  13    0.07    0.76
   1   7  13   -0.05    0.21
  -1   7 -13   -0.11    0.13
  -1   7 -13    0.04    0.14
   1   7  13    0.02    0.21
   1   7  13    0.05    0.64
  -1   7 -13   -0.77    0.60
   1   7  13    0.05    0.11
  -1  -7 -13   -0.82    0.30
  -1  -7 -13    0.95    1.00
   1  -7  13   -0.02    0.21
  -1  -7 -13   -0.05    0.25
  -1  -7 -13    0.50    0.56
   1  -7  13    0.11    0.66
   1  -7  13    0.02    0.22
   1  -7  13    0.23    0.71
   1   7  14   -0.51    0.48
   1   7  14    0.22    0.14
  -1   7 -14   -0.02    0.61
   1   7  14    0.31    0.29
   1   7  14    0.05    0.75
  -1   7 -14   -0.01    0.16
  -1   7 -14    0.31    0.34
   1   7  14   -0.20    0.19
   1   7  14   -0.27    0.25
  -1   7 -14    0.07    0.13
  -1   7 -14    0.55    0.76
  -1   7 -14    0.97    0.84
   1  -7  14    0.04    0.25
  -1  -7 -14   -0.16    0.50
  -1  -7 -14   -0.60    0.80
   1  -7  14    0.35    0.75
   1  -7  14    0.10    0.29
  -1  -7 -14   -0.12    0.47
   1  -7  14   -0.26    0.69
  -1  -7 -14    0.08    0.29
   1   7  15    8.71    2.00
  -1   7 -15    7.96    1.89
   1   7  15    8.13    1.01
  -1   7 -15    8.57    1.39
  -1   7 -15    8.67    1.06
   1   7  15    9.79    1.01
   1   7  15    8.74    1.02
  -1   7 -15    7.15    1.69
   1   7  15    8.79    1.98
   1   7  15    9.23    1.12
  -1   7 -15    8.12    0.86
   1  -7  15    8.88    1.07
   1  -7  15    7.71    1.45
  -1  -7 -15    8.66    2.03
   1  -7  15    6.08    1.65
  -1  -7 -15    8.67    1.93
  -1  -7 -15    8.40    1.28
   1  -7  15    8.12    1.95
  -1  -7 -15    7.69    1.54
  -1   7 -16    0.73    0.47
  -1   7 -16    1.09    0.32
   1   7  16    0.27    0.40
   1   7  16    0.79    0.23
   1   7  16    0.56    0.39
  -1  -7 -16    0.61    0.48
   1  -7  16    0.36    0.42
   1  -7  16    0.39    0.34
  -1  -7 -16   -0.13    0.33
  -1  -7 -16    0.30    1.10
   1   7  17    1.36    0.64
   1   7  17    1.31    0.52
  -1   7 -17    1.40    0.41
  -1   7 -17    1.51    0.65
   1  -7  17    0.65    0.47
  -1  -7 -17    0.68    0.41
  -1  -7 -17    0.65    0.48
   1  -7  17    1.80    0.64
  -1   7 -18    3.21    0.89
   1   7  18    5.74    1.15
   1   7  18    4.22    0.89
  -1   7 -18    6.02    0.69
  -1  -7 -18    4.29    0.93
  -1  -7 -18    4.90    0.96
   1  -7  18    4.45    1.02
   1  -7  18    5.24    1.01
   1   7  19    2.90    0.81
  -1   7 -19    1.78    0.67
  -1   7 -19    1.62    0.23
   1   7  19    3.50    0.84
  -1  -7 -19    1.76    0.64
   1  -7  19    2.11    0.66
  -1  -7 -19    2.53    0.62
   1  -7  19    2.44    0.69
   1   7  20    0.51    0.48
  -1   7 -20    0.82    0.45
   1   7  20    0.85    0.42
  -1  -7 -20    0.94    0.55
   1  -7  20    0.76    0.43
   1  -7  20    0.86    0.26
  -1  -7 -20    1.00    0.18
  -1   7 -21    0.29    0.33
   1   7  21    0.76    0.28
   1   7  21    0.10    0.35
   1  -7  21    0.52    0.33
  -1  -7 -21    0.58    0.47
  -1   7 -22   -0.53    0.25
   1   7  22   -0.41    0.20
   1   7  22    0.07    0.18
   1  -7  22    0.57    0.35
  -1  -7 -22    0.32    0.32
   1   7  23    0.93    0.32
   1   7  23    1.64    0.51
  -1   7 -23    0.88    0.45
  -1  -7 -23    0.51    0.44
   1  -7  23    1.15    0.47
  -1   8  23    0.02    0.21
   1   8 -23   -0.30    0.21
  -1   8  23    0.25    0.16
  -1  -8  23   -0.24    0.15
   1  -8 -23   -0.03    0.21
   1   8 -22   -0.09    0.26
  -1   8  22    0.03    0.24
  -1   8  22    0.05    0.15
  -1  -8  22    0.53    0.37
   1  -8 -22    0.05    0.26
  -1   8  21    1.63    0.56
  -1   8  21    1.41    0.46
   1   8 -21    1.57    0.56
   1  -8 -21    2.11    0.71
  -1  -8  21    1.90    0.64
  -1   8  20    0.05    0.32
  -1   8  20    0.27    0.32
   1   8 -20    0.54    0.21
   1   8 -20    0.26    0.35
   1  -8 -20    0.38    0.38
   1  -8 -20    0.58    0.17
  -1  -8  20    0.44    0.36
   1   8 -19    0.15    0.23
  -1   8  19    0.02    0.26
  -1   8  19   -0.01    0.14
  -1   8  19   -0.11    0.22
   1   8 -19   -0.04    0.39
   1  -8 -19    0.21    0.24
   1  -8 -19   -0.13    0.36
  -1  -8  19   -0.27    0.29
  -1  -8  19    0.02    0.21
   1   8 -18    0.19    0.35
   1   8 -18    0.58    0.29
  -1   8  18    0.39    0.45
  -1   8  18    0.32    0.14
  -1   8  18    0.67    0.45
  -1  -8  18    0.84    0.50
   1  -8 -18   -0.08    0.33
  -1  -8  18    0.02    0.25
  -1   8  17    1.76    0.74
  -1   8  17    2.42    0.67
  -1   8  17    2.46    0.65
   1   8 -17    2.23    0.75
  -1   8  17    3.56    0.79
   1   8 -17    1.80    0.60
  -1  -8  17    2.03    0.70
  -1  -8  17    2.28    0.74
   1  -8 -17    1.84    0.63
  -1   8  16    1.48    0.64
   1   8 -16    1.39    0.62
  -1   8  16    2.55    0.66
   1   8 -16    1.20    0.50
  -1   8  16    1.49    0.51
  -1   8  16    2.00    0.66
  -1  -8  16    1.33    0.59
   1  -8 -16    2.13    0.34
  -1  -8  16    1.32    0.51
   1  -8 -16    2.40    0.73
   1   8 -15    2.56    1.36
   1   8 -15    3.46    0.39
   1   8 -15    3.26    0.83
   1   8 -15    2.71    1.12
  -1   8  15    4.56    0.85
  -1   8  15    3.19    0.80
  -1   8  15    2.49    0.75
   1   8 -15    2.53    0.74
  -1   8  15    2.96    0.75
  -1   8  15    3.68    1.37
   1  -8 -15    3.04    0.31
  -1  -8  15    2.67    0.83
   1  -8 -15    2.22    0.85
   1  -8 -15    3.42    0.79
  -1  -8  15    1.95    1.22
  -1  -8  15    2.78    0.76
  -1   8  14   -0.03    0.22
  -1   8  14    0.17    0.35
   1   8 -14    0.16    0.30
   1   8 -14   -0.09    0.81
   1   8 -14   -0.90    0.61
  -1   8  14    0.04    0.24
   1   8 -14    0.27    0.15
  -1   8  14   -0.07    0.85
   1   8 -14    0.23    0.33
  -1   8  14   -0.38    0.61
   1   8 -14    0.08    0.64
  -1   8  14    0.03    0.76
  -1   8  14    0.44    0.33
  -1  -8  14    0.17    0.33
  -1  -8  14    0.29    0.85
   1  -8 -14    0.20    0.09
   1  -8 -14    0.04    0.50
   1  -8 -14    0.26    0.35
  -1  -8  14    0.41    0.74
   1  -8 -14    0.48    0.64
  -1  -8  14    0.60    0.47
  -1   8  13   12.56    1.32
  -1   8  13   13.00    2.38
  -1   8  13   16.62    2.46
  -1   8  13   13.36    1.42
   1   8 -13   12.46    1.37
  -1   8  13   13.04    1.22
  -1   8  13   11.52    2.15
   1   8 -13   12.45    1.47
   1   8 -13   13.06    1.46
  -1   8  13   11.99    1.31
   1   8 -13   13.13    1.32
   1   8 -13   16.72    2.63
   1   8 -13   12.50    2.32
   1   8 -13   12.81    1.98
  -1  -8  13   14.06    2.51
   1  -8 -13   14.62    1.11
   1  -8 -13   11.40    1.74
   1  -8 -13   12.00    1.98
   1  -8 -13   11.51    1.24
  -1  -8  13   11.58    1.27
  -1   8  12    3.53    0.79
   1   8 -12    2.17    1.12
   1   8 -12    3.87    0.88
   1   8 -12    4.08    0.85
  -1   8  12    2.95    1.17
   1   8 -12    3.13    0.67
  -1   8  12    3.58    1.36
   1   8 -12    3.68    1.12
  -1   8  12    2.88    1.14
  -1   8  12    3.39    0.63
   1   8 -12    2.78    1.26
  -1   8  12    3.22    0.75
  -1   8  12    3.26    0.74
   1   8 -12    4.12    0.86
   1  -8 -12    2.55    0.63
  -1  -8  12    1.92    1.16
   1  -8 -12    3.00    0.36
   1  -8 -12    3.69    1.21
   1  -8 -12    3.62    0.97
  -1  -8  12    3.45    0.74
  -1  -8  12    2.97    1.13
  -1   8  11    0.07    0.22
  -1   8  11    0.04    0.59
  -1   8  11   -0.06    0.17
   1   8 -11    0.40    0.68
   1   8 -11    0.15    0.16
   1   8 -11    0.15    0.74
   1   8 -11    0.28    0.20
  -1   8  11   -0.18    0.60
   1   8 -11    0.91    0.25
   1   8 -11    0.06    0.46
   1   8 -11    0.17    0.26
  -1   8  11    0.05    0.15
  -1   8  11    0.29    0.66
  -1   8  11    0.31    0.33
  -1  -8  11    0.46    0.25
   1  -8 -11    0.21    0.23
   1  -8 -11    0.35    0.48
   1  -8 -11   -0.10    0.48
  -1  -8  11    0.00    0.56
   1  -8 -11   -0.02    0.07
  -1  -8  11    1.05    1.01
   1   8 -10    7.45    0.80
   1   8 -10    9.54    1.50
   1   8 -10   11.00    2.00
  -1   8  10    7.66    1.65
   1   8 -10    6.31    1.45
  -1   8  10    8.20    1.68
   1   8 -10    7.99    0.94
   1   8 -10    7.64    0.96
   1   8 -10    7.12    0.90
  -1   8  10    7.10    0.86
  -1   8  10    8.23    0.88
  -1   8  10    6.61    0.81
  -1   8  10    8.06    0.77
  -1   8  10    7.75    1.48
  -1  -8  10    6.81    1.85
  -1  -8  10    7.22    0.68
   1  -8 -10    6.75    1.19
   1  -8 -10    7.51    0.67
  -1  -8  10    8.00    1.63
  -1  -8  10    9.71    1.41
   1  -8 -10    8.32    0.86
   1  -8 -10    7.79    1.55
  -1  -8  10    7.92    0.87
  -1   8   9   29.75    2.69
  -1   8   9   21.66    2.42
  -1   8   9   30.26    2.04
   1   8  -9   26.44    2.07
   1   8  -9   24.94    2.96
   1   8  -9   28.83    2.21
   1   8  -9   27.78    2.52
  -1   8   9   29.81    2.26
  -1   8   9   27.42    2.20
   1   8  -9   28.26    2.40
   1   8  -9   29.66    2.44
  -1   8   9   35.99    2.60
   1   8  -9   27.17    2.28
  -1   8   9   25.73    2.14
  -1  -8   9   30.16    3.75
  -1  -8   9   31.14    2.11
   1  -8  -9   24.74    2.04
  -1  -8   9   29.28    2.30
  -1  -8   9   27.76    2.13
   1  -8  -9   20.21    2.64
   1  -8  -9   27.01    1.96
  -1  -8   9   29.12    2.60
  -1   8   8    1.17    0.33
  -1   8   8    0.67    0.63
   1   8  -8    1.07    0.34
  -1   8   8    1.33    0.35
  -1   8   8    0.55    0.63
   1   8  -8    0.82    0.23
   1   8  -8    1.15    0.74
  -1   8   8    1.10    0.25
  -1   8   8    0.90    0.28
  -1   8   8    0.86    0.58
   1   8  -8    0.46    0.57
  -1   8   8    1.08    0.31
   1   8  -8    1.18    0.27
   1   8  -8    1.23    0.64
   1   8  -8    1.21    0.28
  -1  -8   8    1.60    0.28
  -1  -8   8    0.59    0.58
   1  -8  -8    1.01    0.69
  -1  -8   8    1.35    0.44
   1  -8  -8    1.22    0.24
   1  -8  -8    0.54    0.49
  -1  -8   8    0.99    0.52
  -1  -8   8    0.77    0.79
   1   8  -7    8.25    0.74
   1   8  -7    8.31    0.89
  -1   8   7    7.22    0.76
  -1   8   7    7.23    0.67
   1   8  -7    8.36    0.89
   1   8  -7    9.92    1.32
   1   8  -7    8.30    0.85
  -1   8   7    7.48    1.46
  -1   8   7    7.54    0.78
  -1   8   7    5.82    1.12
  -1   8   7    7.23    0.72
   1   8  -7    6.88    1.52
  -1   8   7    5.87    0.71
   1   8  -7    6.20    1.28
  -1   8   7    8.21    1.50
   1  -8  -7    6.27    1.36
  -1  -8   7    8.39    0.70
  -1  -8   7    6.32    1.37
   1  -8  -7    9.33    1.29
   1  -8  -7    8.19    0.65
  -1  -8   7    6.73    1.77
  -1  -8   7    7.68    1.18
   1   8  -6   11.02    0.93
  -1   8   6   10.81    1.72
  -1   8   6   10.45    1.32
  -1   8   6   10.38    0.84
   1   8  -6   14.22    1.48
  -1   8   6    9.61    0.93
   1   8  -6   11.21    1.09
   1   8  -6    9.89    1.58
  -1   8   6   11.80    0.98
  -1   8   6   11.22    1.67
   1   8  -6   10.90    0.89
  -1   8   6   10.60    0.96
   1   8  -6   10.20    1.06
   1   8  -6   10.93    1.80
  -1   8   6   10.89    0.93
  -1   8   6   12.02    1.56
   1   8  -6    9.19    0.97
   1  -8  -6    9.32    1.62
  -1  -8   6    9.47    1.33
   1  -8  -6    9.15    1.24
  -1  -8   6   10.19    2.19
   1  -8  -6   12.22    1.24
  -1  -8   6   11.11    1.80
  -1   8   5   19.90    1.63
  -1   8   5   18.46    1.47
  -1   8   5   21.22    1.90
  -1   8   5   16.12    1.77
  -1   8   5   15.49    1.44
   1   8  -5   21.06    1.46
   1   8  -5   20.96    1.67
   1   8  -5   20.61    1.52
   1   8  -5   17.87    1.65
  -1   8   5   18.07    1.33
  -1   8   5   18.88    1.65
   1   8  -5   17.63    1.37
  -1   8   5   19.45    1.49
   1   8  -5   23.93    2.39
   1   8  -5   14.57    2.06
  -1   8   5   18.06    1.40
   1   8  -5   19.72    1.56
   1   8  -5   23.58    2.67
   1  -8  -5   16.25    2.16
   1  -8  -5   20.06    1.53
   1  -8  -5   21.13    1.46
  -1  -8   5   23.32    2.11
  -1  -8   5   22.34    1.76
  -1   8   4    7.32    1.14
   1   8  -4    7.60    0.72
  -1   8   4    6.38    0.60
   1   8  -4    6.60    1.38
   1   8  -4    6.97    0.74
   1   8  -4    8.45    1.03
  -1   8   4    7.76    0.67
   1   8  -4    7.21    0.77
   1   8  -4    7.00    0.64
  -1   8   4    7.33    1.22
  -1   8   4    7.82    1.32
  -1   8   4    6.39    0.63
  -1   8   4    6.48    0.64
  -1   8   4    8.31    1.19
   1   8  -4    5.55    1.24
   1   8  -4    7.98    1.28
   1  -8  -4    8.04    1.07
   1  -8  -4   12.48    1.42
   1  -8  -4    9.10    1.47
  -1  -8   4    8.12    1.22
  -1  -8   4    7.77    0.80
  -1  -8   4    7.53    1.53
   1  -8  -4    5.19    0.86
   1   8  -3   49.49    3.45
  -1   8   3   45.88    3.07
  -1   8   3   52.71    3.52
   1   8  -3   49.73    3.74
  -1   8   3   46.78    3.42
   1   8  -3   45.22    3.56
  -1   8   3   52.25    3.22
   1   8  -3   54.93    3.54
  -1   8   3   59.53    3.09
  -1   8   3   46.64    3.44
   1   8  -3   50.57    2.81
   1   8  -3   54.61    3.34
   1   8  -3   54.15    3.21
   1   8  -3   51.81    3.70
   1  -8  -3   54.79    3.01
  -1  -8   3   56.53    3.81
  -1  -8   3   53.39    3.21
   1  -8  -3   52.26    2.89
  -1  -8   3   50.27    3.47
  -1   8   2    2.84    0.73
   1   8  -2    1.53    0.70
   1   8  -2    1.50    0.28
  -1   8   2    3.23    0.74
   1   8  -2    2.53    0.47
  -1   8   2    2.15    0.65
  -1   8   2    1.89    0.65
  -1   8   2    2.67    0.70
   1   8  -2    2.89    0.75
   1   8  -2    1.58    0.68
   1   8  -2    1.89    0.48
  -1   8   2    1.56    0.63
  -1  -8   2    2.29    1.01
  -1  -8   2    2.97    0.87
  -1  -8   2    2.61    0.64
   1  -8  -2    2.21    0.59
   1   8  -1   51.25    3.35
  -1   8   1   52.71    2.96
  -1   8   1   53.19    3.49
   1   8  -1   50.92    2.84
   1   8  -1   57.10    3.53
   1   8  -1   62.26    3.29
  -1   8   1   51.59    3.44
  -1   8   1   55.38    3.30
  -1   8   1   51.62    3.54
  -1   8   1   53.64    3.39
   1   8  -1   53.06    3.52
  -1   8   1   51.20    3.25
  -1   8   1   54.07    3.12
  -1  -8   1   58.88    3.30
  -1  -8   1   56.57    3.53
  -1   8   0   21.09    1.48
   1   8   0   22.61    1.82
  -1   8   0   21.65    1.65
   1   8   0   22.15    1.85
  -1   8   0   18.91    1.62
   1   8   0   23.87    1.67
  -1   8   0   20.04    1.80
   1   8   0   20.32    2.28
   1   8   0   22.23    1.40
  -1   8   0   20.48    1.76
  -1   8   0   19.49    1.65
  -1   8   0   20.48    1.71
  -1   8   0   20.14    1.70
  -1  -8   0   23.46    1.88
  -1  -8   0   20.26    1.67
   1   8   1   10.94    1.44
   1   8   1   13.34    1.63
  -1   8  -1   12.17    1.68
   1   8   1   14.31    1.66
  -1   8  -1   13.22    1.50
   1   8   1   12.88    1.69
   1   8   1   13.78    1.14
  -1   8  -1   10.36    1.38
  -1   8  -1   11.14    1.53
  -1   8  -1   10.13    1.09
  -1   8  -1   12.62    1.32
  -1  -8  -1   14.55    1.63
  -1  -8  -1   14.86    1.46
   1  -8   1   10.73    1.52
   1  -8   1   10.69    1.73
   1   8   2   68.99    4.07
   1   8   2   55.47    3.65
   1   8   2   57.77    3.59
  -1   8  -2   61.59    3.78
  -1   8  -2   55.13    3.77
   1   8   2   58.86    3.51
  -1   8  -2   75.09    3.79
  -1   8  -2   58.11    3.57
  -1   8  -2   60.52    3.28
   1   8   2   49.87    3.13
  -1  -8  -2   64.18    4.07
  -1  -8  -2   59.71    3.12
   1  -8   2   58.90    3.96
   1  -8   2   60.83    3.71
  -1  -8  -2   53.75    3.67
   1   8   3    3.34    0.51
  -1   8  -3    4.99    0.87
   1   8   3    3.76    0.89
  -1   8  -3    3.76    0.84
   1   8   3    4.55    0.43
   1   8   3    3.27    0.78
  -1   8  -3    3.23    0.39
   1   8   3    3.35    0.37
  -1   8  -3    5.10    0.88
   1   8   3    4.95    1.01
   1   8   3    3.92    0.80
  -1   8  -3    3.24    0.36
  -1   8  -3    2.80    0.39
  -1   8  -3    3.69    1.01
  -1  -8  -3    3.47    0.86
   1  -8   3    4.05    1.36
  -1  -8  -3    3.95    0.69
  -1  -8  -3    2.70    0.61
   1  -8   3    6.87    0.91
   1  -8   3    3.89    1.08
   1  -8   3    4.75    0.91
  -1   8  -4    0.06    0.30
   1   8   4    0.24    0.41
  -1   8  -4    0.24    0.08
  -1   8  -4    0.06    0.32
   1   8   4    0.25    0.39
   1   8   4    0.14    0.04
  -1   8  -4    0.31    0.35
   1   8   4   -0.02    0.04
  -1   8  -4    0.18    0.06
  -1   8  -4   -0.01    0.06
  -1   8  -4    0.16    0.07
   1   8   4    0.47    0.47
  -1   8  -4    0.46    0.58
   1   8   4    0.12    0.04
   1   8   4    0.47    0.42
   1   8   4    0.01    0.05
  -1   8  -4    0.00    0.05
  -1  -8  -4   -0.39    0.33
   1  -8   4   -0.17    0.39
   1  -8   4    0.58    0.94
  -1  -8  -4    0.03    0.23
   1  -8   4    0.23    0.26
   1  -8   4    0.13    0.32
  -1  -8  -4    0.06    0.32
   1   8   5   51.05    3.51
   1   8   5   62.86    4.08
  -1   8  -5   59.09    3.81
  -1   8  -5   56.46    3.82
   1   8   5   64.25    4.13
  -1   8  -5   57.67    4.29
  -1   8  -5   53.06    3.63
   1   8   5   53.74    3.80
  -1   8  -5   60.92    4.28
   1   8   5   57.15    3.65
  -1   8  -5   59.54    3.42
  -1   8  -5   59.61    3.95
  -1   8  -5   62.13    4.10
  -1   8  -5   57.74    3.45
   1   8   5   57.55    3.77
   1   8   5   59.65    4.09
  -1  -8  -5   48.91    3.16
  -1  -8  -5   58.70    3.86
   1  -8   5   62.52    4.01
   1  -8   5   74.81    4.96
   1  -8   5   62.06    3.71
   1   8   6    9.48    0.89
   1   8   6    8.86    1.49
   1   8   6   10.85    0.93
   1   8   6    9.57    1.56
   1   8   6    8.86    0.86
   1   8   6    9.47    1.43
   1   8   6   10.57    0.85
  -1   8  -6    9.38    0.94
  -1   8  -6   10.92    1.65
   1   8   6   11.29    1.47
  -1   8  -6   11.41    1.88
  -1   8  -6   10.75    1.05
  -1   8  -6    9.67    0.85
  -1   8  -6   11.05    1.43
   1   8   6    8.03    0.80
  -1   8  -6   10.13    1.03
   1  -8   6   11.15    2.22
   1  -8   6   11.71    1.77
   1  -8   6   11.95    1.09
  -1  -8  -6    7.11    1.31
  -1  -8  -6   12.71    1.38
  -1   8  -7    0.88    0.69
   1   8   7    0.33    0.51
   1   8   7    0.26    0.49
  -1   8  -7    1.46    0.40
   1   8   7    1.10    0.29
  -1   8  -7    1.43    0.32
  -1   8  -7    1.05    0.53
   1   8   7    1.01    0.58
   1   8   7    1.29    0.32
   1   8   7    1.09    0.26
  -1   8  -7    1.31    0.38
  -1   8  -7    1.54    0.43
  -1   8  -7    0.64    0.55
   1   8   7    0.83    0.58
   1   8   7    0.87    0.27
  -1  -8  -7    1.20    0.23
   1  -8   7    1.25    0.48
   1  -8   7    1.24    0.88
  -1  -8  -7    0.98    0.69
  -1  -8  -7    0.35    0.40
   1  -8   7    1.32    0.33
   1  -8   7    1.17    0.73
   1   8   8    9.59    0.82
  -1   8  -8    7.67    1.29
  -1   8  -8    8.00    0.81
   1   8   8    7.62    1.48
   1   8   8    9.30    0.89
  -1   8  -8    9.39    0.95
  -1   8  -8    9.29    1.02
   1   8   8    9.62    1.43
  -1   8  -8    9.64    1.63
   1   8   8    7.01    0.82
   1   8   8    8.30    0.88
  -1   8  -8    9.54    1.03
   1   8   8    9.15    1.53
  -1   8  -8    9.83    1.83
  -1  -8  -8    8.18    0.78
  -1  -8  -8    8.37    1.52
   1  -8   8   11.17    2.19
   1  -8   8    9.81    1.68
   1  -8   8    9.05    0.88
  -1  -8  -8   10.60    1.38
   1   8   9   46.22    3.64
   1   8   9   45.31    3.35
   1   8   9   43.90    3.05
   1   8   9   42.51    3.27
  -1   8  -9   42.71    3.34
  -1   8  -9   46.40    3.55
  -1   8  -9   41.84    3.30
  -1   8  -9   48.14    3.18
  -1   8  -9   48.07    3.60
  -1   8  -9   45.25    3.05
   1   8   9   45.76    3.33
  -1   8  -9   48.24    3.61
   1  -8   9   42.83    3.82
  -1  -8  -9   35.30    3.23
   1  -8   9   40.62    3.30
  -1  -8  -9   46.72    2.88
   1  -8   9   44.13    3.12
  -1  -8  -9   49.16    3.16
  -1   8 -10   -0.61    0.42
  -1   8 -10    0.05    0.47
   1   8  10   -0.34    0.49
   1   8  10    0.10    0.59
  -1   8 -10   -0.17    0.10
   1   8  10    0.23    0.19
   1   8  10    0.18    0.21
   1   8  10    0.55    0.29
  -1   8 -10    0.36    0.17
  -1   8 -10    0.64    0.68
  -1   8 -10    0.03    0.14
   1   8  10    0.19    0.14
   1  -8  10    0.22    0.16
  -1  -8 -10    0.08    0.29
   1  -8  10   -0.08    0.75
  -1  -8 -10    0.11    0.48
  -1  -8 -10    0.21    0.17
   1  -8  10    0.40    0.64
  -1   8 -11    1.41    0.94
  -1   8 -11    0.93    0.88
  -1   8 -11    0.57    0.63
   1   8  11    0.91    0.35
  -1   8 -11    1.25    0.39
   1   8  11    0.86    0.72
   1   8  11    0.96    0.75
   1   8  11    0.99    0.35
   1   8  11    0.78    0.39
  -1   8 -11    0.72    0.23
   1   8  11    0.75    0.35
  -1   8 -11    0.75    0.33
  -1   8 -11    0.51    0.33
   1  -8  11    0.98    0.35
   1  -8  11    1.36    1.09
  -1  -8 -11    0.27    0.70
   1  -8  11    0.65    0.64
  -1  -8 -11    0.70    0.29
  -1  -8 -11    0.72    0.58
  -1  -8 -11    1.05    0.97
  -1   8 -12   10.70    1.18
  -1   8 -12   13.57    1.37
   1   8  12   11.64    1.15
   1   8  12   11.29    1.22
  -1   8 -12   11.35    2.07
   1   8  12   12.25    2.02
  -1   8 -12   11.47    2.10
  -1   8 -12   13.73    1.98
   1   8  12   12.75    1.22
  -1   8 -12   11.59    1.29
   1   8  12    9.84    1.95
   1   8  12   11.57    1.27
  -1  -8 -12   12.61    1.20
  -1  -8 -12   13.30    1.81
   1  -8  12   12.43    2.37
   1  -8  12   11.13    1.16
  -1  -8 -12   10.25    1.94
  -1  -8 -12    9.63    2.08
  -1   8 -13    7.17    1.53
   1   8  13    7.43    0.90
   1   8  13    7.35    1.07
  -1   8 -13    6.17    1.07
   1   8  13    5.06    1.51
  -1   8 -13    6.55    1.17
   1   8  13    5.61    1.04
  -1   8 -13    7.87    1.83
   1   8  13    5.99    1.09
   1   8  13    8.90    1.91
  -1   8 -13    5.21    1.56
  -1   8 -13    7.01    1.22
   1  -8  13    5.35    1.43
   1  -8  13    6.78    1.08
  -1  -8 -13    6.11    1.32
  -1  -8 -13    7.84    1.18
  -1  -8 -13    5.75    1.47
   1  -8  13    7.78    1.91
  -1  -8 -13    6.46    1.74
   1  -8  13    6.61    1.30
   1   8  14    8.88    1.14
  -1   8 -14    6.72    1.68
   1   8  14    8.49    1.00
  -1   8 -14    8.18    1.04
  -1   8 -14    7.75    1.64
   1   8  14    8.65    0.99
  -1   8 -14    7.69    1.31
   1   8  14   10.17    2.16
   1   8  14    7.82    1.89
  -1   8 -14    9.73    2.03
  -1   8 -14    9.16    1.38
   1   8  14    7.91    1.29
   1  -8  14    8.79    1.55
  -1  -8 -14    7.64    1.98
   1  -8  14    8.60    1.02
  -1  -8 -14    5.72    1.28
   1  -8  14    8.93    2.17
   1  -8  14    6.59    1.62
  -1  -8 -14    6.41    1.64
  -1  -8 -14    8.37    1.03
   1   8  15    2.22    0.78
  -1   8 -15    0.50    0.86
  -1   8 -15    1.58    0.51
   1   8  15    1.36    1.18
   1   8  15    1.00    0.38
   1   8  15    0.88    0.51
  -1   8 -15    0.79    0.24
  -1   8 -15    1.22    0.56
   1   8  15    1.48    0.58
  -1  -8 -15    0.67    0.47
   1  -8  15   -0.39    0.79
   1  -8  15    1.35    0.63
  -1  -8 -15    1.64    1.42
   1  -8  15    1.19    0.46
  -1  -8 -15    0.36    0.70
  -1   8 -16   -0.16    0.32
   1   8  16    0.11    0.36
   1   8  16    0.81    0.25
  -1   8 -16    0.11    0.16
  -1   8 -16   -0.39    0.17
   1   8  16   -0.03    0.41
   1  -8  16    0.14    0.32
   1  -8  16    0.08    0.26
  -1  -8 -16   -0.09    0.37
  -1   8 -17    8.26    1.47
   1   8  17    8.74    0.98
   1   8  17    8.96    1.51
  -1   8 -17    8.98    1.10
   1   8  17    7.02    1.15
   1  -8  17    7.48    1.25
   1  -8  17    9.42    1.69
  -1  -8 -17    8.15    1.33
  -1  -8 -17    6.27    1.16
   1   8  18    0.65    0.41
  -1   8 -18    0.61    0.50
  -1   8 -18    0.57    0.31
   1   8  18    0.09    0.14
   1   8  18    0.85    0.46
  -1  -8 -18    0.61    0.42
   1  -8  18    0.44    0.33
  -1  -8 -18    0.12    0.39
   1  -8  18    0.30    0.42
  -1   8 -19    0.45    0.19
  -1   8 -19    0.57    0.45
   1   8  19    0.41    0.35
   1   8  19    0.27    0.37
  -1  -8 -19    0.56    0.36
   1  -8  19    0.38    0.35
  -1  -8 -19    0.59    0.42
   1  -8  19    1.02    0.38
   1   8  20    0.34    0.32
  -1   8 -20   -0.31    0.29
   1   8  20    0.65    0.49
  -1  -8 -20    0.01    0.20
   1  -8  20    0.71    0.36
  -1  -8 -20   -0.03    0.31
   1  -8  20   -0.19    0.23
  -1   8 -21    2.13    0.71
   1   8  21    2.69    0.74
   1   8  21    2.83    0.75
   1  -8  21    2.21    0.66
   1  -8  21    2.51    0.31
  -1  -8 -21    1.71    0.71
   1   8  22   -0.35    0.18
   1   8  22    0.05    0.23
  -1   8 -22    0.19    0.25
   1  -8  22   -0.16    0.22
  -1  -8 -22    0.25    0.25
  -1   8 -23   -0.10    0.21
   1   8  23    0.44    0.16
   1   8  23    0.40    0.18
   1  -8  23   -0.04    0.15
  -1  -8 -23    0.12    0.18
  -1   9  22    1.11    0.17
   1   9 -22    0.77    0.34
  -1   9  22    1.50    0.66
   1  -9 -22    1.20    0.52
  -1  -9  22    0.80    0.39
  -1   9  21    0.48    0.33
  -1   9  21    0.13    0.17
   1   9 -21    0.30    0.39
   1   9 -21    0.54    0.24
   1  -9 -21    0.16    0.30
   1  -9 -21    0.02    0.17
  -1  -9  21    0.28    0.36
  -1   9  20    1.60    0.45
   1   9 -20    0.84    0.28
   1   9 -20    0.50    0.44
  -1   9  20    1.18    0.49
  -1  -9  20    1.05    0.25
  -1  -9  20    0.87    0.49
   1  -9 -20    1.19    0.56
   1  -9 -20    1.59    0.43
  -1   9  19    0.24    0.15
  -1   9  19    0.82    0.41
  -1   9  19    0.60    0.47
   1   9 -19    0.81    0.29
   1   9 -19    0.31    0.36
   1  -9 -19    0.51    0.44
  -1  -9  19    0.11    0.22
  -1  -9  19    0.43    0.38
   1  -9 -19    0.37    0.30
  -1   9  18    1.40    0.49
   1   9 -18    1.03    0.54
  -1   9  18    0.78    0.53
   1   9 -18    1.33    0.38
  -1   9  18    1.26    0.42
   1  -9 -18    0.64    0.45
  -1  -9  18    0.87    0.35
  -1  -9  18    1.02    0.51
   1   9 -17    1.08    0.41
  -1   9  17    1.13    0.49
  -1   9  17    0.87    0.65
  -1   9  17    1.12    0.47
   1   9 -17    0.58    0.52
  -1   9  17    1.14    0.54
   1  -9 -17    1.33    0.61
  -1  -9  17    1.07    0.59
  -1  -9  17    1.40    0.60
  -1   9  16    1.11    0.64
   1   9 -16    1.63    0.57
   1   9 -16    2.07    0.71
   1   9 -16    1.44    0.25
  -1   9  16    0.98    0.45
  -1   9  16    2.35    0.71
  -1   9  16    1.32    0.57
  -1  -9  16    1.32    0.62
   1  -9 -16    0.98    0.56
  -1  -9  16    1.69    0.65
   1   9 -15    0.87    0.27
   1   9 -15    0.32    0.37
  -1   9  15    0.21    0.35
   1   9 -15   -0.12    0.95
  -1   9  15    0.07    0.37
  -1   9  15   -0.01    0.43
   1   9 -15    0.09    0.30
  -1   9  15    0.14    0.32
  -1  -9  15    0.48    0.43
   1  -9 -15   -0.05    0.37
  -1  -9  15    0.04    0.35
   1   9 -14   11.10    1.31
   1   9 -14   12.12    1.43
  -1   9  14   12.64    2.25
  -1   9  14    9.42    1.27
   1   9 -14   12.10    2.37
   1   9 -14   10.81    1.25
  -1   9  14   11.37    1.17
   1   9 -14   10.41    1.95
  -1   9  14   10.25    1.27
  -1   9  14   11.93    1.31
   1  -9 -14   10.12    1.20
  -1  -9  14   10.56    1.23
  -1  -9  14   11.00    2.42
   1  -9 -14   10.70    1.79
   1  -9 -14   12.13    2.41
  -1   9  13   -0.88    0.69
   1   9 -13   -1.35    0.58
   1   9 -13    0.40    0.27
  -1   9  13    0.17    0.37
  -1   9  13    0.19    0.29
   1   9 -13    0.17    0.24
  -1   9  13    0.09    0.26
  -1   9  13    0.29    0.34
   1   9 -13   -0.19    0.86
  -1   9  13    0.29    0.79
   1   9 -13    0.13    0.33
   1   9 -13    0.42    0.86
   1   9 -13    0.23    0.24
  -1   9  13   -0.09    0.85
  -1  -9  13    0.06    0.70
   1  -9 -13    0.10    0.34
   1  -9 -13   -0.20    0.50
   1  -9 -13   -0.17    0.50
  -1  -9  13    0.01    0.74
  -1  -9  13    0.42    0.36
  -1   9  12    8.22    1.78
  -1   9  12    5.91    1.04
   1   9 -12    5.34    1.59
   1   9 -12    5.97    1.19
  -1   9  12    6.51    1.71
   1   9 -12    6.09    1.47
   1   9 -12    5.85    1.16
   1   9 -12    4.35    1.44
  -1   9  12    7.76    1.19
   1   9 -12    5.49    1.12
  -1   9  12    6.79    0.78
   1   9 -12    6.57    1.06
  -1   9  12    6.49    1.13
  -1   9  12    5.44    1.65
   1  -9 -12    6.67    1.33
  -1  -9  12    6.47    1.04
   1  -9 -12    5.25    1.46
  -1  -9  12    6.49    1.96
  -1  -9  12    5.01    1.35
   1  -9 -12    5.96    1.04
  -1   9  11    1.34    0.36
   1   9 -11    1.59    0.45
  -1   9  11    1.44    0.91
   1   9 -11    1.16    0.51
  -1   9  11    1.22    0.48
   1   9 -11    1.32    0.47
  -1   9  11    1.77    1.02
   1   9 -11    0.64    0.73
   1   9 -11    1.52    0.53
  -1   9  11    1.59    0.50
  -1   9  11    1.94    0.60
   1   9 -11    1.23    0.86
   1   9 -11    1.28    0.87
  -1   9  11    1.63    1.07
   1  -9 -11    0.38    0.77
   1  -9 -11    1.07    0.18
  -1  -9  11    1.11    0.95
  -1  -9  11    1.81    0.96
   1  -9 -11    2.02    0.55
   1  -9 -11    0.84    0.59
  -1  -9  11    1.36    0.48
  -1   9  10    3.41    0.74
  -1   9  10    3.35    0.60
   1   9 -10    3.01    0.89
   1   9 -10    2.10    0.61
   1   9 -10    2.43    0.70
  -1   9  10    2.51    1.06
   1   9 -10    1.94    0.50
  -1   9  10    2.86    1.14
  -1   9  10    2.71    0.64
  -1   9  10    2.79    1.12
  -1   9  10    2.07    0.56
   1   9 -10    1.68    0.90
   1   9 -10    2.20    0.66
   1   9 -10    2.37    1.07
   1  -9 -10    2.19    0.24
   1  -9 -10    1.95    0.96
  -1  -9  10    1.70    0.54
  -1  -9  10    1.28    1.06
   1  -9 -10    3.05    0.62
  -1  -9  10    1.59    0.83
  -1  -9  10    1.67    0.30
   1  -9 -10    1.68    0.70
   1   9  -9    1.34    0.46
   1   9  -9    1.48    0.40
   1   9  -9    2.11    0.98
  -1   9   9    1.83    0.82
   1   9  -9    1.51    0.48
  -1   9   9    1.61    0.93
  -1   9   9    0.87    0.69
   1   9  -9    1.66    0.89
  -1   9   9    1.93    0.50
  -1   9   9    1.90    0.51
  -1   9   9    2.11    0.44
   1   9  -9    2.20    0.84
   1   9  -9    1.71    0.50
  -1   9   9    1.31    0.41
  -1  -9   9    1.57    0.69
  -1  -9   9    2.26    1.32
  -1  -9   9    0.83    0.75
  -1  -9   9    1.66    0.27
  -1  -9   9    1.78    0.51
   1  -9  -9    1.57    0.84
   1  -9  -9    1.49    0.21
   1  -9  -9    1.49    0.62
  -1   9   8   42.34    3.09
   1   9  -8   40.84    3.24
   1   9  -8   40.81    2.75
  -1   9   8   38.95    2.85
  -1   9   8   40.18    2.95
   1   9  -8   40.91    3.38
   1   9  -8   41.80    3.12
   1   9  -8   35.91    2.79
  -1   9   8   33.84    3.17
  -1   9   8   36.61    3.28
  -1   9   8   33.13    2.94
   1   9  -8   42.01    3.20
  -1   9   8   46.32    3.10
  -1   9   8   39.41    2.75
   1   9  -8   45.21    3.34
  -1  -9   8   43.35    2.91
  -1  -9   8   46.45    3.03
   1  -9  -8   35.79    3.17
  -1  -9   8   33.63    4.28
   1  -9  -8   41.88    2.71
  -1  -9   8   35.60    3.19
  -1  -9   8   42.25    2.89
   1  -9  -8   38.90    2.65
   1   9  -7    6.64    1.12
  -1   9   7    5.23    0.70
  -1   9   7    6.60    0.65
   1   9  -7    7.21    1.54
   1   9  -7    6.70    0.87
  -1   9   7    6.90    1.32
  -1   9   7    5.17    0.69
  -1   9   7    9.18    1.62
   1   9  -7    7.61    1.44
   1   9  -7    5.79    0.77
  -1   9   7    8.36    0.81
   1   9  -7    7.16    0.73
  -1   9   7    5.36    1.23
  -1   9   7    7.52    0.73
   1   9  -7    7.16    0.69
   1   9  -7    9.37    1.33
   1  -9  -7    7.43    1.23
   1  -9  -7    6.69    1.42
   1  -9  -7    7.42    0.59
  -1  -9   7    5.25    1.35
  -1  -9   7    7.64    1.25
  -1  -9   7    6.09    1.78
  -1  -9   7    7.38    0.65
   1   9  -6    1.01    0.33
  -1   9   6    1.31    0.31
  -1   9   6    0.68    0.57
   1   9  -6    0.58    0.23
   1   9  -6    0.53    0.16
   1   9  -6    0.56    0.57
  -1   9   6    0.71    0.24
  -1   9   6    0.26    0.46
   1   9  -6    0.54    0.61
  -1   9   6    0.80    0.23
  -1   9   6    1.83    0.74
  -1   9   6    0.30    0.47
   1   9  -6    0.96    0.29
  -1   9   6    1.01    0.27
   1   9  -6    0.92    0.21
   1   9  -6    0.43    0.46
  -1   9   6    1.14    0.24
  -1  -9   6    1.06    0.76
   1  -9  -6    0.36    0.45
  -1  -9   6    1.07    0.93
  -1  -9   6    0.75    0.50
  -1  -9   6    0.61    0.12
   1  -9  -6    0.63    0.64
  -1   9   5   31.56    2.34
   1   9  -5   26.11    2.16
   1   9  -5   32.72    2.45
  -1   9   5   32.03    2.67
   1   9  -5   25.23    2.95
  -1   9   5   31.81    2.35
   1   9  -5   30.84    2.25
   1   9  -5   34.32    2.65
  -1   9   5   32.60    2.19
   1   9  -5   34.02    2.57
  -1   9   5   30.68    2.14
  -1   9   5   36.46    2.79
  -1   9   5   32.44    2.28
  -1   9   5   30.63    2.38
  -1   9   5   35.87    2.48
  -1   9   5   33.55    2.41
   1   9  -5   31.99    2.58
   1   9  -5   33.25    2.16
  -1  -9   5   35.26    2.54
   1  -9  -5   26.22    2.55
  -1  -9   5   38.22    2.99
   1  -9  -5   35.71    2.25
   1  -9  -5   36.67    2.16
   1   9  -4   18.02    1.47
   1   9  -4   21.64    1.58
  -1   9   4   23.26    1.67
  -1   9   4   22.40    1.63
  -1   9   4   19.96    1.55
   1   9  -4   20.52    1.84
  -1   9   4   23.02    2.04
  -1   9   4   24.28    1.92
   1   9  -4   27.39    2.95
  -1   9   4   23.27    1.86
  -1   9   4   20.17    1.48
   1   9  -4   22.82    1.87
   1   9  -4   20.17    1.59
   1   9  -4   20.46    2.55
  -1   9   4   20.60    1.63
   1   9  -4   19.18    1.65
  -1   9   4   19.24    1.92
   1   9  -4   21.28    1.57
   1   9  -4   19.86    1.77
   1  -9  -4   21.18    1.60
   1  -9  -4   14.60    2.05
   1  -9  -4   20.81    1.60
  -1  -9   4   25.50    2.01
  -1  -9   4   21.83    2.74
   1   9  -3    7.42    0.99
  -1   9   3    6.76    1.07
   1   9  -3    6.35    1.40
  -1   9   3    7.67    1.25
  -1   9   3    6.70    0.64
  -1   9   3    7.71    1.29
   1   9  -3    7.22    0.70
   1   9  -3    6.60    0.74
  -1   9   3    6.58    0.58
   1   9  -3    6.32    1.14
  -1   9   3    6.66    0.58
   1   9  -3    5.50    0.58
   1   9  -3    6.70    0.76
  -1   9   3    6.60    0.63
  -1   9   3    6.12    0.62
   1   9  -3    7.33    1.43
   1   9  -3    6.13    0.60
  -1   9   3    8.54    1.26
  -1   9   3    6.33    1.18
   1  -9  -3    6.52    0.98
   1  -9  -3    7.61    1.35
  -1  -9   3    6.83    1.03
  -1  -9   3    8.57    1.40
  -1  -9   3    8.29    1.72
   1  -9  -3    9.04    1.19
  -1   9   2    2.88    0.34
  -1   9   2    2.60    0.76
   1   9  -2    4.35    0.93
   1   9  -2    3.11    0.40
  -1   9   2    2.91    0.79
   1   9  -2    3.14    0.64
  -1   9   2    2.86    0.80
   1   9  -2    3.30    0.34
  -1   9   2    2.45    0.79
   1   9  -2    2.70    0.32
   1   9  -2    4.22    1.10
   1   9  -2    4.52    0.78
  -1   9   2    2.64    0.30
  -1   9   2    2.68    0.30
   1   9  -2    3.34    0.36
  -1   9   2    3.12    0.83
   1   9  -2    3.68    1.01
  -1  -9   2    3.52    0.98
   1  -9  -2    1.93    0.56
  -1  -9   2    2.23    1.04
  -1  -9   2    5.39    0.90
  -1  -9   2    4.14    0.85
  -1   9   1    0.66    0.56
   1   9  -1    0.74    0.18
   1   9  -1    1.03    0.10
   1   9  -1    1.81    0.68
  -1   9   1    0.80    0.47
  -1   9   1    1.39    0.61
   1   9  -1    1.02    0.43
  -1   9   1    0.54    0.48
  -1   9   1    0.47    0.42
   1   9  -1    1.20    0.59
  -1   9   1    1.77    0.54
  -1   9   1    0.53    0.43
   1   9  -1    1.24    0.65
   1   9  -1    0.97    0.23
  -1   9   1    0.71    0.49
   1   9  -1    1.45    0.27
   1   9  -1    0.98    0.68
  -1  -9   1    1.25    0.57
  -1  -9   1    1.31    0.61
  -1  -9   1    0.83    0.62
  -1   9   0   58.68    4.61
  -1   9   0   61.54    3.86
  -1   9   0   61.95    4.04
  -1   9   0   64.43    3.51
   1   9   0   68.26    4.21
   1   9   0   63.70    4.43
  -1   9   0   65.51    4.02
  -1   9   0   70.62    3.83
   1   9   0   67.24    4.57
   1   9   0   69.48    4.14
  -1   9   0   60.12    4.04
  -1   9   0   62.40    3.93
   1   9   0   65.78    3.38
   1   9   0   68.90    4.08
   1   9   0   62.20    3.96
   1   9   0   51.37    4.48
   1   9   0   73.38    3.79
  -1   9   0   57.58    4.09
  -1  -9   0   67.97    3.96
  -1  -9   0   80.72    4.39
  -1   9  -1    2.66    0.73
  -1   9  -1    1.70    0.22
  -1   9  -1    1.80    0.75
  -1   9  -1    2.01    0.23
   1   9   1    2.58    0.76
   1   9   1    1.75    0.66
   1   9   1    2.21    0.72
  -1   9  -1    1.90    0.32
   1   9   1    2.54    0.28
   1   9   1    1.84    0.32
   1   9   1    2.10    0.22
  -1   9  -1    1.54    0.57
  -1   9  -1    1.50    0.29
   1   9   1    2.48    0.64
   1   9   1    1.36    0.19
  -1   9  -1    1.63    0.76
  -1   9  -1    1.23    0.48
   1   9   1    1.98    0.77
  -1  -9  -1    2.94    0.77
   1  -9   1    1.92    1.00
   1  -9   1    3.29    0.92
  -1  -9  -1    2.21    0.55
  -1  -9  -1    4.27    1.04
   1   9   2   15.57    1.34
   1   9   2   16.68    2.02
  -1   9  -2   17.00    1.90
   1   9   2   20.18    1.37
   1   9   2   15.71    1.83
  -1   9  -2   14.20    1.30
   1   9   2   18.98    1.96
   1   9   2   17.08    1.22
  -1   9  -2   17.48    2.15
   1   9   2   13.81    1.17
  -1   9  -2   15.18    1.38
  -1   9  -2   14.93    1.28
  -1   9  -2   16.37    1.18
  -1   9  -2   16.60    1.47
  -1   9  -2   16.47    2.06
  -1   9  -2   15.16    1.37
   1   9   2   15.27    1.95
   1   9   2   15.05    1.27
  -1  -9  -2   18.57    1.28
   1  -9   2   16.57    1.52
  -1  -9  -2   10.70    1.70
  -1  -9  -2   16.75    1.61
   1  -9   2   21.42    1.80
   1  -9   2   15.53    2.17
  -1   9  -3    8.12    0.85
   1   9   3    9.17    1.45
  -1   9  -3    8.31    0.75
  -1   9  -3    8.79    0.93
   1   9   3    9.71    0.87
   1   9   3   10.75    0.89
   1   9   3    9.67    1.44
   1   9   3   10.84    0.84
   1   9   3   11.00    1.39
  -1   9  -3   11.32    1.77
  -1   9  -3    9.03    0.78
  -1   9  -3    9.72    0.97
   1   9   3    9.13    0.79
   1   9   3    9.66    1.48
   1   9   3    8.28    0.84
  -1   9  -3   11.64    1.36
  -1   9  -3   11.64    1.39
  -1   9  -3    9.30    1.41
   1  -9   3    9.07    2.11
  -1  -9  -3    7.89    1.08
   1  -9   3   10.64    1.08
  -1  -9  -3   10.49    1.53
  -1  -9  -3   13.37    1.83
   1  -9   3    8.66    1.61
   1  -9   3   11.54    1.50
  -1  -9  -3    9.33    1.10
   1   9   4   20.66    1.64
  -1   9  -4   20.58    1.66
   1   9   4   18.97    1.64
   1   9   4   20.81    1.52
   1   9   4   23.61    1.97
  -1   9  -4   21.53    1.82
   1   9   4   19.50    1.83
   1   9   4   21.72    2.01
   1   9   4   23.82    1.63
  -1   9  -4   22.87    1.72
  -1   9  -4   21.03    1.54
   1   9   4   18.92    1.61
   1   9   4   20.02    1.64
  -1   9  -4   22.16    1.55
  -1   9  -4   19.97    1.65
  -1   9  -4   18.28    2.13
  -1   9  -4   23.46    2.62
  -1   9  -4   21.16    1.79
   1   9   4   17.17    1.44
  -1  -9  -4   26.77    2.30
  -1  -9  -4   21.84    1.95
   1  -9   4   22.52    1.81
  -1  -9  -4   20.26    1.56
   1  -9   4   12.01    2.54
   1  -9   4   24.23    2.67
   1   9   5   15.30    1.30
  -1   9  -5   15.48    1.25
   1   9   5   17.13    2.18
   1   9   5   14.66    1.32
   1   9   5   15.51    1.33
  -1   9  -5   16.86    1.51
   1   9   5   16.67    1.37
  -1   9  -5   16.73    1.41
   1   9   5   19.02    2.16
  -1   9  -5   14.21    1.45
  -1   9  -5   16.02    2.26
  -1   9  -5   21.02    2.35
   1   9   5   14.90    1.89
  -1   9  -5   17.14    1.50
  -1   9  -5   16.84    1.29
   1   9   5   15.78    1.24
   1   9   5   16.74    1.26
  -1  -9  -5   15.74    1.99
   1  -9   5   16.17    2.24
   1  -9   5   18.27    1.53
  -1  -9  -5   17.15    1.36
   1  -9   5   18.63    2.99
  -1   9  -6    8.19    1.42
   1   9   6    9.82    0.80
  -1   9  -6    8.91    1.71
   1   9   6    6.61    0.78
   1   9   6   11.56    1.68
   1   9   6    7.34    0.77
   1   9   6    9.53    0.86
  -1   9  -6    8.38    0.78
  -1   9  -6    9.35    1.38
   1   9   6    8.46    1.54
   1   9   6    8.24    0.78
  -1   9  -6    7.69    0.93
  -1   9  -6    9.19    0.81
  -1   9  -6    6.86    0.84
   1   9   6    7.50    1.35
   1   9   6   10.65    0.91
  -1   9  -6    8.33    0.96
   1  -9   6    8.86    1.17
   1  -9   6    7.36    1.54
  -1  -9  -6   10.52    1.68
  -1  -9  -6    8.93    1.19
   1  -9   6    6.46    1.80
   1   9   7   24.92    1.98
   1   9   7   26.18    2.29
  -1   9  -7   27.69    2.93
  -1   9  -7   26.69    3.02
   1   9   7   26.11    2.14
   1   9   7   24.80    1.81
   1   9   7   21.94    1.89
  -1   9  -7   24.28    2.17
  -1   9  -7   23.41    1.84
  -1   9  -7   25.49    2.10
  -1   9  -7   25.24    2.05
   1   9   7   24.42    2.37
  -1   9  -7   23.29    2.14
   1   9   7   26.48    1.99
   1  -9   7   27.08    3.63
   1  -9   7   25.37    2.37
  -1  -9  -7   26.46    1.90
   1  -9   7   25.30    1.88
  -1  -9  -7   21.81    2.21
   1   9   8   22.58    2.56
  -1   9  -8   17.93    1.63
   1   9   8   16.37    1.40
  -1   9  -8   18.99    2.62
  -1   9  -8   21.86    1.85
  -1   9  -8   19.50    2.43
  -1   9  -8   18.53    1.47
  -1   9  -8   18.59    1.76
  -1   9  -8   17.77    1.75
   1   9   8   17.13    1.51
   1   9   8   14.87    1.48
   1   9   8   16.97    2.36
   1   9   8   17.66    1.56
   1  -9   8   18.72    1.50
  -1  -9  -8   17.43    1.56
   1  -9   8   17.14    2.32
  -1  -9  -8   15.50    2.20
  -1  -9  -8   20.34    1.46
   1  -9   8   15.26    2.78
   1   9   9    9.02    0.97
  -1   9  -9    9.93    1.15
   1   9   9   11.29    2.05
   1   9   9    9.73    1.72
   1   9   9    8.36    0.97
  -1   9  -9    8.74    1.84
   1   9   9    8.23    0.88
  -1   9  -9   11.76    1.67
   1   9   9    9.67    1.01
  -1   9  -9   10.01    1.09
  -1   9  -9    9.83    1.17
  -1   9  -9    9.47    1.74
  -1   9  -9    9.14    0.94
  -1  -9  -9   10.21    0.93
  -1  -9  -9    6.15    1.53
   1  -9   9    9.23    0.95
   1  -9   9   10.38    2.34
  -1  -9  -9    8.96    1.31
   1  -9   9    9.26    1.71
  -1  -9  -9    8.87    1.68
   1   9  10    3.22    0.71
   1   9  10    4.15    0.77
   1   9  10    3.01    1.11
  -1   9 -10    2.18    1.11
   1   9  10    2.44    1.10
  -1   9 -10    3.10    0.81
  -1   9 -10    2.94    0.95
  -1   9 -10    3.79    0.81
  -1   9 -10    3.69    0.86
   1   9  10    3.99    0.71
  -1   9 -10    2.91    1.13
   1   9  10    3.63    0.77
  -1   9 -10    2.78    0.61
  -1  -9 -10    4.03    0.91
   1  -9  10    4.52    0.78
  -1  -9 -10    3.01    1.11
  -1  -9 -10    4.64    1.45
   1  -9  10    3.16    1.42
  -1  -9 -10    4.01    0.69
   1  -9  10    5.09    1.37
   1   9  11    0.51    0.37
  -1   9 -11    0.64    0.69
   1   9  11    0.26    0.28
   1   9  11    0.37    0.86
   1   9  11    0.13    0.20
  -1   9 -11    0.41    0.29
   1   9  11    0.70    0.36
  -1   9 -11    0.25    0.65
  -1   9 -11    0.25    0.16
  -1   9 -11    0.88    0.35
  -1   9 -11    0.54    0.83
  -1   9 -11    0.24    0.28
   1   9  11   -0.35    0.53
  -1  -9 -11    0.21    0.60
   1  -9  11    0.11    0.66
   1  -9  11    0.51    0.27
  -1  -9 -11   -0.46    0.40
  -1  -9 -11    0.77    0.85
   1  -9  11   -0.12    0.83
  -1  -9 -11    0.23    0.20
  -1   9 -12    9.89    1.12
   1   9  12   10.28    2.03
   1   9  12   10.13    1.16
  -1   9 -12   11.21    1.31
   1   9  12    8.60    1.08
  -1   9 -12    9.41    1.46
  -1   9 -12    7.66    1.86
   1   9  12   11.78    2.16
   1   9  12   10.13    1.08
  -1   9 -12   10.82    1.86
   1   9  12   10.01    1.18
  -1   9 -12    8.18    1.86
   1  -9  12    6.92    1.92
   1  -9  12   10.52    1.11
  -1  -9 -12   11.27    1.67
  -1  -9 -12    9.41    2.04
  -1  -9 -12   10.00    2.04
  -1  -9 -12   10.45    1.10
  -1   9 -13    0.19    0.29
  -1   9 -13    0.66    0.45
   1   9  13    0.26    0.36
  -1   9 -13    1.38    0.95
   1   9  13    0.21    0.29
   1   9  13    0.30    0.90
  -1   9 -13    0.78    0.93
   1   9  13    0.22    0.29
   1   9  13   -0.38    0.74
  -1   9 -13    0.13    0.89
  -1   9 -13    0.34    0.18
   1   9  13    0.43    0.39
   1  -9  13    0.22    0.96
  -1  -9 -13    0.66    1.10
  -1  -9 -13    0.23    0.55
   1  -9  13    0.89    0.98
  -1  -9 -13    0.99    0.43
  -1  -9 -13    0.55    0.70
   1  -9  13    0.17    0.43
   1  -9  13    0.47    0.34
  -1   9 -14    9.39    1.45
  -1   9 -14   11.03    2.31
  -1   9 -14   11.42    1.34
   1   9  14   10.44    1.29
   1   9  14    9.09    1.45
   1   9  14   10.50    1.22
   1   9  14   10.27    2.51
   1   9  14   15.42    2.64
  -1   9 -14   10.66    1.33
  -1   9 -14   13.61    2.25
   1   9  14   11.15    1.20
  -1  -9 -14   14.06    2.61
   1  -9  14    8.25    2.03
  -1  -9 -14   10.75    1.19
   1  -9  14   10.12    1.75
   1  -9  14   10.72    2.08
   1  -9  14   10.77    1.21
  -1  -9 -14   17.86    2.30
   1   9  15    0.24    0.26
   1   9  15    0.30    0.45
   1   9  15    0.14    0.34
   1   9  15   -0.08    0.33
  -1   9 -15   -0.18    0.20
  -1   9 -15    0.17    0.15
  -1   9 -15   -0.21    0.26
   1  -9  15   -0.11    0.27
  -1  -9 -15   -0.32    0.24
   1  -9  15   -0.08    0.28
   1   9  16    4.18    0.89
  -1   9 -16    5.19    1.14
  -1   9 -16    4.73    0.85
   1   9  16    5.93    1.22
   1   9  16    4.45    0.90
  -1   9 -16    4.04    0.97
  -1  -9 -16    5.46    1.03
   1  -9  16    4.74    0.95
   1  -9  16    5.12    1.19
  -1   9 -17    0.86    0.46
   1   9  17    0.24    0.36
  -1   9 -17    0.66    0.39
   1   9  17    0.16    0.19
   1   9  17    1.04    0.59
  -1  -9 -17    0.26    0.41
   1  -9  17    0.79    0.46
   1  -9  17    0.65    0.47
  -1  -9 -17    0.78    0.50
   1   9  18    2.75    0.59
   1   9  18    2.01    0.66
  -1   9 -18    2.50    0.75
   1   9  18    2.96    0.76
  -1   9 -18    3.85    0.90
   1  -9  18    3.62    0.98
   1  -9  18    2.81    0.76
  -1  -9 -18    3.17    0.84
  -1  -9 -18    2.00    0.63
  -1   9 -19    0.98    0.57
   1   9  19    2.11    0.77
   1   9  19    0.53    0.16
  -1   9 -19    1.17    0.43
   1   9  19    0.58    0.37
   1  -9  19    1.15    0.48
  -1  -9 -19    1.11    0.78
  -1  -9 -19    1.58    0.61
   1  -9  19    0.75    0.97
  -1   9 -20    0.01    0.37
   1   9  20   -0.02    0.29
   1   9  20    0.03    0.27
  -1   9 -20    0.06    0.22
  -1  -9 -20    0.38    0.36
   1  -9  20   -0.17    0.23
  -1  -9 -20   -0.25    0.24
   1  -9  20    0.03    0.20
   1   9  21   -0.24    0.20
   1   9  21    0.25    0.35
  -1   9 -21   -0.03    0.28
  -1  -9 -21    0.38    0.35
   1  -9  21    0.48    0.23
   1  -9  21    0.08    0.22
  -1  -9 -21   -0.19    0.17
   1   9  22    2.91    0.75
   1   9  22    1.40    0.39
  -1   9 -22    1.79    0.51
  -1  -9 -22    2.51    0.71
   1  -9  22    1.78    0.53
  -1  10  22   -0.45    0.18
   1  10 -22    0.12    0.25
   1 -10 -22    0.24    0.23
  -1 -10  22    0.46    0.26
  -1  10  21    1.06    0.47
  -1  10  21    0.35    0.17
   1  10 -21    0.86    0.26
   1  10 -21    0.42    0.37
   1 -10 -21    0.49    0.38
   1 -10 -21    0.81    0.29
  -1 -10  21    1.56    0.48
  -1  10  20    0.42    0.20
  -1  10  20    0.04    0.16
   1  10 -20    0.37    0.32
  -1  10  20    0.36    0.29
   1  10 -20   -0.01    0.22
  -1 -10  20    0.30    0.30
  -1 -10  20    0.13    0.23
   1 -10 -20    0.82    0.35
   1 -10 -20    0.54    0.41
   1  10 -19    0.45    0.23
  -1  10  19    0.32    0.21
  -1  10  19    0.37    0.21
  -1  10  19   -0.32    0.20
   1  10 -19   -0.09    0.33
  -1 -10  19   -0.19    0.25
   1 -10 -19    0.11    0.22
   1 -10 -19    0.01    0.29
  -1 -10  19    0.31    0.32
  -1  10  18    1.14    0.44
   1  10 -18    0.99    0.53
   1  10 -18    0.18    0.24
  -1  10  18    0.77    0.62
  -1  10  18    1.13    0.35
  -1 -10  18    1.00    0.39
   1 -10 -18    0.79    0.49
  -1 -10  18    0.79    0.45
  -1  10  17    3.39    0.94
  -1  10  17    5.89    1.07
   1  10 -17    4.40    1.03
  -1  10  17    4.21    0.97
   1  10 -17    4.76    0.56
   1  10 -17    4.98    1.11
  -1  10  17    4.49    0.90
  -1 -10  17    5.72    1.28
   1 -10 -17    4.29    0.94
  -1 -10  17    3.97    0.91
   1  10 -16   -0.09    0.39
   1  10 -16   -0.13    0.18
  -1  10  16   -0.04    0.36
  -1  10  16    0.18    0.31
   1  10 -16    0.87    0.52
  -1  10  16    0.52    0.47
  -1  10  16    0.56    0.33
  -1 -10  16    0.27    0.31
   1 -10 -16    0.50    0.46
  -1 -10  16   -0.01    0.40
   1  10 -15    2.92    0.78
   1  10 -15    2.39    0.79
  -1  10  15    2.51    0.72
   1  10 -15    1.32    0.64
  -1  10  15    2.97    0.82
  -1  10  15    3.21    0.93
  -1  10  15    2.80    0.67
  -1 -10  15    3.18    0.95
   1 -10 -15    2.48    0.75
  -1 -10  15    1.85    0.67
   1  10 -14    7.30    1.35
  -1  10  14    8.92    1.41
  -1  10  14    7.64    1.14
  -1  10  14    6.50    1.21
   1  10 -14    7.97    1.31
  -1  10  14    9.60    2.22
  -1  10  14    8.11    1.34
   1  10 -14    6.17    1.32
  -1 -10  14    5.96    1.13
   1 -10 -14    6.40    1.14
   1  10 -13    1.90    0.65
  -1  10  13    1.32    0.55
  -1  10  13    0.41    0.97
  -1  10  13    2.36    0.78
   1  10 -13    1.81    0.57
  -1  10  13    1.09    1.02
  -1  10  13    1.76    0.63
   1  10 -13    1.19    1.06
   1  10 -13    1.48    0.57
   1  10 -13    2.78    1.16
  -1  10  13    1.73    0.57
   1  10 -13    1.43    0.60
  -1 -10  13    2.45    0.70
   1 -10 -13    1.70    0.58
  -1 -10  13    1.52    1.19
   1 -10 -13    1.91    0.88
   1 -10 -13    1.53    0.84
  -1 -10  13    1.31    1.06
   1  10 -12    5.92    1.01
   1  10 -12    4.62    1.54
  -1  10  12    5.59    1.13
  -1  10  12    7.95    1.11
  -1  10  12    4.69    1.44
   1  10 -12    5.91    1.59
   1  10 -12    5.83    1.21
   1  10 -12    5.99    1.28
  -1  10  12    7.47    1.23
  -1  10  12    5.85    1.72
   1  10 -12    5.85    1.19
  -1  10  12    5.71    1.08
  -1  10  12    5.76    1.65
  -1 -10  12    4.29    1.43
   1 -10 -12    5.64    1.52
   1 -10 -12    4.89    0.93
   1 -10 -12    5.35    1.16
  -1 -10  12    5.03    1.77
  -1 -10  12    5.86    1.03
  -1  10  11   11.85    2.18
   1  10 -11   10.93    1.39
   1  10 -11    9.62    1.08
  -1  10  11   10.59    1.23
   1  10 -11    9.92    1.26
  -1  10  11   11.05    2.20
   1  10 -11    8.48    1.85
  -1  10  11   11.88    1.24
   1  10 -11   10.57    1.35
  -1  10  11   10.74    2.21
  -1  10  11    9.11    1.14
   1  10 -11   10.68    2.24
  -1  10  11   10.83    1.06
  -1 -10  11   11.40    1.20
  -1 -10  11   10.84    2.48
   1 -10 -11    9.08    1.90
   1 -10 -11    9.98    1.09
   1 -10 -11    9.68    1.50
  -1 -10  11    7.93    1.77
   1  10 -10    0.15    0.71
   1  10 -10    0.13    0.22
  -1  10  10    0.11    0.61
   1  10 -10   -0.06    0.61
   1  10 -10    0.49    0.31
  -1  10  10    0.33    0.35
  -1  10  10    0.34    0.75
  -1  10  10    0.44    0.79
  -1  10  10    0.45    0.20
   1  10 -10    1.02    0.65
   1  10 -10    0.01    0.21
  -1  10  10    0.29    0.32
   1  10 -10    0.59    0.36
  -1  10  10    0.34    0.30
   1 -10 -10    0.07    0.45
   1 -10 -10    0.24    0.70
   1 -10 -10    0.14    0.22
  -1 -10  10    0.40    0.34
  -1 -10  10    0.87    0.74
  -1 -10  10    1.48    1.15
  -1  10   9   21.41    2.87
   1  10  -9   23.29    2.14
  -1  10   9   19.70    1.65
   1  10  -9   22.94    1.75
   1  10  -9   19.99    2.20
   1  10  -9   22.37    2.10
  -1  10   9   21.78    1.89
   1  10  -9   21.54    1.97
   1  10  -9   26.87    3.09
   1  10  -9   20.07    2.87
  -1  10   9   24.64    2.86
  -1  10   9   20.92    2.83
  -1  10   9   21.11    1.85
  -1  10   9   20.15    1.81
  -1 -10   9   20.08    1.78
   1 -10  -9   23.11    1.94
  -1 -10   9   18.44    3.20
   1 -10  -9   23.08    2.80
  -1 -10   9   18.25    2.56
  -1  10   8    0.09    0.59
  -1  10   8    0.45    0.24
   1  10  -8    0.48    0.29
   1  10  -8   -0.01    0.12
  -1  10   8   -0.08    0.56
   1  10  -8   -0.55    0.50
  -1  10   8   -0.02    0.19
   1  10  -8    0.27    0.23
   1  10  -8   -0.84    0.45
   1  10  -8    0.25    0.50
  -1  10   8    0.06    0.07
   1  10  -8   -0.14    0.13
  -1  10   8    0.45    0.60
  -1  10   8    0.07    0.20
  -1  10   8    0.10    0.16
  -1 -10   8   -0.52    0.70
   1 -10  -8   -0.45    0.30
   1 -10  -8    0.09    0.61
  -1 -10   8   -0.04    0.31
  -1 -10   8    0.09    0.44
  -1 -10   8   -0.18    0.07
  -1 -10   8   -0.42    0.53
  -1  10   7    7.19    1.43
  -1  10   7    6.03    1.41
  -1  10   7    6.37    0.78
  -1  10   7    7.45    0.81
   1  10  -7    7.23    0.70
   1  10  -7    7.61    0.89
   1  10  -7    9.16    1.69
  -1  10   7    6.76    0.78
   1  10  -7    7.16    1.24
  -1  10   7    6.23    0.71
   1  10  -7    6.88    0.76
  -1  10   7    7.99    1.60
   1  10  -7    7.16    1.23
   1  10  -7    5.61    1.51
   1  10  -7    6.96    1.17
  -1  10   7    6.46    0.66
   1 -10  -7    5.82    1.46
  -1 -10   7    6.33    1.49
  -1 -10   7    7.40    2.14
  -1 -10   7    6.40    0.62
   1 -10  -7    5.35    1.02
  -1 -10   7    7.93    1.32
  -1  10   6    6.59    1.37
   1  10  -6    7.02    0.84
   1  10  -6    8.35    1.26
  -1  10   6    7.84    0.82
  -1  10   6    6.85    0.73
  -1  10   6    8.12    0.82
   1  10  -6    7.79    0.72
  -1  10   6    6.56    1.36
  -1  10   6    6.98    1.42
   1  10  -6    7.15    0.90
   1  10  -6    5.62    0.70
  -1  10   6    9.34    0.88
   1  10  -6    7.40    1.60
   1  10  -6    7.08    1.19
  -1  10   6    6.65    0.68
   1  10  -6    8.45    1.53
   1 -10  -6    5.37    1.33
  -1 -10   6    7.39    1.29
  -1 -10   6    7.99    0.70
  -1 -10   6    8.09    2.12
  -1 -10   6    8.35    1.73
   1 -10  -6    6.03    1.15
  -1  10   5   34.56    2.75
   1  10  -5   40.55    2.66
   1  10  -5   38.07    3.03
   1  10  -5   42.73    2.54
  -1  10   5   37.07    2.80
  -1  10   5   34.26    2.70
  -1  10   5   38.58    3.08
  -1  10   5   36.33    2.78
  -1  10   5   34.38    2.97
  -1  10   5   35.59    2.70
   1  10  -5   37.63    3.15
   1  10  -5   43.69    3.02
   1  10  -5   38.19    3.06
  -1  10   5   37.29    2.50
   1  10  -5   36.36    2.57
  -1  10   5   36.72    2.63
  -1  10   5   37.63    2.56
   1  10  -5   37.04    2.83
  -1 -10   5   43.85    2.99
  -1 -10   5   40.06    3.25
   1 -10  -5   38.45    2.51
  -1 -10   5   39.18    2.74
   1 -10  -5   35.17    3.04
  -1  10   4    3.64    1.05
  -1  10   4    3.82    0.97
  -1  10   4    2.88    0.88
   1  10  -4    3.97    0.84
   1  10  -4    4.85    1.16
  -1  10   4    1.75    0.73
   1  10  -4    2.67    0.31
   1  10  -4    3.21    0.39
   1  10  -4    3.90    0.71
  -1  10   4    2.86    0.38
   1  10  -4    2.16    0.92
   1  10  -4    2.31    0.91
  -1  10   4    2.74    0.34
   1  10  -4    3.01    0.61
  -1  10   4    2.76    0.51
  -1  10   4    3.39    0.40
   1  10  -4    4.15    0.62
  -1  10   4    2.45    0.50
   1  10  -4    3.19    0.71
  -1  10   4    2.95    0.29
  -1 -10   4    2.88    1.11
   1 -10  -4    2.84    0.70
   1 -10  -4    3.47    0.80
  -1 -10   4    3.23    0.93
   1 -10  -4    3.96    1.19
   1  10  -3    0.95    0.80
  -1  10   3    0.49    0.10
  -1  10   3    0.68    0.57
  -1  10   3    0.53    0.54
   1  10  -3    0.75    0.19
  -1  10   3    0.85    0.22
   1  10  -3    0.45    0.07
   1  10  -3    0.47    0.66
  -1  10   3    0.14    0.44
   1  10  -3    0.63    0.14
  -1  10   3    0.91    0.21
   1  10  -3    0.86    0.21
  -1  10   3    0.68    0.18
  -1  10   3    0.61    0.08
  -1  10   3    0.28    0.54
  -1  10   3   -0.16    0.48
  -1  10   3    0.78    0.22
   1  10  -3    0.66    0.51
   1  10  -3    0.82    0.25
   1  10  -3    0.57    0.40
  -1  10   3    0.54    0.17
   1  10  -3    0.54    0.16
  -1 -10   3    0.86    0.55
  -1 -10   3    1.04    0.64
   1 -10  -3    0.15    0.52
   1 -10  -3    0.60    0.54
  -1 -10   3   -0.18    0.79
   1 -10  -3    0.49    0.44
  -1  10   2   41.51    2.86
   1  10  -2   38.39    3.16
  -1  10   2   46.40    3.00
  -1  10   2   40.41    3.05
  -1  10   2   39.02    3.01
   1  10  -2   42.43    2.81
  -1  10   2   38.82    2.76
  -1  10   2   41.37    2.85
  -1  10   2   37.90    2.72
   1  10  -2   41.74    3.18
   1  10  -2   39.91    2.42
   1  10  -2   37.66    3.14
   1  10  -2   44.26    3.24
  -1  10   2   45.42    3.18
  -1  10   2   46.68    2.96
  -1  10   2   39.87    2.68
   1  10  -2   37.69    2.92
  -1  10   2   42.40    3.03
   1  10  -2   43.92    2.89
  -1  10   2   40.92    2.89
   1  10  -2   39.65    2.95
   1 -10  -2   35.06    2.48
  -1 -10   2   50.68    3.06
  -1 -10   2   50.10    3.77
   1 -10  -2   34.33    2.97
  -1  10   1    0.24    0.10
   1  10  -1    0.18    0.10
  -1  10   1    0.23    0.46
  -1  10   1    0.15    0.06
  -1  10   1    0.21    0.39
  -1  10   1   -0.32    0.37
  -1  10   1    0.14    0.08
  -1  10   1    0.15    0.06
   1  10  -1    0.03    0.08
  -1  10   1    0.07    0.37
  -1  10   1   -0.11    0.38
  -1  10   1    0.23    0.39
   1  10  -1    0.10    0.05
  -1  10   1    0.00    0.07
  -1  10   1   -0.01    0.09
  -1  10   1   -0.04    0.05
   1  10  -1    0.12    0.07
   1  10  -1   -0.24    0.36
   1  10  -1   -0.13    0.09
   1  10  -1    0.20    0.32
   1  10  -1   -0.09    0.49
  -1  10   1    0.16    0.06
   1  10  -1    0.47    0.64
  -1  10   1   -0.39    0.42
   1  10  -1    0.24    0.09
  -1  10   1   -0.04    0.06
  -1 -10   1   -0.13    0.45
  -1 -10   1    0.28    0.49
  -1 -10   1   -0.06    0.39
  -1  10   0    9.38    1.44
   1  10   0   11.15    1.21
  -1  10   0   10.99    0.82
  -1  10   0   10.33    0.85
   1  10   0   10.71    1.04
  -1  10   0    9.01    0.79
  -1  10   0   10.86    1.63
  -1  10   0   10.16    0.84
  -1  10   0   11.03    1.74
   1  10   0    8.96    0.85
  -1  10   0    7.56    0.79
   1  10   0    8.49    0.84
  -1  10   0   11.30    0.90
   1  10   0   12.07    0.96
   1  10   0   11.69    0.91
  -1  10   0   12.59    1.40
   1  10   0    9.25    0.97
   1  10   0   11.53    1.83
  -1  10   0   12.44    1.53
  -1  10   0   11.43    0.92
  -1  10   0    9.23    0.96
   1  10   0   11.03    1.65
  -1  10   0   11.18    1.03
   1  10   0   12.61    1.83
  -1  10   0   14.06    1.74
   1  10   0   10.60    1.39
  -1 -10   0   13.49    1.96
  -1 -10   0   12.06    1.62
  -1 -10   0   14.56    1.68
  -1  10  -1   36.60    2.32
  -1  10  -1   35.22    2.56
  -1  10  -1   36.50    2.41
  -1  10  -1   38.06    2.61
  -1  10  -1   33.34    2.84
   1  10   1   36.19    2.74
   1  10   1   36.55    2.77
  -1  10  -1   39.37    2.68
   1  10   1   41.39    2.46
   1  10   1   34.19    2.70
  -1  10  -1   37.88    2.45
  -1  10  -1   34.05    2.59
   1  10   1   36.37    2.46
  -1  10  -1   37.28    2.86
   1  10   1   33.80    2.63
   1  10   1   36.12    2.45
   1  10   1   30.86    2.55
  -1  10  -1   39.41    2.81
   1  10   1   34.71    2.63
  -1  10  -1   35.36    2.77
   1  10   1   38.00    2.94
   1 -10   1   31.83    2.65
   1 -10   1   24.96    3.14
   1 -10   1   35.55    2.92
  -1 -10  -1   39.98    2.27
  -1 -10  -1   36.49    2.88
  -1  10  -2    8.20    1.56
   1  10   2    8.39    0.83
  -1  10  -2    7.07    0.67
  -1  10  -2    7.20    0.68
   1  10   2    8.99    1.49
  -1  10  -2   10.65    1.74
   1  10   2    8.46    0.74
  -1  10  -2    7.71    0.69
  -1  10  -2    8.34    1.28
   1  10   2    7.29    1.42
   1  10   2    8.85    0.79
   1  10   2    9.54    1.46
   1  10   2    8.08    1.10
   1  10   2    7.76    0.76
  -1  10  -2    7.90    0.85
  -1  10  -2    6.75    0.81
   1  10   2    7.53    1.36
   1  10   2    7.78    0.71
  -1  10  -2    7.00    0.76
  -1  10  -2    7.45    1.11
  -1  10  -2   10.00    1.50
   1 -10   2   11.57    2.01
  -1 -10  -2    9.09    1.10
   1 -10   2   12.09    1.71
  -1 -10  -2    7.54    1.33
   1 -10   2   11.12    1.44
  -1 -10  -2    4.46    1.14
   1  10   3   28.14    2.36
   1  10   3   34.06    2.71
   1  10   3   33.57    2.33
  -1  10  -3   32.91    2.25
   1  10   3   33.26    2.41
  -1  10  -3   25.65    2.35
  -1  10  -3   34.95    2.28
  -1  10  -3   34.33    2.64
   1  10   3   29.49    2.23
  -1  10  -3   35.32    2.65
   1  10   3   34.88    2.46
   1  10   3   31.76    2.72
  -1  10  -3   32.47    2.24
  -1  10  -3   29.97    2.29
   1  10   3   30.84    2.19
  -1  10  -3   38.73    2.95
  -1  10  -3   31.74    2.55
  -1  10  -3   33.05    2.34
   1  10   3   31.37    2.49
   1  10   3   31.05    2.52
  -1 -10  -3   36.38    2.14
   1 -10   3   32.41    2.90
  -1 -10  -3   31.12    2.56
  -1 -10  -3   33.77    2.89
   1 -10   3   39.67    2.72
   1  10   4    7.72    0.77
   1  10   4    8.29    1.46
  -1  10  -4    7.05    0.85
  -1  10  -4    7.86    0.82
  -1  10  -4    7.29    0.71
  -1  10  -4    6.38    0.67
  -1  10  -4    5.95    0.63
  -1  10  -4    8.93    1.71
  -1  10  -4    6.81    0.84
   1  10   4    7.95    1.49
  -1  10  -4    8.29    1.47
   1  10   4    7.28    0.70
   1  10   4    8.69    0.77
   1  10   4    8.25    0.80
   1  10   4    8.30    1.48
   1  10   4    6.07    0.72
  -1  10  -4   10.34    1.38
   1  10   4    8.91    0.71
   1 -10   4    7.58    1.95
  -1 -10  -4    8.11    1.56
  -1 -10  -4    6.93    1.07
   1 -10   4    7.84    1.26
  -1 -10  -4    7.47    1.45
   1 -10   4    7.87    1.56
  -1  10  -5   21.98    1.94
   1  10   5   23.56    2.22
  -1  10  -5   22.29    2.51
   1  10   5   19.62    2.35
   1  10   5   22.14    1.62
   1  10   5   22.41    1.64
  -1  10  -5   23.58    1.88
   1  10   5   22.70    1.77
  -1  10  -5   19.50    1.91
   1  10   5   18.08    1.69
  -1  10  -5   22.74    2.80
  -1  10  -5   19.80    1.62
  -1  10  -5   19.44    1.60
  -1  10  -5   22.61    1.82
   1  10   5   19.39    1.73
   1  10   5   22.80    2.55
   1  10   5   25.24    1.75
  -1 -10  -5   23.31    2.12
   1 -10   5   20.12    2.62
   1 -10   5   20.82    1.84
   1 -10   5   24.86    3.51
  -1 -10  -5   25.61    1.74
  -1 -10  -5   23.87    2.37
  -1  10  -6   10.93    1.00
   1  10   6   11.24    0.98
   1  10   6    9.67    1.03
   1  10   6   10.30    0.97
   1  10   6   10.01    1.64
  -1  10  -6   12.85    1.66
   1  10   6   12.09    1.76
   1  10   6   12.46    1.89
   1  10   6   11.82    1.07
   1  10   6   12.47    1.12
  -1  10  -6   11.15    1.00
  -1  10  -6   12.04    2.05
[truncated: 4,667,901 more chars]
